# Supplementary material for: Determining novel candidate anti-hepatocellular carcinoma drugs using interaction networks and molecular docking between drug targets and natural compounds of SiNiSan
Source: PeerJ. 2021 Feb 16;9:e10745. doi: 10.7717/peerj.10745 (PMC7894118; doi:10.7717/peerj.10745)
Supplement: Supplemental Information 1 — The absorption, distribution, metabolism and excretion(ADME) of one of the medicines of SiNiSan formula, downloaded from the Chinese Medicine System Pharmacology (TCMSP) database. [file peerj-09-10745-s001.txt]

MOL013439	citrusin A_qt	Thrombin	DrugBank
MOL013439	citrusin A_qt	Estrogen receptor	DrugBank
MOL013439	citrusin A_qt	Androgen receptor	DrugBank
MOL013439	citrusin A_qt	Sodium channel protein type 5 subunit alpha	DrugBank
MOL013439	citrusin A_qt	Peroxisome proliferator activated receptor gamma	DrugBank
MOL013439	citrusin A_qt	Coagulation factor Xa	DrugBank
MOL013439	citrusin A_qt	Prostaglandin G/H synthase 2	DrugBank
MOL013439	citrusin A_qt	Carbonic anhydrase II	DrugBank
MOL013439	citrusin A_qt	Dipeptidyl peptidase IV	DrugBank
MOL013439	citrusin A_qt	Mitogen-activated protein kinase 14	DrugBank
MOL013439	citrusin A_qt	Glycogen synthase kinase-3 beta	DrugBank
MOL013439	citrusin A_qt	Heat shock protein HSP 90	DrugBank
MOL013439	citrusin A_qt	Cell division protein kinase 2	DrugBank
MOL013439	citrusin A_qt	Trypsin-1	DrugBank
MOL013439	citrusin A_qt	Proto-oncogene serine/threonine-protein kinase Pim-1	DrugBank
MOL000131	EIC	Prostaglandin G/H synthase 2	DrugBank
MOL000131	EIC	Retinoic acid receptor RXR-alpha	DrugBank
MOL000131	EIC	Nuclear receptor coactivator 2	DrugBank
MOL000131	EIC	Lysozyme	DrugBank
MOL000131	EIC	Nicotinate-nucleotide--dimethylbenzimidazole phosphoribosyltransferase	DrugBank
MOL000131	EIC	Sodium-dependent noradrenaline transporter	DrugBank
MOL000131	EIC	Ig gamma-1 chain C region	DrugBank
MOL000131	EIC	Gamma-aminobutyric-acid receptor alpha-2 subunit	DrugBank
MOL000131	EIC	Gamma-aminobutyric acid receptor subunit alpha-1	DrugBank
MOL000131	EIC	Cytochrome P450-cam	DrugBank
MOL000131	EIC	Transient receptor potential cation channel subfamily V member 1	DrugBank
MOL000131	EIC	Muscarinic acetylcholine receptor M1	DrugBank
MOL000131	EIC	Muscarinic acetylcholine receptor M2	DrugBank
MOL000131	EIC	Gamma-aminobutyric-acid receptor subunit alpha-6	DrugBank
MOL013277	Isosinensetin	Nitric oxide synthase, inducible	DrugBank
MOL013277	Isosinensetin	Prostaglandin G/H synthase 1	DrugBank
MOL013277	Isosinensetin	Thrombin	DrugBank
MOL013277	Isosinensetin	Potassium voltage-gated channel subfamily H member 2	DrugBank
MOL013277	Isosinensetin	Estrogen receptor	DrugBank
MOL013277	Isosinensetin	Androgen receptor	DrugBank
MOL013277	Isosinensetin	Sodium channel protein type 5 subunit alpha	DrugBank
MOL013277	Isosinensetin	Sulfonylurea receptor 1	DrugBank
MOL013277	Isosinensetin	Peroxisome proliferator activated receptor gamma	DrugBank
MOL013277	Isosinensetin	Coagulation factor Xa	DrugBank
MOL013277	Isosinensetin	Prostaglandin G/H synthase 2	DrugBank
MOL013277	Isosinensetin	Nitric-oxide synthase, endothelial	DrugBank
MOL013277	Isosinensetin	Carbonic anhydrase II	DrugBank
MOL013277	Isosinensetin	Coagulation factor VII	DrugBank
MOL013277	Isosinensetin	Acetylcholinesterase	DrugBank
MOL013277	Isosinensetin	mRNA of Protein-tyrosine phosphatase, non-receptor type 1	DrugBank
MOL013277	Isosinensetin	Beta-2 adrenergic receptor	DrugBank
MOL013277	Isosinensetin	DNA topoisomerase II	DrugBank
MOL013277	Isosinensetin	Estrogen receptor beta	DrugBank
MOL013277	Isosinensetin	Dipeptidyl peptidase IV	DrugBank
MOL013277	Isosinensetin	Heat shock protein HSP 90	DrugBank
MOL013277	Isosinensetin	Serine/threonine-protein kinase Chk1	DrugBank
MOL013277	Isosinensetin	Trypsin-1	DrugBank
MOL013277	Isosinensetin	Nuclear receptor coactivator 2	DrugBank
MOL013277	Isosinensetin	Nuclear receptor coactivator 1	DrugBank
MOL013277	Isosinensetin	Calcium-activated potassium channel subunit alpha 1	DrugBank
MOL013277	Isosinensetin	Calmodulin	DrugBank
MOL013278	4',5,7,8-Tetramethoxyflavone	Nitric oxide synthase, inducible	DrugBank
MOL013278	4',5,7,8-Tetramethoxyflavone	Prostaglandin G/H synthase 1	DrugBank
MOL013278	4',5,7,8-Tetramethoxyflavone	Thrombin	DrugBank
MOL013278	4',5,7,8-Tetramethoxyflavone	Androgen receptor	DrugBank
MOL013278	4',5,7,8-Tetramethoxyflavone	Sodium channel protein type 5 subunit alpha	DrugBank
MOL013278	4',5,7,8-Tetramethoxyflavone	Coagulation factor Xa	DrugBank
MOL013278	4',5,7,8-Tetramethoxyflavone	Prostaglandin G/H synthase 2	DrugBank
MOL013278	4',5,7,8-Tetramethoxyflavone	Nitric-oxide synthase, endothelial	DrugBank
MOL013278	4',5,7,8-Tetramethoxyflavone	Carbonic anhydrase II	DrugBank
MOL013278	4',5,7,8-Tetramethoxyflavone	Coagulation factor VII	DrugBank
MOL013278	4',5,7,8-Tetramethoxyflavone	Acetylcholinesterase	DrugBank
MOL013278	4',5,7,8-Tetramethoxyflavone	Alpha-1B adrenergic receptor	DrugBank
MOL013278	4',5,7,8-Tetramethoxyflavone	Beta-2 adrenergic receptor	DrugBank
MOL013278	4',5,7,8-Tetramethoxyflavone	Alpha-1D adrenergic receptor	DrugBank
MOL013278	4',5,7,8-Tetramethoxyflavone	DNA topoisomerase II	DrugBank
MOL013278	4',5,7,8-Tetramethoxyflavone	Estrogen receptor beta	DrugBank
MOL013278	4',5,7,8-Tetramethoxyflavone	Dipeptidyl peptidase IV	DrugBank
MOL013278	4',5,7,8-Tetramethoxyflavone	Beta-secretase	DrugBank
MOL013278	4',5,7,8-Tetramethoxyflavone	Heat shock protein HSP 90	DrugBank
MOL013278	4',5,7,8-Tetramethoxyflavone	Cell division protein kinase 2	DrugBank
MOL013278	4',5,7,8-Tetramethoxyflavone	Serine/threonine-protein kinase Chk1	DrugBank
MOL013278	4',5,7,8-Tetramethoxyflavone	Trypsin-1	DrugBank
MOL013278	4',5,7,8-Tetramethoxyflavone	Nuclear receptor coactivator 2	DrugBank
MOL013278	4',5,7,8-Tetramethoxyflavone	Nuclear receptor coactivator 1	DrugBank
MOL013278	4',5,7,8-Tetramethoxyflavone	Calcium-activated potassium channel subunit alpha 1	DrugBank
MOL013278	4',5,7,8-Tetramethoxyflavone	Calmodulin	DrugBank
MOL013279	5,7,4'-Trimethylapigenin	Nitric oxide synthase, inducible	DrugBank
MOL013279	5,7,4'-Trimethylapigenin	Prostaglandin G/H synthase 1	DrugBank
MOL013279	5,7,4'-Trimethylapigenin	Sodium channel protein type 5 subunit alpha	DrugBank
MOL013279	5,7,4'-Trimethylapigenin	Coagulation factor Xa	DrugBank
MOL013279	5,7,4'-Trimethylapigenin	Prostaglandin G/H synthase 2	DrugBank
MOL013279	5,7,4'-Trimethylapigenin	Nitric-oxide synthase, endothelial	DrugBank
MOL013279	5,7,4'-Trimethylapigenin	Carbonic anhydrase II	DrugBank
MOL013279	5,7,4'-Trimethylapigenin	Alpha-2C adrenergic receptor	DrugBank
MOL013279	5,7,4'-Trimethylapigenin	Alpha-1B adrenergic receptor	DrugBank
MOL013279	5,7,4'-Trimethylapigenin	Beta-2 adrenergic receptor	DrugBank
MOL013279	5,7,4'-Trimethylapigenin	Estrogen receptor beta	DrugBank
MOL013279	5,7,4'-Trimethylapigenin	Dipeptidyl peptidase IV	DrugBank
MOL013279	5,7,4'-Trimethylapigenin	Heat shock protein HSP 90	DrugBank
MOL013279	5,7,4'-Trimethylapigenin	Trypsin-1	DrugBank
MOL013279	5,7,4'-Trimethylapigenin	Nuclear receptor coactivator 2	DrugBank
MOL013279	5,7,4'-Trimethylapigenin	Calmodulin	DrugBank
MOL013336	Narirutin	DNA topoisomerase II	DrugBank
MOL013428	isosakuranetin-7-rutinoside	DNA topoisomerase II	DrugBank
MOL013430	Prangenin	Thrombin	DrugBank
MOL013430	Prangenin	Prostaglandin G/H synthase 2	DrugBank
MOL013430	Prangenin	Dipeptidyl peptidase IV	DrugBank
MOL013431	3,8-di-C-glucosylapigenin	DNA topoisomerase II	DrugBank
MOL013432	3,8-di-C-glucosyldiosmetin	DNA topoisomerase II	DrugBank
MOL013434	Auraptene	Muscarinic acetylcholine receptor M1	DrugBank
MOL013434	Auraptene	Sodium channel protein type 5 subunit alpha	DrugBank
MOL013434	Auraptene	Prostaglandin G/H synthase 2	DrugBank
MOL013434	Auraptene	Carbonic anhydrase II	DrugBank
MOL013434	Auraptene	Retinoic acid receptor RXR-alpha	DrugBank
MOL013434	Auraptene	CGMP-inhibited 3',5'-cyclic phosphodiesterase A	DrugBank
MOL013434	Auraptene	Alpha-1B adrenergic receptor	DrugBank
MOL013434	Auraptene	Beta-2 adrenergic receptor	DrugBank
MOL013434	Auraptene	Leukotriene A-4 hydrolase	DrugBank
MOL013435	poncimarin	Thrombin	DrugBank
MOL013435	poncimarin	Estrogen receptor	DrugBank
MOL013435	poncimarin	Androgen receptor	DrugBank
MOL013435	poncimarin	Prostaglandin G/H synthase 2	DrugBank
MOL013436	isoponcimarin	Thrombin	DrugBank
MOL013436	isoponcimarin	Prostaglandin G/H synthase 2	DrugBank
MOL013436	isoponcimarin	CGMP-inhibited 3',5'-cyclic phosphodiesterase A	DrugBank
MOL013436	isoponcimarin	Beta-2 adrenergic receptor	DrugBank
MOL013437	6-Methoxy aurapten	Muscarinic acetylcholine receptor M3	DrugBank
MOL013437	6-Methoxy aurapten	Muscarinic acetylcholine receptor M1	DrugBank
MOL013437	6-Methoxy aurapten	Coagulation factor Xa	DrugBank
MOL013437	6-Methoxy aurapten	Prostaglandin G/H synthase 2	DrugBank
MOL013437	6-Methoxy aurapten	Carbonic anhydrase II	DrugBank
MOL013437	6-Methoxy aurapten	Retinoic acid receptor RXR-alpha	DrugBank
MOL013437	6-Methoxy aurapten	CGMP-inhibited 3',5'-cyclic phosphodiesterase A	DrugBank
MOL013437	6-Methoxy aurapten	Alpha-1B adrenergic receptor	DrugBank
MOL013437	6-Methoxy aurapten	Beta-2 adrenergic receptor	DrugBank
MOL013437	6-Methoxy aurapten	Nuclear receptor coactivator 2	DrugBank
MOL013437	6-Methoxy aurapten	Calmodulin	DrugBank
MOL013438	citrusin A	Thrombin	DrugBank
MOL013439	citrusin A_qt	Nitric oxide synthase, inducible	DrugBank
MOL013439	citrusin A_qt	Thrombin	DrugBank
MOL013439	citrusin A_qt	Estrogen receptor	DrugBank
MOL013439	citrusin A_qt	Androgen receptor	DrugBank
MOL013439	citrusin A_qt	Sodium channel protein type 5 subunit alpha	DrugBank
MOL013439	citrusin A_qt	Peroxisome proliferator activated receptor gamma	DrugBank
MOL013439	citrusin A_qt	Coagulation factor Xa	DrugBank
MOL013439	citrusin A_qt	Prostaglandin G/H synthase 2	DrugBank
MOL013439	citrusin A_qt	Carbonic anhydrase II	DrugBank
MOL013439	citrusin A_qt	Dipeptidyl peptidase IV	DrugBank
MOL013439	citrusin A_qt	Mitogen-activated protein kinase 14	DrugBank
MOL013439	citrusin A_qt	Glycogen synthase kinase-3 beta	DrugBank
MOL013439	citrusin A_qt	Heat shock protein HSP 90	DrugBank
MOL013439	citrusin A_qt	Cell division protein kinase 2	DrugBank
MOL013439	citrusin A_qt	Trypsin-1	DrugBank
MOL013439	citrusin A_qt	Proto-oncogene serine/threonine-protein kinase Pim-1	DrugBank
MOL013439	citrusin A_qt	Cyclin-A2	DrugBank
MOL013439	citrusin A_qt	Calmodulin	DrugBank
MOL013440	citrusin B	Thrombin	DrugBank
MOL013441	citrusin B_qt	Nitric oxide synthase, inducible	DrugBank
MOL013441	citrusin B_qt	Thrombin	DrugBank
MOL013441	citrusin B_qt	Potassium voltage-gated channel subfamily H member 2	DrugBank
MOL013441	citrusin B_qt	Estrogen receptor	DrugBank
MOL013441	citrusin B_qt	Prostaglandin G/H synthase 2	DrugBank
MOL013441	citrusin B_qt	Carbonic anhydrase II	DrugBank
MOL013441	citrusin B_qt	Coagulation factor VII	DrugBank
MOL013441	citrusin B_qt	Acetylcholinesterase	DrugBank
MOL013441	citrusin B_qt	Estrogen receptor beta	DrugBank
MOL013441	citrusin B_qt	Dipeptidyl peptidase IV	DrugBank
MOL013441	citrusin B_qt	Glycogen synthase kinase-3 beta	DrugBank
MOL013441	citrusin B_qt	Heat shock protein HSP 90	DrugBank
MOL013441	citrusin B_qt	Cell division protein kinase 2	DrugBank
MOL013441	citrusin B_qt	Trypsin-1	DrugBank
MOL013441	citrusin B_qt	Proto-oncogene serine/threonine-protein kinase Pim-1	DrugBank
MOL013441	citrusin B_qt	Cyclin-A2	DrugBank
MOL013441	citrusin B_qt	Calmodulin	DrugBank
MOL013442	dehydrodiconiferylalcohol-4-��-D-glucoside	Carbonic anhydrase II	DrugBank
MOL013442	dehydrodiconiferylalcohol-4-��-D-glucoside	DNA topoisomerase II	DrugBank
MOL001797	(2S)-7-[(2S,3R,4S,5S,6R)-4,5-dihydroxy-6-methylol-3-[(2S,3R,4R,5R,6S)-3,4,5-trihydroxy-6-methyl-tetrahydropyran-2-yl]oxy-tetrahydropyran-2-yl]oxy-5-hydroxy-2-(3-hydroxy-5-methoxy-phenyl)chroman-4-one	DNA topoisomerase II	DrugBank
MOL001798	neohesperidin_qt	Prostaglandin G/H synthase 1	DrugBank
MOL001798	neohesperidin_qt	Sodium channel protein type 5 subunit alpha	DrugBank
MOL001798	neohesperidin_qt	Prostaglandin G/H synthase 2	DrugBank
MOL001798	neohesperidin_qt	Heat shock protein HSP 90	DrugBank
MOL001798	neohesperidin_qt	Phosphatidylinositol-4,5-bisphosphate 3-kinase catalytic subunit, gamma isoform	DrugBank
MOL001798	neohesperidin_qt	mRNA of PKA Catalytic Subunit C-alpha	DrugBank
MOL001798	neohesperidin_qt	Calmodulin	DrugBank
MOL001803	Sinensetin	Nitric oxide synthase, inducible	DrugBank
MOL001803	Sinensetin	Thrombin	DrugBank
MOL001803	Sinensetin	Potassium voltage-gated channel subfamily H member 2	DrugBank
MOL001803	Sinensetin	Androgen receptor	DrugBank
MOL001803	Sinensetin	Sodium channel protein type 5 subunit alpha	DrugBank
MOL001803	Sinensetin	Coagulation factor Xa	DrugBank
MOL001803	Sinensetin	Prostaglandin G/H synthase 2	DrugBank
MOL001803	Sinensetin	Coagulation factor VII	DrugBank
MOL001803	Sinensetin	Acetylcholinesterase	DrugBank
MOL001803	Sinensetin	Beta-2 adrenergic receptor	DrugBank
MOL001803	Sinensetin	DNA topoisomerase II	DrugBank
MOL001803	Sinensetin	Estrogen receptor beta	DrugBank
MOL001803	Sinensetin	Dipeptidyl peptidase IV	DrugBank
MOL001803	Sinensetin	Heat shock protein HSP 90	DrugBank
MOL001803	Sinensetin	Serine/threonine-protein kinase Chk1	DrugBank
MOL001803	Sinensetin	Trypsin-1	DrugBank
MOL001803	Sinensetin	Nuclear receptor coactivator 2	DrugBank
MOL001803	Sinensetin	Nuclear receptor coactivator 1	DrugBank
MOL001803	Sinensetin	Calmodulin	DrugBank
MOL001803	Sinensetin	Prostaglandin G/H synthase 1	DrugBank
MOL001803	Sinensetin	Alpha-1B adrenergic receptor	DrugBank
MOL000019	D-Camphene	Gamma-aminobutyric-acid receptor alpha-2 subunit	DrugBank
MOL000019	D-Camphene	Gamma-aminobutyric acid receptor subunit alpha-1	DrugBank
MOL000019	D-Camphene	Cytochrome P450-cam	DrugBank
MOL000019	D-Camphene	Potassium voltage-gated channel subfamily H member 2	DrugBank
MOL000019	D-Camphene	Sodium channel protein type 5 subunit alpha	DrugBank
MOL000019	D-Camphene	Coagulation factor Xa	DrugBank
MOL000019	D-Camphene	Prostaglandin G/H synthase 2	DrugBank
MOL000019	D-Camphene	DNA topoisomerase II	DrugBank
MOL000019	D-Camphene	Nuclear receptor coactivator 2	DrugBank
MOL000019	D-Camphene	Calcium-activated potassium channel subunit alpha 1	DrugBank
MOL000019	D-Camphene	Calmodulin	DrugBank
MOL000193	(Z)-caryophyllene	Prostaglandin G/H synthase 1	DrugBank
MOL000193	(Z)-caryophyllene	Muscarinic acetylcholine receptor M3	DrugBank
MOL000193	(Z)-caryophyllene	Muscarinic acetylcholine receptor M1	DrugBank
MOL000193	(Z)-caryophyllene	Prostaglandin G/H synthase 2	DrugBank
MOL000193	(Z)-caryophyllene	Gamma-aminobutyric-acid receptor alpha-2 subunit	DrugBank
MOL000193	(Z)-caryophyllene	Sodium-dependent noradrenaline transporter	DrugBank
MOL000193	(Z)-caryophyllene	Alpha-1A adrenergic receptor	DrugBank
MOL000193	(Z)-caryophyllene	Muscarinic acetylcholine receptor M2	DrugBank
MOL000193	(Z)-caryophyllene	Alpha-1B adrenergic receptor	DrugBank
MOL000193	(Z)-caryophyllene	Gamma-aminobutyric acid receptor subunit alpha-1	DrugBank
MOL000193	(Z)-caryophyllene	Nuclear receptor coactivator 2	DrugBank
MOL000193	(Z)-caryophyllene	Gamma-aminobutyric-acid receptor subunit alpha-6	DrugBank
MOL000193	(Z)-caryophyllene	Beta-2 adrenergic receptor	DrugBank
MOL000193	(Z)-caryophyllene	Neuronal acetylcholine receptor subunit alpha-2	DrugBank
MOL000193	(Z)-caryophyllene	Sodium-dependent dopamine transporter	DrugBank
MOL001941	Ammidin	Thrombin	DrugBank
MOL001941	Ammidin	Muscarinic acetylcholine receptor M1	DrugBank
MOL001941	Ammidin	Prostaglandin G/H synthase 2	DrugBank
MOL001941	Ammidin	Gamma-aminobutyric acid receptor subunit alpha-1	DrugBank
MOL001941	Ammidin	Dipeptidyl peptidase IV	DrugBank
MOL001941	Ammidin	Phosphatidylinositol-4,5-bisphosphate 3-kinase catalytic subunit, gamma isoform	DrugBank
MOL001941	Ammidin	mRNA of PKA Catalytic Subunit C-alpha	DrugBank
MOL001941	Ammidin	Amine oxidase [flavin-containing] B	DrugBank
MOL000197	Myrcene	Alcohol dehydrogenase 1C	DrugBank
MOL000197	Myrcene	Gamma-aminobutyric acid receptor subunit alpha-1	DrugBank
MOL000202	Moslene	Prostaglandin G/H synthase 2	DrugBank
MOL000202	Moslene	Acetylcholinesterase	DrugBank
MOL000202	Moslene	Gamma-aminobutyric acid receptor subunit alpha-1	DrugBank
MOL000202	Moslene	Dipeptidyl peptidase IV	DrugBank
MOL000202	Moslene	Alcohol dehydrogenase 1C	DrugBank
MOL000202	Moslene	Cytochrome P450-cam	DrugBank
MOL000202	Moslene	Alcohol dehydrogenase 1A	DrugBank
MOL000202	Moslene	Alcohol dehydrogenase 1B	DrugBank
MOL000234	L-Limonen	Prostaglandin G/H synthase 2	DrugBank
MOL000234	L-Limonen	Gamma-aminobutyric acid receptor subunit alpha-1	DrugBank
MOL000234	L-Limonen	Alcohol dehydrogenase 1C	DrugBank
MOL000234	L-Limonen	Cytochrome P450-cam	DrugBank
MOL000234	L-Limonen	Alcohol dehydrogenase 1B	DrugBank
MOL000234	L-Limonen	DNA topoisomerase II	DrugBank
MOL000254	eugenol	Prostaglandin G/H synthase 1	DrugBank
MOL000254	eugenol	Dopamine D1 receptor	DrugBank
MOL000254	eugenol	Muscarinic acetylcholine receptor M3	DrugBank
MOL000254	eugenol	Muscarinic acetylcholine receptor M1	DrugBank
MOL000254	eugenol	Beta-1 adrenergic receptor	DrugBank
MOL000254	eugenol	Prostaglandin G/H synthase 2	DrugBank	validated
MOL000254	eugenol	Nitric-oxide synthase, endothelial	DrugBank
MOL000254	eugenol	Alpha-2A adrenergic receptor	DrugBank
MOL000254	eugenol	Alpha-2C adrenergic receptor	DrugBank
MOL000254	eugenol	Sodium-dependent noradrenaline transporter	DrugBank
MOL000254	eugenol	Alpha-1A adrenergic receptor	DrugBank
MOL000254	eugenol	Muscarinic acetylcholine receptor M2	DrugBank
MOL000254	eugenol	Alpha-1B adrenergic receptor	DrugBank
MOL000254	eugenol	Sodium-dependent dopamine transporter	DrugBank
MOL000254	eugenol	Beta-2 adrenergic receptor	DrugBank
MOL000254	eugenol	Beta-lactamase	DrugBank
MOL000254	eugenol	Amine oxidase [flavin-containing] B	DrugBank	validated
MOL000254	eugenol	Amine oxidase [flavin-containing] A	DrugBank	validated
MOL000254	eugenol	Lysozyme	DrugBank
MOL000254	eugenol	Chymotrypsinogen B	DrugBank
MOL000254	eugenol	Alpha-1D adrenergic receptor	DrugBank
MOL000254	eugenol	Leukotriene A-4 hydrolase	DrugBank
MOL000254	eugenol	Alpha-2B adrenergic receptor	DrugBank
MOL000254	eugenol	Urokinase-type plasminogen activator	DrugBank
MOL000254	eugenol	Thermolysin	DrugBank
MOL000254	eugenol	Sodium channel protein type 5 subunit alpha	DrugBank
MOL000254	eugenol	Transcription factor p65	N/A	validated
MOL000254	eugenol	Cytochrome P450 1A1	N/A	validated
MOL000254	eugenol	Cytochrome P450 1B1	N/A	validated
MOL000254	eugenol	Arachidonate 5-lipoxygenase	DrugBank	validated
MOL000254	eugenol	Aryl hydrocarbon receptor	DrugBank	validated
MOL000254	eugenol	Canalicular multispecific organic anion transporter 1	N/A	validated
MOL000254	eugenol	T-lymphocyte activation antigen CD86	DrugBank	validated
MOL000254	eugenol	Serine/threonine-protein phosphatase 2B catalytic subunit alpha isoform	DrugBank	validated
MOL000254	eugenol	Pepsin A	DrugBank	validated
MOL000254	eugenol	Mucin-1	N/A	validated
MOL000254	eugenol	Quinone oxidoreductase	DrugBank	validated
MOL000254	eugenol	Calcium-transporting ATPase type 2C member 1	DrugBank	validated
MOL000254	eugenol	Short transient receptor potential channel 3	N/A	validated
MOL000254	eugenol	Transient receptor potential cation channel subfamily V member 3	DrugBank	validated
MOL000254	eugenol	Ecto-NOX disulfide-thiol exchanger 2	N/A	validated
MOL002650	Coniferol	Prostaglandin G/H synthase 1	DrugBank
MOL002650	Coniferol	Muscarinic acetylcholine receptor M1	DrugBank
MOL002650	Coniferol	Beta-1 adrenergic receptor	DrugBank
MOL002650	Coniferol	Prostaglandin G/H synthase 2	DrugBank
MOL002650	Coniferol	Nitric-oxide synthase, endothelial	DrugBank
MOL002650	Coniferol	Alpha-2A adrenergic receptor	DrugBank
MOL002650	Coniferol	Alpha-2C adrenergic receptor	DrugBank
MOL002650	Coniferol	Sodium-dependent noradrenaline transporter	DrugBank
MOL002650	Coniferol	Alpha-1A adrenergic receptor	DrugBank
MOL002650	Coniferol	Alpha-1B adrenergic receptor	DrugBank
MOL002650	Coniferol	Sodium-dependent dopamine transporter	DrugBank
MOL002650	Coniferol	Beta-2 adrenergic receptor	DrugBank
MOL002650	Coniferol	Leukotriene A-4 hydrolase	DrugBank
MOL002650	Coniferol	Amine oxidase [flavin-containing] B	DrugBank
MOL002650	Coniferol	Amine oxidase [flavin-containing] A	DrugBank
MOL002650	Coniferol	Muscarinic acetylcholine receptor M2	DrugBank
MOL002650	Coniferol	Alpha-2B adrenergic receptor	DrugBank
MOL002650	Coniferol	Chymotrypsinogen B	DrugBank
MOL000268	(1S,5S)-1-isopropyl-4-methylenebicyclo[3.1.0]hexane	Gamma-aminobutyric-acid receptor alpha-2 subunit	DrugBank
MOL000268	(1S,5S)-1-isopropyl-4-methylenebicyclo[3.1.0]hexane	Gamma-aminobutyric acid receptor subunit alpha-1	DrugBank
MOL000268	(1S,5S)-1-isopropyl-4-methylenebicyclo[3.1.0]hexane	Cytochrome P450-cam	DrugBank
MOL000268	(1S,5S)-1-isopropyl-4-methylenebicyclo[3.1.0]hexane	Prostaglandin G/H synthase 2	DrugBank
MOL000268	(1S,5S)-1-isopropyl-4-methylenebicyclo[3.1.0]hexane	Retinoic acid receptor RXR-alpha	DrugBank
MOL000268	(1S,5S)-1-isopropyl-4-methylenebicyclo[3.1.0]hexane	Progesterone receptor	DrugBank
MOL000268	(1S,5S)-1-isopropyl-4-methylenebicyclo[3.1.0]hexane	Nuclear receptor coactivator 2	DrugBank
MOL002914	Eriodyctiol (flavanone)	Prostaglandin G/H synthase 1	DrugBank
MOL002914	Eriodyctiol (flavanone)	Prostaglandin G/H synthase 2	DrugBank
MOL002914	Eriodyctiol (flavanone)	Heat shock protein HSP 90	DrugBank
MOL002914	Eriodyctiol (flavanone)	mRNA of PKA Catalytic Subunit C-alpha	DrugBank
MOL002914	Eriodyctiol (flavanone)	Nuclear receptor coactivator 2	DrugBank
MOL002914	Eriodyctiol (flavanone)	Phosphatidylinositol-4,5-bisphosphate 3-kinase catalytic subunit, gamma isoform	DrugBank
MOL002914	Eriodyctiol (flavanone)	Glycogen phosphorylase, muscle form	DrugBank
MOL002914	Eriodyctiol (flavanone)	Calmodulin	DrugBank
MOL000347	Syrigin	Prostaglandin G/H synthase 2	DrugBank
MOL000347	Syrigin	Nitric-oxide synthase, endothelial	DrugBank
MOL000347	Syrigin	Prostaglandin G/H synthase 1	DrugBank
MOL000347	Syrigin	Muscarinic acetylcholine receptor M3	DrugBank
MOL000347	Syrigin	Muscarinic acetylcholine receptor M1	DrugBank
MOL000347	Syrigin	Beta-1 adrenergic receptor	DrugBank
MOL000347	Syrigin	Alpha-2A adrenergic receptor	DrugBank
MOL000347	Syrigin	Sodium-dependent noradrenaline transporter	DrugBank
MOL000347	Syrigin	Alpha-1A adrenergic receptor	DrugBank
MOL000347	Syrigin	Muscarinic acetylcholine receptor M2	DrugBank
MOL000347	Syrigin	Alpha-2B adrenergic receptor	DrugBank
MOL000347	Syrigin	Alpha-1B adrenergic receptor	DrugBank
MOL000347	Syrigin	Sodium-dependent dopamine transporter	DrugBank
MOL000347	Syrigin	Beta-2 adrenergic receptor	DrugBank
MOL000347	Syrigin	Gamma-aminobutyric acid receptor subunit alpha-1	DrugBank
MOL000347	Syrigin	Leukotriene A-4 hydrolase	DrugBank
MOL000347	Syrigin	Amine oxidase [flavin-containing] B	DrugBank
MOL000347	Syrigin	cAMP-dependent protein kinase inhibitor alpha	DrugBank
MOL000348	4-[(Z)-3-hydroxyprop-1-enyl]-2,6-dimethoxyphenol	Nitric oxide synthase, inducible	DrugBank
MOL000348	4-[(Z)-3-hydroxyprop-1-enyl]-2,6-dimethoxyphenol	Prostaglandin G/H synthase 1	DrugBank
MOL000348	4-[(Z)-3-hydroxyprop-1-enyl]-2,6-dimethoxyphenol	Dopamine D1 receptor	DrugBank
MOL000348	4-[(Z)-3-hydroxyprop-1-enyl]-2,6-dimethoxyphenol	Muscarinic acetylcholine receptor M3	DrugBank
MOL000348	4-[(Z)-3-hydroxyprop-1-enyl]-2,6-dimethoxyphenol	Muscarinic acetylcholine receptor M1	DrugBank
MOL000348	4-[(Z)-3-hydroxyprop-1-enyl]-2,6-dimethoxyphenol	Beta-1 adrenergic receptor	DrugBank
MOL000348	4-[(Z)-3-hydroxyprop-1-enyl]-2,6-dimethoxyphenol	Prostaglandin G/H synthase 2	DrugBank
MOL000348	4-[(Z)-3-hydroxyprop-1-enyl]-2,6-dimethoxyphenol	Nitric-oxide synthase, endothelial	DrugBank
MOL000348	4-[(Z)-3-hydroxyprop-1-enyl]-2,6-dimethoxyphenol	Alpha-2A adrenergic receptor	DrugBank
MOL000348	4-[(Z)-3-hydroxyprop-1-enyl]-2,6-dimethoxyphenol	Sodium-dependent noradrenaline transporter	DrugBank
MOL000348	4-[(Z)-3-hydroxyprop-1-enyl]-2,6-dimethoxyphenol	Alpha-1A adrenergic receptor	DrugBank
MOL000348	4-[(Z)-3-hydroxyprop-1-enyl]-2,6-dimethoxyphenol	Muscarinic acetylcholine receptor M2	DrugBank
MOL000348	4-[(Z)-3-hydroxyprop-1-enyl]-2,6-dimethoxyphenol	Alpha-2B adrenergic receptor	DrugBank
MOL000348	4-[(Z)-3-hydroxyprop-1-enyl]-2,6-dimethoxyphenol	Alpha-1B adrenergic receptor	DrugBank
MOL000348	4-[(Z)-3-hydroxyprop-1-enyl]-2,6-dimethoxyphenol	Sodium-dependent dopamine transporter	DrugBank
MOL000348	4-[(Z)-3-hydroxyprop-1-enyl]-2,6-dimethoxyphenol	Beta-2 adrenergic receptor	DrugBank
MOL000348	4-[(Z)-3-hydroxyprop-1-enyl]-2,6-dimethoxyphenol	Gamma-aminobutyric acid receptor subunit alpha-1	DrugBank
MOL000348	4-[(Z)-3-hydroxyprop-1-enyl]-2,6-dimethoxyphenol	Urokinase-type plasminogen activator	DrugBank
MOL000348	4-[(Z)-3-hydroxyprop-1-enyl]-2,6-dimethoxyphenol	Heat shock protein HSP 90	DrugBank
MOL000348	4-[(Z)-3-hydroxyprop-1-enyl]-2,6-dimethoxyphenol	Leukotriene A-4 hydrolase	DrugBank
MOL000348	4-[(Z)-3-hydroxyprop-1-enyl]-2,6-dimethoxyphenol	Amine oxidase [flavin-containing] B	DrugBank
MOL000348	4-[(Z)-3-hydroxyprop-1-enyl]-2,6-dimethoxyphenol	cAMP-dependent protein kinase inhibitor alpha	DrugBank
MOL003561	isopimpinellin	Estrogen receptor	DrugBank
MOL003561	isopimpinellin	Heat shock protein HSP 90	DrugBank
MOL003561	isopimpinellin	CAMP-specific 3',5'-cyclic phosphodiesterase 4A	DrugBank
MOL003561	isopimpinellin	Cytochrome P450 3A4	DrugBank	validated
MOL003561	isopimpinellin	Cytochrome P450 1A1	N/A	validated
MOL003561	isopimpinellin	Nuclear receptor subfamily 1 group I member 2	N/A	validated
MOL003561	isopimpinellin	Cytochrome P450 2B10	N/A	validated
MOL003561	isopimpinellin	Glutathione S-transferase P	DrugBank	validated
MOL003959	limonin	Cytochrome P450 3A4	DrugBank	validated
MOL003970	4-[(1S)-1-hydroxy-2-methylaminoethyl]phenol	Prostaglandin G/H synthase 1	DrugBank
MOL003970	4-[(1S)-1-hydroxy-2-methylaminoethyl]phenol	Muscarinic acetylcholine receptor M1	DrugBank
MOL003970	4-[(1S)-1-hydroxy-2-methylaminoethyl]phenol	Beta-1 adrenergic receptor	DrugBank
MOL003970	4-[(1S)-1-hydroxy-2-methylaminoethyl]phenol	Prostaglandin G/H synthase 2	DrugBank
MOL003970	4-[(1S)-1-hydroxy-2-methylaminoethyl]phenol	Alpha-2A adrenergic receptor	DrugBank
MOL003970	4-[(1S)-1-hydroxy-2-methylaminoethyl]phenol	Alpha-2C adrenergic receptor	DrugBank
MOL003970	4-[(1S)-1-hydroxy-2-methylaminoethyl]phenol	Sodium-dependent noradrenaline transporter	DrugBank
MOL003970	4-[(1S)-1-hydroxy-2-methylaminoethyl]phenol	Alpha-1A adrenergic receptor	DrugBank
MOL003970	4-[(1S)-1-hydroxy-2-methylaminoethyl]phenol	Alpha-2B adrenergic receptor	DrugBank
MOL003970	4-[(1S)-1-hydroxy-2-methylaminoethyl]phenol	Alpha-1B adrenergic receptor	DrugBank
MOL003970	4-[(1S)-1-hydroxy-2-methylaminoethyl]phenol	Sodium-dependent dopamine transporter	DrugBank
MOL003970	4-[(1S)-1-hydroxy-2-methylaminoethyl]phenol	Beta-2 adrenergic receptor	DrugBank
MOL003970	4-[(1S)-1-hydroxy-2-methylaminoethyl]phenol	Amine oxidase [flavin-containing] B	DrugBank
MOL003970	4-[(1S)-1-hydroxy-2-methylaminoethyl]phenol	Amine oxidase [flavin-containing] A	DrugBank
MOL003970	4-[(1S)-1-hydroxy-2-methylaminoethyl]phenol	Lysozyme	DrugBank
MOL003970	4-[(1S)-1-hydroxy-2-methylaminoethyl]phenol	Dopamine D1 receptor	DrugBank
MOL003970	4-[(1S)-1-hydroxy-2-methylaminoethyl]phenol	Muscarinic acetylcholine receptor M2	DrugBank
MOL004328	naringenin	Prostaglandin G/H synthase 1	DrugBank
MOL004328	naringenin	Estrogen receptor	DrugBank	validated
MOL004328	naringenin	Prostaglandin G/H synthase 2	DrugBank
MOL004328	naringenin	Heat shock protein HSP 90	DrugBank
MOL004328	naringenin	Beta-lactamase	DrugBank
MOL004328	naringenin	mRNA of PKA Catalytic Subunit C-alpha	DrugBank
MOL004328	naringenin	Phosphatidylinositol-4,5-bisphosphate 3-kinase catalytic subunit, gamma isoform	DrugBank
MOL004328	naringenin	Transcription factor p65	N/A	validated
MOL004328	naringenin	RAC-alpha serine/threonine-protein kinase	N/A	validated
MOL004328	naringenin	Apoptosis regulator Bcl-2	DrugBank	validated
MOL004328	naringenin	Mitogen-activated protein kinase 3	DrugBank	validated
MOL004328	naringenin	Mitogen-activated protein kinase 1	DrugBank	validated
MOL004328	naringenin	Caspase-3	N/A	validated
MOL004328	naringenin	Fatty acid synthase	DrugBank	validated
MOL004328	naringenin	Low-density lipoprotein receptor	DrugBank	validated
MOL004328	naringenin	Bcl2 antagonist of cell death	N/A	validated
MOL004328	naringenin	Superoxide dismutase [Cu-Zn]	DrugBank	validated
MOL004328	naringenin	Catalase	DrugBank	validated
MOL004328	naringenin	Peroxisome proliferator-activated receptor gamma	N/A	validated
MOL004328	naringenin	Microsomal triglyceride transfer protein large subunit	N/A	validated
MOL004328	naringenin	Apolipoprotein B-100	N/A	validated
MOL004328	naringenin	Phospholipase B1, membrane-associated	N/A	validated
MOL004328	naringenin	3-hydroxy-3-methylglutaryl-coenzyme A reductase	DrugBank	validated
MOL004328	naringenin	Cytochrome P450 19A1	N/A	validated
MOL004328	naringenin	Glutathione S-transferase P	DrugBank	validated
MOL004328	naringenin	UDP-glucuronosyltransferase 1-1	N/A	validated
MOL004328	naringenin	Peroxisome proliferator-activated receptor alpha	N/A	validated
MOL004328	naringenin	Sterol regulatory element-binding protein 1	N/A	validated
MOL004328	naringenin	Glutathione reductase, mitochondrial	DrugBank	validated
MOL004328	naringenin	Multidrug resistance-associated protein 1	DrugBank	validated
MOL004328	naringenin	Adiponectin	N/A	validated
MOL004328	naringenin	Sterol O-acyltransferase 2	N/A	validated
MOL004328	naringenin	Aldo-keto reductase family 1 member C1	DrugBank	validated
MOL004328	naringenin	Aspartate aminotransferase, cytoplasmic	DrugBank	validated
MOL004328	naringenin	4-aminobutyrate aminotransferase, mitochondrial	DrugBank	validated
MOL004328	naringenin	Liver carboxylesterase 1	N/A	validated
MOL004328	naringenin	Sterol O-acyltransferase 1	DrugBank	validated
MOL007930	hesperidin	Apoptosis regulator BAX	N/A	validated
MOL007930	hesperidin	Caspase-3	N/A	validated
MOL007930	hesperidin	Prostaglandin G/H synthase 2	DrugBank	validated
MOL007930	hesperidin	Intercellular adhesion molecule 1	N/A	validated
MOL007930	hesperidin	Vascular cell adhesion protein 1	DrugBank	validated
MOL007930	hesperidin	T-lymphoma invasion and metastasis-inducing protein 2	N/A	validated
MOL005100	5,7-dihydroxy-2-(3-hydroxy-4-methoxyphenyl)chroman-4-one	Prostaglandin G/H synthase 1	DrugBank
MOL005100	5,7-dihydroxy-2-(3-hydroxy-4-methoxyphenyl)chroman-4-one	Prostaglandin G/H synthase 2	DrugBank
MOL005100	5,7-dihydroxy-2-(3-hydroxy-4-methoxyphenyl)chroman-4-one	Heat shock protein HSP 90	DrugBank
MOL005100	5,7-dihydroxy-2-(3-hydroxy-4-methoxyphenyl)chroman-4-one	mRNA of PKA Catalytic Subunit C-alpha	DrugBank
MOL005100	5,7-dihydroxy-2-(3-hydroxy-4-methoxyphenyl)chroman-4-one	Calmodulin	DrugBank
MOL005100	5,7-dihydroxy-2-(3-hydroxy-4-methoxyphenyl)chroman-4-one	Sodium channel protein type 5 subunit alpha	DrugBank
MOL005100	5,7-dihydroxy-2-(3-hydroxy-4-methoxyphenyl)chroman-4-one	Phosphatidylinositol-4,5-bisphosphate 3-kinase catalytic subunit, gamma isoform	DrugBank
MOL005100	5,7-dihydroxy-2-(3-hydroxy-4-methoxyphenyl)chroman-4-one	Nuclear receptor coactivator 2	DrugBank
MOL005100	5,7-dihydroxy-2-(3-hydroxy-4-methoxyphenyl)chroman-4-one	Nuclear receptor coactivator 1	DrugBank
MOL005100	5,7-dihydroxy-2-(3-hydroxy-4-methoxyphenyl)chroman-4-one	DNA topoisomerase II	DrugBank
MOL005812	naringin	DNA topoisomerase II	DrugBank
MOL005812	naringin	Cyclin-dependent kinase inhibitor 1	N/A	validated
MOL005812	naringin	Tumor necrosis factor	DrugBank	validated
MOL005812	naringin	Ras-specific guanine nucleotide-releasing factor 2	N/A	validated
MOL005812	naringin	RAF proto-oncogene serine/threonine-protein kinase	N/A	validated
MOL005814	tangeretin	Nitric oxide synthase, inducible	DrugBank
MOL005814	tangeretin	Prostaglandin G/H synthase 1	DrugBank
MOL005814	tangeretin	Thrombin	DrugBank
MOL005814	tangeretin	Potassium voltage-gated channel subfamily H member 2	DrugBank
MOL005814	tangeretin	Androgen receptor	DrugBank
MOL005814	tangeretin	Sodium channel protein type 5 subunit alpha	DrugBank
MOL005814	tangeretin	Coagulation factor Xa	DrugBank
MOL005814	tangeretin	Prostaglandin G/H synthase 2	DrugBank
MOL005814	tangeretin	Coagulation factor VII	DrugBank
MOL005814	tangeretin	Acetylcholinesterase	DrugBank
MOL005814	tangeretin	Alpha-1B adrenergic receptor	DrugBank
MOL005814	tangeretin	Beta-2 adrenergic receptor	DrugBank
MOL005814	tangeretin	DNA topoisomerase II	DrugBank
MOL005814	tangeretin	Estrogen receptor beta	DrugBank
MOL005814	tangeretin	Dipeptidyl peptidase IV	DrugBank
MOL005814	tangeretin	Heat shock protein HSP 90	DrugBank
MOL005814	tangeretin	Serine/threonine-protein kinase Chk1	DrugBank
MOL005814	tangeretin	Trypsin-1	DrugBank
MOL005814	tangeretin	Nuclear receptor coactivator 2	DrugBank
MOL005814	tangeretin	Calcium-activated potassium channel subunit alpha 1	DrugBank
MOL005814	tangeretin	Calmodulin	DrugBank
MOL005814	tangeretin	Nitric-oxide synthase, endothelial	DrugBank
MOL005814	tangeretin	Cyclin-dependent kinase inhibitor 1	N/A	validated
MOL005814	tangeretin	Eukaryotic translation initiation factor 6	N/A	validated
MOL005814	tangeretin	Cell division protein kinase 2	DrugBank	validated
MOL005814	tangeretin	Cell division protein kinase 4	DrugBank	validated
MOL005814	tangeretin	78 kDa glucose-regulated protein	DrugBank	validated
MOL005814	tangeretin	Heme oxygenase 1	DrugBank	validated
MOL005814	tangeretin	Cytochrome P450 1A1	N/A	validated
MOL005828	nobiletin	Nitric oxide synthase, inducible	DrugBank
MOL005828	nobiletin	Prostaglandin G/H synthase 1	DrugBank
MOL005828	nobiletin	Thrombin	DrugBank
MOL005828	nobiletin	Potassium voltage-gated channel subfamily H member 2	DrugBank
MOL005828	nobiletin	Estrogen receptor	DrugBank
MOL005828	nobiletin	Androgen receptor	DrugBank
MOL005828	nobiletin	Peroxisome proliferator activated receptor gamma	DrugBank
MOL005828	nobiletin	Coagulation factor Xa	DrugBank
MOL005828	nobiletin	Prostaglandin G/H synthase 2	DrugBank	validated
MOL005828	nobiletin	Coagulation factor VII	DrugBank
MOL005828	nobiletin	mRNA of Protein-tyrosine phosphatase, non-receptor type 1	DrugBank
MOL005828	nobiletin	DNA topoisomerase II	DrugBank
MOL005828	nobiletin	Estrogen receptor beta	DrugBank
MOL005828	nobiletin	Dipeptidyl peptidase IV	DrugBank
MOL005828	nobiletin	Heat shock protein HSP 90	DrugBank
MOL005828	nobiletin	Serine/threonine-protein kinase Chk1	DrugBank
MOL005828	nobiletin	Trypsin-1	DrugBank
MOL005828	nobiletin	Nuclear receptor coactivator 2	DrugBank
MOL005828	nobiletin	Calcium-activated potassium channel subunit alpha 1	DrugBank
MOL005828	nobiletin	Calmodulin	DrugBank
MOL005828	nobiletin	Glycogen synthase kinase-3 beta	DrugBank
MOL005828	nobiletin	Sodium channel protein type 5 subunit alpha	DrugBank
MOL005828	nobiletin	Apoptosis regulator Bcl-2	DrugBank	validated
MOL005828	nobiletin	Apoptosis regulator BAX	N/A	validated
MOL005828	nobiletin	Caspase-9	N/A	validated
MOL005828	nobiletin	Matrix metalloproteinase-9	N/A	validated
MOL005828	nobiletin	Transcription factor AP-1	DrugBank	validated
MOL005828	nobiletin	Cellular tumor antigen p53	DrugBank	validated
MOL005828	nobiletin	Mitogen-activated protein kinase 8	DrugBank	validated
MOL005828	nobiletin	Metalloproteinase inhibitor 1	N/A	validated
MOL005828	nobiletin	Peroxisome proliferator-activated receptor gamma	N/A	validated
MOL005828	nobiletin	Cyclic AMP-responsive element-binding protein 1	N/A	validated
MOL005828	nobiletin	Cytosolic phospholipase A2	DrugBank	validated
MOL005828	nobiletin	Scavenger receptor cysteine-rich type 1 protein M130	N/A	validated
MOL005828	nobiletin	Ephrin type-B receptor 2	N/A	validated
MOL005849	didymin	Prostaglandin G/H synthase 1	DrugBank
MOL005849	didymin	Estrogen receptor	DrugBank
MOL005849	didymin	Sodium channel protein type 5 subunit alpha	DrugBank
MOL005849	didymin	Prostaglandin G/H synthase 2	DrugBank
MOL005849	didymin	Retinoic acid receptor RXR-alpha	DrugBank
MOL005849	didymin	Beta-2 adrenergic receptor	DrugBank
MOL005849	didymin	Heat shock protein HSP 90	DrugBank
MOL005849	didymin	Phosphatidylinositol-4,5-bisphosphate 3-kinase catalytic subunit, gamma isoform	DrugBank
MOL005849	didymin	Beta-lactamase	DrugBank
MOL005849	didymin	mRNA of PKA Catalytic Subunit C-alpha	DrugBank
MOL005849	didymin	Calmodulin	DrugBank
MOL005849	didymin	Nuclear receptor coactivator 2	DrugBank
MOL005849	didymin	Nuclear receptor coactivator 1	DrugBank
MOL000006	luteolin	Prostaglandin G/H synthase 1	DrugBank
MOL000006	luteolin	Androgen receptor	DrugBank	validated
MOL000006	luteolin	Prostaglandin G/H synthase 2	DrugBank	validated
MOL000006	luteolin	Heat shock protein HSP 90	DrugBank
MOL000006	luteolin	Trypsin-1	DrugBank
MOL000006	luteolin	Nuclear receptor coactivator 2	DrugBank
MOL000006	luteolin	mRNA of PKA Catalytic Subunit C-alpha	DrugBank
MOL000006	luteolin	Dipeptidyl peptidase IV	DrugBank
MOL000006	luteolin	Phosphatidylinositol-4,5-bisphosphate 3-kinase catalytic subunit, gamma isoform	DrugBank
MOL000006	luteolin	Transcription factor p65	N/A	validated
MOL000006	luteolin	Epidermal growth factor receptor	DrugBank	validated
MOL000006	luteolin	RAC-alpha serine/threonine-protein kinase	N/A	validated
MOL000006	luteolin	Vascular endothelial growth factor A	DrugBank	validated
MOL000006	luteolin	G1/S-specific cyclin-D1	N/A	validated
MOL000006	luteolin	Bcl-2-like protein 1	N/A	validated
MOL000006	luteolin	Cyclin-dependent kinase inhibitor 1	N/A	validated
MOL000006	luteolin	Caspase-9	N/A	validated
MOL000006	luteolin	72 kDa type IV collagenase	DrugBank	validated
MOL000006	luteolin	Matrix metalloproteinase-9	N/A	validated
MOL000006	luteolin	Mitogen-activated protein kinase 1	DrugBank	validated
MOL000006	luteolin	Interleukin-10	N/A	validated
MOL000006	luteolin	Retinoblastoma-associated protein	DrugBank	validated
MOL000006	luteolin	Cell division protein kinase 4	DrugBank	validated
MOL000006	luteolin	Tumor necrosis factor	DrugBank	validated
MOL000006	luteolin	Transcription factor AP-1	DrugBank	validated
MOL000006	luteolin	Interleukin-6	DrugBank	validated
MOL000006	luteolin	Caspase-3	N/A	validated
MOL000006	luteolin	Cellular tumor antigen p53	DrugBank	validated
MOL000006	luteolin	NF-kappa-B inhibitor alpha	N/A	validated
MOL000006	luteolin	Xanthine dehydrogenase/oxidase	DrugBank	validated
MOL000006	luteolin	DNA topoisomerase 1	DrugBank	validated
MOL000006	luteolin	E3 ubiquitin-protein ligase Mdm2	N/A	validated
MOL000006	luteolin	Amyloid beta A4 protein	DrugBank	validated
MOL000006	luteolin	Interstitial collagenase	DrugBank	validated
MOL000006	luteolin	Proliferating cell nuclear antigen	N/A	validated
MOL000006	luteolin	Receptor tyrosine-protein kinase erbB-2	N/A	validated
MOL000006	luteolin	Peroxisome proliferator-activated receptor gamma	N/A	validated
MOL000006	luteolin	Heme oxygenase 1	DrugBank	validated
MOL000006	luteolin	Caspase-7	DrugBank	validated
MOL000006	luteolin	Intercellular adhesion molecule 1	N/A	validated
MOL000006	luteolin	Induced myeloid leukemia cell differentiation protein Mcl-1	N/A	validated
MOL000006	luteolin	Baculoviral IAP repeat-containing protein 5	N/A	validated
MOL000006	luteolin	Interleukin-2	DrugBank	validated
MOL000006	luteolin	G2/mitotic-specific cyclin-B1	N/A	validated
MOL000006	luteolin	Tyrosinase	N/A	validated
MOL000006	luteolin	Interferon gamma	DrugBank	validated
MOL000006	luteolin	Interleukin-4	N/A	validated
MOL000006	luteolin	DNA topoisomerase 2-alpha	N/A	validated
MOL000006	luteolin	Glutathione S-transferase P	DrugBank	validated
MOL000006	luteolin	Baculoviral IAP repeat-containing protein 4	N/A	validated
MOL000006	luteolin	Solute carrier family 2, facilitated glucose transporter member 4	N/A	validated
MOL000006	luteolin	Insulin receptor	DrugBank	validated
MOL000006	luteolin	CD40 ligand	N/A	validated
MOL000006	luteolin	Prostaglandin E synthase	N/A	validated
MOL000006	luteolin	Kinetochore protein Nuf2	N/A	validated
MOL000006	luteolin	Adenylate cyclase type 2	N/A	validated
MOL000006	luteolin	Hepatocyte growth factor receptor	DrugBank	validated
MOL000698	(R)-(-)-alpha-Phellandrene	Acetylcholinesterase	DrugBank
MOL000698	(R)-(-)-alpha-Phellandrene	Gamma-aminobutyric acid receptor subunit alpha-1	DrugBank
MOL000698	(R)-(-)-alpha-Phellandrene	Dipeptidyl peptidase IV	DrugBank
MOL000698	(R)-(-)-alpha-Phellandrene	Cytochrome P450-cam	DrugBank
MOL000698	(R)-(-)-alpha-Phellandrene	Neuronal acetylcholine receptor subunit alpha-2	DrugBank
MOL000698	(R)-(-)-alpha-Phellandrene	Sodium-dependent noradrenaline transporter	DrugBank
MOL007561	N-Methyltyramine	Prostaglandin G/H synthase 2	DrugBank
MOL007561	N-Methyltyramine	Alpha-2A adrenergic receptor	DrugBank
MOL007561	N-Methyltyramine	Sodium-dependent noradrenaline transporter	DrugBank
MOL007561	N-Methyltyramine	Alpha-1A adrenergic receptor	DrugBank
MOL007561	N-Methyltyramine	Alpha-2B adrenergic receptor	DrugBank
MOL007561	N-Methyltyramine	Sodium-dependent dopamine transporter	DrugBank
MOL007561	N-Methyltyramine	Amine oxidase [flavin-containing] B	DrugBank
MOL007561	N-Methyltyramine	Amine oxidase [flavin-containing] A	DrugBank
MOL007561	N-Methyltyramine	Lysozyme	DrugBank
MOL007879	Tetramethoxyluteolin	Nitric oxide synthase, inducible	DrugBank
MOL007879	Tetramethoxyluteolin	Prostaglandin G/H synthase 1	DrugBank
MOL007879	Tetramethoxyluteolin	Thrombin	DrugBank
MOL007879	Tetramethoxyluteolin	Androgen receptor	DrugBank
MOL007879	Tetramethoxyluteolin	Sodium channel protein type 5 subunit alpha	DrugBank
MOL007879	Tetramethoxyluteolin	Peroxisome proliferator activated receptor gamma	DrugBank
MOL007879	Tetramethoxyluteolin	Coagulation factor Xa	DrugBank
MOL007879	Tetramethoxyluteolin	Prostaglandin G/H synthase 2	DrugBank
MOL007879	Tetramethoxyluteolin	Nitric-oxide synthase, endothelial	DrugBank
MOL007879	Tetramethoxyluteolin	Coagulation factor VII	DrugBank
MOL007879	Tetramethoxyluteolin	Retinoic acid receptor RXR-alpha	DrugBank
MOL007879	Tetramethoxyluteolin	Alpha-1B adrenergic receptor	DrugBank
MOL007879	Tetramethoxyluteolin	Beta-2 adrenergic receptor	DrugBank
MOL007879	Tetramethoxyluteolin	Estrogen receptor beta	DrugBank
MOL007879	Tetramethoxyluteolin	Dipeptidyl peptidase IV	DrugBank
MOL007879	Tetramethoxyluteolin	Beta-secretase	DrugBank
MOL007879	Tetramethoxyluteolin	Mitogen-activated protein kinase 14	DrugBank
MOL007879	Tetramethoxyluteolin	Glycogen synthase kinase-3 beta	DrugBank
MOL007879	Tetramethoxyluteolin	Heat shock protein HSP 90	DrugBank
MOL007879	Tetramethoxyluteolin	Cell division protein kinase 2	DrugBank
MOL007879	Tetramethoxyluteolin	Serine/threonine-protein kinase Chk1	DrugBank
MOL007879	Tetramethoxyluteolin	mRNA of PKA Catalytic Subunit C-alpha	DrugBank
MOL007879	Tetramethoxyluteolin	Trypsin-1	DrugBank
MOL007879	Tetramethoxyluteolin	Nuclear receptor coactivator 2	DrugBank
MOL007879	Tetramethoxyluteolin	Nuclear receptor coactivator 1	DrugBank
MOL007879	Tetramethoxyluteolin	Calmodulin	DrugBank
MOL007879	Tetramethoxyluteolin	Potassium voltage-gated channel subfamily H member 2	DrugBank
MOL007879	Tetramethoxyluteolin	Acetylcholinesterase	DrugBank
MOL007879	Tetramethoxyluteolin	Alpha-1D adrenergic receptor	DrugBank
MOL007879	Tetramethoxyluteolin	DNA topoisomerase II	DrugBank
MOL007879	Tetramethoxyluteolin	Pregnane X receptor	DrugBank
MOL007879	Tetramethoxyluteolin	Calcium-activated potassium channel subunit alpha 1	DrugBank
MOL000008	apigenin	Prostaglandin G/H synthase 1	DrugBank
MOL000008	apigenin	Androgen receptor	DrugBank	validated
MOL000008	apigenin	Prostaglandin G/H synthase 2	DrugBank	validated
MOL000008	apigenin	Heat shock protein HSP 90	DrugBank
MOL000008	apigenin	Trypsin-1	DrugBank
MOL000008	apigenin	Nuclear receptor coactivator 2	DrugBank
MOL000008	apigenin	Phosphatidylinositol-4,5-bisphosphate 3-kinase catalytic subunit, gamma isoform	DrugBank
MOL000008	apigenin	mRNA of PKA Catalytic Subunit C-alpha	DrugBank
MOL000008	apigenin	Sodium channel protein type 5 subunit alpha	DrugBank
MOL000008	apigenin	Coagulation factor Xa	DrugBank
MOL000008	apigenin	Coagulation factor VII	DrugBank
MOL000008	apigenin	DNA topoisomerase II	DrugBank
MOL000008	apigenin	Dipeptidyl peptidase IV	DrugBank
MOL000008	apigenin	Calmodulin	DrugBank
MOL000008	apigenin	Transcription factor p65	N/A	validated
MOL000008	apigenin	RAC-alpha serine/threonine-protein kinase	N/A	validated
MOL000008	apigenin	Vascular endothelial growth factor A	DrugBank	validated
MOL000008	apigenin	G1/S-specific cyclin-D1	N/A	validated
MOL000008	apigenin	Apoptosis regulator Bcl-2	DrugBank	validated
MOL000008	apigenin	Bcl-2-like protein 1	N/A	validated
MOL000008	apigenin	Proto-oncogene c-Fos	N/A	validated
MOL000008	apigenin	Cyclin-dependent kinase inhibitor 1	N/A	validated
MOL000008	apigenin	Eukaryotic translation initiation factor 6	N/A	validated
MOL000008	apigenin	Apoptosis regulator BAX	N/A	validated
MOL000008	apigenin	Caspase-9	N/A	validated
MOL000008	apigenin	Urokinase-type plasminogen activator	DrugBank	validated
MOL000008	apigenin	Matrix metalloproteinase-9	N/A	validated
MOL000008	apigenin	Retinoblastoma-associated protein	DrugBank	validated
MOL000008	apigenin	Cell division protein kinase 4	DrugBank	validated
MOL000008	apigenin	Tumor necrosis factor	DrugBank	validated
MOL000008	apigenin	Transcription factor AP-1	DrugBank	validated
MOL000008	apigenin	Cell division protein kinase 6	DrugBank	validated
MOL000008	apigenin	Cyclin-dependent kinase inhibitor 2A, isoforms 1/2/3	N/A	validated
MOL000008	apigenin	Eukaryotic translation elongation factor 1 epsilon-1	N/A	validated
MOL000008	apigenin	Activator of 90 kDa heat shock protein ATPase homolog 1	N/A	validated
MOL000008	apigenin	Caspase-3	N/A	validated
MOL000008	apigenin	Cellular tumor antigen p53	DrugBank	validated
MOL000008	apigenin	NF-kappa-B inhibitor alpha	N/A	validated
MOL000008	apigenin	Ornithine decarboxylase	DrugBank	validated
MOL000008	apigenin	E3 ubiquitin-protein ligase Mdm2	N/A	validated
MOL000008	apigenin	Bcl2 antagonist of cell death	N/A	validated
MOL000008	apigenin	Interstitial collagenase	DrugBank	validated
MOL000008	apigenin	Hypoxia-inducible factor 1-alpha	N/A	validated
MOL000008	apigenin	Insulin-like growth factor 1 receptor	N/A	validated
MOL000008	apigenin	Protein CBFA2T1	N/A	validated
MOL000008	apigenin	Probable E3 ubiquitin-protein ligase HERC5	N/A	validated
MOL000008	apigenin	Cell division control protein 2 homolog	DrugBank	validated
MOL000008	apigenin	Acetyl-CoA carboxylase 1	DrugBank	validated
MOL000008	apigenin	Heme oxygenase 1	DrugBank	validated
MOL000008	apigenin	Intercellular adhesion molecule 1	N/A	validated
MOL000008	apigenin	Induced myeloid leukemia cell differentiation protein Mcl-1	N/A	validated
MOL000008	apigenin	G1/S-specific cyclin-D2	N/A	validated
MOL000008	apigenin	Interleukin-2	DrugBank	validated
MOL000008	apigenin	G2/mitotic-specific cyclin-B1	N/A	validated
MOL000008	apigenin	Plasminogen activator inhibitor 1	N/A	validated
MOL000008	apigenin	Interferon gamma	DrugBank	validated
MOL000008	apigenin	Interleukin-4	N/A	validated
MOL000008	apigenin	NF-kappa-B essential modulator	N/A	validated
MOL000008	apigenin	Cytochrome P450 19A1	N/A	validated
MOL000008	apigenin	Baculoviral IAP repeat-containing protein 4	N/A	validated
MOL000008	apigenin	26S proteasome non-ATPase regulatory subunit 3	N/A	validated
MOL000008	apigenin	Solute carrier family 2, facilitated glucose transporter member 4	N/A	validated
MOL000008	apigenin	Insulin receptor	DrugBank	validated
MOL000008	apigenin	CD40 ligand	N/A	validated
MOL000008	apigenin	Cytochrome c	DrugBank	validated
MOL000008	apigenin	CASP8 and FADD-like apoptosis regulator	N/A	validated
MOL000008	apigenin	Alpha- and gamma-adaptin-binding protein p34	N/A	validated
MOL000008	apigenin	Insulin	DrugBank	validated
MOL000008	apigenin	Low affinity immunoglobulin epsilon Fc receptor	N/A	validated
MOL000008	apigenin	Interleukin-13	N/A	validated
MOL000008	apigenin	High affinity immunoglobulin epsilon receptor subunit beta	DrugBank	validated
MOL000008	apigenin	Intestinal-type alkaline phosphatase	N/A	validated
MOL000008	apigenin	Proteasome activator complex subunit 3	N/A	validated
MOL000008	apigenin	Glucose-6-phosphatase	N/A	validated
MOL000008	apigenin	Adenomatous polyposis coli protein	N/A	validated
MOL000008	apigenin	Transient receptor potential cation channel subfamily M member 2	N/A	validated
MOL000008	apigenin	Aldo-keto reductase family 1 member C3	DrugBank	validated
MOL000008	apigenin	Sodium/iodide cotransporter	N/A	validated
MOL000008	apigenin	Sodium/potassium-transporting ATPase subunit gamma	N/A	validated
MOL000008	apigenin	Dolichyl-phosphate beta-glucosyltransferase	N/A	validated
MOL009053	4-[(2S,3R)-5-[(E)-3-hydroxyprop-1-enyl]-7-methoxy-3-methylol-2,3-dihydrobenzofuran-2-yl]-2-methoxy-phenol	Thrombin	DrugBank
MOL009053	4-[(2S,3R)-5-[(E)-3-hydroxyprop-1-enyl]-7-methoxy-3-methylol-2,3-dihydrobenzofuran-2-yl]-2-methoxy-phenol	Potassium voltage-gated channel subfamily H member 2	DrugBank
MOL009053	4-[(2S,3R)-5-[(E)-3-hydroxyprop-1-enyl]-7-methoxy-3-methylol-2,3-dihydrobenzofuran-2-yl]-2-methoxy-phenol	Estrogen receptor	DrugBank
MOL009053	4-[(2S,3R)-5-[(E)-3-hydroxyprop-1-enyl]-7-methoxy-3-methylol-2,3-dihydrobenzofuran-2-yl]-2-methoxy-phenol	Coagulation factor Xa	DrugBank
MOL009053	4-[(2S,3R)-5-[(E)-3-hydroxyprop-1-enyl]-7-methoxy-3-methylol-2,3-dihydrobenzofuran-2-yl]-2-methoxy-phenol	Prostaglandin G/H synthase 2	DrugBank
MOL009053	4-[(2S,3R)-5-[(E)-3-hydroxyprop-1-enyl]-7-methoxy-3-methylol-2,3-dihydrobenzofuran-2-yl]-2-methoxy-phenol	Dipeptidyl peptidase IV	DrugBank
MOL009053	4-[(2S,3R)-5-[(E)-3-hydroxyprop-1-enyl]-7-methoxy-3-methylol-2,3-dihydrobenzofuran-2-yl]-2-methoxy-phenol	Heat shock protein HSP 90	DrugBank
MOL009053	4-[(2S,3R)-5-[(E)-3-hydroxyprop-1-enyl]-7-methoxy-3-methylol-2,3-dihydrobenzofuran-2-yl]-2-methoxy-phenol	Trypsin-1	DrugBank
MOL009053	4-[(2S,3R)-5-[(E)-3-hydroxyprop-1-enyl]-7-methoxy-3-methylol-2,3-dihydrobenzofuran-2-yl]-2-methoxy-phenol	Proto-oncogene serine/threonine-protein kinase Pim-1	DrugBank
MOL009053	4-[(2S,3R)-5-[(E)-3-hydroxyprop-1-enyl]-7-methoxy-3-methylol-2,3-dihydrobenzofuran-2-yl]-2-methoxy-phenol	Calmodulin	DrugBank
MOL009053	4-[(2S,3R)-5-[(E)-3-hydroxyprop-1-enyl]-7-methoxy-3-methylol-2,3-dihydrobenzofuran-2-yl]-2-methoxy-phenol	Acetylcholinesterase	DrugBank
