# Supplementary material for: Determining novel candidate anti-hepatocellular carcinoma drugs using interaction networks and molecular docking between drug targets and natural compounds of SiNiSan
Source: PeerJ. 2021 Feb 16;9:e10745. doi: 10.7717/peerj.10745 (PMC7894118; doi:10.7717/peerj.10745)
Supplement: Supplemental Information 2 — The absorption, distribution, metabolism and excretion(ADME) of one of the medicines of SiNiSan formula, downloaded from the Chinese Medicine System Pharmacology (TCMSP) database. [file peerj-09-10745-s002.txt]

MOL001109	¦Â-thujene	Gamma-aminobutyric-acid receptor alpha-2 subunit	DrugBank
MOL001109	¦Â-thujene	Gamma-aminobutyric acid receptor subunit alpha-1	DrugBank
MOL001109	¦Â-thujene	Cytochrome P450-cam	DrugBank
MOL001109	¦Â-thujene	Progesterone receptor	DrugBank
MOL001109	¦Â-thujene	Nuclear receptor coactivator 2	DrugBank
MOL001121	19894-97-4	Cytochrome P450-cam	DrugBank
MOL001121	19894-97-4	Gamma-aminobutyric-acid receptor alpha-2 subunit	DrugBank
MOL001121	19894-97-4	Gamma-aminobutyric acid receptor subunit alpha-1	DrugBank
MOL000117	Cymol	Sodium-dependent noradrenaline transporter	DrugBank
MOL000117	Cymol	Lysozyme	DrugBank
MOL001179	(&#8722;)-Alloaromadendrene	Muscarinic acetylcholine receptor M3	DrugBank
MOL001179	(&#8722;)-Alloaromadendrene	Muscarinic acetylcholine receptor M1	DrugBank
MOL001179	(&#8722;)-Alloaromadendrene	Muscarinic acetylcholine receptor M2	DrugBank
MOL001179	(&#8722;)-Alloaromadendrene	Alpha-1B adrenergic receptor	DrugBank
MOL001179	(&#8722;)-Alloaromadendrene	Neuronal acetylcholine receptor subunit alpha-2	DrugBank
MOL001179	(&#8722;)-Alloaromadendrene	Nuclear receptor coactivator 2	DrugBank
MOL001179	(&#8722;)-Alloaromadendrene	Dopamine D1 receptor	DrugBank
MOL001179	(&#8722;)-Alloaromadendrene	Beta-1 adrenergic receptor	DrugBank
MOL001179	(&#8722;)-Alloaromadendrene	Retinoic acid receptor RXR-alpha	DrugBank
MOL001179	(&#8722;)-Alloaromadendrene	5-hydroxytryptamine 2A receptor	DrugBank
MOL001179	(&#8722;)-Alloaromadendrene	Sodium-dependent noradrenaline transporter	DrugBank
MOL001179	(&#8722;)-Alloaromadendrene	Alpha-1A adrenergic receptor	DrugBank
MOL001179	(&#8722;)-Alloaromadendrene	Gamma-aminobutyric-acid receptor alpha-3 subunit	DrugBank
MOL001179	(&#8722;)-Alloaromadendrene	Sodium-dependent dopamine transporter	DrugBank
MOL001179	(&#8722;)-Alloaromadendrene	Beta-2 adrenergic receptor	DrugBank
MOL001179	(&#8722;)-Alloaromadendrene	Gamma-aminobutyric acid receptor subunit alpha-1	DrugBank
MOL001179	(&#8722;)-Alloaromadendrene	Neuronal acetylcholine receptor protein, alpha-7 chain	DrugBank
MOL000118	(L)-alpha-Terpineol	Muscarinic acetylcholine receptor M3	DrugBank
MOL000118	(L)-alpha-Terpineol	Muscarinic acetylcholine receptor M1	DrugBank
MOL000118	(L)-alpha-Terpineol	Gamma-aminobutyric-acid receptor alpha-2 subunit	DrugBank
MOL000118	(L)-alpha-Terpineol	Gamma-aminobutyric-acid receptor alpha-5 subunit	DrugBank
MOL000118	(L)-alpha-Terpineol	Sodium-dependent noradrenaline transporter	DrugBank
MOL000118	(L)-alpha-Terpineol	Gamma-aminobutyric-acid receptor alpha-3 subunit	DrugBank
MOL000118	(L)-alpha-Terpineol	Muscarinic acetylcholine receptor M2	DrugBank
MOL000118	(L)-alpha-Terpineol	Alpha-1B adrenergic receptor	DrugBank
MOL000118	(L)-alpha-Terpineol	Sodium-dependent dopamine transporter	DrugBank
MOL000118	(L)-alpha-Terpineol	Gamma-aminobutyric acid receptor subunit alpha-1	DrugBank
MOL000118	(L)-alpha-Terpineol	Gamma-aminobutyric-acid receptor subunit alpha-6	DrugBank
MOL000118	(L)-alpha-Terpineol	Prostaglandin G/H synthase 1	DrugBank
MOL000118	(L)-alpha-Terpineol	Sodium channel protein type 5 subunit alpha	DrugBank
MOL000118	(L)-alpha-Terpineol	Coagulation factor Xa	DrugBank
MOL000118	(L)-alpha-Terpineol	Prostaglandin G/H synthase 2	DrugBank
MOL000118	(L)-alpha-Terpineol	DNA topoisomerase II	DrugBank
MOL000118	(L)-alpha-Terpineol	Heat shock protein HSP 90	DrugBank
MOL000118	(L)-alpha-Terpineol	Nuclear receptor coactivator 2	DrugBank
MOL000118	(L)-alpha-Terpineol	Calcium-activated potassium channel subunit alpha 1	DrugBank
MOL000118	(L)-alpha-Terpineol	Cytochrome P450-cam	DrugBank
MOL000118	(L)-alpha-Terpineol	Alpha-1A adrenergic receptor	DrugBank
MOL000118	(L)-alpha-Terpineol	Ig gamma-1 chain C region	DrugBank
MOL000120	dec-2-enal	Alcohol dehydrogenase 1B	DrugBank
MOL000120	dec-2-enal	Alcohol dehydrogenase 1C	DrugBank
MOL000122	1,8-cineole	Nitric-oxide synthase, endothelial	DrugBank
MOL000122	1,8-cineole	Gamma-aminobutyric-acid receptor alpha-2 subunit	DrugBank
MOL000122	1,8-cineole	Gamma-aminobutyric acid receptor subunit alpha-1	DrugBank
MOL000122	1,8-cineole	Cytochrome P450-cam	DrugBank
MOL000122	1,8-cineole	Prostaglandin G/H synthase 2	DrugBank
MOL000122	1,8-cineole	Gamma-aminobutyric-acid receptor alpha-5 subunit	DrugBank
MOL000122	1,8-cineole	Alcohol dehydrogenase 1B	DrugBank
MOL000122	1,8-cineole	Alcohol dehydrogenase 1C	DrugBank
MOL000122	1,8-cineole	Neuronal acetylcholine receptor subunit alpha-2	DrugBank
MOL000122	1,8-cineole	Gamma-aminobutyric-acid receptor alpha-3 subunit	DrugBank
MOL000122	1,8-cineole	Proline dehydrogenase, mitochondrial	N/A	validated
MOL000123	geraniol	Alcohol dehydrogenase 1B	DrugBank
MOL000123	geraniol	Alcohol dehydrogenase 1C	DrugBank
MOL000123	geraniol	Progesterone receptor	DrugBank
MOL000123	geraniol	G1/S-specific cyclin-D1	N/A	validated
MOL000123	geraniol	Mitogen-activated protein kinase 3	DrugBank	validated
MOL000123	geraniol	Cell division protein kinase 4	DrugBank	validated
MOL000123	geraniol	Bcl-2 homologous antagonist/killer	N/A	validated
MOL000123	geraniol	Probable E3 ubiquitin-protein ligase HERC5	N/A	validated
MOL000123	geraniol	Protein kinase C beta type	N/A	validated
MOL000123	geraniol	3-hydroxy-3-methylglutaryl-coenzyme A reductase	DrugBank	validated
MOL000123	geraniol	Cytochrome P450 2B6	DrugBank	validated
MOL000123	geraniol	Sucrase-isomaltase, intestinal	DrugBank	validated
MOL000123	geraniol	Lactase-phlorizin hydrolase	DrugBank
MOL000126	(-)-nopinene	Gamma-aminobutyric-acid receptor alpha-2 subunit	DrugBank
MOL000126	(-)-nopinene	Gamma-aminobutyric acid receptor subunit alpha-1	DrugBank
MOL000126	(-)-nopinene	Cytochrome P450-cam	DrugBank
MOL000126	(-)-nopinene	Prostaglandin G/H synthase 1	DrugBank
MOL000126	(-)-nopinene	Muscarinic acetylcholine receptor M3	DrugBank
MOL000126	(-)-nopinene	Muscarinic acetylcholine receptor M1	DrugBank
MOL000126	(-)-nopinene	Prostaglandin G/H synthase 2	DrugBank
MOL000126	(-)-nopinene	Retinoic acid receptor RXR-alpha	DrugBank
MOL000126	(-)-nopinene	Sodium-dependent noradrenaline transporter	DrugBank
MOL000126	(-)-nopinene	Gamma-aminobutyric-acid receptor alpha-3 subunit	DrugBank
MOL000126	(-)-nopinene	Muscarinic acetylcholine receptor M2	DrugBank
MOL000126	(-)-nopinene	Alpha-1B adrenergic receptor	DrugBank
MOL000126	(-)-nopinene	Nuclear receptor coactivator 2	DrugBank
MOL000126	(-)-nopinene	Gamma-aminobutyric-acid receptor subunit alpha-6	DrugBank
MOL000126	(-)-nopinene	Alpha-2C adrenergic receptor	DrugBank
MOL000126	(-)-nopinene	Alpha-1A adrenergic receptor	DrugBank
MOL000126	(-)-nopinene	Sodium-dependent dopamine transporter	DrugBank
MOL000126	(-)-nopinene	Amine oxidase [flavin-containing] A	DrugBank
MOL000126	(-)-nopinene	Lysozyme	DrugBank
MOL000126	(-)-nopinene	Gamma-aminobutyric-acid receptor alpha-5 subunit	DrugBank
MOL000126	(-)-nopinene	Neuronal acetylcholine receptor subunit alpha-2	DrugBank
MOL001273	80-57-9	Muscarinic acetylcholine receptor M3	DrugBank
MOL001273	80-57-9	Gamma-aminobutyric-acid receptor alpha-2 subunit	DrugBank
MOL001273	80-57-9	Cytochrome P450-cam	DrugBank
MOL001273	80-57-9	Muscarinic acetylcholine receptor M2	DrugBank
MOL000128	NERYLACETATE	Cytochrome P450-cam	DrugBank
MOL001283	C09704	Prostaglandin G/H synthase 2	DrugBank
MOL001283	C09704	Nuclear receptor coactivator 2	DrugBank
MOL000131	EIC	Prostaglandin G/H synthase 1	DrugBank
MOL000131	EIC	Prostaglandin G/H synthase 2	DrugBank
MOL000131	EIC	Retinoic acid receptor RXR-alpha	DrugBank
MOL000131	EIC	Nuclear receptor coactivator 2	DrugBank
MOL000131	EIC	Lysozyme	DrugBank
MOL000131	EIC	Nicotinate-nucleotide--dimethylbenzimidazole phosphoribosyltransferase	DrugBank
MOL000131	EIC	Sodium-dependent noradrenaline transporter	DrugBank
MOL000131	EIC	Ig gamma-1 chain C region	DrugBank
MOL000131	EIC	Gamma-aminobutyric-acid receptor alpha-2 subunit	DrugBank
MOL000131	EIC	Gamma-aminobutyric acid receptor subunit alpha-1	DrugBank
MOL000131	EIC	Cytochrome P450-cam	DrugBank
MOL000131	EIC	Transient receptor potential cation channel subfamily V member 1	DrugBank
MOL000131	EIC	Muscarinic acetylcholine receptor M1	DrugBank
MOL000131	EIC	Muscarinic acetylcholine receptor M2	DrugBank
MOL000131	EIC	Gamma-aminobutyric-acid receptor subunit alpha-6	DrugBank
MOL001386	Methyl laurate	Ig gamma-1 chain C region	DrugBank
MOL001386	Methyl laurate	Nuclear receptor coactivator 2	DrugBank
MOL001393	myristic acid	Prostaglandin G/H synthase 1	DrugBank
MOL001393	myristic acid	Prostaglandin G/H synthase 2	DrugBank
MOL001393	myristic acid	Cholinesterase	DrugBank
MOL001393	myristic acid	Phospholipase A2	DrugBank
MOL001393	myristic acid	Rhinovirus coat protein	DrugBank
MOL001393	myristic acid	Ig gamma-1 chain C region	DrugBank
MOL001393	myristic acid	Ferrichrome-iron receptor	DrugBank
MOL001393	myristic acid	3-oxoacyl-[acyl-carrier-protein] synthase 1	DrugBank
MOL001393	myristic acid	Nuclear receptor coactivator 2	DrugBank
MOL001393	myristic acid	Nuclear receptor coactivator 1	DrugBank
MOL001393	myristic acid	Phosphatidylcholine-sterol acyltransferase	N/A	validated
MOL001396	PENTADECYLIC ACID	Prostaglandin G/H synthase 1	DrugBank
MOL001396	PENTADECYLIC ACID	Rhodopsin	DrugBank
MOL001396	PENTADECYLIC ACID	Ig gamma-1 chain C region	DrugBank
MOL001396	PENTADECYLIC ACID	Ferrichrome-iron receptor	DrugBank
MOL001396	PENTADECYLIC ACID	Nuclear receptor coactivator 2	DrugBank
MOL001396	PENTADECYLIC ACID	Prostaglandin G/H synthase 2	DrugBank
MOL001417	OCTENAL	Alcohol dehydrogenase 1B	DrugBank
MOL001417	OCTENAL	Alcohol dehydrogenase 1C	DrugBank
MOL001417	OCTENAL	Trypsin-3	DrugBank
MOL001600	copaene	Prostaglandin G/H synthase 2	DrugBank
MOL001600	copaene	Gamma-aminobutyric acid receptor subunit alpha-1	DrugBank
MOL001600	copaene	Muscarinic acetylcholine receptor M3	DrugBank
MOL001600	copaene	Muscarinic acetylcholine receptor M1	DrugBank
MOL001600	copaene	Gamma-aminobutyric-acid receptor alpha-2 subunit	DrugBank
MOL001600	copaene	Retinoic acid receptor RXR-alpha	DrugBank
MOL001600	copaene	Muscarinic acetylcholine receptor M2	DrugBank
MOL001600	copaene	Alpha-1B adrenergic receptor	DrugBank
MOL001600	copaene	Cytochrome P450-cam	DrugBank
MOL001600	copaene	Gamma-aminobutyric-acid receptor subunit alpha-6	DrugBank
MOL001645	Linoleyl acetate	Prostaglandin G/H synthase 1	DrugBank
MOL001645	Linoleyl acetate	Prostaglandin G/H synthase 2	DrugBank
MOL001645	Linoleyl acetate	Nuclear receptor coactivator 2	DrugBank
MOL001645	Linoleyl acetate	Retinoic acid receptor RXR-alpha	DrugBank
MOL000169	alpha-Guaiene	Prostaglandin G/H synthase 1	DrugBank
MOL000169	alpha-Guaiene	Muscarinic acetylcholine receptor M1	DrugBank
MOL000169	alpha-Guaiene	Prostaglandin G/H synthase 2	DrugBank
MOL000169	alpha-Guaiene	Gamma-aminobutyric-acid receptor alpha-2 subunit	DrugBank
MOL000169	alpha-Guaiene	Retinoic acid receptor RXR-alpha	DrugBank
MOL000169	alpha-Guaiene	Sodium-dependent noradrenaline transporter	DrugBank
MOL000169	alpha-Guaiene	Gamma-aminobutyric acid receptor subunit alpha-1	DrugBank
MOL000169	alpha-Guaiene	Amine oxidase [flavin-containing] B	DrugBank
MOL000169	alpha-Guaiene	Nuclear receptor coactivator 2	DrugBank
MOL000169	alpha-Guaiene	Gamma-aminobutyric-acid receptor subunit alpha-6	DrugBank
MOL000169	alpha-Guaiene	Muscarinic acetylcholine receptor M3	DrugBank
MOL000169	alpha-Guaiene	CGMP-inhibited 3',5'-cyclic phosphodiesterase A	DrugBank
MOL000169	alpha-Guaiene	5-hydroxytryptamine 2A receptor	DrugBank
MOL000169	alpha-Guaiene	Alpha-1B adrenergic receptor	DrugBank
MOL000169	alpha-Guaiene	Beta-2 adrenergic receptor	DrugBank
MOL000169	alpha-Guaiene	Sodium-dependent serotonin transporter	DrugBank
MOL001731	Dextrin Corn	Prostaglandin G/H synthase 1	DrugBank
MOL001731	Dextrin Corn	Nitric-oxide synthase, brain	DrugBank
MOL001731	Dextrin Corn	Prostaglandin G/H synthase 2	DrugBank
MOL001731	Dextrin Corn	Glutamate [NMDA] receptor subunit epsilon 1	DrugBank
MOL001731	Dextrin Corn	Gamma-aminobutyric acid receptor subunit alpha-1	DrugBank
MOL001731	Dextrin Corn	Glycogen phosphorylase, muscle form	DrugBank
MOL001731	Dextrin Corn	Cathepsin D	DrugBank
MOL001731	Dextrin Corn	Pancreatic alpha-amylase	DrugBank
MOL001731	Dextrin Corn	Lactase-phlorizin hydrolase	DrugBank
MOL001731	Dextrin Corn	Cytochrome P450-cam	DrugBank
MOL001731	Dextrin Corn	Beta-galactosidase	DrugBank
MOL001731	Dextrin Corn	Ig gamma-1 chain C region	DrugBank
MOL001731	Dextrin Corn	Ig gamma-2 chain C region	DrugBank
MOL001731	Dextrin Corn	Neuraminidase	DrugBank
MOL001731	Dextrin Corn	Ferrichrome-iron receptor	DrugBank
MOL001731	Dextrin Corn	Cyclomaltodextrin glucanotransferase	DrugBank
MOL001731	Dextrin Corn	Mannosyl-oligosaccharide alpha-1,2-mannosidase	DrugBank
MOL001731	Dextrin Corn	Endoglucanase F	DrugBank
MOL001731	Dextrin Corn	Endoglucanase G	DrugBank
MOL001731	Dextrin Corn	Bacillolysin	DrugBank
MOL001731	Dextrin Corn	Mannan endo-1,4-beta-mannosidase	DrugBank
MOL001731	Dextrin Corn	Chondroitinase AC	DrugBank
MOL001731	Dextrin Corn	Prostatic acid phosphatase	DrugBank
MOL001731	Dextrin Corn	Glutamate receptor 2	DrugBank
MOL001731	Dextrin Corn	Gamma-aminobutyric-acid receptor subunit alpha-6	DrugBank
MOL001731	Dextrin Corn	Endoplasmic reticulum mannosyl-oligosaccharide 1,2-alpha-mannosidase	DrugBank
MOL001731	Dextrin Corn	Alpha-mannosidase 2	DrugBank
MOL001731	Dextrin Corn	Beta-amylase	DrugBank
MOL001731	Dextrin Corn	Hyaluronate lyase	DrugBank
MOL001731	Dextrin Corn	BH0236 protein	DrugBank
MOL001789	isoliquiritigenin	Prostaglandin G/H synthase 1	DrugBank
MOL001789	isoliquiritigenin	Estrogen receptor	DrugBank
MOL001789	isoliquiritigenin	Peroxisome proliferator activated receptor gamma	DrugBank
MOL001789	isoliquiritigenin	Prostaglandin G/H synthase 2	DrugBank
MOL001789	isoliquiritigenin	Carbonic anhydrase II	DrugBank
MOL001789	isoliquiritigenin	Beta-2 adrenergic receptor	DrugBank
MOL001789	isoliquiritigenin	Estrogen receptor beta	DrugBank
MOL001789	isoliquiritigenin	Mitogen-activated protein kinase 14	DrugBank
MOL001789	isoliquiritigenin	Glycogen synthase kinase-3 beta	DrugBank
MOL001789	isoliquiritigenin	Heat shock protein HSP 90	DrugBank
MOL001789	isoliquiritigenin	Cell division protein kinase 2	DrugBank
MOL001789	isoliquiritigenin	Amine oxidase [flavin-containing] B	DrugBank
MOL001789	isoliquiritigenin	mRNA of PKA Catalytic Subunit C-alpha	DrugBank
MOL001789	isoliquiritigenin	cAMP-dependent protein kinase inhibitor alpha	DrugBank
MOL001789	isoliquiritigenin	Nitric oxide synthase, inducible	DrugBank
MOL001789	isoliquiritigenin	Androgen receptor	DrugBank
MOL001789	isoliquiritigenin	Phosphatidylinositol-4,5-bisphosphate 3-kinase catalytic subunit, gamma isoform	DrugBank
MOL001789	isoliquiritigenin	Beta-lactamase	DrugBank
MOL001789	isoliquiritigenin	Proto-oncogene serine/threonine-protein kinase Pim-1	DrugBank
MOL001789	isoliquiritigenin	Cyclin-A2	DrugBank
MOL001789	isoliquiritigenin	Nuclear receptor coactivator 2	DrugBank
MOL001789	isoliquiritigenin	Proto-oncogene c-Fos	N/A	validated
MOL001789	isoliquiritigenin	Apoptosis regulator BAX	N/A	validated
MOL001789	isoliquiritigenin	E-selectin	DrugBank	validated
MOL001789	isoliquiritigenin	Vascular cell adhesion protein 1	DrugBank	validated
MOL001789	isoliquiritigenin	Gamma-aminobutyric acid type B receptor subunit 1	N/A	validated
MOL001789	isoliquiritigenin	Tyrosinase	N/A	validated
MOL001789	isoliquiritigenin	Junctional adhesion molecule A	N/A	validated
MOL001789	isoliquiritigenin	Tyrosine-protein kinase JAK2	DrugBank	validated
MOL001789	isoliquiritigenin	Metallothionein-2	N/A	validated
MOL001789	isoliquiritigenin	Solute carrier family 2, facilitated glucose transporter member 1	N/A	validated
MOL000018	(+/-)-Isoborneol	Cytochrome P450-cam	DrugBank
MOL000018	(+/-)-Isoborneol	Gamma-aminobutyric-acid receptor alpha-2 subunit	DrugBank
MOL000018	(+/-)-Isoborneol	Muscarinic acetylcholine receptor M2	DrugBank
MOL000018	(+/-)-Isoborneol	Gamma-aminobutyric acid receptor subunit alpha-1	DrugBank
MOL000018	(+/-)-Isoborneol	Muscarinic acetylcholine receptor M3	DrugBank
MOL000018	(+/-)-Isoborneol	Muscarinic acetylcholine receptor M1	DrugBank
MOL000018	(+/-)-Isoborneol	Prostaglandin G/H synthase 2	DrugBank
MOL000018	(+/-)-Isoborneol	Gamma-aminobutyric-acid receptor alpha-5 subunit	DrugBank
MOL000018	(+/-)-Isoborneol	Sodium-dependent noradrenaline transporter	DrugBank
MOL000018	(+/-)-Isoborneol	Alpha-1A adrenergic receptor	DrugBank
MOL000018	(+/-)-Isoborneol	Gamma-aminobutyric-acid receptor alpha-3 subunit	DrugBank
MOL000018	(+/-)-Isoborneol	Gamma-aminobutyric-acid receptor subunit alpha-6	DrugBank
MOL000018	(+/-)-Isoborneol	Progesterone receptor	DrugBank
MOL000019	D-Camphene	Gamma-aminobutyric-acid receptor alpha-2 subunit	DrugBank
MOL000019	D-Camphene	Gamma-aminobutyric acid receptor subunit alpha-1	DrugBank
MOL000019	D-Camphene	Cytochrome P450-cam	DrugBank
MOL000019	D-Camphene	Potassium voltage-gated channel subfamily H member 2	DrugBank
MOL000019	D-Camphene	Sodium channel protein type 5 subunit alpha	DrugBank
MOL000019	D-Camphene	Coagulation factor Xa	DrugBank
MOL000019	D-Camphene	Prostaglandin G/H synthase 2	DrugBank
MOL000019	D-Camphene	DNA topoisomerase II	DrugBank
MOL000019	D-Camphene	Nuclear receptor coactivator 2	DrugBank
MOL000019	D-Camphene	Calcium-activated potassium channel subunit alpha 1	DrugBank
MOL000019	D-Camphene	Calmodulin	DrugBank
MOL000193	(Z)-caryophyllene	Prostaglandin G/H synthase 1	DrugBank
MOL000193	(Z)-caryophyllene	Muscarinic acetylcholine receptor M3	DrugBank
MOL000193	(Z)-caryophyllene	Muscarinic acetylcholine receptor M1	DrugBank
MOL000193	(Z)-caryophyllene	Prostaglandin G/H synthase 2	DrugBank
MOL000193	(Z)-caryophyllene	Gamma-aminobutyric-acid receptor alpha-2 subunit	DrugBank
MOL000193	(Z)-caryophyllene	Sodium-dependent noradrenaline transporter	DrugBank
MOL000193	(Z)-caryophyllene	Alpha-1A adrenergic receptor	DrugBank
MOL000193	(Z)-caryophyllene	Muscarinic acetylcholine receptor M2	DrugBank
MOL000193	(Z)-caryophyllene	Alpha-1B adrenergic receptor	DrugBank
MOL000193	(Z)-caryophyllene	Gamma-aminobutyric acid receptor subunit alpha-1	DrugBank
MOL000193	(Z)-caryophyllene	Nuclear receptor coactivator 2	DrugBank
MOL000193	(Z)-caryophyllene	Gamma-aminobutyric-acid receptor subunit alpha-6	DrugBank
MOL000193	(Z)-caryophyllene	Beta-2 adrenergic receptor	DrugBank
MOL000193	(Z)-caryophyllene	Neuronal acetylcholine receptor subunit alpha-2	DrugBank
MOL000193	(Z)-caryophyllene	Sodium-dependent dopamine transporter	DrugBank
MOL000196	L-Bornyl acetate	Muscarinic acetylcholine receptor M3	DrugBank
MOL000196	L-Bornyl acetate	Muscarinic acetylcholine receptor M1	DrugBank
MOL000196	L-Bornyl acetate	Gamma-aminobutyric-acid receptor alpha-2 subunit	DrugBank
MOL000196	L-Bornyl acetate	Gamma-aminobutyric-acid receptor alpha-5 subunit	DrugBank
MOL000196	L-Bornyl acetate	Gamma-aminobutyric-acid receptor alpha-3 subunit	DrugBank
MOL000196	L-Bornyl acetate	Muscarinic acetylcholine receptor M2	DrugBank
MOL000196	L-Bornyl acetate	Alpha-1B adrenergic receptor	DrugBank
MOL000196	L-Bornyl acetate	Gamma-aminobutyric acid receptor subunit alpha-1	DrugBank
MOL000196	L-Bornyl acetate	Glutamate receptor 2	DrugBank
MOL000196	L-Bornyl acetate	Gamma-aminobutyric-acid receptor subunit alpha-6	DrugBank
MOL000196	L-Bornyl acetate	Prostaglandin G/H synthase 2	DrugBank
MOL000196	L-Bornyl acetate	DNA topoisomerase II	DrugBank
MOL000196	L-Bornyl acetate	Gamma-aminobutyric-acid receptor subunit alpha-4	DrugBank
MOL000196	L-Bornyl acetate	Neuronal acetylcholine receptor subunit alpha-2	DrugBank
MOL000196	L-Bornyl acetate	Cytochrome P450-cam	DrugBank
MOL000196	L-Bornyl acetate	Dopamine D1 receptor	DrugBank
MOL000196	L-Bornyl acetate	Alpha-2A adrenergic receptor	DrugBank
MOL000196	L-Bornyl acetate	Sodium-dependent noradrenaline transporter	DrugBank
MOL000197	Myrcene	Alcohol dehydrogenase 1C	DrugBank
MOL000197	Myrcene	Gamma-aminobutyric acid receptor subunit alpha-1	DrugBank
MOL001972	Pulegone	Gamma-aminobutyric-acid receptor alpha-2 subunit	DrugBank
MOL001972	Pulegone	Gamma-aminobutyric acid receptor subunit alpha-1	DrugBank
MOL001972	Pulegone	Cytochrome P450-cam	DrugBank
MOL001972	Pulegone	Gamma-aminobutyric-acid receptor alpha-5 subunit	DrugBank
MOL001972	Pulegone	Muscarinic acetylcholine receptor M2	DrugBank
MOL001972	Pulegone	Muscarinic acetylcholine receptor M1	DrugBank
MOL001972	Pulegone	Sodium-dependent noradrenaline transporter	DrugBank
MOL001972	Pulegone	Gamma-aminobutyric-acid receptor subunit alpha-6	DrugBank
MOL000198	(R)-linalool	Muscarinic acetylcholine receptor M1	DrugBank
MOL000198	(R)-linalool	Gamma-aminobutyric-acid receptor alpha-2 subunit	DrugBank
MOL000198	(R)-linalool	Muscarinic acetylcholine receptor M2	DrugBank
MOL000198	(R)-linalool	Gamma-aminobutyric-acid receptor alpha-3 subunit	DrugBank
MOL000198	(R)-linalool	Gamma-aminobutyric-acid receptor subunit alpha-6	DrugBank
MOL000198	(R)-linalool	Prostaglandin G/H synthase 1	DrugBank
MOL000198	(R)-linalool	Potassium voltage-gated channel subfamily H member 2	DrugBank
MOL000198	(R)-linalool	Sodium channel protein type 5 subunit alpha	DrugBank
MOL000198	(R)-linalool	Coagulation factor Xa	DrugBank
MOL000198	(R)-linalool	Prostaglandin G/H synthase 2	DrugBank
MOL000198	(R)-linalool	Vascular endothelial growth factor receptor 2	DrugBank
MOL000198	(R)-linalool	DNA topoisomerase II	DrugBank
MOL000198	(R)-linalool	Heat shock protein HSP 90	DrugBank
MOL000198	(R)-linalool	Nuclear receptor coactivator 2	DrugBank
MOL000198	(R)-linalool	Calcium-activated potassium channel subunit alpha 1	DrugBank
MOL000198	(R)-linalool	Muscarinic acetylcholine receptor M3	DrugBank
MOL000198	(R)-linalool	Gamma-aminobutyric-acid receptor alpha-5 subunit	DrugBank
MOL000198	(R)-linalool	Gamma-aminobutyric acid receptor subunit alpha-1	DrugBank
MOL000198	(R)-linalool	Sodium-dependent noradrenaline transporter	DrugBank
MOL000198	(R)-linalool	Progesterone receptor	DrugBank
MOL001999	scoparone	Prostaglandin G/H synthase 1	DrugBank
MOL001999	scoparone	Thrombin	DrugBank
MOL001999	scoparone	Muscarinic acetylcholine receptor M1	DrugBank
MOL001999	scoparone	Prostaglandin G/H synthase 2	DrugBank
MOL001999	scoparone	Beta-2 adrenergic receptor	DrugBank
MOL001999	scoparone	Sodium-dependent serotonin transporter	DrugBank
MOL001999	scoparone	Gamma-aminobutyric acid receptor subunit alpha-1	DrugBank
MOL001999	scoparone	Leukotriene A-4 hydrolase	DrugBank
MOL001999	scoparone	Amine oxidase [flavin-containing] B	DrugBank
MOL001999	scoparone	mRNA of PKA Catalytic Subunit C-alpha	DrugBank
MOL001999	scoparone	Glutamate receptor 2	DrugBank
MOL001999	scoparone	cAMP-dependent protein kinase inhibitor alpha	DrugBank
MOL001999	scoparone	Transcription factor p65	N/A	validated
MOL001999	scoparone	NF-kappa-B inhibitor alpha	N/A	validated
MOL001999	scoparone	C-C motif chemokine 2	DrugBank	validated
MOL001999	scoparone	Interleukin-8	N/A	validated
MOL001999	scoparone	Tyrosinase	N/A	validated
MOL001999	scoparone	5,6-dihydroxyindole-2-carboxylic acid oxidase	N/A	validated
MOL001999	scoparone	L-dopachrome tautomerase	N/A	validated
MOL002002	cis-Carveol	Gamma-aminobutyric-acid receptor alpha-2 subunit	DrugBank
MOL002002	cis-Carveol	Sodium-dependent noradrenaline transporter	DrugBank
MOL002002	cis-Carveol	Muscarinic acetylcholine receptor M2	DrugBank
MOL002002	cis-Carveol	Gamma-aminobutyric acid receptor subunit alpha-1	DrugBank
MOL002002	cis-Carveol	Muscarinic acetylcholine receptor M1	DrugBank
MOL002002	cis-Carveol	Gamma-aminobutyric-acid receptor alpha-3 subunit	DrugBank
MOL002029	()-Cuparene	Muscarinic acetylcholine receptor M3	DrugBank
MOL002029	()-Cuparene	Thrombin	DrugBank
MOL002029	()-Cuparene	Muscarinic acetylcholine receptor M1	DrugBank
MOL002029	()-Cuparene	Gamma-aminobutyric-acid receptor alpha-2 subunit	DrugBank
MOL002029	()-Cuparene	Acetylcholinesterase	DrugBank
MOL002029	()-Cuparene	Gamma-aminobutyric-acid receptor alpha-5 subunit	DrugBank
MOL002029	()-Cuparene	Gamma-aminobutyric-acid receptor alpha-3 subunit	DrugBank
MOL002029	()-Cuparene	Muscarinic acetylcholine receptor M2	DrugBank
MOL002029	()-Cuparene	Alpha-1B adrenergic receptor	DrugBank
MOL002029	()-Cuparene	Gamma-aminobutyric acid receptor subunit alpha-1	DrugBank
MOL002029	()-Cuparene	Dipeptidyl peptidase IV	DrugBank
MOL002029	()-Cuparene	Glutamate receptor 2	DrugBank
MOL002029	()-Cuparene	Gamma-aminobutyric-acid receptor subunit alpha-6	DrugBank
MOL002029	()-Cuparene	Prostaglandin G/H synthase 1	DrugBank
MOL002029	()-Cuparene	Dopamine D1 receptor	DrugBank
MOL002029	()-Cuparene	Sodium channel protein type 5 subunit alpha	DrugBank
MOL002029	()-Cuparene	Prostaglandin G/H synthase 2	DrugBank
MOL002029	()-Cuparene	Retinoic acid receptor RXR-alpha	DrugBank
MOL002029	()-Cuparene	Sodium-dependent noradrenaline transporter	DrugBank
MOL002029	()-Cuparene	Alpha-1A adrenergic receptor	DrugBank
MOL002029	()-Cuparene	Sodium-dependent dopamine transporter	DrugBank
MOL002029	()-Cuparene	Beta-2 adrenergic receptor	DrugBank
MOL002029	()-Cuparene	Sodium-dependent serotonin transporter	DrugBank
MOL002029	()-Cuparene	CGMP-inhibited 3',5'-cyclic phosphodiesterase A	DrugBank
MOL002029	()-Cuparene	Alpha-1D adrenergic receptor	DrugBank
MOL002029	()-Cuparene	Neuronal acetylcholine receptor subunit alpha-2	DrugBank
MOL002029	()-Cuparene	Estrogen receptor	DrugBank
MOL002029	()-Cuparene	Alpha-2A adrenergic receptor	DrugBank
MOL002042	thymol	Prostaglandin G/H synthase 1	DrugBank
MOL002042	thymol	Muscarinic acetylcholine receptor M1	DrugBank
MOL002042	thymol	Beta-1 adrenergic receptor	DrugBank
MOL002042	thymol	Prostaglandin G/H synthase 2	DrugBank
MOL002042	thymol	Alpha-2C adrenergic receptor	DrugBank
MOL002042	thymol	Sodium-dependent noradrenaline transporter	DrugBank
MOL002042	thymol	Alpha-1A adrenergic receptor	DrugBank
MOL002042	thymol	Sodium-dependent dopamine transporter	DrugBank
MOL002042	thymol	Beta-2 adrenergic receptor	DrugBank
MOL002042	thymol	Lysozyme	DrugBank
MOL002042	thymol	Muscarinic acetylcholine receptor M3	DrugBank
MOL002042	thymol	Muscarinic acetylcholine receptor M2	DrugBank
MOL002042	thymol	Alpha-1B adrenergic receptor	DrugBank
MOL002042	thymol	Alpha-1D adrenergic receptor	DrugBank
MOL002042	thymol	Gamma-aminobutyric-acid receptor alpha-2 subunit	DrugBank
MOL002042	thymol	Neutrophil elastase	N/A	validated
MOL002046	hexanoic acid	Alcohol dehydrogenase 1C	DrugBank
MOL002046	hexanoic acid	Trypsin-3	DrugBank
MOL002046	hexanoic acid	Bacillolysin	DrugBank
MOL002046	hexanoic acid	Inositol-3-phosphate synthase 1	N/A	validated
MOL000207	Methyleugenol	Prostaglandin G/H synthase 1	DrugBank
MOL000207	Methyleugenol	Dopamine D1 receptor	DrugBank
MOL000207	Methyleugenol	Muscarinic acetylcholine receptor M3	DrugBank
MOL000207	Methyleugenol	Muscarinic acetylcholine receptor M1	DrugBank
MOL000207	Methyleugenol	Beta-1 adrenergic receptor	DrugBank
MOL000207	Methyleugenol	Sodium channel protein type 5 subunit alpha	DrugBank
MOL000207	Methyleugenol	Prostaglandin G/H synthase 2	DrugBank
MOL000207	Methyleugenol	Nitric-oxide synthase, endothelial	DrugBank
MOL000207	Methyleugenol	Alpha-2A adrenergic receptor	DrugBank
MOL000207	Methyleugenol	Alpha-2C adrenergic receptor	DrugBank
MOL000207	Methyleugenol	5-hydroxytryptamine 2A receptor	DrugBank
MOL000207	Methyleugenol	Sodium-dependent noradrenaline transporter	DrugBank
MOL000207	Methyleugenol	Alpha-1A adrenergic receptor	DrugBank
MOL000207	Methyleugenol	Muscarinic acetylcholine receptor M2	DrugBank
MOL000207	Methyleugenol	Alpha-2B adrenergic receptor	DrugBank
MOL000207	Methyleugenol	Alpha-1B adrenergic receptor	DrugBank
MOL000207	Methyleugenol	Sodium-dependent dopamine transporter	DrugBank
MOL000207	Methyleugenol	Beta-2 adrenergic receptor	DrugBank
MOL000207	Methyleugenol	Alpha-1D adrenergic receptor	DrugBank
MOL000207	Methyleugenol	Beta-lactamase	DrugBank
MOL000207	Methyleugenol	Amine oxidase [flavin-containing] B	DrugBank
MOL000207	Methyleugenol	Leukotriene A-4 hydrolase	DrugBank
MOL000207	Methyleugenol	Sodium-dependent serotonin transporter	DrugBank
MOL000207	Methyleugenol	Urokinase-type plasminogen activator	DrugBank
MOL000207	Methyleugenol	cAMP-dependent protein kinase inhibitor alpha	DrugBank
MOL002085	alpha-Cubebene	Muscarinic acetylcholine receptor M3	DrugBank
MOL002085	alpha-Cubebene	Muscarinic acetylcholine receptor M1	DrugBank
MOL002085	alpha-Cubebene	Prostaglandin G/H synthase 2	DrugBank
MOL002085	alpha-Cubebene	Muscarinic acetylcholine receptor M2	DrugBank
MOL002085	alpha-Cubebene	Neuronal acetylcholine receptor subunit alpha-2	DrugBank
MOL002085	alpha-Cubebene	Gamma-aminobutyric acid receptor subunit alpha-1	DrugBank
MOL002095	DEP	Muscarinic acetylcholine receptor M3	DrugBank
MOL002095	DEP	Muscarinic acetylcholine receptor M1	DrugBank
MOL002095	DEP	Alpha-2B adrenergic receptor	DrugBank
MOL002095	DEP	Beta-2 adrenergic receptor	DrugBank
MOL002095	DEP	Sodium-dependent serotonin transporter	DrugBank
MOL002095	DEP	Gamma-aminobutyric acid receptor subunit alpha-1	DrugBank
MOL002095	DEP	Sodium-dependent noradrenaline transporter	DrugBank
MOL002107	Valerophenone	Prostaglandin G/H synthase 1	DrugBank
MOL002107	Valerophenone	Muscarinic acetylcholine receptor M3	DrugBank
MOL002107	Valerophenone	Muscarinic acetylcholine receptor M1	DrugBank
MOL002107	Valerophenone	Beta-1 adrenergic receptor	DrugBank
MOL002107	Valerophenone	Sodium channel protein type 5 subunit alpha	DrugBank
MOL002107	Valerophenone	Prostaglandin G/H synthase 2	DrugBank
MOL002107	Valerophenone	Alpha-2C adrenergic receptor	DrugBank
MOL002107	Valerophenone	Sodium-dependent noradrenaline transporter	DrugBank
MOL002107	Valerophenone	Alpha-1A adrenergic receptor	DrugBank
MOL002107	Valerophenone	Alpha-1B adrenergic receptor	DrugBank
MOL002107	Valerophenone	Sodium-dependent dopamine transporter	DrugBank
MOL002107	Valerophenone	Beta-2 adrenergic receptor	DrugBank
MOL002107	Valerophenone	Amine oxidase [flavin-containing] B	DrugBank
MOL002107	Valerophenone	Amine oxidase [flavin-containing] A	DrugBank
MOL002111	BdPh	Prostaglandin G/H synthase 1	DrugBank
MOL002111	BdPh	Muscarinic acetylcholine receptor M3	DrugBank
MOL002111	BdPh	Muscarinic acetylcholine receptor M1	DrugBank
MOL002111	BdPh	Beta-1 adrenergic receptor	DrugBank
MOL002111	BdPh	Sodium channel protein type 5 subunit alpha	DrugBank
MOL002111	BdPh	Prostaglandin G/H synthase 2	DrugBank
MOL002111	BdPh	Alpha-2A adrenergic receptor	DrugBank
MOL002111	BdPh	Alpha-2C adrenergic receptor	DrugBank
MOL002111	BdPh	CGMP-inhibited 3',5'-cyclic phosphodiesterase A	DrugBank
MOL002111	BdPh	5-hydroxytryptamine 2A receptor	DrugBank
MOL002111	BdPh	Sodium-dependent noradrenaline transporter	DrugBank
MOL002111	BdPh	Alpha-1A adrenergic receptor	DrugBank
MOL002111	BdPh	Muscarinic acetylcholine receptor M2	DrugBank
MOL002111	BdPh	Alpha-2B adrenergic receptor	DrugBank
MOL002111	BdPh	Alpha-1B adrenergic receptor	DrugBank
MOL002111	BdPh	Sodium-dependent dopamine transporter	DrugBank
MOL002111	BdPh	Beta-2 adrenergic receptor	DrugBank
MOL002111	BdPh	Sodium-dependent serotonin transporter	DrugBank
MOL002111	BdPh	Gamma-aminobutyric acid receptor subunit alpha-1	DrugBank
MOL002111	BdPh	Amine oxidase [flavin-containing] B	DrugBank
MOL002111	BdPh	Amine oxidase [flavin-containing] A	DrugBank
MOL002111	BdPh	mRNA of PKA Catalytic Subunit C-alpha	DrugBank
MOL002111	BdPh	Retinoic acid receptor RXR-alpha	DrugBank
MOL002111	BdPh	cAMP-dependent protein kinase inhibitor alpha	DrugBank
MOL002116	(1R,4S,5R)-4-isopropenyl-1,8-dimethylspiro[4.5]dec-8-ene	Prostaglandin G/H synthase 1	DrugBank
MOL002116	(1R,4S,5R)-4-isopropenyl-1,8-dimethylspiro[4.5]dec-8-ene	Muscarinic acetylcholine receptor M3	DrugBank
MOL002116	(1R,4S,5R)-4-isopropenyl-1,8-dimethylspiro[4.5]dec-8-ene	Muscarinic acetylcholine receptor M1	DrugBank
MOL002116	(1R,4S,5R)-4-isopropenyl-1,8-dimethylspiro[4.5]dec-8-ene	Prostaglandin G/H synthase 2	DrugBank
MOL002116	(1R,4S,5R)-4-isopropenyl-1,8-dimethylspiro[4.5]dec-8-ene	Gamma-aminobutyric-acid receptor alpha-2 subunit	DrugBank
MOL002116	(1R,4S,5R)-4-isopropenyl-1,8-dimethylspiro[4.5]dec-8-ene	Retinoic acid receptor RXR-alpha	DrugBank
MOL002116	(1R,4S,5R)-4-isopropenyl-1,8-dimethylspiro[4.5]dec-8-ene	Sodium-dependent noradrenaline transporter	DrugBank
MOL002116	(1R,4S,5R)-4-isopropenyl-1,8-dimethylspiro[4.5]dec-8-ene	Alpha-1A adrenergic receptor	DrugBank
MOL002116	(1R,4S,5R)-4-isopropenyl-1,8-dimethylspiro[4.5]dec-8-ene	Muscarinic acetylcholine receptor M2	DrugBank
MOL002116	(1R,4S,5R)-4-isopropenyl-1,8-dimethylspiro[4.5]dec-8-ene	Alpha-1B adrenergic receptor	DrugBank
MOL002116	(1R,4S,5R)-4-isopropenyl-1,8-dimethylspiro[4.5]dec-8-ene	Gamma-aminobutyric acid receptor subunit alpha-1	DrugBank
MOL002116	(1R,4S,5R)-4-isopropenyl-1,8-dimethylspiro[4.5]dec-8-ene	Nuclear receptor coactivator 2	DrugBank
MOL002116	(1R,4S,5R)-4-isopropenyl-1,8-dimethylspiro[4.5]dec-8-ene	Gamma-aminobutyric-acid receptor subunit alpha-6	DrugBank
MOL002138	p-Cymen-8-ol	Muscarinic acetylcholine receptor M1	DrugBank
MOL002138	p-Cymen-8-ol	Beta-1 adrenergic receptor	DrugBank
MOL002138	p-Cymen-8-ol	Alpha-2C adrenergic receptor	DrugBank
MOL002138	p-Cymen-8-ol	Sodium-dependent noradrenaline transporter	DrugBank
MOL002138	p-Cymen-8-ol	Alpha-1A adrenergic receptor	DrugBank
MOL002138	p-Cymen-8-ol	Muscarinic acetylcholine receptor M2	DrugBank
MOL002138	p-Cymen-8-ol	Alpha-2B adrenergic receptor	DrugBank
MOL002138	p-Cymen-8-ol	Alpha-1B adrenergic receptor	DrugBank
MOL002138	p-Cymen-8-ol	Sodium-dependent dopamine transporter	DrugBank
MOL002138	p-Cymen-8-ol	Beta-2 adrenergic receptor	DrugBank
MOL002187	Amylbenzene	Sodium-dependent noradrenaline transporter	DrugBank
MOL002201	cis-ligustilide	Prostaglandin G/H synthase 2	DrugBank
MOL002201	cis-ligustilide	Gamma-aminobutyric acid receptor subunit alpha-1	DrugBank
MOL000023	Hemo-sol	Prostaglandin G/H synthase 2	DrugBank
MOL000023	Hemo-sol	Gamma-aminobutyric acid receptor subunit alpha-1	DrugBank
MOL000023	Hemo-sol	Alcohol dehydrogenase 1B	DrugBank
MOL000023	Hemo-sol	Alcohol dehydrogenase 1C	DrugBank
MOL000023	Hemo-sol	Cytochrome P450-cam	DrugBank
MOL000023	Hemo-sol	Nuclear receptor coactivator 2	DrugBank
MOL000023	Hemo-sol	Nuclear receptor coactivator 1	DrugBank
MOL000023	Hemo-sol	Muscarinic acetylcholine receptor M2	DrugBank
MOL000023	Hemo-sol	Gamma-aminobutyric-acid receptor alpha-2 subunit	DrugBank
MOL000023	Hemo-sol	Muscarinic acetylcholine receptor M1	DrugBank
MOL000023	Hemo-sol	Gamma-aminobutyric-acid receptor alpha-5 subunit	DrugBank
MOL000023	Hemo-sol	Gamma-aminobutyric-acid receptor alpha-3 subunit	DrugBank
MOL000023	Hemo-sol	Ig gamma-1 chain C region	DrugBank
MOL000023	Hemo-sol	Gamma-aminobutyric-acid receptor subunit alpha-6	DrugBank
MOL000233	delta-Terpineol	Muscarinic acetylcholine receptor M3	DrugBank
MOL000233	delta-Terpineol	Muscarinic acetylcholine receptor M1	DrugBank
MOL000233	delta-Terpineol	Gamma-aminobutyric-acid receptor alpha-2 subunit	DrugBank
MOL000233	delta-Terpineol	Gamma-aminobutyric-acid receptor alpha-3 subunit	DrugBank
MOL000233	delta-Terpineol	Muscarinic acetylcholine receptor M2	DrugBank
MOL000233	delta-Terpineol	Gamma-aminobutyric acid receptor subunit alpha-1	DrugBank
MOL000233	delta-Terpineol	Gamma-aminobutyric-acid receptor alpha-5 subunit	DrugBank
MOL000233	delta-Terpineol	Sodium-dependent noradrenaline transporter	DrugBank
MOL000233	delta-Terpineol	Alpha-1B adrenergic receptor	DrugBank
MOL000233	delta-Terpineol	Neuronal acetylcholine receptor subunit alpha-2	DrugBank
MOL000233	delta-Terpineol	Gamma-aminobutyric-acid receptor subunit alpha-6	DrugBank
MOL002335	beta-Gurjunene	Muscarinic acetylcholine receptor M3	DrugBank
MOL002335	beta-Gurjunene	Muscarinic acetylcholine receptor M1	DrugBank
MOL002335	beta-Gurjunene	Muscarinic acetylcholine receptor M2	DrugBank
MOL002335	beta-Gurjunene	Alpha-1B adrenergic receptor	DrugBank
MOL002335	beta-Gurjunene	Gamma-aminobutyric acid receptor subunit alpha-1	DrugBank
MOL002335	beta-Gurjunene	Neuronal acetylcholine receptor subunit alpha-2	DrugBank
MOL000234	L-Limonen	Prostaglandin G/H synthase 2	DrugBank
MOL000234	L-Limonen	Gamma-aminobutyric acid receptor subunit alpha-1	DrugBank
MOL000234	L-Limonen	Alcohol dehydrogenase 1C	DrugBank
MOL000234	L-Limonen	Cytochrome P450-cam	DrugBank
MOL000234	L-Limonen	Alcohol dehydrogenase 1B	DrugBank
MOL000234	L-Limonen	DNA topoisomerase II	DrugBank
MOL002365	(s)-carvone	Gamma-aminobutyric-acid receptor alpha-2 subunit	DrugBank
MOL002365	(s)-carvone	Gamma-aminobutyric acid receptor subunit alpha-1	DrugBank
MOL002365	(s)-carvone	Cytochrome P450-cam	DrugBank
MOL002365	(s)-carvone	Glutathione S-transferase P	DrugBank	validated
MOL002365	(s)-carvone	Glutathione reductase, mitochondrial	DrugBank	validated
MOL002375	(-)-isomenthone	Gamma-aminobutyric-acid receptor alpha-2 subunit	DrugBank
MOL002375	(-)-isomenthone	Muscarinic acetylcholine receptor M2	DrugBank
MOL002375	(-)-isomenthone	Gamma-aminobutyric acid receptor subunit alpha-1	DrugBank
MOL002375	(-)-isomenthone	Cytochrome P450-cam	DrugBank
MOL002375	(-)-isomenthone	Muscarinic acetylcholine receptor M3	DrugBank
MOL002375	(-)-isomenthone	Muscarinic acetylcholine receptor M1	DrugBank
MOL002375	(-)-isomenthone	Cholinesterase	DrugBank
MOL002375	(-)-isomenthone	Ig gamma-1 chain C region	DrugBank
MOL002379	PTL	mRNA of PKA Catalytic Subunit C-alpha	DrugBank
MOL000244	()-Borneol	Cytochrome P450-cam	DrugBank
MOL000244	()-Borneol	Gamma-aminobutyric-acid receptor alpha-2 subunit	DrugBank
MOL000244	()-Borneol	Gamma-aminobutyric-acid receptor alpha-5 subunit	DrugBank
MOL000244	()-Borneol	Gamma-aminobutyric-acid receptor alpha-3 subunit	DrugBank
MOL000244	()-Borneol	Muscarinic acetylcholine receptor M2	DrugBank
MOL000244	()-Borneol	Gamma-aminobutyric acid receptor subunit alpha-1	DrugBank
MOL000244	()-Borneol	Ig gamma-1 chain C region	DrugBank
MOL000244	()-Borneol	Gamma-aminobutyric-acid receptor subunit alpha-6	DrugBank
MOL000244	()-Borneol	Prostaglandin G/H synthase 1	DrugBank
MOL000244	()-Borneol	Prostaglandin G/H synthase 2	DrugBank
MOL000244	()-Borneol	Sodium-dependent noradrenaline transporter	DrugBank
MOL000244	()-Borneol	Amine oxidase [flavin-containing] B	DrugBank
MOL000244	()-Borneol	Nuclear receptor coactivator 2	DrugBank
MOL000247	(Z,Z)-farnesol	Prostaglandin G/H synthase 1	DrugBank
MOL000247	(Z,Z)-farnesol	Prostaglandin G/H synthase 2	DrugBank
MOL000247	(Z,Z)-farnesol	Retinoic acid receptor RXR-alpha	DrugBank
MOL000247	(Z,Z)-farnesol	Sodium-dependent noradrenaline transporter	DrugBank
MOL000247	(Z,Z)-farnesol	Amine oxidase [flavin-containing] B	DrugBank
MOL000254	eugenol	Prostaglandin G/H synthase 1	DrugBank
MOL000254	eugenol	Dopamine D1 receptor	DrugBank
MOL000254	eugenol	Muscarinic acetylcholine receptor M3	DrugBank
MOL000254	eugenol	Muscarinic acetylcholine receptor M1	DrugBank
MOL000254	eugenol	Beta-1 adrenergic receptor	DrugBank
MOL000254	eugenol	Prostaglandin G/H synthase 2	DrugBank	validated
MOL000254	eugenol	Nitric-oxide synthase, endothelial	DrugBank
MOL000254	eugenol	Alpha-2A adrenergic receptor	DrugBank
MOL000254	eugenol	Alpha-2C adrenergic receptor	DrugBank
MOL000254	eugenol	Sodium-dependent noradrenaline transporter	DrugBank
MOL000254	eugenol	Alpha-1A adrenergic receptor	DrugBank
MOL000254	eugenol	Muscarinic acetylcholine receptor M2	DrugBank
MOL000254	eugenol	Alpha-1B adrenergic receptor	DrugBank
MOL000254	eugenol	Sodium-dependent dopamine transporter	DrugBank
MOL000254	eugenol	Beta-2 adrenergic receptor	DrugBank
MOL000254	eugenol	Beta-lactamase	DrugBank
MOL000254	eugenol	Amine oxidase [flavin-containing] B	DrugBank	validated
MOL000254	eugenol	Amine oxidase [flavin-containing] A	DrugBank	validated
MOL000254	eugenol	Lysozyme	DrugBank
MOL000254	eugenol	Chymotrypsinogen B	DrugBank
MOL000254	eugenol	Alpha-1D adrenergic receptor	DrugBank
MOL000254	eugenol	Leukotriene A-4 hydrolase	DrugBank
MOL000254	eugenol	Alpha-2B adrenergic receptor	DrugBank
MOL000254	eugenol	Urokinase-type plasminogen activator	DrugBank
MOL000254	eugenol	Thermolysin	DrugBank
MOL000254	eugenol	Sodium channel protein type 5 subunit alpha	DrugBank
MOL000254	eugenol	Transcription factor p65	N/A	validated
MOL000254	eugenol	Cytochrome P450 1A1	N/A	validated
MOL000254	eugenol	Cytochrome P450 1B1	N/A	validated
MOL000254	eugenol	Arachidonate 5-lipoxygenase	DrugBank	validated
MOL000254	eugenol	Aryl hydrocarbon receptor	DrugBank	validated
MOL000254	eugenol	Canalicular multispecific organic anion transporter 1	N/A	validated
MOL000254	eugenol	T-lymphocyte activation antigen CD86	DrugBank	validated
MOL000254	eugenol	Serine/threonine-protein phosphatase 2B catalytic subunit alpha isoform	DrugBank	validated
MOL000254	eugenol	Pepsin A	DrugBank	validated
MOL000254	eugenol	Mucin-1	N/A	validated
MOL000254	eugenol	Quinone oxidoreductase	DrugBank	validated
MOL000254	eugenol	Calcium-transporting ATPase type 2C member 1	DrugBank	validated
MOL000254	eugenol	Short transient receptor potential channel 3	N/A	validated
MOL000254	eugenol	Transient receptor potential cation channel subfamily V member 3	DrugBank	validated
MOL000254	eugenol	Ecto-NOX disulfide-thiol exchanger 2	N/A	validated
MOL002579	capsaicin	Transcription factor p65	N/A	validated
MOL002579	capsaicin	RAC-alpha serine/threonine-protein kinase	N/A	validated
MOL002579	capsaicin	Vascular endothelial growth factor A	DrugBank	validated
MOL002579	capsaicin	Apoptosis regulator Bcl-2	DrugBank	validated
MOL002579	capsaicin	Proto-oncogene c-Fos	N/A	validated
MOL002579	capsaicin	Mitogen-activated protein kinase 1	DrugBank	validated
MOL002579	capsaicin	Caspase-3	N/A	validated
MOL002579	capsaicin	Prostaglandin G/H synthase 2	DrugBank	validated
MOL002579	capsaicin	NF-kappa-B inhibitor alpha	N/A	validated
MOL002579	capsaicin	Interstitial collagenase	DrugBank	validated
MOL002579	capsaicin	Transcription factor jun-B	N/A	validated
MOL002579	capsaicin	Heme oxygenase 1	DrugBank	validated
MOL002579	capsaicin	Cyclic AMP-responsive element-binding protein 1	N/A	validated
MOL002579	capsaicin	Neuromodulin	N/A	validated
MOL002579	capsaicin	Multidrug resistance protein 1	DrugBank	validated
MOL002579	capsaicin	Arachidonate 5-lipoxygenase	DrugBank	validated
MOL002579	capsaicin	Nuclear factor erythroid 2-related factor 2	N/A	validated
MOL002579	capsaicin	Glial fibrillary acidic protein	N/A	validated
MOL002579	capsaicin	Proteinase-activated receptor 2	N/A	validated
MOL002579	capsaicin	Erythroid transcription factor	N/A	validated
MOL002579	capsaicin	Glutamine synthetase	DrugBank	validated
MOL002579	capsaicin	Protransforming growth factor alpha	N/A	validated
MOL002579	capsaicin	Prostate-specific antigen	N/A	validated
MOL002579	capsaicin	Chymotrypsin-C	N/A	validated
MOL002579	capsaicin	3 beta-hydroxysteroid dehydrogenase/Delta 5-->4-isomerase type 2	N/A	validated
MOL002579	capsaicin	Transient receptor potential cation channel subfamily V member 1	DrugBank	validated
MOL002579	capsaicin	Ras-related C3 botulinum toxin substrate 1	DrugBank	validated
MOL002579	capsaicin	Pro-opiomelanocortin	N/A	validated
MOL002579	capsaicin	Mitochondrial brown fat uncoupling protein 1	N/A	validated
MOL002579	capsaicin	Voltage-dependent T-type calcium channel subunit alpha-1H	DrugBank	validated
MOL002579	capsaicin	Phosphoglycolate phosphatase	N/A	validated
MOL002579	capsaicin	Hemoglobin subunit beta	N/A	validated
MOL002579	capsaicin	Glycophorin-A	N/A	validated
MOL002579	capsaicin	Transcription factor PU.1	N/A	validated
MOL002579	capsaicin	Protachykinin-1	N/A	validated
MOL002579	capsaicin	Substance-P receptor	DrugBank	validated
MOL000259	o-Thymol	Muscarinic acetylcholine receptor M1	DrugBank
MOL000259	o-Thymol	Beta-1 adrenergic receptor	DrugBank
MOL000259	o-Thymol	Alpha-2C adrenergic receptor	DrugBank
MOL000259	o-Thymol	Sodium-dependent noradrenaline transporter	DrugBank
MOL000259	o-Thymol	Alpha-1A adrenergic receptor	DrugBank
MOL000259	o-Thymol	Sodium-dependent dopamine transporter	DrugBank
MOL000259	o-Thymol	Beta-2 adrenergic receptor	DrugBank
MOL000259	o-Thymol	Muscarinic acetylcholine receptor M2	DrugBank
MOL000259	o-Thymol	Alpha-1B adrenergic receptor	DrugBank
MOL000259	o-Thymol	Alpha-1D adrenergic receptor	DrugBank
MOL000027	alpha-Curcumene	Muscarinic acetylcholine receptor M1	DrugBank
MOL000027	alpha-Curcumene	Prostaglandin G/H synthase 2	DrugBank
MOL000027	alpha-Curcumene	Sodium-dependent noradrenaline transporter	DrugBank
MOL000027	alpha-Curcumene	Alpha-1A adrenergic receptor	DrugBank
MOL000027	alpha-Curcumene	Amine oxidase [flavin-containing] B	DrugBank
MOL000027	alpha-Curcumene	Sodium-dependent dopamine transporter	DrugBank
MOL000270	CHEBI:7	Cytochrome P450-cam	DrugBank
MOL000270	CHEBI:7	Muscarinic acetylcholine receptor M3	DrugBank
MOL000270	CHEBI:7	Muscarinic acetylcholine receptor M1	DrugBank
MOL000270	CHEBI:7	Muscarinic acetylcholine receptor M4	DrugBank
MOL000270	CHEBI:7	CGMP-inhibited 3',5'-cyclic phosphodiesterase A	DrugBank
MOL000270	CHEBI:7	5-hydroxytryptamine 2A receptor	DrugBank
MOL000270	CHEBI:7	Muscarinic acetylcholine receptor M2	DrugBank
MOL000270	CHEBI:7	Alpha-1B adrenergic receptor	DrugBank
MOL000270	CHEBI:7	Beta-2 adrenergic receptor	DrugBank
MOL000270	CHEBI:7	Sodium-dependent serotonin transporter	DrugBank
MOL000270	CHEBI:7	Gamma-aminobutyric acid receptor subunit alpha-1	DrugBank
MOL000270	CHEBI:7	Coagulation factor Xa	DrugBank
MOL000270	CHEBI:7	Prostaglandin G/H synthase 2	DrugBank
MOL000270	CHEBI:7	DNA topoisomerase II	DrugBank
MOL000270	CHEBI:7	Nuclear receptor coactivator 2	DrugBank
MOL000270	CHEBI:7	Calmodulin	DrugBank
MOL000271	l-carvone	Gamma-aminobutyric-acid receptor alpha-2 subunit	DrugBank
MOL000271	l-carvone	Gamma-aminobutyric acid receptor subunit alpha-1	DrugBank
MOL000271	l-carvone	Cytochrome P450-cam	DrugBank
MOL000271	l-carvone	Muscarinic acetylcholine receptor M3	DrugBank
MOL000271	l-carvone	Prostaglandin G/H synthase 2	DrugBank
MOL000271	l-carvone	Progonadoliberin-1	N/A	validated
MOL002776	Baicalin	Coagulation factor Xa	DrugBank
MOL002776	Baicalin	mRNA of Protein-tyrosine phosphatase, non-receptor type 1	DrugBank
MOL002786	Apocynin	Muscarinic acetylcholine receptor M1	DrugBank
MOL002786	Apocynin	Prostaglandin G/H synthase 2	DrugBank
MOL002786	Apocynin	Alpha-2A adrenergic receptor	DrugBank
MOL002786	Apocynin	Alpha-2C adrenergic receptor	DrugBank
MOL002786	Apocynin	Muscarinic acetylcholine receptor M2	DrugBank
MOL002786	Apocynin	Alpha-2B adrenergic receptor	DrugBank
MOL002786	Apocynin	Alpha-1B adrenergic receptor	DrugBank
MOL002786	Apocynin	Amine oxidase [flavin-containing] A	DrugBank
MOL002830	PCR	Alcohol dehydrogenase 1B	DrugBank
MOL002830	PCR	Alcohol dehydrogenase 1C	DrugBank
MOL002830	PCR	Alcohol dehydrogenase 1A	DrugBank
MOL002830	PCR	Nicotinate-nucleotide--dimethylbenzimidazole phosphoribosyltransferase	DrugBank
MOL002885	WLN: QV4	Alcohol dehydrogenase 1B	DrugBank
MOL002885	WLN: QV4	Alcohol dehydrogenase 1C	DrugBank
MOL002885	WLN: QV4	Cytochrome P450-cam	DrugBank
MOL002885	WLN: QV4	Ferrichrome-iron receptor	DrugBank
MOL002885	WLN: QV4	2-hydroxy-6-oxo-7-methylocta-2,4-dienoate hydrolase	DrugBank
MOL002885	WLN: QV4	Glycine amidinotransferase, mitochondrial	DrugBank
MOL002885	WLN: QV4	Trypsin-3	DrugBank
MOL000029	beta-Humulene	Prostaglandin G/H synthase 2	DrugBank
MOL000029	beta-Humulene	Gamma-aminobutyric-acid receptor alpha-2 subunit	DrugBank
MOL000029	beta-Humulene	Sodium-dependent noradrenaline transporter	DrugBank
MOL000029	beta-Humulene	Gamma-aminobutyric acid receptor subunit alpha-1	DrugBank
MOL000029	beta-Humulene	Nuclear receptor coactivator 2	DrugBank
MOL002936	5,8-Dihydroxy-6,7-dimethoxyflavone	Nitric oxide synthase, inducible	DrugBank
MOL002936	5,8-Dihydroxy-6,7-dimethoxyflavone	Prostaglandin G/H synthase 1	DrugBank
MOL002936	5,8-Dihydroxy-6,7-dimethoxyflavone	Estrogen receptor	DrugBank
MOL002936	5,8-Dihydroxy-6,7-dimethoxyflavone	Androgen receptor	DrugBank
MOL002936	5,8-Dihydroxy-6,7-dimethoxyflavone	Sodium channel protein type 5 subunit alpha	DrugBank
MOL002936	5,8-Dihydroxy-6,7-dimethoxyflavone	Peroxisome proliferator activated receptor gamma	DrugBank
MOL002936	5,8-Dihydroxy-6,7-dimethoxyflavone	Prostaglandin G/H synthase 2	DrugBank
MOL002936	5,8-Dihydroxy-6,7-dimethoxyflavone	Coagulation factor VII	DrugBank
MOL002936	5,8-Dihydroxy-6,7-dimethoxyflavone	Estrogen receptor beta	DrugBank
MOL002936	5,8-Dihydroxy-6,7-dimethoxyflavone	Dipeptidyl peptidase IV	DrugBank
MOL002936	5,8-Dihydroxy-6,7-dimethoxyflavone	Peroxisome proliferator activated receptor delta	DrugBank
MOL002936	5,8-Dihydroxy-6,7-dimethoxyflavone	Mitogen-activated protein kinase 14	DrugBank
MOL002936	5,8-Dihydroxy-6,7-dimethoxyflavone	Glycogen synthase kinase-3 beta	DrugBank
MOL002936	5,8-Dihydroxy-6,7-dimethoxyflavone	Heat shock protein HSP 90	DrugBank
MOL002936	5,8-Dihydroxy-6,7-dimethoxyflavone	Cell division protein kinase 2	DrugBank
MOL002936	5,8-Dihydroxy-6,7-dimethoxyflavone	Serine/threonine-protein kinase Chk1	DrugBank
MOL002936	5,8-Dihydroxy-6,7-dimethoxyflavone	mRNA of PKA Catalytic Subunit C-alpha	DrugBank
MOL002936	5,8-Dihydroxy-6,7-dimethoxyflavone	Trypsin-1	DrugBank
MOL002936	5,8-Dihydroxy-6,7-dimethoxyflavone	Nuclear receptor coactivator 2	DrugBank
MOL002936	5,8-Dihydroxy-6,7-dimethoxyflavone	Nuclear receptor coactivator 1	DrugBank
MOL002936	5,8-Dihydroxy-6,7-dimethoxyflavone	Calmodulin	DrugBank
MOL002972	(4S)-1-methyl-4-(6-methylhepta-1,5-dien-2-yl)cyclohexene	Prostaglandin G/H synthase 2	DrugBank
MOL002972	(4S)-1-methyl-4-(6-methylhepta-1,5-dien-2-yl)cyclohexene	Sodium-dependent noradrenaline transporter	DrugBank
MOL002972	(4S)-1-methyl-4-(6-methylhepta-1,5-dien-2-yl)cyclohexene	Amine oxidase [flavin-containing] B	DrugBank
MOL002972	(4S)-1-methyl-4-(6-methylhepta-1,5-dien-2-yl)cyclohexene	Nuclear receptor coactivator 2	DrugBank
MOL002972	(4S)-1-methyl-4-(6-methylhepta-1,5-dien-2-yl)cyclohexene	Muscarinic acetylcholine receptor M2	DrugBank
MOL002983	Guasol	Alcohol dehydrogenase 1C	DrugBank
MOL002983	Guasol	Lysozyme	DrugBank
MOL002983	Guasol	Bacillolysin	DrugBank
MOL002983	Guasol	Nicotinate-nucleotide--dimethylbenzimidazole phosphoribosyltransferase	DrugBank
MOL000302	Undekansaeure	Phospholipase A2	DrugBank
MOL000302	Undekansaeure	Alcohol dehydrogenase 1C	DrugBank
MOL000302	Undekansaeure	3-oxoacyl-[acyl-carrier-protein] synthase 1	DrugBank
MOL000303	caprylic acid	Phospholipase A2	DrugBank
MOL000303	caprylic acid	Alcohol dehydrogenase 1B	DrugBank
MOL000303	caprylic acid	Alcohol dehydrogenase 1C	DrugBank
MOL000303	caprylic acid	Acyl-CoA thioesterase I precursor	DrugBank
MOL000303	caprylic acid	Trypsin-3	DrugBank
MOL000303	caprylic acid	Interleukin-8	N/A	validated
MOL000303	caprylic acid	Peroxisome proliferator-activated receptor alpha	N/A	validated
MOL000303	caprylic acid	Histone acetyltransferase p300	N/A	validated
MOL000303	caprylic acid	Fatty acid-binding protein, liver	N/A	validated
MOL000303	caprylic acid	Retinol-binding protein 2	N/A	validated
MOL003040	Amylol	mRNA of PKA Catalytic Subunit C-alpha	DrugBank
MOL003040	Amylol	Alcohol dehydrogenase 1C	DrugBank
MOL003040	Amylol	Haloalkane dehalogenase	DrugBank
MOL003040	Amylol	Trypsin-3	DrugBank
MOL000305	lauric acid	Prostaglandin G/H synthase 1	DrugBank
MOL000305	lauric acid	Cholinesterase	DrugBank
MOL000305	lauric acid	Phospholipase A2	DrugBank
MOL000305	lauric acid	Alcohol dehydrogenase 1B	DrugBank
MOL000305	lauric acid	Alcohol dehydrogenase 1C	DrugBank
MOL000305	lauric acid	Ig gamma-1 chain C region	DrugBank
MOL000305	lauric acid	Ferrichrome-iron receptor	DrugBank
MOL000305	lauric acid	3-oxoacyl-[acyl-carrier-protein] synthase 1	DrugBank
MOL000305	lauric acid	Prostaglandin G/H synthase 2	DrugBank	validated
MOL000305	lauric acid	Rhinovirus coat protein	DrugBank
MOL000305	lauric acid	Transcription factor p65	N/A	validated
MOL000305	lauric acid	RAC-alpha serine/threonine-protein kinase	N/A	validated
MOL000305	lauric acid	Interleukin-6	DrugBank	validated
MOL000305	lauric acid	Interleukin-8	N/A	validated
MOL000305	lauric acid	Dual oxidase 2	N/A	validated
MOL000305	lauric acid	T-lymphocyte activation antigen CD80	DrugBank	validated
MOL000305	lauric acid	T-lymphocyte activation antigen CD86	DrugBank	validated
MOL000305	lauric acid	Tumor necrosis factor receptor superfamily member 5	N/A	validated
MOL003050	nonanoic acid	Phospholipase A2	DrugBank
MOL003050	nonanoic acid	Alcohol dehydrogenase 1B	DrugBank
MOL003050	nonanoic acid	Alcohol dehydrogenase 1C	DrugBank
MOL003050	nonanoic acid	Cathepsin D	DrugBank
MOL003050	nonanoic acid	Inositol-3-phosphate synthase 1	N/A	validated
MOL000032	beta-Eudesmol	Gamma-aminobutyric acid receptor subunit alpha-1	DrugBank
MOL000032	beta-Eudesmol	Neuronal acetylcholine receptor protein, alpha-7 chain	DrugBank
MOL000449	Stigmasterol	Progesterone receptor	DrugBank
MOL000449	Stigmasterol	Mineralocorticoid receptor	DrugBank
MOL000449	Stigmasterol	Nuclear receptor coactivator 2	DrugBank
MOL000449	Stigmasterol	Alcohol dehydrogenase 1C	DrugBank
MOL000449	Stigmasterol	Ig gamma-1 chain C region	DrugBank
MOL000449	Stigmasterol	Retinoic acid receptor RXR-alpha	DrugBank
MOL000449	Stigmasterol	Nuclear receptor coactivator 1	DrugBank
MOL000449	Stigmasterol	Prostaglandin G/H synthase 1	DrugBank
MOL000449	Stigmasterol	Prostaglandin G/H synthase 2	DrugBank
MOL000449	Stigmasterol	Alpha-2A adrenergic receptor	DrugBank
MOL000449	Stigmasterol	Sodium-dependent noradrenaline transporter	DrugBank
MOL000449	Stigmasterol	Sodium-dependent dopamine transporter	DrugBank
MOL000449	Stigmasterol	Beta-2 adrenergic receptor	DrugBank
MOL000449	Stigmasterol	Aldose reductase	DrugBank
MOL000449	Stigmasterol	Urokinase-type plasminogen activator	DrugBank
MOL000449	Stigmasterol	Leukotriene A-4 hydrolase	DrugBank
MOL000449	Stigmasterol	Amine oxidase [flavin-containing] B	DrugBank
MOL000449	Stigmasterol	Amine oxidase [flavin-containing] A	DrugBank
MOL000449	Stigmasterol	mRNA of PKA Catalytic Subunit C-alpha	DrugBank
MOL000449	Stigmasterol	Chymotrypsinogen B	DrugBank
MOL000449	Stigmasterol	Muscarinic acetylcholine receptor M3	DrugBank
MOL000449	Stigmasterol	Muscarinic acetylcholine receptor M1	DrugBank
MOL000449	Stigmasterol	Beta-1 adrenergic receptor	DrugBank
MOL000449	Stigmasterol	Sodium channel protein type 5 subunit alpha	DrugBank
MOL000449	Stigmasterol	5-hydroxytryptamine 2A receptor	DrugBank
MOL000449	Stigmasterol	Alpha-1A adrenergic receptor	DrugBank
MOL000449	Stigmasterol	Gamma-aminobutyric-acid receptor alpha-3 subunit	DrugBank
MOL000449	Stigmasterol	Muscarinic acetylcholine receptor M2	DrugBank
MOL000449	Stigmasterol	Alpha-1B adrenergic receptor	DrugBank
MOL000449	Stigmasterol	Gamma-aminobutyric acid receptor subunit alpha-1	DrugBank
MOL000449	Stigmasterol	Neuronal acetylcholine receptor protein, alpha-7 chain	DrugBank
MOL003493	naphthalene	Apoptosis regulator Bcl-2	DrugBank	validated
MOL003493	naphthalene	Proto-oncogene c-Fos	N/A	validated
MOL003493	naphthalene	Eukaryotic translation initiation factor 6	N/A	validated
MOL003493	naphthalene	Transcription factor AP-1	DrugBank	validated
MOL003493	naphthalene	RAF proto-oncogene serine/threonine-protein kinase	N/A	validated
MOL003493	naphthalene	Cytochrome P450 1A1	N/A	validated
MOL003493	naphthalene	Interleukin-8	N/A	validated
MOL003493	naphthalene	Myeloperoxidase	DrugBank	validated
MOL003493	naphthalene	Ubiquitin carboxyl-terminal hydrolase isozyme L1	N/A	validated
MOL003493	naphthalene	Peroxiredoxin-5, mitochondrial	DrugBank	validated
MOL003493	naphthalene	RNA-binding protein FUS	N/A	validated
MOL003509	Nonanol	Alcohol dehydrogenase 1B	DrugBank
MOL003509	Nonanol	Alcohol dehydrogenase 1C	DrugBank
MOL007260	Isorhamnetin-3-mono-beta-D-glucoside	Coagulation factor Xa	DrugBank
MOL007260	Isorhamnetin-3-mono-beta-D-glucoside	DNA topoisomerase II	DrugBank
MOL007260	Isorhamnetin-3-mono-beta-D-glucoside	mRNA of Protein-tyrosine phosphatase, non-receptor type 1	DrugBank
MOL000354	isorhamnetin	Nitric oxide synthase, inducible	DrugBank	validated
MOL000354	isorhamnetin	Prostaglandin G/H synthase 1	DrugBank
MOL000354	isorhamnetin	Estrogen receptor	DrugBank
MOL000354	isorhamnetin	Androgen receptor	DrugBank
MOL000354	isorhamnetin	Peroxisome proliferator activated receptor gamma	DrugBank
MOL000354	isorhamnetin	Prostaglandin G/H synthase 2	DrugBank
MOL000354	isorhamnetin	mRNA of Protein-tyrosine phosphatase, non-receptor type 1	DrugBank
MOL000354	isorhamnetin	Estrogen receptor beta	DrugBank
MOL000354	isorhamnetin	Dipeptidyl peptidase IV	DrugBank
MOL000354	isorhamnetin	Mitogen-activated protein kinase 14	DrugBank
MOL000354	isorhamnetin	Glycogen synthase kinase-3 beta	DrugBank
MOL000354	isorhamnetin	Heat shock protein HSP 90	DrugBank
MOL000354	isorhamnetin	Cell division protein kinase 2	DrugBank
MOL000354	isorhamnetin	Phosphatidylinositol-4,5-bisphosphate 3-kinase catalytic subunit, gamma isoform	DrugBank
MOL000354	isorhamnetin	mRNA of PKA Catalytic Subunit C-alpha	DrugBank
MOL000354	isorhamnetin	Trypsin-1	DrugBank
MOL000354	isorhamnetin	Proto-oncogene serine/threonine-protein kinase Pim-1	DrugBank
MOL000354	isorhamnetin	Cyclin-A2	DrugBank
MOL000354	isorhamnetin	Nuclear receptor coactivator 2	DrugBank
MOL000354	isorhamnetin	Calmodulin	DrugBank
MOL000354	isorhamnetin	Glycogen phosphorylase, muscle form	DrugBank
MOL000354	isorhamnetin	Peroxisome proliferator activated receptor delta	DrugBank
MOL000354	isorhamnetin	Serine/threonine-protein kinase Chk1	DrugBank
MOL000354	isorhamnetin	Aldose reductase	DrugBank
MOL000354	isorhamnetin	Nuclear receptor coactivator 1	DrugBank
MOL000354	isorhamnetin	Coagulation factor VII	DrugBank
MOL000354	isorhamnetin	Thrombin	DrugBank
MOL000354	isorhamnetin	Nitric-oxide synthase, endothelial	DrugBank
MOL000354	isorhamnetin	Acetylcholinesterase	DrugBank
MOL000354	isorhamnetin	Gamma-aminobutyric acid receptor subunit alpha-1	DrugBank
MOL000354	isorhamnetin	Amine oxidase [flavin-containing] B	DrugBank
MOL000354	isorhamnetin	Glutamate receptor 2	DrugBank
MOL000354	isorhamnetin	Cytochrome P450-cam	DrugBank
MOL000354	isorhamnetin	Transcription factor p65	N/A	validated
MOL000354	isorhamnetin	Xanthine dehydrogenase/oxidase	DrugBank	validated
MOL000354	isorhamnetin	Neutrophil cytosol factor 1	N/A	validated
MOL000354	isorhamnetin	Oxidized low-density lipoprotein receptor 1	N/A	validated
MOL003573	calacorene	Prostaglandin G/H synthase 1	DrugBank
MOL003573	calacorene	Muscarinic acetylcholine receptor M3	DrugBank
MOL003573	calacorene	Muscarinic acetylcholine receptor M1	DrugBank
MOL003573	calacorene	Estrogen receptor	DrugBank
MOL003573	calacorene	Prostaglandin G/H synthase 2	DrugBank
MOL003573	calacorene	Nitric-oxide synthase, endothelial	DrugBank
MOL003573	calacorene	Alpha-2C adrenergic receptor	DrugBank
MOL003573	calacorene	Sodium-dependent noradrenaline transporter	DrugBank
MOL003573	calacorene	Alpha-1A adrenergic receptor	DrugBank
MOL003573	calacorene	Alpha-1B adrenergic receptor	DrugBank
MOL003573	calacorene	Sodium-dependent dopamine transporter	DrugBank
MOL003573	calacorene	Alpha-1D adrenergic receptor	DrugBank
MOL003573	calacorene	Sodium-dependent serotonin transporter	DrugBank
MOL003587	Acoradiene	Prostaglandin G/H synthase 1	DrugBank
MOL003587	Acoradiene	Muscarinic acetylcholine receptor M3	DrugBank
MOL003587	Acoradiene	Muscarinic acetylcholine receptor M1	DrugBank
MOL003587	Acoradiene	Prostaglandin G/H synthase 2	DrugBank
MOL003587	Acoradiene	Gamma-aminobutyric-acid receptor alpha-2 subunit	DrugBank
MOL003587	Acoradiene	Retinoic acid receptor RXR-alpha	DrugBank
MOL003587	Acoradiene	Sodium-dependent noradrenaline transporter	DrugBank
MOL003587	Acoradiene	Alpha-1A adrenergic receptor	DrugBank
MOL003587	Acoradiene	Muscarinic acetylcholine receptor M2	DrugBank
MOL003587	Acoradiene	Alpha-1B adrenergic receptor	DrugBank
MOL003587	Acoradiene	Gamma-aminobutyric acid receptor subunit alpha-1	DrugBank
MOL003587	Acoradiene	Nuclear receptor coactivator 2	DrugBank
MOL003587	Acoradiene	Gamma-aminobutyric-acid receptor subunit alpha-6	DrugBank
MOL003587	Acoradiene	Neuronal acetylcholine receptor subunit alpha-2	DrugBank
MOL003587	Acoradiene	Gamma-aminobutyric-acid receptor alpha-3 subunit	DrugBank
MOL003587	Acoradiene	Sodium-dependent dopamine transporter	DrugBank
MOL003590	angelicin	Thrombin	DrugBank
MOL003590	angelicin	Cytochrome P450 1A1	N/A	validated
MOL000036	beta-caryophyllene	Prostaglandin G/H synthase 1	DrugBank
MOL000036	beta-caryophyllene	Muscarinic acetylcholine receptor M3	DrugBank
MOL000036	beta-caryophyllene	Muscarinic acetylcholine receptor M1	DrugBank
MOL000036	beta-caryophyllene	Prostaglandin G/H synthase 2	DrugBank
MOL000036	beta-caryophyllene	Gamma-aminobutyric-acid receptor alpha-2 subunit	DrugBank
MOL000036	beta-caryophyllene	Retinoic acid receptor RXR-alpha	DrugBank
MOL000036	beta-caryophyllene	Muscarinic acetylcholine receptor M2	DrugBank
MOL000036	beta-caryophyllene	Alpha-1B adrenergic receptor	DrugBank
MOL000036	beta-caryophyllene	Neuronal acetylcholine receptor subunit alpha-2	DrugBank
MOL000036	beta-caryophyllene	Gamma-aminobutyric acid receptor subunit alpha-1	DrugBank
MOL000036	beta-caryophyllene	Nuclear receptor coactivator 2	DrugBank
MOL000036	beta-caryophyllene	Gamma-aminobutyric-acid receptor subunit alpha-6	DrugBank
MOL000036	beta-caryophyllene	Sodium-dependent noradrenaline transporter	DrugBank
MOL000036	beta-caryophyllene	Alpha-1A adrenergic receptor	DrugBank
MOL000036	beta-caryophyllene	Sodium-dependent dopamine transporter	DrugBank
MOL000036	beta-caryophyllene	Interleukin-6	DrugBank	validated
MOL003686	Narcissoside	DNA topoisomerase II	DrugBank
MOL003786	patchoulane	Muscarinic acetylcholine receptor M3	DrugBank
MOL003786	patchoulane	Neuronal acetylcholine receptor subunit alpha-2	DrugBank
MOL003786	patchoulane	Gamma-aminobutyric acid receptor subunit alpha-1	DrugBank
MOL003786	patchoulane	Nuclear receptor coactivator 2	DrugBank
MOL000382	Arabinose,d	Ferrichrome-iron receptor	DrugBank
MOL000382	Arabinose,d	Bacillolysin	DrugBank
MOL003837	esculetin	Apoptosis regulator Bcl-2	DrugBank	validated
MOL003837	esculetin	Cyclin-dependent kinase inhibitor 1	N/A	validated
MOL003837	esculetin	Retinoblastoma-associated protein	DrugBank	validated
MOL003837	esculetin	Cell division protein kinase 4	DrugBank	validated
MOL003837	esculetin	Caspase-3	N/A	validated
MOL003837	esculetin	Interstitial collagenase	DrugBank	validated
MOL003837	esculetin	Stromelysin-1	DrugBank	validated
MOL003837	esculetin	Probable E3 ubiquitin-protein ligase HERC5	N/A	validated
MOL003837	esculetin	Transcription factor E2F1	N/A	validated
MOL000040	Scopoletol	Prostaglandin G/H synthase 1	DrugBank
MOL000040	Scopoletol	Thrombin	DrugBank
MOL000040	Scopoletol	NRH dehydrogenase [quinone] 2	DrugBank
MOL000040	Scopoletol	Prostaglandin G/H synthase 2	DrugBank
MOL000040	Scopoletol	Carbonic anhydrase I	DrugBank
MOL000040	Scopoletol	Beta-2 adrenergic receptor	DrugBank
MOL000040	Scopoletol	Leukotriene A-4 hydrolase	DrugBank
MOL000040	Scopoletol	Amine oxidase [flavin-containing] B	DrugBank
MOL000040	Scopoletol	Glutamate receptor 2	DrugBank
MOL000040	Scopoletol	mRNA of PKA Catalytic Subunit C-alpha	DrugBank
MOL000040	Scopoletol	Sodium-dependent noradrenaline transporter	DrugBank
MOL000040	Scopoletol	Queuine tRNA-ribosyltransferase	DrugBank
MOL000420	XLS	Ferrichrome-iron receptor	DrugBank
MOL000420	XLS	Bacillolysin	DrugBank
MOL000422	kaempferol	Nitric oxide synthase, inducible	DrugBank	validated
MOL000422	kaempferol	Prostaglandin G/H synthase 1	DrugBank
MOL000422	kaempferol	Androgen receptor	DrugBank
MOL000422	kaempferol	Peroxisome proliferator activated receptor gamma	DrugBank
MOL000422	kaempferol	Prostaglandin G/H synthase 2	DrugBank	validated
MOL000422	kaempferol	Heat shock protein HSP 90	DrugBank
MOL000422	kaempferol	Phosphatidylinositol-4,5-bisphosphate 3-kinase catalytic subunit, gamma isoform	DrugBank
MOL000422	kaempferol	mRNA of PKA Catalytic Subunit C-alpha	DrugBank
MOL000422	kaempferol	Nuclear receptor coactivator 2	DrugBank
MOL000422	kaempferol	Dipeptidyl peptidase IV	DrugBank
MOL000422	kaempferol	Trypsin-1	DrugBank
MOL000422	kaempferol	Progesterone receptor	DrugBank
MOL000422	kaempferol	Thrombin	DrugBank
MOL000422	kaempferol	Muscarinic acetylcholine receptor M1	DrugBank
MOL000422	kaempferol	Nitric-oxide synthase, endothelial	DrugBank
MOL000422	kaempferol	Gamma-aminobutyric-acid receptor alpha-2 subunit	DrugBank
MOL000422	kaempferol	Acetylcholinesterase	DrugBank
MOL000422	kaempferol	Sodium-dependent noradrenaline transporter	DrugBank
MOL000422	kaempferol	Muscarinic acetylcholine receptor M2	DrugBank
MOL000422	kaempferol	Alpha-1B adrenergic receptor	DrugBank
MOL000422	kaempferol	Gamma-aminobutyric acid receptor subunit alpha-1	DrugBank
MOL000422	kaempferol	DNA topoisomerase II	DrugBank
MOL000422	kaempferol	Coagulation factor VII	DrugBank
MOL000422	kaempferol	Calmodulin	DrugBank
MOL000422	kaempferol	Transcription factor p65	N/A	validated
MOL000422	kaempferol	Inhibitor of nuclear factor kappa-B kinase subunit beta	N/A	validated
MOL000422	kaempferol	RAC-alpha serine/threonine-protein kinase	N/A	validated
MOL000422	kaempferol	Apoptosis regulator Bcl-2	DrugBank	validated
MOL000422	kaempferol	Apoptosis regulator BAX	N/A	validated
MOL000422	kaempferol	Tumor necrosis factor	DrugBank	validated
MOL000422	kaempferol	Transcription factor AP-1	DrugBank	validated
MOL000422	kaempferol	Activator of 90 kDa heat shock protein ATPase homolog 1	N/A	validated
MOL000422	kaempferol	Caspase-3	N/A	validated
MOL000422	kaempferol	Mitogen-activated protein kinase 8	DrugBank	validated
MOL000422	kaempferol	Xanthine dehydrogenase/oxidase	DrugBank	validated
MOL000422	kaempferol	Interstitial collagenase	DrugBank	validated
MOL000422	kaempferol	Signal transducer and activator of transcription 1-alpha/beta	N/A	validated
MOL000422	kaempferol	Cell division control protein 2 homolog	DrugBank	validated
MOL000422	kaempferol	Peroxisome proliferator-activated receptor gamma	N/A	validated
MOL000422	kaempferol	Heme oxygenase 1	DrugBank	validated
MOL000422	kaempferol	Cytochrome P450 3A4	DrugBank	validated
MOL000422	kaempferol	Cytochrome P450 1A2	DrugBank	validated
MOL000422	kaempferol	Cytochrome P450 1A1	N/A	validated
MOL000422	kaempferol	Intercellular adhesion molecule 1	N/A	validated
MOL000422	kaempferol	E-selectin	DrugBank	validated
MOL000422	kaempferol	Vascular cell adhesion protein 1	DrugBank	validated
MOL000422	kaempferol	Nuclear receptor subfamily 1 group I member 2	N/A	validated
MOL000422	kaempferol	Cytochrome P450 1B1	N/A	validated
MOL000422	kaempferol	Arachidonate 5-lipoxygenase	DrugBank	validated
MOL000422	kaempferol	Hyaluronan synthase 2	N/A	validated
MOL000422	kaempferol	Glutathione S-transferase P	DrugBank	validated
MOL000422	kaempferol	Aryl hydrocarbon receptor	DrugBank	validated
MOL000422	kaempferol	26S proteasome non-ATPase regulatory subunit 3	N/A	validated
MOL000422	kaempferol	Solute carrier family 2, facilitated glucose transporter member 4	N/A	validated
MOL000422	kaempferol	Nuclear receptor subfamily 1 group I member 3	N/A	validated
MOL000422	kaempferol	Insulin receptor	DrugBank	validated
MOL000422	kaempferol	Type I iodothyronine deiodinase	N/A	validated
MOL000422	kaempferol	Serine/threonine-protein phosphatase 2B catalytic subunit alpha isoform	DrugBank	validated
MOL000422	kaempferol	Peroxidase C1A	N/A	validated
MOL000422	kaempferol	Glutathione S-transferase Mu 1	DrugBank	validated
MOL000422	kaempferol	Glutathione S-transferase Mu 2	DrugBank	validated
MOL000422	kaempferol	Aldo-keto reductase family 1 member C3	DrugBank	validated
MOL000422	kaempferol	Antileukoproteinase	N/A	validated
MOL000431	coumarin	Thrombin	DrugBank
MOL000431	coumarin	Prostaglandin G/H synthase 2	DrugBank
MOL000431	coumarin	Acetylcholinesterase	DrugBank
MOL000431	coumarin	Amine oxidase [flavin-containing] B	DrugBank
MOL000431	coumarin	Amine oxidase [flavin-containing] A	DrugBank
MOL000431	coumarin	Apoptosis regulator BAX	N/A	validated
MOL000431	coumarin	Xanthine dehydrogenase/oxidase	DrugBank	validated
MOL000431	coumarin	Cytochrome P450 3A4	DrugBank	validated
MOL000431	coumarin	Gamma-glutamyltransferase 5	N/A	validated
MOL000431	coumarin	Arachidonate 5-lipoxygenase	DrugBank	validated
MOL000431	coumarin	Glutamate--cysteine ligase catalytic subunit	DrugBank	validated
MOL000431	coumarin	Glutathione S-transferase P	DrugBank	validated
MOL000431	coumarin	Glutathione S-transferase A2	DrugBank	validated
MOL000431	coumarin	Aldo-keto reductase family 1 member C1	DrugBank	validated
MOL000431	coumarin	Antizyme inhibitor 1	N/A	validated
MOL000431	coumarin	Cytochrome P450 2A6	DrugBank	validated
MOL004582	Methyl naphthalene	Amine oxidase [flavin-containing] B	DrugBank
MOL004582	Methyl naphthalene	Lysozyme	DrugBank
MOL004587	Heptenoic acid	Alcohol dehydrogenase 1B	DrugBank
MOL004587	Heptenoic acid	Alcohol dehydrogenase 1C	DrugBank
MOL004587	Heptenoic acid	Trypsin-3	DrugBank
MOL004588	(2R)-2-methylcyclopentan-1-one	Bacillolysin	DrugBank
MOL004588	(2R)-2-methylcyclopentan-1-one	Trypsin-3	DrugBank
MOL004589	Methylheptane	Cholinesterase	DrugBank
MOL004589	Methylheptane	mRNA of PKA Catalytic Subunit C-alpha	DrugBank
MOL004589	Methylheptane	Trypsin-3	DrugBank
MOL004589	Methylheptane	Alcohol dehydrogenase 1B	DrugBank
MOL004589	Methylheptane	Alcohol dehydrogenase 1C	DrugBank
MOL000459	CHEBI:39932	Alcohol dehydrogenase 1C	DrugBank
MOL000459	CHEBI:39932	Trypsin-3	DrugBank
MOL004591	Nonenoic acid	Alcohol dehydrogenase 1B	DrugBank
MOL004591	Nonenoic acid	Alcohol dehydrogenase 1C	DrugBank
MOL004592	2-Octenic acid	Alcohol dehydrogenase 1B	DrugBank
MOL004592	2-Octenic acid	Alcohol dehydrogenase 1C	DrugBank
MOL004598	3,5,6,7-tetramethoxy-2-(3,4,5-trimethoxyphenyl)chromone	Thrombin	DrugBank
MOL004598	3,5,6,7-tetramethoxy-2-(3,4,5-trimethoxyphenyl)chromone	Estrogen receptor	DrugBank
MOL004598	3,5,6,7-tetramethoxy-2-(3,4,5-trimethoxyphenyl)chromone	Androgen receptor	DrugBank
MOL004598	3,5,6,7-tetramethoxy-2-(3,4,5-trimethoxyphenyl)chromone	Coagulation factor Xa	DrugBank
MOL004598	3,5,6,7-tetramethoxy-2-(3,4,5-trimethoxyphenyl)chromone	Prostaglandin G/H synthase 2	DrugBank
MOL004598	3,5,6,7-tetramethoxy-2-(3,4,5-trimethoxyphenyl)chromone	Coagulation factor VII	DrugBank
MOL004598	3,5,6,7-tetramethoxy-2-(3,4,5-trimethoxyphenyl)chromone	Acetylcholinesterase	DrugBank
MOL004598	3,5,6,7-tetramethoxy-2-(3,4,5-trimethoxyphenyl)chromone	DNA topoisomerase II	DrugBank
MOL004598	3,5,6,7-tetramethoxy-2-(3,4,5-trimethoxyphenyl)chromone	Estrogen receptor beta	DrugBank
MOL004598	3,5,6,7-tetramethoxy-2-(3,4,5-trimethoxyphenyl)chromone	Trypsin-1	DrugBank
MOL004598	3,5,6,7-tetramethoxy-2-(3,4,5-trimethoxyphenyl)chromone	Nuclear receptor coactivator 2	DrugBank
MOL004598	3,5,6,7-tetramethoxy-2-(3,4,5-trimethoxyphenyl)chromone	Calmodulin	DrugBank
MOL004599	3,3,5-trimethylheptane	Gamma-aminobutyric acid receptor subunit alpha-1	DrugBank
MOL004599	3,3,5-trimethylheptane	Cholinesterase	DrugBank
MOL004604	Heptan-3-on	Alcohol dehydrogenase 1C	DrugBank
MOL004608	(5S)-5-butyloxolan-2-one	Alcohol dehydrogenase 1B	DrugBank
MOL004608	(5S)-5-butyloxolan-2-one	Alcohol dehydrogenase 1C	DrugBank
MOL004608	(5S)-5-butyloxolan-2-one	Alcohol dehydrogenase 1A	DrugBank
MOL004608	(5S)-5-butyloxolan-2-one	Nicotinate-nucleotide--dimethylbenzimidazole phosphoribosyltransferase	DrugBank
MOL004608	(5S)-5-butyloxolan-2-one	Renin, renal	DrugBank
MOL004608	(5S)-5-butyloxolan-2-one	Gamma-aminobutyric acid receptor subunit alpha-1	DrugBank
MOL004609	Areapillin	Nitric oxide synthase, inducible	DrugBank
MOL004609	Areapillin	Thrombin	DrugBank
MOL004609	Areapillin	Androgen receptor	DrugBank
MOL004609	Areapillin	Sodium channel protein type 5 subunit alpha	DrugBank
MOL004609	Areapillin	Coagulation factor Xa	DrugBank
MOL004609	Areapillin	Prostaglandin G/H synthase 2	DrugBank
MOL004609	Areapillin	Coagulation factor VII	DrugBank
MOL004609	Areapillin	mRNA of Protein-tyrosine phosphatase, non-receptor type 1	DrugBank
MOL004609	Areapillin	DNA topoisomerase II	DrugBank
MOL004609	Areapillin	Estrogen receptor beta	DrugBank
MOL004609	Areapillin	Dipeptidyl peptidase IV	DrugBank
MOL004609	Areapillin	Heat shock protein HSP 90	DrugBank
MOL004609	Areapillin	Ig gamma-1 chain C region	DrugBank
MOL004609	Areapillin	Trypsin-1	DrugBank
MOL004609	Areapillin	Nuclear receptor coactivator 2	DrugBank
MOL004609	Areapillin	Nuclear receptor coactivator 1	DrugBank
MOL004609	Areapillin	Calmodulin	DrugBank
MOL004610	gamma-Undecalactone	Prostaglandin G/H synthase 2	DrugBank
MOL004610	gamma-Undecalactone	Gamma-aminobutyric acid receptor subunit alpha-1	DrugBank
MOL004613	6,7,3',8'-diligustilide	Androgen receptor	DrugBank
MOL004613	6,7,3',8'-diligustilide	Prostaglandin G/H synthase 2	DrugBank
MOL004613	6,7,3',8'-diligustilide	Mineralocorticoid receptor	DrugBank
MOL004613	6,7,3',8'-diligustilide	Glucocorticoid receptor	DrugBank
MOL004613	6,7,3',8'-diligustilide	Nuclear receptor coactivator 2	DrugBank
MOL004616	7-Octen-4-ol	Alcohol dehydrogenase 1B	DrugBank
MOL004616	7-Octen-4-ol	Alcohol dehydrogenase 1C	DrugBank
MOL004616	7-Octen-4-ol	Trypsin-3	DrugBank
MOL004617	Ayapanin	Prostaglandin G/H synthase 1	DrugBank
MOL004617	Ayapanin	Thrombin	DrugBank
MOL004617	Ayapanin	Prostaglandin G/H synthase 2	DrugBank
MOL004617	Ayapanin	Alpha-2A adrenergic receptor	DrugBank
MOL004617	Ayapanin	Sodium-dependent dopamine transporter	DrugBank
MOL004617	Ayapanin	Beta-2 adrenergic receptor	DrugBank
MOL004617	Ayapanin	Sodium-dependent serotonin transporter	DrugBank
MOL004617	Ayapanin	Leukotriene A-4 hydrolase	DrugBank
MOL004617	Ayapanin	Amine oxidase [flavin-containing] B	DrugBank
MOL004617	Ayapanin	Amine oxidase [flavin-containing] A	DrugBank
MOL004617	Ayapanin	mRNA of PKA Catalytic Subunit C-alpha	DrugBank
MOL004617	Ayapanin	Muscarinic acetylcholine receptor M1	DrugBank
MOL004617	Ayapanin	Alpha-1A adrenergic receptor	DrugBank
MOL004617	Ayapanin	Dipeptidyl peptidase IV	DrugBank
MOL004617	Ayapanin	cAMP-dependent protein kinase inhibitor alpha	DrugBank
MOL004619	8-NONENOIC ACID	Phospholipase A2	DrugBank
MOL004619	8-NONENOIC ACID	Alcohol dehydrogenase 1B	DrugBank
MOL004619	8-NONENOIC ACID	Alcohol dehydrogenase 1C	DrugBank
MOL004619	8-NONENOIC ACID	Trypsin-3	DrugBank
MOL013187	Cubebin	Prostaglandin G/H synthase 1	DrugBank
MOL013187	Cubebin	Coagulation factor Xa	DrugBank
MOL013187	Cubebin	Prostaglandin G/H synthase 2	DrugBank
MOL013187	Cubebin	Beta-2 adrenergic receptor	DrugBank
MOL013187	Cubebin	Heat shock protein HSP 90	DrugBank
MOL004623	Encecalin	Nitric oxide synthase, inducible	DrugBank
MOL004623	Encecalin	Prostaglandin G/H synthase 1	DrugBank
MOL004623	Encecalin	Dopamine D1 receptor	DrugBank
MOL004623	Encecalin	Muscarinic acetylcholine receptor M3	DrugBank
MOL004623	Encecalin	Muscarinic acetylcholine receptor M1	DrugBank
MOL004623	Encecalin	Estrogen receptor	DrugBank
MOL004623	Encecalin	Sodium channel protein type 5 subunit alpha	DrugBank
MOL004623	Encecalin	Prostaglandin G/H synthase 2	DrugBank
MOL004623	Encecalin	Nitric-oxide synthase, endothelial	DrugBank
MOL004623	Encecalin	Alpha-2A adrenergic receptor	DrugBank
MOL004623	Encecalin	Muscarinic acetylcholine receptor M4	DrugBank
MOL004623	Encecalin	Retinoic acid receptor RXR-alpha	DrugBank
MOL004623	Encecalin	CGMP-inhibited 3',5'-cyclic phosphodiesterase A	DrugBank
MOL004623	Encecalin	5-hydroxytryptamine 2A receptor	DrugBank
MOL004623	Encecalin	Sodium-dependent noradrenaline transporter	DrugBank
MOL004623	Encecalin	Alpha-1A adrenergic receptor	DrugBank
MOL004623	Encecalin	5-hydroxytryptamine 2C receptor	DrugBank
MOL004623	Encecalin	Muscarinic acetylcholine receptor M2	DrugBank
MOL004623	Encecalin	Alpha-2B adrenergic receptor	DrugBank
MOL004623	Encecalin	Alpha-1B adrenergic receptor	DrugBank
MOL004623	Encecalin	Estrogen receptor	DrugBank
MOL004623	Encecalin	Sodium channel protein type 5 subunit alpha	DrugBank
MOL004623	Encecalin	Prostaglandin G/H synthase 2	DrugBank
MOL004623	Encecalin	Nitric-oxide synthase, endothelial	DrugBank
MOL004623	Encecalin	Alpha-2A adrenergic receptor	DrugBank
MOL004623	Encecalin	Muscarinic acetylcholine receptor M4	DrugBank
MOL004623	Encecalin	Retinoic acid receptor RXR-alpha	DrugBank
MOL004623	Encecalin	CGMP-inhibited 3',5'-cyclic phosphodiesterase A	DrugBank
MOL004623	Encecalin	5-hydroxytryptamine 2A receptor	DrugBank
MOL004623	Encecalin	Sodium-dependent noradrenaline transporter	DrugBank
MOL004623	Encecalin	Alpha-1A adrenergic receptor	DrugBank
MOL004623	Encecalin	5-hydroxytryptamine 2C receptor	DrugBank
MOL004623	Encecalin	Muscarinic acetylcholine receptor M2	DrugBank
MOL004623	Encecalin	Alpha-2B adrenergic receptor	DrugBank
MOL004623	Encecalin	Alpha-1B adrenergic receptor	DrugBank
MOL004623	Encecalin	Sodium-dependent dopamine transporter	DrugBank
MOL004623	Encecalin	Beta-2 adrenergic receptor	DrugBank
MOL004623	Encecalin	Sodium-dependent serotonin transporter	DrugBank
MOL004623	Encecalin	Mu-type opioid receptor	DrugBank
MOL004623	Encecalin	Gamma-aminobutyric acid receptor subunit alpha-1	DrugBank
MOL004623	Encecalin	Heat shock protein HSP 90	DrugBank
MOL004623	Encecalin	Beta-lactamase	DrugBank
MOL004623	Encecalin	Neuronal acetylcholine receptor protein, alpha-7 chain	DrugBank
MOL004623	Encecalin	Glutamate receptor 2	DrugBank
MOL004623	Encecalin	Muscarinic acetylcholine receptor M5	DrugBank
MOL004624	Longikaurin A	Muscarinic acetylcholine receptor M1	DrugBank
MOL004624	Longikaurin A	Gamma-aminobutyric-acid receptor alpha-2 subunit	DrugBank
MOL004624	Longikaurin A	Gamma-aminobutyric-acid receptor alpha-3 subunit	DrugBank
MOL004624	Longikaurin A	Muscarinic acetylcholine receptor M2	DrugBank
MOL004624	Longikaurin A	Trypsin-1	DrugBank
MOL004624	Longikaurin A	Gamma-aminobutyric-acid receptor subunit alpha-6	DrugBank
MOL004627	Methyl hexoate	Alcohol dehydrogenase 1C	DrugBank
MOL004627	Methyl hexoate	Bacillolysin	DrugBank
MOL004627	Methyl hexoate	Trypsin-3	DrugBank
MOL004629	PAC	Sodium-dependent dopamine transporter	DrugBank
MOL004629	PAC	Beta-lactamase	DrugBank
MOL004629	PAC	Amine oxidase [flavin-containing] B	DrugBank
MOL004629	PAC	Amine oxidase [flavin-containing] A	DrugBank
MOL004629	PAC	Alcohol dehydrogenase 1B	DrugBank
MOL004629	PAC	Alcohol dehydrogenase 1C	DrugBank
MOL004629	PAC	Lysozyme	DrugBank
MOL004629	PAC	Bacillolysin	DrugBank
MOL004629	PAC	Nicotinate-nucleotide--dimethylbenzimidazole phosphoribosyltransferase	DrugBank
MOL004629	PAC	Trypsin-3	DrugBank
MOL012297	puerarin	Estrogen receptor	DrugBank
MOL012297	puerarin	Androgen receptor	DrugBank
MOL012297	puerarin	Prostaglandin G/H synthase 2	DrugBank
MOL012297	puerarin	Carbonic anhydrase II	DrugBank
MOL012297	puerarin	mRNA of Protein-tyrosine phosphatase, non-receptor type 1	DrugBank
MOL012297	puerarin	Glycogen synthase kinase-3 beta	DrugBank
MOL012297	puerarin	Proto-oncogene serine/threonine-protein kinase Pim-1	DrugBank
MOL012297	puerarin	Calmodulin	DrugBank
MOL012297	puerarin	Transcription factor p65	N/A	validated
MOL012297	puerarin	Signal transducer and activator of transcription 3	N/A	validated
MOL012297	puerarin	RAC-alpha serine/threonine-protein kinase	N/A	validated
MOL012297	puerarin	Vascular endothelial growth factor A	DrugBank	validated
MOL012297	puerarin	Apoptosis regulator Bcl-2	DrugBank	validated
MOL012297	puerarin	Proto-oncogene c-Fos	N/A	validated
MOL012297	puerarin	Apoptosis regulator BAX	N/A	validated
MOL012297	puerarin	Caspase-9	N/A	validated
MOL012297	puerarin	72 kDa type IV collagenase	DrugBank	validated
MOL012297	puerarin	Matrix metalloproteinase-9	N/A	validated
MOL012297	puerarin	Tumor necrosis factor	DrugBank	validated
MOL012297	puerarin	Transcription factor AP-1	DrugBank	validated
MOL012297	puerarin	Nitric oxide synthase, inducible	DrugBank	validated
MOL012297	puerarin	Caspase-3	N/A	validated
MOL012297	puerarin	NF-kappa-B inhibitor alpha	N/A	validated
MOL012297	puerarin	Caspase-8	N/A	validated
MOL012297	puerarin	Bcl2 antagonist of cell death	N/A	validated
MOL012297	puerarin	Superoxide dismutase [Cu-Zn]	DrugBank	validated
MOL012297	puerarin	Protein kinase C alpha type	N/A	validated
MOL012297	puerarin	Metalloproteinase inhibitor 2	N/A	validated
MOL012297	puerarin	Hypoxia-inducible factor 1-alpha	N/A	validated
MOL012297	puerarin	Tumor necrosis factor receptor superfamily member 6	N/A	validated
MOL012297	puerarin	Peroxisome proliferator-activated receptor gamma	N/A	validated
MOL012297	puerarin	Vascular cell adhesion protein 1	DrugBank	validated
MOL012297	puerarin	Mitogen-activated protein kinase 9	DrugBank	validated
MOL012297	puerarin	Baculoviral IAP repeat-containing protein 5	N/A	validated
MOL012297	puerarin	Nitric oxide synthase, endothelial	N/A	validated
MOL012297	puerarin	Tissue-type plasminogen activator	DrugBank	validated
MOL012297	puerarin	Cytochrome P450 19A1	N/A	validated
MOL012297	puerarin	Glutathione S-transferase P	DrugBank	validated
MOL012297	puerarin	Serine/threonine-protein kinase Chk2	N/A	validated
MOL012297	puerarin	P-selectin	DrugBank	validated
MOL012297	puerarin	Type-1 angiotensin II receptor	DrugBank	validated
MOL012297	puerarin	Aldose reductase	DrugBank	validated
MOL012297	puerarin	Interferon beta	DrugBank	validated
MOL012297	puerarin	Platelet-derived growth factor subunit A	N/A	validated
MOL012297	puerarin	Angiotensin-converting enzyme 2	DrugBank	validated
MOL012297	puerarin	Alanine aminotransferase 1	DrugBank	validated
MOL012297	puerarin	Phosphoglycolate phosphatase	N/A	validated
MOL012297	puerarin	Tyrosine-protein kinase JAK3	DrugBank	validated
MOL012297	puerarin	Cyclin-dependent kinase inhibitor 1B	N/A	validated
MOL012297	puerarin	CDKN2A-interacting protein	N/A	validated
MOL012297	puerarin	Interferon alpha-1/13	N/A	validated
MOL012297	puerarin	Integrin beta-5	N/A	validated
MOL012297	puerarin	Leptin receptor	N/A	validated
MOL012297	puerarin	Perilipin-2	N/A	validated
MOL012297	puerarin	Proteinase-activated receptor 1	N/A	validated
MOL004631	7,8,4'-Trihydroxyisoflavone	Prostaglandin G/H synthase 1	DrugBank
MOL004631	7,8,4'-Trihydroxyisoflavone	Estrogen receptor	DrugBank
MOL004631	7,8,4'-Trihydroxyisoflavone	Androgen receptor	DrugBank
MOL004631	7,8,4'-Trihydroxyisoflavone	Peroxisome proliferator activated receptor gamma	DrugBank
MOL004631	7,8,4'-Trihydroxyisoflavone	Prostaglandin G/H synthase 2	DrugBank
MOL004631	7,8,4'-Trihydroxyisoflavone	Estrogen receptor beta	DrugBank
MOL004631	7,8,4'-Trihydroxyisoflavone	Mitogen-activated protein kinase 14	DrugBank
MOL004631	7,8,4'-Trihydroxyisoflavone	Heat shock protein HSP 90	DrugBank
MOL004631	7,8,4'-Trihydroxyisoflavone	Cell division protein kinase 2	DrugBank
MOL004631	7,8,4'-Trihydroxyisoflavone	Serine/threonine-protein kinase Chk1	DrugBank
MOL004631	7,8,4'-Trihydroxyisoflavone	mRNA of PKA Catalytic Subunit C-alpha	DrugBank
MOL004631	7,8,4'-Trihydroxyisoflavone	Trypsin-1	DrugBank
MOL004631	7,8,4'-Trihydroxyisoflavone	Proto-oncogene serine/threonine-protein kinase Pim-1	DrugBank
MOL004631	7,8,4'-Trihydroxyisoflavone	Cyclin-A2	DrugBank
MOL004631	7,8,4'-Trihydroxyisoflavone	Nuclear receptor coactivator 2	DrugBank
MOL004635	saikosaponin a	Apoptosis regulator Bcl-2	DrugBank	validated
MOL004635	saikosaponin a	Apoptosis regulator BAX	N/A	validated
MOL004635	saikosaponin a	Retinoblastoma-associated protein	DrugBank	validated
MOL004635	saikosaponin a	Cyclin-dependent kinase inhibitor 2A, isoforms 1/2/3	N/A	validated
MOL004635	saikosaponin a	Caspase-3	N/A	validated
MOL004635	saikosaponin a	Myc proto-oncogene protein	N/A	validated
MOL004635	saikosaponin a	NTF2-related export protein 1	N/A	validated
MOL004647	TDA	Prostaglandin G/H synthase 1	DrugBank
MOL004647	TDA	Phospholipase A2	DrugBank
MOL004647	TDA	Rhinovirus coat protein	DrugBank
MOL004647	TDA	Ig gamma-1 chain C region	DrugBank
MOL004647	TDA	Ferrichrome-iron receptor	DrugBank
MOL004647	TDA	3-oxoacyl-[acyl-carrier-protein] synthase 1	DrugBank
MOL004647	TDA	Nuclear receptor coactivator 2	DrugBank
MOL004650	Acetovanillin	Prostaglandin G/H synthase 1	DrugBank
MOL004650	Acetovanillin	Prostaglandin G/H synthase 2	DrugBank
MOL004650	Acetovanillin	Carbonic anhydrase I	DrugBank
MOL004650	Acetovanillin	Alpha-2A adrenergic receptor	DrugBank
MOL004650	Acetovanillin	Sodium-dependent noradrenaline transporter	DrugBank
MOL004650	Acetovanillin	Sodium-dependent dopamine transporter	DrugBank
MOL004650	Acetovanillin	Beta-2 adrenergic receptor	DrugBank
MOL004650	Acetovanillin	Gamma-aminobutyric acid receptor subunit alpha-1	DrugBank
MOL004650	Acetovanillin	Leukotriene A-4 hydrolase	DrugBank
MOL004650	Acetovanillin	Amine oxidase [flavin-containing] B	DrugBank
MOL004650	Acetovanillin	mRNA of PKA Catalytic Subunit C-alpha	DrugBank
MOL004650	Acetovanillin	Chymotrypsinogen B	DrugBank
MOL004650	Acetovanillin	CGMP-inhibited 3',5'-cyclic phosphodiesterase A	DrugBank
MOL004650	Acetovanillin	Glutamate receptor 2	DrugBank
MOL004651	cis-2-Undecenal	Alcohol dehydrogenase 1C	DrugBank
MOL004653	(+)-Anomalin	Thrombin	DrugBank
MOL004653	(+)-Anomalin	Potassium voltage-gated channel subfamily H member 2	DrugBank
MOL004653	(+)-Anomalin	Coagulation factor Xa	DrugBank
MOL004653	(+)-Anomalin	Prostaglandin G/H synthase 2	DrugBank
MOL004653	(+)-Anomalin	DNA topoisomerase II	DrugBank
MOL004653	(+)-Anomalin	Dipeptidyl peptidase IV	DrugBank
MOL004656	(5R)-5-isopropyl-2-methyl-1-cyclohex-2-enone	Gamma-aminobutyric-acid receptor alpha-2 subunit	DrugBank
MOL004656	(5R)-5-isopropyl-2-methyl-1-cyclohex-2-enone	Sodium-dependent noradrenaline transporter	DrugBank
MOL004656	(5R)-5-isopropyl-2-methyl-1-cyclohex-2-enone	Muscarinic acetylcholine receptor M2	DrugBank
MOL004656	(5R)-5-isopropyl-2-methyl-1-cyclohex-2-enone	Gamma-aminobutyric acid receptor subunit alpha-1	DrugBank
MOL004657	caryophyllene oxide	Muscarinic acetylcholine receptor M3	DrugBank
MOL004657	caryophyllene oxide	Thrombin	DrugBank
MOL004657	caryophyllene oxide	Muscarinic acetylcholine receptor M1	DrugBank
MOL004657	caryophyllene oxide	Prostaglandin G/H synthase 2	DrugBank
MOL004657	caryophyllene oxide	Acetylcholinesterase	DrugBank
MOL004657	caryophyllene oxide	Muscarinic acetylcholine receptor M2	DrugBank
MOL004657	caryophyllene oxide	Gamma-aminobutyric acid receptor subunit alpha-1	DrugBank
MOL004657	caryophyllene oxide	Dipeptidyl peptidase IV	DrugBank
MOL004658	cedrenol	Muscarinic acetylcholine receptor M3	DrugBank
MOL004658	cedrenol	Muscarinic acetylcholine receptor M1	DrugBank
MOL004658	cedrenol	Muscarinic acetylcholine receptor M2	DrugBank
MOL004658	cedrenol	Gamma-aminobutyric acid receptor subunit alpha-1	DrugBank
MOL004658	cedrenol	Neuronal acetylcholine receptor protein, alpha-7 chain	DrugBank
MOL004662	Cyclohexylisocyanate	Alcohol dehydrogenase 1B	DrugBank
MOL004662	Cyclohexylisocyanate	Alcohol dehydrogenase 1C	DrugBank
MOL004662	Cyclohexylisocyanate	Alcohol dehydrogenase 1A	DrugBank
MOL004663	Vinylxylene	Lysozyme	DrugBank
MOL004664	heptanoic acid	Inositol-3-phosphate synthase 1	N/A	validated
MOL004666	Ethyl protocatechuate	Prostaglandin G/H synthase 1	DrugBank
MOL004666	Ethyl protocatechuate	Prostaglandin G/H synthase 2	DrugBank
MOL004666	Ethyl protocatechuate	Alpha-2A adrenergic receptor	DrugBank
MOL004666	Ethyl protocatechuate	Beta-2 adrenergic receptor	DrugBank
MOL004666	Ethyl protocatechuate	Amine oxidase [flavin-containing] B	DrugBank
MOL004666	Ethyl protocatechuate	Sodium-dependent dopamine transporter	DrugBank
MOL004667	fraxetin	Nitric oxide synthase, inducible	DrugBank
MOL004667	fraxetin	Prostaglandin G/H synthase 1	DrugBank
MOL004667	fraxetin	Thrombin	DrugBank
MOL004667	fraxetin	Estrogen receptor	DrugBank
MOL004667	fraxetin	Prostaglandin G/H synthase 2	DrugBank
MOL004667	fraxetin	Nitric-oxide synthase, endothelial	DrugBank
MOL004667	fraxetin	Carbonic anhydrase I	DrugBank
MOL004667	fraxetin	Carbonic anhydrase IV	DrugBank
MOL004667	fraxetin	Beta-2 adrenergic receptor	DrugBank
MOL004667	fraxetin	Dipeptidyl peptidase IV	DrugBank
MOL004667	fraxetin	Amine oxidase [flavin-containing] B	DrugBank
MOL004667	fraxetin	mRNA of PKA Catalytic Subunit C-alpha	DrugBank
MOL004667	fraxetin	Trypsin-1	DrugBank
MOL004667	fraxetin	Glutamate receptor 2	DrugBank
MOL004667	fraxetin	Tumor necrosis factor	DrugBank	validated
MOL004667	fraxetin	Caspase-3	N/A	validated
MOL004667	fraxetin	Caspase-8	N/A	validated
MOL004667	fraxetin	Fatty acid synthase	DrugBank	validated
MOL004667	fraxetin	Bone morphogenetic protein 4	N/A	validated
MOL004668	GLB	Prostaglandin G/H synthase 1	DrugBank
MOL004668	GLB	Nitric-oxide synthase, brain	DrugBank
MOL004668	GLB	Arachidonate 5-lipoxygenase	DrugBank
MOL004668	GLB	Prostaglandin G/H synthase 2	DrugBank
MOL004668	GLB	Gamma-aminobutyric-acid receptor alpha-2 subunit	DrugBank
MOL004668	GLB	Glutamate [NMDA] receptor subunit epsilon 1	DrugBank
MOL004668	GLB	Gamma-aminobutyric acid receptor subunit alpha-1	DrugBank
MOL004668	GLB	Glycogen phosphorylase, muscle form	DrugBank
MOL004668	GLB	Cathepsin D	DrugBank
MOL004668	GLB	Lactotransferrin	DrugBank
MOL004668	GLB	Cholinesterase	DrugBank
MOL004668	GLB	Pancreatic alpha-amylase	DrugBank
MOL004668	GLB	Lactase-phlorizin hydrolase	DrugBank
MOL004668	GLB	Cytochrome P450-cam	DrugBank
MOL004668	GLB	Beta-galactosidase	DrugBank
MOL004668	GLB	Ig gamma-1 chain C region	DrugBank
MOL004668	GLB	Ig gamma-2 chain C region	DrugBank
MOL004668	GLB	Neuraminidase	DrugBank
MOL004668	GLB	Ferrichrome-iron receptor	DrugBank
MOL004668	GLB	Cyclomaltodextrin glucanotransferase	DrugBank
MOL004668	GLB	Mannosyl-oligosaccharide alpha-1,2-mannosidase	DrugBank
MOL004668	GLB	Beta-amylase	DrugBank
MOL004668	GLB	Endoglucanase F	DrugBank
MOL004668	GLB	Endoglucanase G	DrugBank
MOL004668	GLB	Bacillolysin	DrugBank
MOL004668	GLB	Mannan endo-1,4-beta-mannosidase	DrugBank
MOL004668	GLB	Hyaluronate lyase	DrugBank
MOL004668	GLB	Chondroitinase AC	DrugBank
MOL004668	GLB	Glycogen phosphorylase, liver form	DrugBank
MOL004668	GLB	Prostatic acid phosphatase	DrugBank
MOL004668	GLB	Glutamate receptor 2	DrugBank
MOL004668	GLB	Gamma-aminobutyric-acid receptor subunit alpha-6	DrugBank
MOL004668	GLB	Endoplasmic reticulum mannosyl-oligosaccharide 1,2-alpha-mannosidase	DrugBank
MOL004668	GLB	Alpha-mannosidase 2	DrugBank
MOL004368	Hyperin	DNA topoisomerase II	DrugBank
MOL004368	Hyperin	mRNA of Protein-tyrosine phosphatase, non-receptor type 1	DrugBank
MOL004368	Hyperin	Trypsin-1	DrugBank
MOL004368	Hyperin	Nitric oxide synthase, inducible	DrugBank
MOL004368	Hyperin	Prostaglandin G/H synthase 1	DrugBank
MOL004368	Hyperin	Prostaglandin G/H synthase 2	DrugBank
MOL004368	Hyperin	Heat shock protein HSP 90	DrugBank
MOL004368	Hyperin	Phosphatidylinositol-4,5-bisphosphate 3-kinase catalytic subunit, gamma isoform	DrugBank
MOL004368	Hyperin	Nuclear receptor coactivator 2	DrugBank
MOL004670	cis-pinocampheol	Cytochrome P450-cam	DrugBank
MOL004671	ISOPULEGOL	Muscarinic acetylcholine receptor M1	DrugBank
MOL004671	ISOPULEGOL	Gamma-aminobutyric-acid receptor alpha-2 subunit	DrugBank
MOL004671	ISOPULEGOL	Muscarinic acetylcholine receptor M2	DrugBank
MOL004671	ISOPULEGOL	Gamma-aminobutyric acid receptor subunit alpha-1	DrugBank
MOL004671	ISOPULEGOL	Ig gamma-1 chain C region	DrugBank
MOL000437	Hirsutrin	DNA topoisomerase II	DrugBank
MOL000437	Hirsutrin	mRNA of Protein-tyrosine phosphatase, non-receptor type 1	DrugBank
MOL000437	Hirsutrin	Coagulation factor Xa	DrugBank
MOL004673	kaempferitrin	DNA topoisomerase II	DrugBank
MOL004675	kaempferol-7-O-rhamnoside	Prostaglandin G/H synthase 2	DrugBank
MOL004677	ledol	Muscarinic acetylcholine receptor M3	DrugBank
MOL004677	ledol	Muscarinic acetylcholine receptor M1	DrugBank
MOL004677	ledol	Muscarinic acetylcholine receptor M2	DrugBank
MOL004677	ledol	Gamma-aminobutyric acid receptor subunit alpha-1	DrugBank
MOL004678	Limetin	Prostaglandin G/H synthase 1	DrugBank
MOL004678	Limetin	Thrombin	DrugBank
MOL004678	Limetin	Muscarinic acetylcholine receptor M1	DrugBank
MOL004678	Limetin	Prostaglandin G/H synthase 2	DrugBank
MOL004678	Limetin	Nitric-oxide synthase, endothelial	DrugBank
MOL004678	Limetin	CGMP-inhibited 3',5'-cyclic phosphodiesterase A	DrugBank
MOL004678	Limetin	Gamma-aminobutyric acid receptor subunit alpha-1	DrugBank
MOL004678	Limetin	Amine oxidase [flavin-containing] B	DrugBank
MOL004678	Limetin	mRNA of PKA Catalytic Subunit C-alpha	DrugBank
MOL004678	Limetin	Beta-2 adrenergic receptor	DrugBank
MOL004678	Limetin	Leukotriene A-4 hydrolase	DrugBank
MOL004679	longifolene	Muscarinic acetylcholine receptor M3	DrugBank
MOL004679	longifolene	Muscarinic acetylcholine receptor M1	DrugBank
MOL004679	longifolene	Gamma-aminobutyric-acid receptor alpha-2 subunit	DrugBank
MOL004679	longifolene	Muscarinic acetylcholine receptor M2	DrugBank
MOL004679	longifolene	Neuronal acetylcholine receptor subunit alpha-2	DrugBank
MOL004679	longifolene	Gamma-aminobutyric acid receptor subunit alpha-1	DrugBank
MOL004680	cis-p-2-Menthen-1-ol	Muscarinic acetylcholine receptor M1	DrugBank
MOL004680	cis-p-2-Menthen-1-ol	Gamma-aminobutyric-acid receptor alpha-2 subunit	DrugBank
MOL004680	cis-p-2-Menthen-1-ol	Gamma-aminobutyric-acid receptor alpha-5 subunit	DrugBank
MOL004680	cis-p-2-Menthen-1-ol	Sodium-dependent noradrenaline transporter	DrugBank
MOL004680	cis-p-2-Menthen-1-ol	Alpha-1A adrenergic receptor	DrugBank
MOL004680	cis-p-2-Menthen-1-ol	Gamma-aminobutyric-acid receptor alpha-3 subunit	DrugBank
MOL004680	cis-p-2-Menthen-1-ol	Muscarinic acetylcholine receptor M2	DrugBank
MOL004680	cis-p-2-Menthen-1-ol	Gamma-aminobutyric acid receptor subunit alpha-1	DrugBank
MOL004680	cis-p-2-Menthen-1-ol	Ig gamma-1 chain C region	DrugBank
MOL004682	Methyl octylate	Alcohol dehydrogenase 1B	DrugBank
MOL004682	Methyl octylate	Alcohol dehydrogenase 1C	DrugBank
MOL004683	methyl (2E,4E)-octadeca-2,4-dienoate	Nuclear receptor coactivator 2	DrugBank
MOL004687	2-octanone	Arachidonate 5-lipoxygenase	DrugBank	validated
MOL004688	Cumic acid	Muscarinic acetylcholine receptor M1	DrugBank
MOL004688	Cumic acid	Beta-1 adrenergic receptor	DrugBank
MOL004688	Cumic acid	Alpha-2A adrenergic receptor	DrugBank
MOL004688	Cumic acid	Alpha-2C adrenergic receptor	DrugBank
MOL004688	Cumic acid	Alpha-1A adrenergic receptor	DrugBank
MOL004688	Cumic acid	Muscarinic acetylcholine receptor M2	DrugBank
MOL004688	Cumic acid	Alpha-2B adrenergic receptor	DrugBank
MOL004688	Cumic acid	Alpha-1B adrenergic receptor	DrugBank
MOL004688	Cumic acid	Sodium-dependent dopamine transporter	DrugBank
MOL004688	Cumic acid	Beta-2 adrenergic receptor	DrugBank
MOL004688	Cumic acid	Amine oxidase [flavin-containing] B	DrugBank
MOL004688	Cumic acid	Amine oxidase [flavin-containing] A	DrugBank
MOL004688	Cumic acid	Sodium-dependent noradrenaline transporter	DrugBank
MOL002141	PLO	Retinoic acid receptor RXR-alpha	DrugBank
MOL002141	PLO	Progesterone receptor	DrugBank
MOL002141	PLO	Mineralocorticoid receptor	DrugBank
MOL002141	PLO	Nuclear receptor coactivator 2	DrugBank
MOL002141	PLO	Nuclear receptor coactivator 1	DrugBank
MOL004690	RNS	Ferrichrome-iron receptor	DrugBank
MOL004691	aldehydo-D-ribose	Ferrichrome-iron receptor	DrugBank
MOL004691	aldehydo-D-ribose	Bacillolysin	DrugBank
MOL000415	rutin	DNA topoisomerase II	DrugBank
MOL000415	rutin	Transcription factor p65	N/A	validated
MOL000415	rutin	Tumor necrosis factor	DrugBank	validated
MOL000415	rutin	Interleukin-6	DrugBank	validated
MOL000415	rutin	Caspase-3	N/A	validated
MOL000415	rutin	NADPH--cytochrome P450 reductase	DrugBank	validated
MOL000415	rutin	Superoxide dismutase [Cu-Zn]	DrugBank	validated
MOL000415	rutin	Catalase	DrugBank	validated
MOL000415	rutin	Interleukin-1 beta	DrugBank	validated
MOL000415	rutin	Interleukin-8	N/A	validated
MOL000415	rutin	Protein kinase C beta type	N/A	validated
MOL000415	rutin	Arachidonate 5-lipoxygenase	DrugBank	validated
MOL000415	rutin	3-hydroxy-3-methylglutaryl-coenzyme A reductase	DrugBank	validated
MOL000415	rutin	Hyaluronan synthase 2	N/A	validated
MOL000415	rutin	Glutathione S-transferase P	DrugBank	validated
MOL000415	rutin	Type I iodothyronine deiodinase	N/A	validated
MOL000415	rutin	C5a anaphylatoxin chemotactic receptor	N/A	validated
MOL000415	rutin	Insulin	DrugBank	validated
MOL000415	rutin	Low affinity immunoglobulin epsilon Fc receptor	N/A	validated
MOL000415	rutin	Integrin beta-2	DrugBank	validated
MOL000415	rutin	Thromboxane A2 receptor	DrugBank	validated
MOL004705	(3E,6S,7R)-3-butylidene-6,7-dihydroxy-4,5,6,7-tetrahydroisobenzofuran-1-one	Prostaglandin G/H synthase 1	DrugBank
MOL004705	(3E,6S,7R)-3-butylidene-6,7-dihydroxy-4,5,6,7-tetrahydroisobenzofuran-1-one	Prostaglandin G/H synthase 2	DrugBank
MOL004705	(3E,6S,7R)-3-butylidene-6,7-dihydroxy-4,5,6,7-tetrahydroisobenzofuran-1-one	Gamma-aminobutyric acid receptor subunit alpha-1	DrugBank
MOL004705	(3E,6S,7R)-3-butylidene-6,7-dihydroxy-4,5,6,7-tetrahydroisobenzofuran-1-one	Glutamate receptor 2	DrugBank
MOL004705	(3E,6S,7R)-3-butylidene-6,7-dihydroxy-4,5,6,7-tetrahydroisobenzofuran-1-one	Gamma-aminobutyric-acid receptor subunit alpha-6	DrugBank
MOL004706	spathulenol	Muscarinic acetylcholine receptor M3	DrugBank
MOL004706	spathulenol	Muscarinic acetylcholine receptor M1	DrugBank
MOL004706	spathulenol	Muscarinic acetylcholine receptor M2	DrugBank
MOL004706	spathulenol	Gamma-aminobutyric acid receptor subunit alpha-1	DrugBank
MOL004707	tau-cadinol	Muscarinic acetylcholine receptor M3	DrugBank
MOL004707	tau-cadinol	Muscarinic acetylcholine receptor M1	DrugBank
MOL004707	tau-cadinol	Gamma-aminobutyric-acid receptor alpha-2 subunit	DrugBank
MOL004707	tau-cadinol	Muscarinic acetylcholine receptor M2	DrugBank
MOL004707	tau-cadinol	Alpha-1B adrenergic receptor	DrugBank
MOL004707	tau-cadinol	Gamma-aminobutyric acid receptor subunit alpha-1	DrugBank
MOL004707	tau-cadinol	Neuronal acetylcholine receptor protein, alpha-7 chain	DrugBank
MOL004707	tau-cadinol	Gamma-aminobutyric-acid receptor subunit alpha-6	DrugBank
MOL004708	¦Ä-cadinol	Muscarinic acetylcholine receptor M3	DrugBank
MOL004708	¦Ä-cadinol	Muscarinic acetylcholine receptor M1	DrugBank
MOL004708	¦Ä-cadinol	Sodium-dependent noradrenaline transporter	DrugBank
MOL004708	¦Ä-cadinol	Alpha-1B adrenergic receptor	DrugBank
MOL004708	¦Ä-cadinol	Gamma-aminobutyric acid receptor subunit alpha-1	DrugBank
MOL004708	¦Ä-cadinol	Gamma-aminobutyric-acid receptor subunit alpha-6	DrugBank
MOL004709	(+)-trans-Carveol	Muscarinic acetylcholine receptor M1	DrugBank
MOL004709	(+)-trans-Carveol	Gamma-aminobutyric-acid receptor alpha-2 subunit	DrugBank
MOL004709	(+)-trans-Carveol	Sodium-dependent noradrenaline transporter	DrugBank
MOL004709	(+)-trans-Carveol	Muscarinic acetylcholine receptor M2	DrugBank
MOL004709	(+)-trans-Carveol	Gamma-aminobutyric acid receptor subunit alpha-1	DrugBank
MOL004710	DTR	Prostaglandin G/H synthase 1	DrugBank
MOL004710	DTR	Prostaglandin G/H synthase 2	DrugBank
MOL004710	DTR	mRNA of Protein-tyrosine phosphatase, non-receptor type 1	DrugBank
MOL004710	DTR	Gamma-aminobutyric acid receptor subunit alpha-1	DrugBank
MOL004710	DTR	Leukotriene A-4 hydrolase	DrugBank
MOL004710	DTR	Amine oxidase [flavin-containing] B	DrugBank
MOL004710	DTR	mRNA of PKA Catalytic Subunit C-alpha	DrugBank
MOL004710	DTR	cAMP-dependent protein kinase inhibitor alpha	DrugBank
MOL004713	alpha-Eudesmol	Gamma-aminobutyric acid receptor subunit alpha-1	DrugBank
MOL004713	alpha-Eudesmol	Neuronal acetylcholine receptor protein, alpha-7 chain	DrugBank
MOL004714	(1R,4S)-7,7-dimethyl-2-methylenenorbornane	Gamma-aminobutyric acid receptor subunit alpha-1	DrugBank
MOL004714	(1R,4S)-7,7-dimethyl-2-methylenenorbornane	Cytochrome P450-cam	DrugBank
MOL004715	(4aS,9aS)-2,9,9-trimethyl-5-methylene-4,4a,6,7,8,9a-hexahydro-3H-benzo[7]annulene	Muscarinic acetylcholine receptor M3	DrugBank
MOL004715	(4aS,9aS)-2,9,9-trimethyl-5-methylene-4,4a,6,7,8,9a-hexahydro-3H-benzo[7]annulene	Muscarinic acetylcholine receptor M1	DrugBank
MOL004715	(4aS,9aS)-2,9,9-trimethyl-5-methylene-4,4a,6,7,8,9a-hexahydro-3H-benzo[7]annulene	Prostaglandin G/H synthase 2	DrugBank
MOL004715	(4aS,9aS)-2,9,9-trimethyl-5-methylene-4,4a,6,7,8,9a-hexahydro-3H-benzo[7]annulene	Muscarinic acetylcholine receptor M2	DrugBank
MOL004715	(4aS,9aS)-2,9,9-trimethyl-5-methylene-4,4a,6,7,8,9a-hexahydro-3H-benzo[7]annulene	Alpha-1B adrenergic receptor	DrugBank
MOL004715	(4aS,9aS)-2,9,9-trimethyl-5-methylene-4,4a,6,7,8,9a-hexahydro-3H-benzo[7]annulene	Gamma-aminobutyric acid receptor subunit alpha-1	DrugBank
MOL004715	(4aS,9aS)-2,9,9-trimethyl-5-methylene-4,4a,6,7,8,9a-hexahydro-3H-benzo[7]annulene	Nuclear receptor coactivator 2	DrugBank
MOL004715	(4aS,9aS)-2,9,9-trimethyl-5-methylene-4,4a,6,7,8,9a-hexahydro-3H-benzo[7]annulene	Gamma-aminobutyric-acid receptor subunit alpha-6	DrugBank
MOL004716	(1S,4R)-2,3-dimethylbicyclo[2.2.1]hept-2-ene	Alcohol dehydrogenase 1B	DrugBank
MOL004716	(1S,4R)-2,3-dimethylbicyclo[2.2.1]hept-2-ene	Cytochrome P450-cam	DrugBank
MOL004717	(3R,4aR,8aR)-3-isopropenyl-5,8a-dimethyl-2,3,4,4a,7,8-hexahydro-1H-naphthalene	Prostaglandin G/H synthase 1	DrugBank
MOL004717	(3R,4aR,8aR)-3-isopropenyl-5,8a-dimethyl-2,3,4,4a,7,8-hexahydro-1H-naphthalene	Muscarinic acetylcholine receptor M3	DrugBank
MOL004717	(3R,4aR,8aR)-3-isopropenyl-5,8a-dimethyl-2,3,4,4a,7,8-hexahydro-1H-naphthalene	Muscarinic acetylcholine receptor M1	DrugBank
MOL004717	(3R,4aR,8aR)-3-isopropenyl-5,8a-dimethyl-2,3,4,4a,7,8-hexahydro-1H-naphthalene	Prostaglandin G/H synthase 2	DrugBank
MOL004717	(3R,4aR,8aR)-3-isopropenyl-5,8a-dimethyl-2,3,4,4a,7,8-hexahydro-1H-naphthalene	Gamma-aminobutyric-acid receptor alpha-2 subunit	DrugBank
MOL004717	(3R,4aR,8aR)-3-isopropenyl-5,8a-dimethyl-2,3,4,4a,7,8-hexahydro-1H-naphthalene	Retinoic acid receptor RXR-alpha	DrugBank
MOL004717	(3R,4aR,8aR)-3-isopropenyl-5,8a-dimethyl-2,3,4,4a,7,8-hexahydro-1H-naphthalene	Sodium-dependent noradrenaline transporter	DrugBank
MOL004717	(3R,4aR,8aR)-3-isopropenyl-5,8a-dimethyl-2,3,4,4a,7,8-hexahydro-1H-naphthalene	Muscarinic acetylcholine receptor M2	DrugBank
MOL004717	(3R,4aR,8aR)-3-isopropenyl-5,8a-dimethyl-2,3,4,4a,7,8-hexahydro-1H-naphthalene	Alpha-1B adrenergic receptor	DrugBank
MOL004717	(3R,4aR,8aR)-3-isopropenyl-5,8a-dimethyl-2,3,4,4a,7,8-hexahydro-1H-naphthalene	Sodium-dependent dopamine transporter	DrugBank
MOL004717	(3R,4aR,8aR)-3-isopropenyl-5,8a-dimethyl-2,3,4,4a,7,8-hexahydro-1H-naphthalene	Gamma-aminobutyric acid receptor subunit alpha-1	DrugBank
MOL004717	(3R,4aR,8aR)-3-isopropenyl-5,8a-dimethyl-2,3,4,4a,7,8-hexahydro-1H-naphthalene	Nuclear receptor coactivator 2	DrugBank
MOL004717	(3R,4aR,8aR)-3-isopropenyl-5,8a-dimethyl-2,3,4,4a,7,8-hexahydro-1H-naphthalene	Gamma-aminobutyric-acid receptor subunit alpha-6	DrugBank
MOL004718	¦Á-spinasterol	Progesterone receptor	DrugBank
MOL004718	¦Á-spinasterol	Mineralocorticoid receptor	DrugBank
MOL004718	¦Á-spinasterol	Nuclear receptor coactivator 2	DrugBank
MOL004720	¦Â-cedrene	Muscarinic acetylcholine receptor M3	DrugBank
MOL004720	¦Â-cedrene	Muscarinic acetylcholine receptor M1	DrugBank
MOL004720	¦Â-cedrene	Prostaglandin G/H synthase 2	DrugBank
MOL004720	¦Â-cedrene	Gamma-aminobutyric-acid receptor alpha-2 subunit	DrugBank
MOL004720	¦Â-cedrene	Retinoic acid receptor RXR-alpha	DrugBank
MOL004720	¦Â-cedrene	Gamma-aminobutyric-acid receptor alpha-3 subunit	DrugBank
MOL004720	¦Â-cedrene	Muscarinic acetylcholine receptor M2	DrugBank
MOL004720	¦Â-cedrene	Alpha-1B adrenergic receptor	DrugBank
MOL004720	¦Â-cedrene	Neuronal acetylcholine receptor subunit alpha-2	DrugBank
MOL004720	¦Â-cedrene	Gamma-aminobutyric acid receptor subunit alpha-1	DrugBank
MOL004720	¦Â-cedrene	Neuronal acetylcholine receptor protein, alpha-7 chain	DrugBank
MOL004720	¦Â-cedrene	Nuclear receptor coactivator 2	DrugBank
MOL004720	¦Â-cedrene	Gamma-aminobutyric-acid receptor subunit alpha-6	DrugBank
MOL004721	¦Â-fenchene	Gamma-aminobutyric-acid receptor alpha-2 subunit	DrugBank
MOL004721	¦Â-fenchene	Gamma-aminobutyric acid receptor subunit alpha-1	DrugBank
MOL004721	¦Â-fenchene	Cytochrome P450-cam	DrugBank
MOL004722	¦Â-oplopenone	Muscarinic acetylcholine receptor M3	DrugBank
MOL004722	¦Â-oplopenone	Muscarinic acetylcholine receptor M1	DrugBank
MOL004722	¦Â-oplopenone	Gamma-aminobutyric-acid receptor alpha-2 subunit	DrugBank
MOL004722	¦Â-oplopenone	Gamma-aminobutyric-acid receptor alpha-3 subunit	DrugBank
MOL004722	¦Â-oplopenone	Muscarinic acetylcholine receptor M2	DrugBank
MOL004722	¦Â-oplopenone	Alpha-1B adrenergic receptor	DrugBank
MOL004722	¦Â-oplopenone	Gamma-aminobutyric acid receptor subunit alpha-1	DrugBank
MOL004722	¦Â-oplopenone	Neuronal acetylcholine receptor protein, alpha-7 chain	DrugBank
MOL004722	¦Â-oplopenone	Gamma-aminobutyric-acid receptor subunit alpha-6	DrugBank
MOL004723	beta-Terpinene	Prostaglandin G/H synthase 1	DrugBank
MOL004723	beta-Terpinene	Muscarinic acetylcholine receptor M3	DrugBank
MOL004723	beta-Terpinene	Muscarinic acetylcholine receptor M1	DrugBank
MOL004723	beta-Terpinene	Prostaglandin G/H synthase 2	DrugBank
MOL004723	beta-Terpinene	Gamma-aminobutyric-acid receptor alpha-2 subunit	DrugBank
MOL004723	beta-Terpinene	Muscarinic acetylcholine receptor M2	DrugBank
MOL004723	beta-Terpinene	Alpha-1B adrenergic receptor	DrugBank
MOL004723	beta-Terpinene	Neuronal acetylcholine receptor subunit alpha-2	DrugBank
MOL004723	beta-Terpinene	Gamma-aminobutyric acid receptor subunit alpha-1	DrugBank
MOL004723	beta-Terpinene	Nuclear receptor coactivator 2	DrugBank
MOL004723	beta-Terpinene	Gamma-aminobutyric-acid receptor subunit alpha-6	DrugBank
MOL004723	beta-Terpinene	Cytochrome P450-cam	DrugBank
MOL004723	beta-Terpinene	Alcohol dehydrogenase 1C	DrugBank
MOL004725	(5S)-5-hexyloxolan-2-one	Prostaglandin G/H synthase 2	DrugBank
MOL004725	(5S)-5-hexyloxolan-2-one	Sodium-dependent noradrenaline transporter	DrugBank
MOL004725	(5S)-5-hexyloxolan-2-one	Gamma-aminobutyric acid receptor subunit alpha-1	DrugBank
MOL004725	(5S)-5-hexyloxolan-2-one	Alcohol dehydrogenase 1C	DrugBank
MOL004725	(5S)-5-hexyloxolan-2-one	Prostaglandin G/H synthase 1	DrugBank
MOL004726	(5S)-5-propyloxolan-2-one	Alcohol dehydrogenase 1B	DrugBank
MOL004726	(5S)-5-propyloxolan-2-one	Alcohol dehydrogenase 1C	DrugBank
MOL004726	(5S)-5-propyloxolan-2-one	Bacillolysin	DrugBank
MOL004727	(1R,4aR,8aS)-1-isopropyl-7-methyl-4-methylene-2,3,4a,5,6,8a-hexahydro-1H-naphthalene	Prostaglandin G/H synthase 1	DrugBank
MOL004727	(1R,4aR,8aS)-1-isopropyl-7-methyl-4-methylene-2,3,4a,5,6,8a-hexahydro-1H-naphthalene	Muscarinic acetylcholine receptor M1	DrugBank
MOL004727	(1R,4aR,8aS)-1-isopropyl-7-methyl-4-methylene-2,3,4a,5,6,8a-hexahydro-1H-naphthalene	Prostaglandin G/H synthase 2	DrugBank
MOL004727	(1R,4aR,8aS)-1-isopropyl-7-methyl-4-methylene-2,3,4a,5,6,8a-hexahydro-1H-naphthalene	Retinoic acid receptor RXR-alpha	DrugBank
MOL004727	(1R,4aR,8aS)-1-isopropyl-7-methyl-4-methylene-2,3,4a,5,6,8a-hexahydro-1H-naphthalene	Sodium-dependent noradrenaline transporter	DrugBank
MOL004727	(1R,4aR,8aS)-1-isopropyl-7-methyl-4-methylene-2,3,4a,5,6,8a-hexahydro-1H-naphthalene	Alpha-1B adrenergic receptor	DrugBank
MOL004727	(1R,4aR,8aS)-1-isopropyl-7-methyl-4-methylene-2,3,4a,5,6,8a-hexahydro-1H-naphthalene	Gamma-aminobutyric acid receptor subunit alpha-1	DrugBank
MOL004727	(1R,4aR,8aS)-1-isopropyl-7-methyl-4-methylene-2,3,4a,5,6,8a-hexahydro-1H-naphthalene	Nuclear receptor coactivator 2	DrugBank
MOL004728	¦Ã-patchoulene	Muscarinic acetylcholine receptor M3	DrugBank
MOL004728	¦Ã-patchoulene	Prostaglandin G/H synthase 2	DrugBank
MOL004728	¦Ã-patchoulene	Gamma-aminobutyric acid receptor subunit alpha-1	DrugBank
MOL000479	Farnesene	Muscarinic acetylcholine receptor M3	DrugBank
MOL000479	Farnesene	Muscarinic acetylcholine receptor M1	DrugBank
MOL000479	Farnesene	Muscarinic acetylcholine receptor M2	DrugBank
MOL000479	Farnesene	Gamma-aminobutyric acid receptor subunit alpha-1	DrugBank
MOL000479	Farnesene	Prostaglandin G/H synthase 2	DrugBank
MOL000479	Farnesene	Amine oxidase [flavin-containing] B	DrugBank
MOL000490	petunidin	Nitric oxide synthase, inducible	DrugBank
MOL000490	petunidin	Prostaglandin G/H synthase 1	DrugBank
MOL000490	petunidin	Prostaglandin G/H synthase 2	DrugBank
MOL000490	petunidin	Estrogen receptor beta	DrugBank
MOL000490	petunidin	Mitogen-activated protein kinase 14	DrugBank
MOL000490	petunidin	Glycogen synthase kinase-3 beta	DrugBank
MOL000490	petunidin	Heat shock protein HSP 90	DrugBank
MOL000490	petunidin	Nuclear receptor coactivator 2	DrugBank
MOL000057	DIBP	Muscarinic acetylcholine receptor M3	DrugBank
MOL000057	DIBP	Muscarinic acetylcholine receptor M1	DrugBank
MOL000057	DIBP	Sodium-dependent noradrenaline transporter	DrugBank
MOL000057	DIBP	Sodium-dependent dopamine transporter	DrugBank
MOL000057	DIBP	Beta-2 adrenergic receptor	DrugBank
MOL000057	DIBP	Sodium-dependent serotonin transporter	DrugBank
MOL000057	DIBP	Gamma-aminobutyric acid receptor subunit alpha-1	DrugBank
MOL000057	DIBP	Muscarinic acetylcholine receptor M2	DrugBank
MOL000057	DIBP	5-hydroxytryptamine 2A receptor	DrugBank
MOL000057	DIBP	Progesterone receptor	DrugBank
MOL000057	DIBP	Mineralocorticoid receptor	DrugBank
MOL000057	DIBP	Glucocorticoid receptor	DrugBank
MOL000057	DIBP	Nuclear receptor coactivator 2	DrugBank
MOL000057	DIBP	Retinoic acid receptor RXR-alpha	DrugBank
MOL000609	(1R,5S)-7,7-dimethyl-4-bicyclo[3.1.1]hept-3-enecarboxaldehyde	Cytochrome P450-cam	DrugBank
MOL000635	vanillin	Amine oxidase [flavin-containing] B	DrugBank
MOL000635	vanillin	Amine oxidase [flavin-containing] A	DrugBank
MOL000635	vanillin	Lysozyme	DrugBank
MOL000635	vanillin	Nicotinate-nucleotide--dimethylbenzimidazole phosphoribosyltransferase	DrugBank
MOL000635	vanillin	Prostaglandin G/H synthase 2	DrugBank
MOL000635	vanillin	Gamma-aminobutyric acid receptor subunit alpha-1	DrugBank
MOL000635	vanillin	Alcohol dehydrogenase 1C	DrugBank
MOL000635	vanillin	Cytochrome P450-cam	DrugBank
MOL000635	vanillin	Matrix metalloproteinase-9	N/A	validated
MOL000635	vanillin	Mitogen-activated protein kinase 1	DrugBank	validated
MOL000635	vanillin	Transcription factor AP-1	DrugBank	validated
MOL000666	hexanal	Tumor necrosis factor	DrugBank	validated
MOL000666	hexanal	Transcription factor AP-1	DrugBank	validated
MOL000666	hexanal	Tissue factor	DrugBank	validated
MOL000666	hexanal	Mitogen-activated protein kinase 10	DrugBank	validated
MOL000666	hexanal	Abl interactor 1	N/A	validated
MOL000666	hexanal	Platelet glycoprotein 4	N/A	validated
MOL000667	1-hexanol	Calponin-3	N/A	validated
MOL000668	PENTYLFURAN	Sodium-dependent noradrenaline transporter	DrugBank
MOL000668	PENTYLFURAN	Alpha-1A adrenergic receptor	DrugBank
MOL000675	oleic acid	Prostaglandin G/H synthase 1	DrugBank
MOL000675	oleic acid	Nuclear receptor coactivator 2	DrugBank
MOL000675	oleic acid	Prostaglandin G/H synthase 2	DrugBank
MOL000675	oleic acid	Alcohol dehydrogenase 1B	DrugBank
MOL000675	oleic acid	Alcohol dehydrogenase 1C	DrugBank
MOL000675	oleic acid	Alcohol dehydrogenase 1A	DrugBank
MOL000675	oleic acid	Lysozyme	DrugBank
MOL000675	oleic acid	Nicotinate-nucleotide--dimethylbenzimidazole phosphoribosyltransferase	DrugBank
MOL000675	oleic acid	Trypsin-3	DrugBank
MOL000675	oleic acid	Retinoic acid receptor RXR-alpha	DrugBank
MOL000675	oleic acid	Cytochrome P450-cam	DrugBank
MOL000675	oleic acid	Urokinase-type plasminogen activator	DrugBank	validated
MOL000675	oleic acid	Superoxide dismutase [Cu-Zn]	DrugBank	validated
MOL000675	oleic acid	Catalase	DrugBank	validated
MOL000675	oleic acid	Telomerase protein component 1	N/A	validated
MOL000675	oleic acid	Endothelin-1	N/A	validated
MOL000675	oleic acid	Receptor tyrosine-protein kinase erbB-2	N/A	validated
MOL000675	oleic acid	Peroxisome proliferator-activated receptor gamma	N/A	validated
MOL000675	oleic acid	Lipoprotein lipase	DrugBank	validated
MOL000675	oleic acid	Neuromodulin	N/A	validated
MOL000675	oleic acid	Plasminogen activator inhibitor 1	N/A	validated
MOL000675	oleic acid	Brain-derived neurotrophic factor	N/A	validated
MOL000675	oleic acid	3-hydroxy-3-methylglutaryl-coenzyme A reductase	DrugBank	validated
MOL000675	oleic acid	Myeloperoxidase	DrugBank	validated
MOL000675	oleic acid	Peroxisome proliferator-activated receptor alpha	N/A	validated
MOL000675	oleic acid	Peroxisome proliferator-activated receptor delta	N/A	validated
MOL000675	oleic acid	C-reactive protein	N/A	validated
MOL000675	oleic acid	Serum paraoxonase/arylesterase 1	DrugBank	validated
MOL000675	oleic acid	Insulin	DrugBank	validated
MOL000675	oleic acid	Plasminogen	DrugBank	validated
MOL000675	oleic acid	Fatty acid-binding protein, liver	N/A	validated
MOL000675	oleic acid	Retinol-binding protein 2	N/A	validated
MOL000675	oleic acid	Glucagon	N/A	validated
MOL000675	oleic acid	Glutamyl aminopeptidase	DrugBank	validated
MOL000675	oleic acid	Mitochondrial uncoupling protein 2	N/A	validated
MOL000675	oleic acid	Sterol O-acyltransferase 1	DrugBank	validated
MOL000675	oleic acid	Cholecystokinin	N/A	validated
MOL000675	oleic acid	Cbp/p300-interacting transactivator 1	N/A	validated
MOL000675	oleic acid	BDNF/NT-3 growth factors receptor	DrugBank	validated
MOL000675	oleic acid	Pancreas/duodenum homeobox protein 1	N/A	validated
MOL000675	oleic acid	Solute carrier family 2, facilitated glucose transporter member 2	N/A	validated
MOL000675	oleic acid	Peptidyl-glycine alpha-amidating monooxygenase	DrugBank	validated
MOL000675	oleic acid	Acyl-CoA desaturase	N/A	validated
MOL000675	oleic acid	Mitochondrial uncoupling protein 3	N/A	validated
MOL000675	oleic acid	Cholesteryl ester transfer protein	N/A	validated
MOL000675	oleic acid	Peptide YY	N/A	validated
MOL000675	oleic acid	Aspartyl aminopeptidase	DrugBank	validated
MOL000675	oleic acid	Cell-death-related nuclease 7	N/A	validated
MOL000676	DBP	Muscarinic acetylcholine receptor M3	DrugBank
MOL000676	DBP	Muscarinic acetylcholine receptor M1	DrugBank
MOL000676	DBP	Sodium-dependent noradrenaline transporter	DrugBank
MOL000676	DBP	Sodium-dependent dopamine transporter	DrugBank
MOL000676	DBP	Beta-2 adrenergic receptor	DrugBank
MOL000676	DBP	Sodium-dependent serotonin transporter	DrugBank
MOL000676	DBP	Prostaglandin G/H synthase 1	DrugBank
MOL000676	DBP	Prostaglandin G/H synthase 2	DrugBank
MOL000676	DBP	Nitric-oxide synthase, endothelial	DrugBank
MOL000676	DBP	Retinoic acid receptor RXR-alpha	DrugBank
MOL000676	DBP	Glycogen synthase kinase-3 beta	DrugBank
MOL000676	DBP	Heat shock protein HSP 90	DrugBank
MOL000676	DBP	Beta-lactamase	DrugBank
MOL000676	DBP	mRNA of PKA Catalytic Subunit C-alpha	DrugBank
MOL000676	DBP	CGMP-inhibited 3',5'-cyclic phosphodiesterase A	DrugBank
MOL000676	DBP	Alpha-1A adrenergic receptor	DrugBank
MOL000676	DBP	Muscarinic acetylcholine receptor M2	DrugBank
MOL000676	DBP	Ig gamma-1 chain C region	DrugBank
MOL000676	DBP	5-hydroxytryptamine 2A receptor	DrugBank
MOL000676	DBP	Gamma-aminobutyric acid receptor subunit alpha-1	DrugBank
MOL000676	DBP	Neuronal acetylcholine receptor protein, alpha-7 chain	DrugBank
MOL000676	DBP	Gamma-aminobutyric-acid receptor subunit alpha-6	DrugBank
MOL000069	palmitic acid	Cathepsin D	DrugBank
MOL000069	palmitic acid	Alcohol dehydrogenase 1B	DrugBank
MOL000069	palmitic acid	Alcohol dehydrogenase 1C	DrugBank
MOL000069	palmitic acid	Prostaglandin G/H synthase 1	DrugBank
MOL000069	palmitic acid	Prostaglandin G/H synthase 2	DrugBank
MOL000069	palmitic acid	Rhodopsin	DrugBank
MOL000069	palmitic acid	Ig gamma-1 chain C region	DrugBank
MOL000069	palmitic acid	Ferrichrome-iron receptor	DrugBank
MOL000069	palmitic acid	Nuclear receptor coactivator 2	DrugBank
MOL000069	palmitic acid	Apoptosis regulator Bcl-2	DrugBank	validated
MOL000069	palmitic acid	Interleukin-10	N/A	validated
MOL000069	palmitic acid	Tumor necrosis factor	DrugBank	validated
MOL000069	palmitic acid	Collagen alpha-1(I) chain	DrugBank	validated
MOL000069	palmitic acid	Phosphatidylinositol-3,4,5-trisphosphate 3-phosphatase and dual-specificity protein phosphatase PTEN	N/A	validated
MOL000069	palmitic acid	Putative beta-glucuronidase-like protein SMA3	N/A	validated
MOL000069	palmitic acid	Solute carrier family 22 member 5	N/A	validated
MOL000069	palmitic acid	Choline-phosphate cytidylyltransferase A	DrugBank	validated
MOL000708	WLN: VHR	Alcohol dehydrogenase 1B	DrugBank
MOL000708	WLN: VHR	Alcohol dehydrogenase 1C	DrugBank
MOL000708	WLN: VHR	Alcohol dehydrogenase 1A	DrugBank
MOL000708	WLN: VHR	Lysozyme	DrugBank
MOL000708	WLN: VHR	Nicotinate-nucleotide--dimethylbenzimidazole phosphoribosyltransferase	DrugBank
MOL000708	WLN: VHR	Trypsin-3	DrugBank
MOL000715	l-Menthone	Gamma-aminobutyric-acid receptor alpha-2 subunit	DrugBank
MOL000715	l-Menthone	Gamma-aminobutyric-acid receptor alpha-5 subunit	DrugBank
MOL000715	l-Menthone	Muscarinic acetylcholine receptor M2	DrugBank
MOL000715	l-Menthone	Gamma-aminobutyric acid receptor subunit alpha-1	DrugBank
MOL000715	l-Menthone	Cytochrome P450-cam	DrugBank
MOL000715	l-Menthone	Ig gamma-1 chain C region	DrugBank
MOL000715	l-Menthone	Cholinesterase	DrugBank
MOL000715	l-Menthone	Muscarinic acetylcholine receptor M3	DrugBank
MOL000715	l-Menthone	Muscarinic acetylcholine receptor M1	DrugBank
MOL000715	l-Menthone	Gamma-aminobutyric-acid receptor alpha-3 subunit	DrugBank
MOL000715	l-Menthone	Alpha-1B adrenergic receptor	DrugBank
MOL000715	l-Menthone	Neuronal acetylcholine receptor subunit alpha-2	DrugBank
MOL000716	trans-2-nonenal	Alcohol dehydrogenase 1B	DrugBank
MOL000716	trans-2-nonenal	Alcohol dehydrogenase 1C	DrugBank
MOL000716	trans-2-nonenal	Trypsin-3	DrugBank
MOL000716	trans-2-nonenal	Neutrophil elastase	N/A	validated
MOL000716	trans-2-nonenal	Lithostathine-1-alpha	N/A	validated
MOL000716	trans-2-nonenal	Membrane-associated guanylate kinase, WW and PDZ domain-containing protein 2	N/A	validated
MOL000723	trans-2,4-decadienal	Gamma-aminobutyric-acid receptor alpha-2 subunit	DrugBank
MOL000723	trans-2,4-decadienal	Gamma-aminobutyric acid receptor subunit alpha-1	DrugBank
MOL000723	trans-2,4-decadienal	Cytochrome P450-cam	DrugBank
MOL000723	trans-2,4-decadienal	Alcohol dehydrogenase 1C	DrugBank
MOL000723	trans-2,4-decadienal	G1/S-specific cyclin-D1	N/A	validated
MOL000723	trans-2,4-decadienal	Eukaryotic translation initiation factor 6	N/A	validated
MOL000723	trans-2,4-decadienal	Retinoblastoma-associated protein	DrugBank	validated
MOL000723	trans-2,4-decadienal	Cell division protein kinase 4	DrugBank	validated
MOL000860	stearic acid	Prostaglandin G/H synthase 1	DrugBank
MOL000860	stearic acid	Prostaglandin G/H synthase 2	DrugBank
MOL000860	stearic acid	Retinoic acid receptor RXR-alpha	DrugBank
MOL000860	stearic acid	Nuclear receptor coactivator 2	DrugBank
MOL000860	stearic acid	Ig gamma-1 chain C region	DrugBank
MOL000860	stearic acid	Transcription factor Sp1	N/A	validated
MOL000860	stearic acid	Ectonucleotide pyrophosphatase/phosphodiesterase family member 7	N/A	validated
MOL000873	CYH	Cytochrome P450-cam	DrugBank
MOL000873	CYH	Bacillolysin	DrugBank
MOL000873	CYH	Gamma-aminobutyric-acid receptor alpha-2 subunit	DrugBank
MOL000878	Farnesylacetone	Prostaglandin G/H synthase 2	DrugBank
MOL000878	Farnesylacetone	Nuclear receptor coactivator 2	DrugBank
MOL000878	Farnesylacetone	Prostaglandin G/H synthase 1	DrugBank
MOL000878	Farnesylacetone	Muscarinic acetylcholine receptor M1	DrugBank
MOL000878	Farnesylacetone	Muscarinic acetylcholine receptor M2	DrugBank
MOL000886	tetradecane	Tumor necrosis factor	DrugBank	validated
MOL000922	(R)-p-Menth-1-en-4-ol	Muscarinic acetylcholine receptor M3	DrugBank
MOL000922	(R)-p-Menth-1-en-4-ol	Muscarinic acetylcholine receptor M1	DrugBank
MOL000922	(R)-p-Menth-1-en-4-ol	Gamma-aminobutyric-acid receptor alpha-2 subunit	DrugBank
MOL000922	(R)-p-Menth-1-en-4-ol	Gamma-aminobutyric-acid receptor alpha-5 subunit	DrugBank
MOL000922	(R)-p-Menth-1-en-4-ol	Sodium-dependent noradrenaline transporter	DrugBank
MOL000922	(R)-p-Menth-1-en-4-ol	Gamma-aminobutyric-acid receptor alpha-3 subunit	DrugBank
MOL000922	(R)-p-Menth-1-en-4-ol	Muscarinic acetylcholine receptor M2	DrugBank
MOL000922	(R)-p-Menth-1-en-4-ol	Neuronal acetylcholine receptor subunit alpha-2	DrugBank
MOL000922	(R)-p-Menth-1-en-4-ol	Gamma-aminobutyric acid receptor subunit alpha-1	DrugBank
MOL000922	(R)-p-Menth-1-en-4-ol	Cytochrome P450-cam	DrugBank
MOL000922	(R)-p-Menth-1-en-4-ol	Gamma-aminobutyric-acid receptor subunit alpha-6	DrugBank
MOL000922	(R)-p-Menth-1-en-4-ol	Ig gamma-1 chain C region	DrugBank
MOL000922	(R)-p-Menth-1-en-4-ol	Retinoic acid receptor RXR-alpha	DrugBank
MOL000922	(R)-p-Menth-1-en-4-ol	Progesterone receptor	DrugBank
MOL000922	(R)-p-Menth-1-en-4-ol	Mineralocorticoid receptor	DrugBank
MOL000922	(R)-p-Menth-1-en-4-ol	Nuclear receptor coactivator 2	DrugBank
MOL000922	(R)-p-Menth-1-en-4-ol	Nuclear receptor coactivator 1	DrugBank
MOL000922	(R)-p-Menth-1-en-4-ol	Alpha-1B adrenergic receptor	DrugBank
MOL000922	(R)-p-Menth-1-en-4-ol	Prostaglandin G/H synthase 1	DrugBank
MOL000922	(R)-p-Menth-1-en-4-ol	Potassium voltage-gated channel subfamily H member 2	DrugBank
MOL000922	(R)-p-Menth-1-en-4-ol	Sodium channel protein type 5 subunit alpha	DrugBank
MOL000922	(R)-p-Menth-1-en-4-ol	Coagulation factor Xa	DrugBank
MOL000922	(R)-p-Menth-1-en-4-ol	Prostaglandin G/H synthase 2	DrugBank
MOL000922	(R)-p-Menth-1-en-4-ol	5-hydroxytryptamine receptor 3A	DrugBank
MOL000922	(R)-p-Menth-1-en-4-ol	CGMP-inhibited 3',5'-cyclic phosphodiesterase A	DrugBank
MOL000922	(R)-p-Menth-1-en-4-ol	Beta-2 adrenergic receptor	DrugBank
MOL000922	(R)-p-Menth-1-en-4-ol	Alpha-1D adrenergic receptor	DrugBank
MOL000922	(R)-p-Menth-1-en-4-ol	Heat shock protein HSP 90	DrugBank
MOL000922	(R)-p-Menth-1-en-4-ol	Calmodulin	DrugBank
MOL000924	Mnk	Alcohol dehydrogenase 1C	DrugBank
MOL000924	Mnk	Ig gamma-1 chain C region	DrugBank
MOL000974	cuminal	Amine oxidase [flavin-containing] B	DrugBank
MOL000974	cuminal	Amine oxidase [flavin-containing] A	DrugBank
MOL000974	cuminal	Glucocorticoid receptor	DrugBank
MOL000098	quercetin	Prostaglandin G/H synthase 1	DrugBank	validated
MOL000098	quercetin	Androgen receptor	DrugBank	validated
MOL000098	quercetin	Peroxisome proliferator activated receptor gamma	DrugBank
MOL000098	quercetin	Prostaglandin G/H synthase 2	DrugBank	validated
MOL000098	quercetin	Heat shock protein HSP 90	DrugBank
MOL000098	quercetin	Phosphatidylinositol-4,5-bisphosphate 3-kinase catalytic subunit, gamma isoform	DrugBank
MOL000098	quercetin	Nuclear receptor coactivator 2	DrugBank
MOL000098	quercetin	Dipeptidyl peptidase IV	DrugBank
MOL000098	quercetin	Aldose reductase	DrugBank
MOL000098	quercetin	Trypsin-1	DrugBank
MOL000098	quercetin	DNA topoisomerase II	DrugBank
MOL000098	quercetin	Thrombin	DrugBank
MOL000098	quercetin	Potassium voltage-gated channel subfamily H member 2	DrugBank
MOL000098	quercetin	Sodium channel protein type 5 subunit alpha	DrugBank
MOL000098	quercetin	Coagulation factor Xa	DrugBank
MOL000098	quercetin	Beta-2 adrenergic receptor	DrugBank
MOL000098	quercetin	Stromelysin-1	DrugBank
MOL000098	quercetin	mRNA of PKA Catalytic Subunit C-alpha	DrugBank
MOL000098	quercetin	Coagulation factor VII	DrugBank
MOL000098	quercetin	Nitric-oxide synthase, endothelial	DrugBank
MOL000098	quercetin	Retinoic acid receptor RXR-alpha	DrugBank
MOL000098	quercetin	Acetylcholinesterase	DrugBank
MOL000098	quercetin	Gamma-aminobutyric acid receptor subunit alpha-1	DrugBank
MOL000098	quercetin	Amine oxidase [flavin-containing] B	DrugBank
MOL000098	quercetin	Transcription factor p65	N/A	validated
MOL000098	quercetin	Epidermal growth factor receptor	DrugBank	validated
MOL000098	quercetin	RAC-alpha serine/threonine-protein kinase	N/A	validated
MOL000098	quercetin	Vascular endothelial growth factor A	DrugBank	validated
MOL000098	quercetin	G1/S-specific cyclin-D1	N/A	validated
MOL000098	quercetin	Apoptosis regulator Bcl-2	DrugBank	validated
MOL000098	quercetin	Bcl-2-like protein 1	N/A	validated
MOL000098	quercetin	Proto-oncogene c-Fos	N/A	validated
MOL000098	quercetin	Cyclin-dependent kinase inhibitor 1	N/A	validated
MOL000098	quercetin	Eukaryotic translation initiation factor 6	N/A	validated
MOL000098	quercetin	Apoptosis regulator BAX	N/A	validated
MOL000098	quercetin	Caspase-9	N/A	validated
MOL000098	quercetin	Urokinase-type plasminogen activator	DrugBank	validated
MOL000098	quercetin	72 kDa type IV collagenase	DrugBank	validated
MOL000098	quercetin	Matrix metalloproteinase-9	N/A	validated
MOL000098	quercetin	Mitogen-activated protein kinase 1	DrugBank	validated
MOL000098	quercetin	Interleukin-10	N/A	validated
MOL000098	quercetin	Pro-epidermal growth factor	DrugBank	validated
MOL000098	quercetin	Retinoblastoma-associated protein	DrugBank	validated
MOL000098	quercetin	Tumor necrosis factor	DrugBank	validated
MOL000098	quercetin	Transcription factor AP-1	DrugBank	validated
MOL000098	quercetin	Interleukin-6	DrugBank	validated
MOL000098	quercetin	Cyclin-dependent kinase inhibitor 2A, isoforms 1/2/3	N/A	validated
MOL000098	quercetin	Activator of 90 kDa heat shock protein ATPase homolog 1	N/A	validated
MOL000098	quercetin	Caspase-3	N/A	validated
MOL000098	quercetin	Cellular tumor antigen p53	DrugBank	validated
MOL000098	quercetin	ETS domain-containing protein Elk-1	N/A	validated
MOL000098	quercetin	NF-kappa-B inhibitor alpha	N/A	validated
MOL000098	quercetin	NADPH--cytochrome P450 reductase	DrugBank	validated
MOL000098	quercetin	Ornithine decarboxylase	DrugBank	validated
MOL000098	quercetin	Xanthine dehydrogenase/oxidase	DrugBank	validated
MOL000098	quercetin	Caspase-8	N/A	validated
MOL000098	quercetin	DNA topoisomerase 1	DrugBank	validated
MOL000098	quercetin	RAF proto-oncogene serine/threonine-protein kinase	N/A	validated
MOL000098	quercetin	Superoxide dismutase [Cu-Zn]	DrugBank	validated
MOL000098	quercetin	Protein kinase C alpha type	N/A	validated
MOL000098	quercetin	Interstitial collagenase	DrugBank	validated
MOL000098	quercetin	Hypoxia-inducible factor 1-alpha	N/A	validated
MOL000098	quercetin	Signal transducer and activator of transcription 1-alpha/beta	N/A	validated
MOL000098	quercetin	Protein CBFA2T1	N/A	validated
MOL000098	quercetin	Probable E3 ubiquitin-protein ligase HERC5	N/A	validated
MOL000098	quercetin	Cell division control protein 2 homolog	DrugBank	validated
MOL000098	quercetin	78 kDa glucose-regulated protein	DrugBank	validated
MOL000098	quercetin	Receptor tyrosine-protein kinase erbB-2	N/A	validated
MOL000098	quercetin	Peroxisome proliferator-activated receptor gamma	N/A	validated
MOL000098	quercetin	Acetyl-CoA carboxylase 1	DrugBank	validated
MOL000098	quercetin	Heme oxygenase 1	DrugBank	validated
MOL000098	quercetin	Cytochrome P450 3A4	DrugBank	validated
MOL000098	quercetin	Cytochrome P450 1A2	DrugBank	validated
MOL000098	quercetin	Caveolin-1	N/A	validated
MOL000098	quercetin	Myc proto-oncogene protein	N/A	validated
MOL000098	quercetin	Tissue factor	DrugBank	validated
MOL000098	quercetin	Gap junction alpha-1 protein	DrugBank	validated
MOL000098	quercetin	Cytochrome P450 1A1	N/A	validated
MOL000098	quercetin	Intercellular adhesion molecule 1	N/A	validated
MOL000098	quercetin	Interleukin-1 beta	DrugBank	validated
MOL000098	quercetin	C-C motif chemokine 2	DrugBank	validated
MOL000098	quercetin	E-selectin	DrugBank	validated
MOL000098	quercetin	Vascular cell adhesion protein 1	DrugBank	validated
MOL000098	quercetin	Prostaglandin E2 receptor EP3 subtype	DrugBank	validated
MOL000098	quercetin	Interleukin-8	N/A	validated
MOL000098	quercetin	Protein kinase C beta type	N/A	validated
MOL000098	quercetin	Baculoviral IAP repeat-containing protein 5	N/A	validated
MOL000098	quercetin	Dual oxidase 2	N/A	validated
MOL000098	quercetin	Nitric oxide synthase, endothelial	N/A	validated
MOL000098	quercetin	Heat shock protein beta-1	N/A	validated
MOL000098	quercetin	Transforming growth factor beta-1	N/A	validated
MOL000098	quercetin	Estrogen sulfotransferase	DrugBank	validated
MOL000098	quercetin	Maltase-glucoamylase, intestinal	DrugBank	validated
MOL000098	quercetin	Interleukin-2	DrugBank	validated
MOL000098	quercetin	Nuclear receptor subfamily 1 group I member 2	N/A	validated
MOL000098	quercetin	Cytochrome P450 1B1	N/A	validated
MOL000098	quercetin	G2/mitotic-specific cyclin-B1	N/A	validated
MOL000098	quercetin	Tissue-type plasminogen activator	DrugBank	validated
MOL000098	quercetin	Thrombomodulin	DrugBank	validated
MOL000098	quercetin	Plasminogen activator inhibitor 1	N/A	validated
MOL000098	quercetin	Collagen alpha-1(I) chain	DrugBank	validated
MOL000098	quercetin	Interferon gamma	DrugBank	validated
MOL000098	quercetin	Arachidonate 5-lipoxygenase	DrugBank	validated
MOL000098	quercetin	Phosphatidylinositol-3,4,5-trisphosphate 3-phosphatase and dual-specificity protein phosphatase PTEN	N/A	validated
MOL000098	quercetin	Interleukin-1 alpha	N/A	validated
MOL000098	quercetin	Myeloperoxidase	DrugBank	validated
MOL000098	quercetin	DNA topoisomerase 2-alpha	N/A	validated
MOL000098	quercetin	Neutrophil cytosol factor 1	N/A	validated
MOL000098	quercetin	ATP-binding cassette sub-family G member 2	N/A	validated
MOL000098	quercetin	Hyaluronan synthase 2	N/A	validated
MOL000098	quercetin	Glutathione S-transferase P	DrugBank	validated
MOL000098	quercetin	Nuclear factor erythroid 2-related factor 2	N/A	validated
MOL000098	quercetin	NAD(P)H dehydrogenase [quinone] 1	DrugBank	validated
MOL000098	quercetin	Poly [ADP-ribose] polymerase 1	N/A	validated
MOL000098	quercetin	Aryl hydrocarbon receptor	DrugBank	validated
MOL000098	quercetin	26S proteasome non-ATPase regulatory subunit 3	N/A	validated
MOL000098	quercetin	Solute carrier family 2, facilitated glucose transporter member 4	N/A	validated
MOL000098	quercetin	Collagen alpha-1(III) chain	DrugBank	validated
MOL000098	quercetin	DNA gyrase subunit B	DrugBank	validated
MOL000098	quercetin	C-X-C motif chemokine 11	N/A	validated
MOL000098	quercetin	C-X-C motif chemokine 2	N/A	validated
MOL000098	quercetin	DDB1- and CUL4-associated factor 5	N/A	validated
MOL000098	quercetin	Nuclear receptor subfamily 1 group I member 3	N/A	validated
MOL000098	quercetin	Serine/threonine-protein kinase Chk2	N/A	validated
MOL000098	quercetin	Insulin receptor	DrugBank	validated
MOL000098	quercetin	Claudin-4	N/A	validated
MOL000098	quercetin	Peroxisome proliferator-activated receptor alpha	N/A	validated
MOL000098	quercetin	Peroxisome proliferator-activated receptor delta	N/A	validated
MOL000098	quercetin	Heat shock factor protein 1	N/A	validated
MOL000098	quercetin	C-reactive protein	N/A	validated
MOL000098	quercetin	C-X-C motif chemokine 10	N/A	validated
MOL000098	quercetin	Inhibitor of nuclear factor kappa-B kinase subunit alpha	N/A	validated
MOL000098	quercetin	Osteopontin	N/A	validated
MOL000098	quercetin	Runt-related transcription factor 2	N/A	validated
MOL000098	quercetin	Ras association domain-containing protein 1	N/A	validated
MOL000098	quercetin	Transcription factor E2F1	N/A	validated
MOL000098	quercetin	Transcription factor E2F2	N/A	validated
MOL000098	quercetin	Prostatic acid phosphatase	DrugBank	validated
MOL000098	quercetin	Cathepsin D	DrugBank	validated
MOL000098	quercetin	Insulin-like growth factor-binding protein 3	N/A	validated
MOL000098	quercetin	Insulin-like growth factor II	N/A	validated
MOL000098	quercetin	CD40 ligand	N/A	validated
MOL000098	quercetin	Interferon regulatory factor 1	N/A	validated
MOL000098	quercetin	Receptor tyrosine-protein kinase erbB-3	N/A	validated
MOL000098	quercetin	Serum paraoxonase/arylesterase 1	DrugBank	validated
MOL000098	quercetin	Type I iodothyronine deiodinase	N/A	validated
MOL000098	quercetin	Procollagen C-endopeptidase enhancer 1	N/A	validated
MOL000098	quercetin	Puromycin-sensitive aminopeptidase	N/A	validated
MOL000098	quercetin	Hexokinase-2	N/A	validated
MOL000098	quercetin	Homeobox protein Nkx-3.1	N/A	validated
MOL000098	quercetin	Ras GTPase-activating protein 1	N/A	validated
MOL000098	quercetin	Peroxidase C1A	N/A	validated
MOL000098	quercetin	Glutathione S-transferase Mu 1	DrugBank	validated
MOL000098	quercetin	Glutathione S-transferase Mu 2	DrugBank	validated
MOL000116	Nonanal	Alcohol dehydrogenase 1B	DrugBank
MOL000116	Nonanal	Alcohol dehydrogenase 1C	DrugBank
MOL000116	Nonanal	Gamma-aminobutyric-acid receptor alpha-2 subunit	DrugBank
MOL000116	Nonanal	Gamma-aminobutyric acid receptor subunit alpha-1	DrugBank
MOL000116	Nonanal	Cytochrome P450-cam	DrugBank
MOL000121	Decanal	Alcohol dehydrogenase 1B	DrugBank
MOL000121	Decanal	Alcohol dehydrogenase 1C	DrugBank
MOL000125	(-)-alpha-Pinene	Gamma-aminobutyric-acid receptor alpha-2 subunit	DrugBank
MOL000125	(-)-alpha-Pinene	Gamma-aminobutyric acid receptor subunit alpha-1	DrugBank
MOL000125	(-)-alpha-Pinene	Cytochrome P450-cam	DrugBank
MOL000172	Furol	Alcohol dehydrogenase 1B	DrugBank
MOL000172	Furol	Alcohol dehydrogenase 1C	DrugBank
MOL000172	Furol	Alcohol dehydrogenase 1A	DrugBank
MOL000172	Furol	Lysozyme	DrugBank
MOL000172	Furol	Nicotinate-nucleotide--dimethylbenzimidazole phosphoribosyltransferase	DrugBank
MOL000263	oleanolic acid	Caspase-9	N/A	validated
MOL000263	oleanolic acid	Caspase-3	N/A	validated
MOL000263	oleanolic acid	Heme oxygenase 1	DrugBank	validated
MOL000263	oleanolic acid	Intercellular adhesion molecule 1	N/A	validated
MOL000263	oleanolic acid	NAD(P)H dehydrogenase [quinone] 1	DrugBank	validated
MOL000263	oleanolic acid	Pancreatic alpha-amylase	DrugBank	validated
MOL000474	(-)-Epoxycaryophyllene	Muscarinic acetylcholine receptor M3	DrugBank
MOL000474	(-)-Epoxycaryophyllene	Thrombin	DrugBank
MOL000474	(-)-Epoxycaryophyllene	Muscarinic acetylcholine receptor M1	DrugBank
MOL000474	(-)-Epoxycaryophyllene	Prostaglandin G/H synthase 2	DrugBank
MOL000474	(-)-Epoxycaryophyllene	Acetylcholinesterase	DrugBank
MOL000474	(-)-Epoxycaryophyllene	Muscarinic acetylcholine receptor M2	DrugBank
MOL000474	(-)-Epoxycaryophyllene	Alpha-1B adrenergic receptor	DrugBank
MOL000474	(-)-Epoxycaryophyllene	Gamma-aminobutyric acid receptor subunit alpha-1	DrugBank
MOL000474	(-)-Epoxycaryophyllene	Dipeptidyl peptidase IV	DrugBank
MOL000474	(-)-Epoxycaryophyllene	Gamma-aminobutyric-acid receptor subunit alpha-6	DrugBank
MOL000601	O-Methylthymol	Muscarinic acetylcholine receptor M3	DrugBank
MOL000601	O-Methylthymol	Muscarinic acetylcholine receptor M1	DrugBank
MOL000601	O-Methylthymol	Beta-1 adrenergic receptor	DrugBank
MOL000601	O-Methylthymol	Sodium channel protein type 5 subunit alpha	DrugBank
MOL000601	O-Methylthymol	Alpha-2C adrenergic receptor	DrugBank
MOL000601	O-Methylthymol	Sodium-dependent noradrenaline transporter	DrugBank
MOL000601	O-Methylthymol	Alpha-1A adrenergic receptor	DrugBank
MOL000601	O-Methylthymol	Muscarinic acetylcholine receptor M2	DrugBank
MOL000601	O-Methylthymol	Alpha-1B adrenergic receptor	DrugBank
MOL000601	O-Methylthymol	Beta-2 adrenergic receptor	DrugBank
MOL000601	O-Methylthymol	Alpha-1D adrenergic receptor	DrugBank
MOL000601	O-Methylthymol	Alpha-2B adrenergic receptor	DrugBank
MOL000601	O-Methylthymol	Sodium-dependent dopamine transporter	DrugBank
MOL000608	()-Terpinen-4-ol	Muscarinic acetylcholine receptor M3	DrugBank
MOL000608	()-Terpinen-4-ol	Muscarinic acetylcholine receptor M1	DrugBank
MOL000608	()-Terpinen-4-ol	Gamma-aminobutyric-acid receptor alpha-2 subunit	DrugBank
MOL000608	()-Terpinen-4-ol	Gamma-aminobutyric-acid receptor alpha-5 subunit	DrugBank
MOL000608	()-Terpinen-4-ol	Gamma-aminobutyric-acid receptor alpha-3 subunit	DrugBank
MOL000608	()-Terpinen-4-ol	Muscarinic acetylcholine receptor M2	DrugBank
MOL000608	()-Terpinen-4-ol	Gamma-aminobutyric acid receptor subunit alpha-1	DrugBank
MOL000608	()-Terpinen-4-ol	Cytochrome P450-cam	DrugBank
MOL000608	()-Terpinen-4-ol	Ig gamma-1 chain C region	DrugBank
MOL000608	()-Terpinen-4-ol	Alpha-1B adrenergic receptor	DrugBank
[truncated: 752 more rows]
