# Supplementary material for: Determining novel candidate anti-hepatocellular carcinoma drugs using interaction networks and molecular docking between drug targets and natural compounds of SiNiSan
Source: PeerJ. 2021 Feb 16;9:e10745. doi: 10.7717/peerj.10745 (PMC7894118; doi:10.7717/peerj.10745)
Supplement: Supplemental Information 3 — The absorption, distribution, metabolism and excretion(ADME) of one of the medicines of SiNiSan formula, downloaded from the Chinese Medicine System Pharmacology (TCMSP) database. [file peerj-09-10745-s003.txt]

MOL001246	(1R)-()-Nopinone	Gamma-aminobutyric-acid receptor alpha-2 subunit	DrugBank
MOL001246	(1R)-()-Nopinone	Cytochrome P450-cam	DrugBank
MOL001246	(1R)-()-Nopinone	Lysozyme	DrugBank
MOL001246	(1R)-()-Nopinone	Alcohol dehydrogenase 1C	DrugBank
MOL001246	(1R)-()-Nopinone	Nicotinate-nucleotide--dimethylbenzimidazole phosphoribosyltransferase	DrugBank
MOL001393	myristic acid	Prostaglandin G/H synthase 1	DrugBank
MOL001393	myristic acid	Prostaglandin G/H synthase 2	DrugBank
MOL001393	myristic acid	Cholinesterase	DrugBank
MOL001393	myristic acid	Phospholipase A2	DrugBank
MOL001393	myristic acid	Rhinovirus coat protein	DrugBank
MOL001393	myristic acid	Ig gamma-1 chain C region	DrugBank
MOL001393	myristic acid	Ferrichrome-iron receptor	DrugBank
MOL001393	myristic acid	3-oxoacyl-[acyl-carrier-protein] synthase 1	DrugBank
MOL001393	myristic acid	Nuclear receptor coactivator 2	DrugBank
MOL001393	myristic acid	Nuclear receptor coactivator 1	DrugBank
MOL001393	myristic acid	Phosphatidylcholine-sterol acyltransferase	N/A	validated
MOL001396	PENTADECYLIC ACID	Prostaglandin G/H synthase 1	DrugBank
MOL001396	PENTADECYLIC ACID	Rhodopsin	DrugBank
MOL001396	PENTADECYLIC ACID	Ig gamma-1 chain C region	DrugBank
MOL001396	PENTADECYLIC ACID	Ferrichrome-iron receptor	DrugBank
MOL001396	PENTADECYLIC ACID	Nuclear receptor coactivator 2	DrugBank
MOL001396	PENTADECYLIC ACID	Prostaglandin G/H synthase 2	DrugBank
MOL001402	Octacosane	Prostaglandin G/H synthase 2	DrugBank
MOL001801	salicylic acid	Prostaglandin G/H synthase 1	DrugBank
MOL001801	salicylic acid	Prostaglandin G/H synthase 2	DrugBank
MOL001801	salicylic acid	Amine oxidase [flavin-containing] B	DrugBank
MOL001801	salicylic acid	Alcohol dehydrogenase 1B	DrugBank
MOL001801	salicylic acid	Alcohol dehydrogenase 1C	DrugBank
MOL001801	salicylic acid	Lysozyme	DrugBank
MOL001801	salicylic acid	Nicotinate-nucleotide--dimethylbenzimidazole phosphoribosyltransferase	DrugBank
MOL001801	salicylic acid	Trypsin-3	DrugBank
MOL001801	salicylic acid	Arachidonate 5-lipoxygenase	DrugBank	validated
MOL001801	salicylic acid	Alcohol dehydrogenase 1A	DrugBank
MOL001801	salicylic acid	Chymotrypsinogen B	DrugBank
MOL001801	salicylic acid	Transcription factor p65	N/A	validated
MOL001801	salicylic acid	Fatty acid synthase	DrugBank	validated
MOL001801	salicylic acid	Superoxide dismutase [Cu-Zn]	DrugBank	validated
MOL001801	salicylic acid	Catalase	DrugBank	validated
MOL001801	salicylic acid	Endothelin-1	N/A	validated
MOL001801	salicylic acid	Interleukin-4	N/A	validated
MOL001801	salicylic acid	Neutrophil cytosol factor 1	N/A	validated
MOL001801	salicylic acid	Glutathione S-transferase P	DrugBank	validated
MOL001801	salicylic acid	Serum paraoxonase/arylesterase 1	DrugBank	validated
MOL001801	salicylic acid	Pyruvate kinase isozymes R/L	DrugBank	validated
MOL001801	salicylic acid	Apolipoprotein A-I	N/A	validated
MOL001801	salicylic acid	Plasminogen	DrugBank	validated
MOL001801	salicylic acid	Nuclear factor NF-kappa-B p105 subunit	DrugBank	validated
MOL001801	salicylic acid	Interferon beta	DrugBank	validated
MOL001801	salicylic acid	Ferritin, mitochondrial	N/A	validated
MOL001801	salicylic acid	6-phosphofructokinase, muscle type	N/A	validated
MOL001801	salicylic acid	Aldo-keto reductase family 1 member C1	DrugBank	validated
MOL001801	salicylic acid	Thyroid peroxidase	DrugBank	validated
MOL001801	salicylic acid	Beta-glucuronidase	DrugBank	validated
MOL001801	salicylic acid	Hairy/enhancer-of-split related with YRPW motif protein 1	N/A	validated
MOL001801	salicylic acid	Prolow-density lipoprotein receptor-related protein 1	N/A	validated
MOL001801	salicylic acid	Prostacyclin synthase	DrugBank	validated
MOL001801	salicylic acid	Tyrosine aminotransferase	DrugBank	validated
MOL001801	salicylic acid	Golgi-associated plant pathogenesis-related protein 1	DrugBank	validated
MOL001801	salicylic acid	Membrane primary amine oxidase	N/A	validated
MOL001801	salicylic acid	Telomeric repeat-binding factor 1	N/A	validated
MOL001889	Methyl linolelaidate	Nuclear receptor coactivator 2	DrugBank
MOL001889	Methyl linolelaidate	Prostaglandin G/H synthase 1	DrugBank
MOL001889	Methyl linolelaidate	Prostaglandin G/H synthase 2	DrugBank
MOL001889	Methyl linolelaidate	Retinoic acid receptor RXR-alpha	DrugBank
MOL001891	9-methylenefluorene	Prostaglandin G/H synthase 1	DrugBank
MOL001891	9-methylenefluorene	Thrombin	DrugBank
MOL001891	9-methylenefluorene	Estrogen receptor	DrugBank
MOL001891	9-methylenefluorene	Prostaglandin G/H synthase 2	DrugBank
MOL001891	9-methylenefluorene	Nitric-oxide synthase, endothelial	DrugBank
MOL001891	9-methylenefluorene	Carbonic anhydrase II	DrugBank
MOL001891	9-methylenefluorene	Amine oxidase [flavin-containing] B	DrugBank
MOL001891	9-methylenefluorene	Trypsin-1	DrugBank
MOL001891	9-methylenefluorene	Nuclear receptor coactivator 2	DrugBank
MOL001893	BU3	Prostaglandin G/H synthase 1	DrugBank
MOL001893	BU3	Nitric-oxide synthase, brain	DrugBank
MOL001893	BU3	4-aminobutyrate aminotransferase, mitochondrial	DrugBank
MOL001893	BU3	Prostaglandin G/H synthase 2	DrugBank
MOL001893	BU3	Glycine receptor alpha-1 chain	DrugBank
MOL001893	BU3	Aldose reductase	DrugBank
MOL001893	BU3	Gamma-aminobutyric acid receptor subunit alpha-1	DrugBank
MOL001893	BU3	Proto-oncogene tyrosine-protein kinase SRC	DrugBank
MOL001893	BU3	Cathepsin D	DrugBank
MOL001893	BU3	Neutrophil collagenase	DrugBank
MOL001893	BU3	Macrophage metalloelastase	DrugBank
MOL001893	BU3	M-phase inducer phosphatase 2	DrugBank
MOL001893	BU3	Cholinesterase	DrugBank
MOL001893	BU3	Elastase 1	DrugBank
MOL001893	BU3	Alcohol dehydrogenase 1B	DrugBank
MOL001893	BU3	Alcohol dehydrogenase 1C	DrugBank
MOL001893	BU3	Alcohol dehydrogenase 1A	DrugBank
MOL001893	BU3	Cytochrome P450-cam	DrugBank
MOL001893	BU3	Aspartate aminotransferase	DrugBank
MOL001893	BU3	Lysozyme	DrugBank
MOL001893	BU3	Subtilisin BPN'	DrugBank
MOL001893	BU3	Ferrichrome-iron receptor	DrugBank
MOL001893	BU3	Histidinol dehydrogenase	DrugBank
MOL001893	BU3	Formate acetyltransferase 1	DrugBank
MOL001893	BU3	Adenylosuccinate synthetase	DrugBank
MOL001893	BU3	Beta-lactamase SHV-2 precursor	DrugBank
MOL001893	BU3	Beta-lactamase SHV-1 precursor	DrugBank
MOL001893	BU3	Beta-lactamase SHV-1	DrugBank
MOL001893	BU3	Alanine racemase	DrugBank
MOL001893	BU3	Gag-Pol polyprotein	DrugBank
MOL001893	BU3	D-alanyl-D-alanine carboxypeptidase	DrugBank
MOL001893	BU3	Endoglucanase G	DrugBank
MOL001893	BU3	Monomeric sarcosine oxidase	DrugBank
MOL001893	BU3	Bacillolysin	DrugBank
MOL001893	BU3	Haloalkane dehalogenase	DrugBank
MOL001893	BU3	2-hydroxy-6-oxo-7-methylocta-2,4-dienoate hydrolase	DrugBank
MOL001893	BU3	1-aminocyclopropane-1-carboxylate deaminase	DrugBank
MOL001893	BU3	Clavaminate synthase 1	DrugBank
MOL001893	BU3	Nicotinate-nucleotide--dimethylbenzimidazole phosphoribosyltransferase	DrugBank
MOL001893	BU3	Phosphotriesterase	DrugBank
MOL001893	BU3	Coagulation factor XIII A chain	DrugBank
MOL001893	BU3	Alanine aminotransferase 1	DrugBank
MOL001893	BU3	Glycine N-methyltransferase	DrugBank
MOL001893	BU3	Choline dehydrogenase, mitochondrial	DrugBank
MOL001893	BU3	Group IIE secretory phospholipase A2	DrugBank
MOL001893	BU3	Glycine amidinotransferase, mitochondrial	DrugBank
MOL001893	BU3	ADP-ribosylation factor 1	DrugBank
MOL001893	BU3	Triosephosphate isomerase	DrugBank
MOL001893	BU3	NAD-dependent malic enzyme, mitochondrial	DrugBank
MOL001893	BU3	Trypsin-3	DrugBank
MOL001893	BU3	Glutamate [NMDA] receptor subunit epsilon 1	DrugBank
MOL001893	BU3	Lactotransferrin	DrugBank
MOL001893	BU3	UDP-glucose 4-epimerase	DrugBank
MOL001893	BU3	Leukotriene A-4 hydrolase	DrugBank
MOL001893	BU3	Xanthine dehydrogenase/oxidase	DrugBank
MOL001893	BU3	mRNA of PKA Catalytic Subunit C-alpha	DrugBank
MOL001893	BU3	Phosphonoacetaldehyde hydrolase	DrugBank
MOL001893	BU3	Subtilisin Carlsberg	DrugBank
MOL001893	BU3	Sensor protein fixL	DrugBank
MOL001893	BU3	Biphenyl-2,3-diol 1,2-dioxygenase	DrugBank
MOL001893	BU3	Gamma-aminobutyraldehyde dehydrogenase	DrugBank
MOL001893	BU3	Glucose--fructose oxidoreductase	DrugBank
MOL001893	BU3	Pyruvate kinase isozymes M1/M2	DrugBank
MOL001893	BU3	Alanine--glyoxylate aminotransferase 2, mitochondrial	DrugBank
MOL001893	BU3	Gephyrin	DrugBank
MOL001893	BU3	Cysteine desulfurase, mitochondrial	DrugBank
MOL001895	Dibutylphenol	Muscarinic acetylcholine receptor M3	DrugBank
MOL001895	Dibutylphenol	Muscarinic acetylcholine receptor M1	DrugBank
MOL001895	Dibutylphenol	Beta-1 adrenergic receptor	DrugBank
MOL001895	Dibutylphenol	Sodium channel protein type 5 subunit alpha	DrugBank
MOL001895	Dibutylphenol	Sodium-dependent noradrenaline transporter	DrugBank
MOL001895	Dibutylphenol	Alpha-1B adrenergic receptor	DrugBank
MOL001895	Dibutylphenol	Sodium-dependent dopamine transporter	DrugBank
MOL001895	Dibutylphenol	Beta-2 adrenergic receptor	DrugBank
MOL001895	Dibutylphenol	Neuronal acetylcholine receptor subunit alpha-2	DrugBank
MOL001895	Dibutylphenol	Sodium-dependent serotonin transporter	DrugBank
MOL001896	bicyclo[3.1.1]hept-2-ene-2-methanol, 6,6-dimethyl-	Cytochrome P450-cam	DrugBank
MOL001899	ZINC02169908	Prostaglandin G/H synthase 2	DrugBank
MOL001904	2 - methyl - 3 - (2 - propenyl) - phenol	Prostaglandin G/H synthase 1	DrugBank
MOL001904	2 - methyl - 3 - (2 - propenyl) - phenol	Muscarinic acetylcholine receptor M3	DrugBank
MOL001904	2 - methyl - 3 - (2 - propenyl) - phenol	Muscarinic acetylcholine receptor M1	DrugBank
MOL001904	2 - methyl - 3 - (2 - propenyl) - phenol	Beta-1 adrenergic receptor	DrugBank
MOL001904	2 - methyl - 3 - (2 - propenyl) - phenol	Prostaglandin G/H synthase 2	DrugBank
MOL001904	2 - methyl - 3 - (2 - propenyl) - phenol	Alpha-2C adrenergic receptor	DrugBank
MOL001904	2 - methyl - 3 - (2 - propenyl) - phenol	Sodium-dependent noradrenaline transporter	DrugBank
MOL001904	2 - methyl - 3 - (2 - propenyl) - phenol	Alpha-1A adrenergic receptor	DrugBank
MOL001904	2 - methyl - 3 - (2 - propenyl) - phenol	Muscarinic acetylcholine receptor M2	DrugBank
MOL001904	2 - methyl - 3 - (2 - propenyl) - phenol	Alpha-1B adrenergic receptor	DrugBank
MOL001904	2 - methyl - 3 - (2 - propenyl) - phenol	Sodium-dependent dopamine transporter	DrugBank
MOL001904	2 - methyl - 3 - (2 - propenyl) - phenol	Beta-2 adrenergic receptor	DrugBank
MOL001904	2 - methyl - 3 - (2 - propenyl) - phenol	Alpha-1D adrenergic receptor	DrugBank
MOL001904	2 - methyl - 3 - (2 - propenyl) - phenol	Beta-lactamase	DrugBank
MOL001904	2 - methyl - 3 - (2 - propenyl) - phenol	Amine oxidase [flavin-containing] B	DrugBank
MOL001904	2 - methyl - 3 - (2 - propenyl) - phenol	Amine oxidase [flavin-containing] A	DrugBank
MOL001904	2 - methyl - 3 - (2 - propenyl) - phenol	Lysozyme	DrugBank
MOL001904	2 - methyl - 3 - (2 - propenyl) - phenol	Chymotrypsinogen B	DrugBank
MOL001906	Methylgallate	Prostaglandin G/H synthase 1	DrugBank
MOL001906	Methylgallate	Prostaglandin G/H synthase 2	DrugBank
MOL001906	Methylgallate	Alpha-2A adrenergic receptor	DrugBank
MOL001906	Methylgallate	Amine oxidase [flavin-containing] B	DrugBank
MOL001906	Methylgallate	Glutamate receptor 2	DrugBank
MOL001907	Progallin A	Prostaglandin G/H synthase 1	DrugBank
MOL001907	Progallin A	Prostaglandin G/H synthase 2	DrugBank
MOL001907	Progallin A	Beta-2 adrenergic receptor	DrugBank
MOL001907	Progallin A	Amine oxidase [flavin-containing] B	DrugBank
MOL001907	Progallin A	Amine oxidase [flavin-containing] A	DrugBank
MOL001909	(Z)-(1S,5R)-beta-pinen-10-yl-beta-vicianoside_qt	Cytochrome P450-cam	DrugBank
MOL001915	paeonoside	DNA topoisomerase II	DrugBank
MOL000561	Astragalin	Coagulation factor Xa	DrugBank
MOL000561	Astragalin	Prostaglandin G/H synthase 2	DrugBank
MOL000561	Astragalin	DNA topoisomerase II	DrugBank
MOL000561	Astragalin	Trypsin-1	DrugBank
MOL000561	Astragalin	Nitric oxide synthase, inducible	DrugBank
MOL000561	Astragalin	Prostaglandin G/H synthase 1	DrugBank
MOL000561	Astragalin	Heat shock protein HSP 90	DrugBank
MOL000561	Astragalin	Phosphatidylinositol-4,5-bisphosphate 3-kinase catalytic subunit, gamma isoform	DrugBank
MOL000561	Astragalin	mRNA of PKA Catalytic Subunit C-alpha	DrugBank
MOL000561	Astragalin	Nuclear receptor coactivator 2	DrugBank
MOL000561	Astragalin	Thrombin	DrugBank
MOL000561	Astragalin	Potassium voltage-gated channel subfamily H member 2	DrugBank
MOL000561	Astragalin	Coagulation factor VII	DrugBank
MOL000561	Astragalin	Vascular endothelial growth factor receptor 2	DrugBank
MOL000561	Astragalin	Dipeptidyl peptidase IV	DrugBank
MOL000561	Astragalin	Calmodulin	DrugBank
MOL001918	paeoniflorgenone	Gamma-aminobutyric acid receptor subunit alpha-1	DrugBank
MOL001919	(3S,5R,8R,9R,10S,14S)-3,17-dihydroxy-4,4,8,10,14-pentamethyl-2,3,5,6,7,9-hexahydro-1H-cyclopenta[a]phenanthrene-15,16-dione	Progesterone receptor	DrugBank
MOL001919	(3S,5R,8R,9R,10S,14S)-3,17-dihydroxy-4,4,8,10,14-pentamethyl-2,3,5,6,7,9-hexahydro-1H-cyclopenta[a]phenanthrene-15,16-dione	Mineralocorticoid receptor	DrugBank
MOL001923	[(3S,3aR,6S,7aR)-6-hydroxy-6-methyl-2,5-dioxo-3a,4,7,7a-tetrahydro-3H-benzofuran-3-yl]methyl benzoate	Prostaglandin G/H synthase 2	DrugBank
MOL001924	paeoniflorin	Tumor necrosis factor	DrugBank	validated
MOL001924	paeoniflorin	Interleukin-6	DrugBank	validated
MOL001924	paeoniflorin	Monocyte differentiation antigen CD14	N/A	validated
MOL001924	paeoniflorin	Lipopolysaccharide-binding protein	N/A	validated
MOL000211	Mairin	Progesterone receptor	DrugBank
MOL000219	BOX	Amine oxidase [flavin-containing] B	DrugBank
MOL000219	BOX	Alcohol dehydrogenase 1B	DrugBank
MOL000219	BOX	Alcohol dehydrogenase 1C	DrugBank
MOL000219	BOX	Alcohol dehydrogenase 1A	DrugBank
MOL000219	BOX	Lysozyme	DrugBank
MOL000219	BOX	Bacillolysin	DrugBank
MOL000219	BOX	Nicotinate-nucleotide--dimethylbenzimidazole phosphoribosyltransferase	DrugBank
MOL000219	BOX	Group IIE secretory phospholipase A2	DrugBank
MOL000219	BOX	Trypsin-3	DrugBank
MOL000219	BOX	D-amino-acid oxidase	DrugBank
MOL000219	BOX	2-hydroxy-6-oxo-7-methylocta-2,4-dienoate hydrolase	DrugBank
MOL000219	BOX	Muscarinic acetylcholine receptor M3	DrugBank
MOL000219	BOX	Prostaglandin G/H synthase 2	DrugBank
MOL000219	BOX	Gamma-aminobutyric-acid receptor alpha-2 subunit	DrugBank
MOL000219	BOX	Retinoic acid receptor RXR-alpha	DrugBank
MOL000219	BOX	Gamma-aminobutyric acid receptor subunit alpha-1	DrugBank
MOL000219	BOX	Nuclear receptor coactivator 2	DrugBank
MOL000263	oleanolic acid	Caspase-9	N/A	validated
MOL000263	oleanolic acid	Caspase-3	N/A	validated
MOL000263	oleanolic acid	Heme oxygenase 1	DrugBank	validated
MOL000263	oleanolic acid	Intercellular adhesion molecule 1	N/A	validated
MOL000263	oleanolic acid	NAD(P)H dehydrogenase [quinone] 1	DrugBank	validated
MOL000263	oleanolic acid	Pancreatic alpha-amylase	DrugBank	validated
MOL000358	beta-sitosterol	Progesterone receptor	DrugBank
MOL000358	beta-sitosterol	Nuclear receptor coactivator 2	DrugBank
MOL000358	beta-sitosterol	Prostaglandin G/H synthase 1	DrugBank
MOL000358	beta-sitosterol	Prostaglandin G/H synthase 2	DrugBank
MOL000358	beta-sitosterol	Heat shock protein HSP 90	DrugBank
MOL000358	beta-sitosterol	Phosphatidylinositol-4,5-bisphosphate 3-kinase catalytic subunit, gamma isoform	DrugBank
MOL000358	beta-sitosterol	Potassium voltage-gated channel subfamily H member 2	DrugBank
MOL000358	beta-sitosterol	mRNA of PKA Catalytic Subunit C-alpha	DrugBank
MOL000358	beta-sitosterol	Dopamine D1 receptor	DrugBank
MOL000358	beta-sitosterol	Muscarinic acetylcholine receptor M3	DrugBank
MOL000358	beta-sitosterol	Muscarinic acetylcholine receptor M1	DrugBank
MOL000358	beta-sitosterol	Sodium channel protein type 5 subunit alpha	DrugBank
MOL000358	beta-sitosterol	Gamma-aminobutyric-acid receptor alpha-2 subunit	DrugBank
MOL000358	beta-sitosterol	Muscarinic acetylcholine receptor M4	DrugBank
MOL000358	beta-sitosterol	CGMP-inhibited 3',5'-cyclic phosphodiesterase A	DrugBank
MOL000358	beta-sitosterol	5-hydroxytryptamine 2A receptor	DrugBank
MOL000358	beta-sitosterol	Gamma-aminobutyric-acid receptor alpha-5 subunit	DrugBank
MOL000358	beta-sitosterol	Alpha-1A adrenergic receptor	DrugBank
MOL000358	beta-sitosterol	Gamma-aminobutyric-acid receptor alpha-3 subunit	DrugBank
MOL000358	beta-sitosterol	Muscarinic acetylcholine receptor M2	DrugBank
MOL000358	beta-sitosterol	Alpha-1B adrenergic receptor	DrugBank
MOL000358	beta-sitosterol	Beta-2 adrenergic receptor	DrugBank
MOL000358	beta-sitosterol	Neuronal acetylcholine receptor subunit alpha-2	DrugBank
MOL000358	beta-sitosterol	Sodium-dependent serotonin transporter	DrugBank
MOL000358	beta-sitosterol	Mu-type opioid receptor	DrugBank
MOL000358	beta-sitosterol	Gamma-aminobutyric acid receptor subunit alpha-1	DrugBank
MOL000358	beta-sitosterol	Neuronal acetylcholine receptor protein, alpha-7 chain	DrugBank
MOL000358	beta-sitosterol	Cytochrome P450-cam	DrugBank
MOL000358	beta-sitosterol	Apoptosis regulator Bcl-2	DrugBank	validated
MOL000358	beta-sitosterol	Apoptosis regulator BAX	N/A	validated
MOL000358	beta-sitosterol	Caspase-9	N/A	validated
MOL000358	beta-sitosterol	Transcription factor AP-1	DrugBank	validated
MOL000358	beta-sitosterol	Caspase-3	N/A	validated
MOL000358	beta-sitosterol	Caspase-8	N/A	validated
MOL000358	beta-sitosterol	Protein kinase C alpha type	N/A	validated
MOL000358	beta-sitosterol	Transforming growth factor beta-1	N/A	validated
MOL000358	beta-sitosterol	Serum paraoxonase/arylesterase 1	DrugBank	validated
MOL000358	beta-sitosterol	Microtubule-associated protein 2	DrugBank	validated
MOL000359	sitosterol	Progesterone receptor	DrugBank
MOL000359	sitosterol	Nuclear receptor coactivator 2	DrugBank
MOL000359	sitosterol	Mineralocorticoid receptor	DrugBank
MOL000422	kaempferol	Nitric oxide synthase, inducible	DrugBank	validated
MOL000422	kaempferol	Prostaglandin G/H synthase 1	DrugBank
MOL000422	kaempferol	Androgen receptor	DrugBank
MOL000422	kaempferol	Peroxisome proliferator activated receptor gamma	DrugBank
MOL000422	kaempferol	Prostaglandin G/H synthase 2	DrugBank	validated
MOL000422	kaempferol	Heat shock protein HSP 90	DrugBank
MOL000422	kaempferol	Phosphatidylinositol-4,5-bisphosphate 3-kinase catalytic subunit, gamma isoform	DrugBank
MOL000422	kaempferol	mRNA of PKA Catalytic Subunit C-alpha	DrugBank
MOL000422	kaempferol	Nuclear receptor coactivator 2	DrugBank
MOL000422	kaempferol	Dipeptidyl peptidase IV	DrugBank
MOL000422	kaempferol	Trypsin-1	DrugBank
MOL000422	kaempferol	Progesterone receptor	DrugBank
MOL000422	kaempferol	Thrombin	DrugBank
MOL000422	kaempferol	Muscarinic acetylcholine receptor M1	DrugBank
MOL000422	kaempferol	Nitric-oxide synthase, endothelial	DrugBank
MOL000422	kaempferol	Gamma-aminobutyric-acid receptor alpha-2 subunit	DrugBank
MOL000422	kaempferol	Acetylcholinesterase	DrugBank
MOL000422	kaempferol	Sodium-dependent noradrenaline transporter	DrugBank
MOL000422	kaempferol	Muscarinic acetylcholine receptor M2	DrugBank
MOL000422	kaempferol	Alpha-1B adrenergic receptor	DrugBank
MOL000422	kaempferol	Gamma-aminobutyric acid receptor subunit alpha-1	DrugBank
MOL000422	kaempferol	DNA topoisomerase II	DrugBank
MOL000422	kaempferol	Coagulation factor VII	DrugBank
MOL000422	kaempferol	Calmodulin	DrugBank
MOL000422	kaempferol	Transcription factor p65	N/A	validated
MOL000422	kaempferol	Inhibitor of nuclear factor kappa-B kinase subunit beta	N/A	validated
MOL000422	kaempferol	RAC-alpha serine/threonine-protein kinase	N/A	validated
MOL000422	kaempferol	Apoptosis regulator Bcl-2	DrugBank	validated
MOL000422	kaempferol	Apoptosis regulator BAX	N/A	validated
MOL000422	kaempferol	Tumor necrosis factor	DrugBank	validated
MOL000422	kaempferol	Transcription factor AP-1	DrugBank	validated
MOL000422	kaempferol	Activator of 90 kDa heat shock protein ATPase homolog 1	N/A	validated
MOL000422	kaempferol	Caspase-3	N/A	validated
MOL000422	kaempferol	Mitogen-activated protein kinase 8	DrugBank	validated
MOL000422	kaempferol	Xanthine dehydrogenase/oxidase	DrugBank	validated
MOL000422	kaempferol	Interstitial collagenase	DrugBank	validated
MOL000422	kaempferol	Signal transducer and activator of transcription 1-alpha/beta	N/A	validated
MOL000422	kaempferol	Cell division control protein 2 homolog	DrugBank	validated
MOL000422	kaempferol	Peroxisome proliferator-activated receptor gamma	N/A	validated
MOL000422	kaempferol	Heme oxygenase 1	DrugBank	validated
MOL000422	kaempferol	Cytochrome P450 3A4	DrugBank	validated
MOL000422	kaempferol	Cytochrome P450 1A2	DrugBank	validated
MOL000422	kaempferol	Cytochrome P450 1A1	N/A	validated
MOL000422	kaempferol	Intercellular adhesion molecule 1	N/A	validated
MOL000422	kaempferol	E-selectin	DrugBank	validated
MOL000422	kaempferol	Vascular cell adhesion protein 1	DrugBank	validated
MOL000422	kaempferol	Nuclear receptor subfamily 1 group I member 2	N/A	validated
MOL000422	kaempferol	Cytochrome P450 1B1	N/A	validated
MOL000422	kaempferol	Arachidonate 5-lipoxygenase	DrugBank	validated
MOL000422	kaempferol	Hyaluronan synthase 2	N/A	validated
MOL000422	kaempferol	Glutathione S-transferase P	DrugBank	validated
MOL000422	kaempferol	Aryl hydrocarbon receptor	DrugBank	validated
MOL000422	kaempferol	26S proteasome non-ATPase regulatory subunit 3	N/A	validated
MOL000422	kaempferol	Solute carrier family 2, facilitated glucose transporter member 4	N/A	validated
MOL000422	kaempferol	Nuclear receptor subfamily 1 group I member 3	N/A	validated
MOL000422	kaempferol	Insulin receptor	DrugBank	validated
MOL000422	kaempferol	Type I iodothyronine deiodinase	N/A	validated
MOL000422	kaempferol	Serine/threonine-protein phosphatase 2B catalytic subunit alpha isoform	DrugBank	validated
MOL000422	kaempferol	Peroxidase C1A	N/A	validated
MOL000422	kaempferol	Glutathione S-transferase Mu 1	DrugBank	validated
MOL000422	kaempferol	Glutathione S-transferase Mu 2	DrugBank	validated
MOL000422	kaempferol	Aldo-keto reductase family 1 member C3	DrugBank	validated
MOL000422	kaempferol	Antileukoproteinase	N/A	validated
MOL000492	(+)-catechin	Prostaglandin G/H synthase 1	DrugBank
MOL000492	(+)-catechin	Estrogen receptor	DrugBank
MOL000492	(+)-catechin	Prostaglandin G/H synthase 2	DrugBank
MOL000492	(+)-catechin	Heat shock protein HSP 90	DrugBank
MOL000492	(+)-catechin	Beta-lactamase	DrugBank
MOL000492	(+)-catechin	mRNA of PKA Catalytic Subunit C-alpha	DrugBank
MOL000492	(+)-catechin	Nuclear receptor coactivator 2	DrugBank
MOL000492	(+)-catechin	Calmodulin	DrugBank
MOL000492	(+)-catechin	Retinoic acid receptor RXR-alpha	DrugBank
MOL000492	(+)-catechin	Catalase	DrugBank	validated
MOL000492	(+)-catechin	Hyaluronan synthase 2	N/A	validated
MOL000513	3,4,5-trihydroxybenzoic acid	Prostaglandin G/H synthase 1	DrugBank
MOL000513	3,4,5-trihydroxybenzoic acid	Prostaglandin G/H synthase 2	DrugBank
MOL000513	3,4,5-trihydroxybenzoic acid	Amine oxidase [flavin-containing] B	DrugBank
MOL000513	3,4,5-trihydroxybenzoic acid	Progesterone receptor	DrugBank
MOL000513	3,4,5-trihydroxybenzoic acid	mRNA of Protein-tyrosine phosphatase, non-receptor type 1	DrugBank
MOL000513	3,4,5-trihydroxybenzoic acid	DNA topoisomerase II	DrugBank
MOL000513	3,4,5-trihydroxybenzoic acid	Heat shock protein HSP 90	DrugBank
MOL000513	3,4,5-trihydroxybenzoic acid	Phosphatidylinositol-4,5-bisphosphate 3-kinase catalytic subunit, gamma isoform	DrugBank
MOL000513	3,4,5-trihydroxybenzoic acid	Caspase-9	N/A	validated
MOL000513	3,4,5-trihydroxybenzoic acid	Caspase-3	N/A	validated
MOL000513	3,4,5-trihydroxybenzoic acid	Cellular tumor antigen p53	DrugBank	validated
MOL000513	3,4,5-trihydroxybenzoic acid	Fatty acid synthase	DrugBank	validated
MOL000513	3,4,5-trihydroxybenzoic acid	Tumor necrosis factor ligand superfamily member 6	N/A	validated
MOL000513	3,4,5-trihydroxybenzoic acid	Microsomal glutathione S-transferase 1	DrugBank	validated
MOL000513	3,4,5-trihydroxybenzoic acid	Cytochrome P450 3A43	N/A	validated
MOL000612	(-)-alpha-cedrene	Muscarinic acetylcholine receptor M3	DrugBank
MOL000612	(-)-alpha-cedrene	Prostaglandin G/H synthase 2	DrugBank
MOL000612	(-)-alpha-cedrene	Gamma-aminobutyric-acid receptor alpha-2 subunit	DrugBank
MOL000612	(-)-alpha-cedrene	Retinoic acid receptor RXR-alpha	DrugBank
MOL000612	(-)-alpha-cedrene	Gamma-aminobutyric acid receptor subunit alpha-1	DrugBank
MOL000612	(-)-alpha-cedrene	Nuclear receptor coactivator 2	DrugBank
MOL000612	(-)-alpha-cedrene	Muscarinic acetylcholine receptor M1	DrugBank
MOL000612	(-)-alpha-cedrene	Alcohol dehydrogenase 1B	DrugBank
MOL000612	(-)-alpha-cedrene	Alcohol dehydrogenase 1C	DrugBank
MOL000676	DBP	Muscarinic acetylcholine receptor M3	DrugBank
MOL000676	DBP	Muscarinic acetylcholine receptor M1	DrugBank
MOL000676	DBP	Sodium-dependent noradrenaline transporter	DrugBank
MOL000676	DBP	Sodium-dependent dopamine transporter	DrugBank
MOL000676	DBP	Beta-2 adrenergic receptor	DrugBank
MOL000676	DBP	Sodium-dependent serotonin transporter	DrugBank
MOL000676	DBP	Prostaglandin G/H synthase 1	DrugBank
MOL000676	DBP	Prostaglandin G/H synthase 2	DrugBank
MOL000676	DBP	Nitric-oxide synthase, endothelial	DrugBank
MOL000676	DBP	Retinoic acid receptor RXR-alpha	DrugBank
MOL000676	DBP	Glycogen synthase kinase-3 beta	DrugBank
MOL000676	DBP	Heat shock protein HSP 90	DrugBank
MOL000676	DBP	Beta-lactamase	DrugBank
MOL000676	DBP	mRNA of PKA Catalytic Subunit C-alpha	DrugBank
MOL000676	DBP	CGMP-inhibited 3',5'-cyclic phosphodiesterase A	DrugBank
MOL000676	DBP	Alpha-1A adrenergic receptor	DrugBank
MOL000676	DBP	Muscarinic acetylcholine receptor M2	DrugBank
MOL000676	DBP	Ig gamma-1 chain C region	DrugBank
MOL000676	DBP	5-hydroxytryptamine 2A receptor	DrugBank
MOL000676	DBP	Gamma-aminobutyric acid receptor subunit alpha-1	DrugBank
MOL000676	DBP	Neuronal acetylcholine receptor protein, alpha-7 chain	DrugBank
MOL000676	DBP	Gamma-aminobutyric-acid receptor subunit alpha-6	DrugBank
MOL000775	EEE	Prostaglandin G/H synthase 1	DrugBank
MOL000775	EEE	Cholinesterase	DrugBank
MOL000775	EEE	Alcohol dehydrogenase 1B	DrugBank
MOL000775	EEE	Alcohol dehydrogenase 1C	DrugBank
MOL000775	EEE	Cytochrome P450-cam	DrugBank
MOL000775	EEE	Ferrichrome-iron receptor	DrugBank
MOL000775	EEE	Monomeric sarcosine oxidase	DrugBank
MOL000775	EEE	Bacillolysin	DrugBank
MOL000775	EEE	Haloalkane dehalogenase	DrugBank
MOL000775	EEE	Glycine amidinotransferase, mitochondrial	DrugBank
MOL000775	EEE	Trypsin-3	DrugBank
MOL000775	EEE	2-hydroxy-6-oxo-7-methylocta-2,4-dienoate hydrolase	DrugBank
MOL000860	stearic acid	Prostaglandin G/H synthase 1	DrugBank
MOL000860	stearic acid	Prostaglandin G/H synthase 2	DrugBank
MOL000860	stearic acid	Retinoic acid receptor RXR-alpha	DrugBank
MOL000860	stearic acid	Nuclear receptor coactivator 2	DrugBank
MOL000860	stearic acid	Ig gamma-1 chain C region	DrugBank
MOL000860	stearic acid	Transcription factor Sp1	N/A	validated
MOL000860	stearic acid	Ectonucleotide pyrophosphatase/phosphodiesterase family member 7	N/A	validated
MOL000874	paeonol	Prostaglandin G/H synthase 1	DrugBank
MOL000874	paeonol	Beta-1 adrenergic receptor	DrugBank
MOL000874	paeonol	Prostaglandin G/H synthase 2	DrugBank
MOL000874	paeonol	Alpha-2A adrenergic receptor	DrugBank
MOL000874	paeonol	Alpha-2C adrenergic receptor	DrugBank
MOL000874	paeonol	Sodium-dependent noradrenaline transporter	DrugBank
MOL000874	paeonol	Alpha-2B adrenergic receptor	DrugBank
MOL000874	paeonol	Alpha-1B adrenergic receptor	DrugBank
MOL000874	paeonol	Sodium-dependent dopamine transporter	DrugBank
MOL000874	paeonol	Beta-2 adrenergic receptor	DrugBank
MOL000874	paeonol	Alpha-1D adrenergic receptor	DrugBank
MOL000874	paeonol	Beta-lactamase	DrugBank
MOL000874	paeonol	Amine oxidase [flavin-containing] B	DrugBank	validated
MOL000874	paeonol	Amine oxidase [flavin-containing] A	DrugBank	validated
MOL000874	paeonol	Chymotrypsinogen B	DrugBank
MOL000874	paeonol	Alpha-1A adrenergic receptor	DrugBank
MOL000874	paeonol	Muscarinic acetylcholine receptor M1	DrugBank
MOL000874	paeonol	Muscarinic acetylcholine receptor M2	DrugBank
MOL000874	paeonol	Transcription factor p65	N/A	validated
MOL000874	paeonol	RAC-alpha serine/threonine-protein kinase	N/A	validated
MOL000874	paeonol	Apoptosis regulator Bcl-2	DrugBank	validated
MOL000874	paeonol	Apoptosis regulator BAX	N/A	validated
MOL000874	paeonol	Mitogen-activated protein kinase 1	DrugBank	validated
MOL000874	paeonol	Tumor necrosis factor	DrugBank	validated
MOL000874	paeonol	Activator of 90 kDa heat shock protein ATPase homolog 1	N/A	validated
MOL000874	paeonol	NF-kappa-B inhibitor alpha	N/A	validated
MOL000874	paeonol	Intercellular adhesion molecule 1	N/A	validated
MOL000874	paeonol	Interleukin-2	DrugBank	validated
MOL000874	paeonol	Tyrosinase	N/A	validated
MOL000874	paeonol	Phosphatidylinositol-3,4,5-trisphosphate 3-phosphatase and dual-specificity protein phosphatase PTEN	N/A	validated
MOL000875	Cedrol	Muscarinic acetylcholine receptor M3	DrugBank
MOL000875	Cedrol	Muscarinic acetylcholine receptor M1	DrugBank
MOL000875	Cedrol	Muscarinic acetylcholine receptor M2	DrugBank
MOL000875	Cedrol	Gamma-aminobutyric acid receptor subunit alpha-1	DrugBank
MOL000875	Cedrol	Neuronal acetylcholine receptor protein, alpha-7 chain	DrugBank
MOL000357	Sitogluside	Progesterone receptor	DrugBank
MOL000357	Sitogluside	Prostaglandin G/H synthase 1	DrugBank
MOL000357	Sitogluside	Muscarinic acetylcholine receptor M3	DrugBank
MOL000357	Sitogluside	Potassium voltage-gated channel subfamily H member 2	DrugBank
MOL000357	Sitogluside	Muscarinic acetylcholine receptor M1	DrugBank
MOL000357	Sitogluside	Sodium channel protein type 5 subunit alpha	DrugBank
MOL000357	Sitogluside	Coagulation factor Xa	DrugBank
MOL000357	Sitogluside	Prostaglandin G/H synthase 2	DrugBank
MOL000357	Sitogluside	5-hydroxytryptamine receptor 3A	DrugBank
MOL000357	Sitogluside	Retinoic acid receptor RXR-alpha	DrugBank
MOL000357	Sitogluside	CGMP-inhibited 3',5'-cyclic phosphodiesterase A	DrugBank
MOL000357	Sitogluside	Alpha-1B adrenergic receptor	DrugBank
MOL000357	Sitogluside	Beta-2 adrenergic receptor	DrugBank
MOL000357	Sitogluside	Alpha-1D adrenergic receptor	DrugBank
MOL000357	Sitogluside	Heat shock protein HSP 90	DrugBank
MOL000357	Sitogluside	Nuclear receptor coactivator 2	DrugBank
MOL000357	Sitogluside	Calmodulin	DrugBank
MOL000842	sucrose	Proto-oncogene c-Fos	N/A	validated
MOL000842	sucrose	Fos-related antigen 2	N/A	validated
MOL000842	sucrose	Peroxisome proliferator-activated receptor gamma	N/A	validated
MOL000842	sucrose	Sterol regulatory element-binding protein 2	N/A	validated
MOL000842	sucrose	Cytochrome P450 1A2	DrugBank	validated
MOL000842	sucrose	Collagen alpha-1(VII) chain	N/A	validated
MOL000842	sucrose	Collagen alpha-1(I) chain	DrugBank	validated
MOL000842	sucrose	Nuclear receptor subfamily 1 group I member 3	N/A	validated
MOL000842	sucrose	Sterol regulatory element-binding protein 1	N/A	validated
MOL000842	sucrose	Glutamine synthetase	DrugBank	validated
MOL000842	sucrose	Aldose reductase	DrugBank	validated
MOL000842	sucrose	Delta-aminolevulinic acid dehydratase	DrugBank	validated
MOL000842	sucrose	Sucrase-isomaltase, intestinal	DrugBank	validated
MOL000842	sucrose	Lactase-phlorizin hydrolase	DrugBank	validated
MOL000842	sucrose	Glucose-6-phosphatase	N/A	validated
MOL000842	sucrose	Pancreatic alpha-amylase	DrugBank	validated
MOL000842	sucrose	Alpha-amylase 1	N/A	validated
MOL000842	sucrose	Chitinase-3-like protein 1	N/A	validated
MOL000842	sucrose	Hexokinase-1	DrugBank	validated
MOL000842	sucrose	Long-chain-fatty-acid--CoA ligase 1	DrugBank	validated
MOL000842	sucrose	Long-chain-fatty-acid--CoA ligase 4	DrugBank	validated
MOL004480	acetic acid	Histidine decarboxylase	DrugBank
MOL004480	acetic acid	Prostaglandin G/H synthase 1	DrugBank
MOL004480	acetic acid	Nitric-oxide synthase, brain	DrugBank
MOL004480	acetic acid	S-adenosylmethionine decarboxylase proenzyme	DrugBank
MOL004480	acetic acid	Aldehyde dehydrogenase, mitochondrial	DrugBank
MOL004480	acetic acid	Succinate semialdehyde dehydrogenase, mitochondrial	DrugBank
MOL004480	acetic acid	Estradiol 17 beta-dehydrogenase 1	DrugBank
MOL004480	acetic acid	Plasminogen activator inhibitor-1	DrugBank
MOL004480	acetic acid	Purine nucleoside phosphorylase	DrugBank
MOL004480	acetic acid	4-aminobutyrate aminotransferase, mitochondrial	DrugBank
MOL004480	acetic acid	Prostaglandin G/H synthase 2	DrugBank	validated
MOL004480	acetic acid	Pyridoxal phosphate phosphatase	DrugBank
MOL004480	acetic acid	Serine hydroxymethyltransferase, mitochondrial	DrugBank
MOL004480	acetic acid	DNA polymerase (HSV)	DrugBank
MOL004480	acetic acid	Cystathionine beta-synthase	DrugBank
MOL004480	acetic acid	Coagulation factor VII	DrugBank
MOL004480	acetic acid	Glutamate [NMDA] receptor subunit zeta-1	DrugBank
MOL004480	acetic acid	Kynureninase	DrugBank
MOL004480	acetic acid	Ornithine aminotransferase, mitochondrial	DrugBank
MOL004480	acetic acid	Glycine receptor alpha-1 chain	DrugBank
MOL004480	acetic acid	Glutamate--cysteine ligase regulatory subunit	DrugBank
MOL004480	acetic acid	Glutathione reductase, mitochondrial	DrugBank
MOL004480	acetic acid	Tumor necrosis factor	DrugBank	validated
MOL004480	acetic acid	Branched chain amino acid-dependent aminotransferase	DrugBank
MOL004480	acetic acid	Aldose reductase	DrugBank
MOL004480	acetic acid	Arginase II, mitochondrial	DrugBank
MOL004480	acetic acid	Glutamate [NMDA] receptor subunit epsilon 1	DrugBank
MOL004480	acetic acid	Gamma-aminobutyric acid receptor subunit alpha-1	DrugBank
MOL004480	acetic acid	Proto-oncogene tyrosine-protein kinase SRC	DrugBank
MOL004480	acetic acid	Glycogen phosphorylase, muscle form	DrugBank
MOL004480	acetic acid	Cathepsin B	DrugBank
MOL004480	acetic acid	Cathepsin D	DrugBank
MOL004480	acetic acid	Alpha-1-antitrypsin	DrugBank
MOL004480	acetic acid	Inositol-1(or 4)-monophosphatase	DrugBank
MOL004480	acetic acid	Beta-catenin	DrugBank
MOL004480	acetic acid	Tumor necrosis factor ligand superfamily member 13B	DrugBank
MOL004480	acetic acid	Peptidyl-prolyl cis-trans isomerase A	DrugBank
MOL004480	acetic acid	mRNA of H-ras	DrugBank
MOL004480	acetic acid	Stromelysin-1	DrugBank
MOL004480	acetic acid	Inhibitor of nuclear factor kappa B kinase beta subunit	DrugBank
MOL004480	acetic acid	Neutrophil collagenase	DrugBank
MOL004480	acetic acid	Macrophage metalloelastase	DrugBank
MOL004480	acetic acid	Triosephosphate isomerase (bacterial)	DrugBank
MOL004480	acetic acid	NH(3)-dependent NAD(+) synthetase	DrugBank
MOL004480	acetic acid	Dihydroorotase	DrugBank
MOL004480	acetic acid	UDP-glucose 4-epimerase	DrugBank
MOL004480	acetic acid	Methionine aminopeptidase 2	DrugBank
MOL004480	acetic acid	Phospholipase A2, membrane associated	DrugBank
MOL004480	acetic acid	Leukotriene A-4 hydrolase	DrugBank
MOL004480	acetic acid	Adenosylhomocysteinase	DrugBank
MOL004480	acetic acid	M-phase inducer phosphatase 2	DrugBank
MOL004480	acetic acid	Thioredoxin reductase, cytoplasmic	DrugBank
MOL004480	acetic acid	Cholinesterase	DrugBank
MOL004480	acetic acid	Xanthine dehydrogenase/oxidase	DrugBank
MOL004480	acetic acid	Elastase 1	DrugBank
MOL004480	acetic acid	Phospholipase A2	DrugBank
MOL004480	acetic acid	Alcohol dehydrogenase 1B	DrugBank
MOL004480	acetic acid	Alcohol dehydrogenase 1C	DrugBank
MOL004480	acetic acid	Retinal dehydrogenase 1	DrugBank
MOL004480	acetic acid	Alcohol dehydrogenase 1A	DrugBank
MOL004480	acetic acid	Arginase-1	DrugBank
MOL004480	acetic acid	Glutathione S-transferase P	DrugBank
MOL004480	acetic acid	Catalase	DrugBank
MOL004480	acetic acid	Carbonyl reductase [NADPH] 1	DrugBank
MOL004480	acetic acid	Glycine dehydrogenase [decarboxylating], mitochondrial	DrugBank
MOL004480	acetic acid	Ribonucleoside-diphosphate reductase large subunit	DrugBank
MOL004480	acetic acid	Dihydroorotate dehydrogenase, mitochondrial	DrugBank
MOL004480	acetic acid	Glutathione S-transferase A1	DrugBank
MOL004480	acetic acid	Alcohol dehydrogenase class 4 mu/sigma chain	DrugBank
MOL004480	acetic acid	Maleylacetoacetate isomerase	DrugBank
MOL004480	acetic acid	Carboxylesterase 2	DrugBank
MOL004480	acetic acid	Streptavidin	DrugBank
MOL004480	acetic acid	Riboflavin synthase alpha chain	DrugBank
MOL004480	acetic acid	6-phosphofructo-2-kinase/fructose-2,6-biphosphatase 4	DrugBank
MOL004480	acetic acid	Holliday junction ATP-dependent DNA helicase ruvB	DrugBank
MOL004480	acetic acid	Probable chorismate mutase	DrugBank
MOL004480	acetic acid	NADPH-ferredoxin reductase fprA	DrugBank
MOL004480	acetic acid	Citrate lyase beta subunit-like protein	DrugBank
MOL004480	acetic acid	Formyl-coenzyme A transferase	DrugBank
MOL004480	acetic acid	Sigma factor sigB regulation protein rsbQ	DrugBank
MOL004480	acetic acid	Phosphoribosylformylglycinamidine synthase	DrugBank
MOL004480	acetic acid	Phosphonoacetaldehyde hydrolase	DrugBank
MOL004480	acetic acid	Non-heme chloroperoxidase	DrugBank
MOL004480	acetic acid	Glutaminase 1	DrugBank
MOL004480	acetic acid	Glycine oxidase	DrugBank
MOL004480	acetic acid	Probable polysaccharide deacetylase pdaA	DrugBank
MOL004480	acetic acid	Glucosamine-6-phosphate deaminase 1	DrugBank
MOL004480	acetic acid	Endoxylanase	DrugBank
MOL004480	acetic acid	4-chlorobenzoyl CoA dehalogenase	DrugBank
MOL004480	acetic acid	Cytochrome P450-cam	DrugBank
MOL004480	acetic acid	Aspartate aminotransferase	DrugBank
MOL004480	acetic acid	6-phosphofructokinase	DrugBank
MOL004480	acetic acid	Lysozyme	DrugBank
MOL004480	acetic acid	Beta-galactosidase	DrugBank
MOL004480	acetic acid	Subtilisin Carlsberg	DrugBank
MOL004480	acetic acid	Subtilisin BPN'	DrugBank
MOL004480	acetic acid	Tryptophanyl-tRNA synthetase	DrugBank
MOL004480	acetic acid	Methionyl-tRNA synthetase	DrugBank
MOL004480	acetic acid	Protein ninB	DrugBank
MOL004480	acetic acid	Bacterial hemoglobin	DrugBank
MOL004480	acetic acid	Ornithine carbamoyltransferase chain I	DrugBank
MOL004480	acetic acid	Meso-diaminopimelate D-dehydrogenase	DrugBank
MOL004480	acetic acid	Fumarate hydratase class II	DrugBank
MOL004480	acetic acid	DNA-3-methyladenine glycosylase 1	DrugBank
MOL004480	acetic acid	2,5-diketo-D-gluconic acid reductase A	DrugBank
MOL004480	acetic acid	Pyruvate decarboxylase	DrugBank
MOL004480	acetic acid	Glutathione reductase	DrugBank
MOL004480	acetic acid	Ferrichrome-iron receptor	DrugBank
MOL004480	acetic acid	Histidinol-phosphate aminotransferase	DrugBank
MOL004480	acetic acid	Histidinol dehydrogenase	DrugBank
MOL004480	acetic acid	Pyruvate dehydrogenase [cytochrome]	DrugBank
MOL004480	acetic acid	Acetyl-CoA acetyltransferase	DrugBank
MOL004480	acetic acid	Benzoate 1,2-dioxygenase electron transfer component	DrugBank
MOL004480	acetic acid	Catechol 1,2-dioxygenase	DrugBank
MOL004480	acetic acid	Arsenical pump-driving ATPase	DrugBank
MOL004480	acetic acid	Galactose-1-phosphate uridylyltransferase	DrugBank
MOL004480	acetic acid	Formate acetyltransferase 1	DrugBank
MOL004480	acetic acid	Carboxymethylenebutenolidase	DrugBank
MOL004480	acetic acid	Beta-lactamase OXA-2	DrugBank
MOL004480	acetic acid	Glycogen synthase 1	DrugBank
MOL004480	acetic acid	Parathion hydrolase	DrugBank
MOL004480	acetic acid	Cytochrome P450 121	DrugBank
MOL004480	acetic acid	3-oxoacyl-[acyl-carrier-protein] synthase 3	DrugBank
MOL004480	acetic acid	Cyclopropane-fatty-acyl-phospholipid synthase 2	DrugBank
MOL004480	acetic acid	Pantoate--beta-alanine ligase	DrugBank
MOL004480	acetic acid	Quinate/shikimate dehydrogenase	DrugBank
MOL004480	acetic acid	N-acetylneuraminate lyase	DrugBank
MOL004480	acetic acid	Thiosulfate sulfurtransferase glpE	DrugBank
MOL004480	acetic acid	Adenylosuccinate synthetase	DrugBank
MOL004480	acetic acid	Dihydroorotate dehydrogenase	DrugBank
MOL004480	acetic acid	UPF0189 protein ymdB	DrugBank
MOL004480	acetic acid	Arabinose operon regulatory protein	DrugBank
MOL004480	acetic acid	Ribokinase	DrugBank
MOL004480	acetic acid	Beta-lactamase SHV-2 precursor	DrugBank
MOL004480	acetic acid	Fructose-bisphosphate aldolase class 2	DrugBank
MOL004480	acetic acid	Phospho-2-dehydro-3-deoxyheptonate aldolase, Phe-sensitive	DrugBank
MOL004480	acetic acid	ATP-dependent Clp protease ATP-binding subunit clpA	DrugBank
MOL004480	acetic acid	Succinate dehydrogenase flavoprotein subunit	DrugBank
MOL004480	acetic acid	Fumarate reductase iron-sulfur subunit	DrugBank
MOL004480	acetic acid	Beta-lactamase SHV-1 precursor	DrugBank
MOL004480	acetic acid	Beta-lactamase SHV-1	DrugBank
MOL004480	acetic acid	Acyl-CoA thioesterase I precursor	DrugBank
MOL004480	acetic acid	Glucarate dehydratase	DrugBank
MOL004480	acetic acid	Alanine racemase	DrugBank
MOL004480	acetic acid	Glucose-6-phosphate 1-dehydrogenase	DrugBank
MOL004480	acetic acid	GDP-mannose 6-dehydrogenase	DrugBank
MOL004480	acetic acid	Gag-Pol polyprotein	DrugBank
MOL004480	acetic acid	Uridine phosphorylase	DrugBank
MOL004480	acetic acid	Adenosylmethionine-8-amino-7-oxononanoate aminotransferase	DrugBank
MOL004480	acetic acid	Carboxylesterase bioH	DrugBank
MOL004480	acetic acid	Methionine synthase	DrugBank
MOL004480	acetic acid	C4-dicarboxylate transport transcriptional regulatory protein dctD	DrugBank
MOL004480	acetic acid	NADP-dependent alcohol dehydrogenase	DrugBank
MOL004480	acetic acid	D-alanyl-D-alanine carboxypeptidase	DrugBank
MOL004480	acetic acid	L-lactate dehydrogenase	DrugBank
MOL004480	acetic acid	Putative ketoacyl reductase	DrugBank
MOL004480	acetic acid	2,2-dialkylglycine decarboxylase	DrugBank
MOL004480	acetic acid	Glyceraldehyde-3-phosphate dehydrogenase	DrugBank
MOL004480	acetic acid	Deacetoxycephalosporin C synthetase	DrugBank
MOL004480	acetic acid	L(+)-mandelate dehydrogenase	DrugBank
MOL004480	acetic acid	4-aminobutyrate aminotransferase	DrugBank
MOL004480	acetic acid	Esterase	DrugBank
MOL004480	acetic acid	Glyceraldehyde-3-phosphate dehydrogenase, glycosomal	DrugBank
MOL004480	acetic acid	Sensor protein fixL	DrugBank
MOL004480	acetic acid	Indole-3-pyruvate decarboxylase	DrugBank
MOL004480	acetic acid	Ecotin	DrugBank
MOL004480	acetic acid	Cytosine deaminase	DrugBank
MOL004480	acetic acid	Lactaldehyde dehydrogenase	DrugBank
MOL004480	acetic acid	Siroheme synthase	DrugBank
MOL004480	acetic acid	Orotidine 5'-phosphate decarboxylase	DrugBank
MOL004480	acetic acid	dTDP-4-dehydrorhamnose reductase	DrugBank
MOL004480	acetic acid	Aliphatic amidase expression-regulating protein	DrugBank
MOL004480	acetic acid	Acetolactate synthase, catabolic	DrugBank
MOL004480	acetic acid	3-ketoacyl-CoA thiolase	DrugBank
MOL004480	acetic acid	O-succinylbenzoate synthase	DrugBank
MOL004480	acetic acid	Alpha,alpha-trehalose-phosphate synthase [UDP-forming]	DrugBank
MOL004480	acetic acid	Rhamnulose-1-phosphate aldolase	DrugBank
MOL004480	acetic acid	L-rhamnose isomerase	DrugBank
MOL004480	acetic acid	Molybdopterin-guanine dinucleotide biosynthesis protein A	DrugBank
MOL004480	acetic acid	Diphtheria toxin repressor	DrugBank
MOL004480	acetic acid	Phosphoribosylglycinamide formyltransferase 2	DrugBank
MOL004480	acetic acid	UPF0124 protein yfiH	DrugBank
MOL004480	acetic acid	HTH-type transcriptional regulator treR	DrugBank
MOL004480	acetic acid	Beta-amylase	DrugBank
MOL004480	acetic acid	Alpha-ketoglutarate-dependent taurine dioxygenase	DrugBank
MOL004480	acetic acid	2,3-diketo-L-gulonate reductase	DrugBank
MOL004480	acetic acid	Proclavaminate amidinohydrolase	DrugBank
MOL004480	acetic acid	Oxygen-insensitive NAD(P)H nitroreductase	DrugBank
MOL004480	acetic acid	Isoaspartyl dipeptidase	DrugBank
MOL004480	acetic acid	Monomeric sarcosine oxidase	DrugBank
MOL004480	acetic acid	FMN-dependent NADH-azoreductase	DrugBank
MOL004480	acetic acid	Nitrogen regulation protein NR(I)	DrugBank
MOL004480	acetic acid	Bacillolysin	DrugBank
MOL004480	acetic acid	Aspartate-semialdehyde dehydrogenase	DrugBank
MOL004480	acetic acid	Dihydroxyacetone kinase	DrugBank
MOL004480	acetic acid	Xanthosine phosphorylase	DrugBank
MOL004480	acetic acid	1-deoxy-D-xylulose 5-phosphate reductoisomerase	DrugBank
MOL004480	acetic acid	RNA 3'-terminal phosphate cyclase	DrugBank
MOL004480	acetic acid	Biphenyl-2,3-diol 1,2-dioxygenase	DrugBank
MOL004480	acetic acid	Haloalkane dehalogenase	DrugBank
MOL004480	acetic acid	Triosephosphate isomerase, glycosomal	DrugBank
MOL004480	acetic acid	Multidrug resistance protein mexA	DrugBank
MOL004480	acetic acid	Probable pyruvate-flavodoxin oxidoreductase	DrugBank
MOL004480	acetic acid	Beta-lactamase IMP-1	DrugBank
MOL004480	acetic acid	Arginase	DrugBank
MOL004480	acetic acid	Ribonuclease Z	DrugBank
MOL004480	acetic acid	N-carbamoyl-D-amino acid hydrolase	DrugBank
MOL004480	acetic acid	Histidyl-tRNA synthetase	DrugBank
MOL004480	acetic acid	UDP-N-acetylenolpyruvoylglucosamine reductase	DrugBank
MOL004480	acetic acid	Beta-lactamase TEM	DrugBank
MOL004480	acetic acid	Probable L-lysine-epsilon aminotransferase	DrugBank
MOL004480	acetic acid	Glutamate decarboxylase alpha	DrugBank
MOL004480	acetic acid	Heme oxygenase 1	DrugBank
MOL004480	acetic acid	Pyridoxamine kinase	DrugBank
MOL004480	acetic acid	Bifunctional polymyxin resistance protein arnA	DrugBank
MOL004480	acetic acid	Cysteine desulfurase	DrugBank
MOL004480	acetic acid	Gamma-aminobutyraldehyde dehydrogenase	DrugBank
MOL004480	acetic acid	1-pyrroline-5-carboxylate dehydrogenase	DrugBank
MOL004480	acetic acid	Epoxide hydrolase	DrugBank
MOL004480	acetic acid	Aromatic-amino-acid aminotransferase	DrugBank
MOL004480	acetic acid	2-isopropylmalate synthase	DrugBank
MOL004480	acetic acid	Glycosyltransferase GtfA	DrugBank
MOL004480	acetic acid	Extradiol ring-cleavage dioxygenase	DrugBank
MOL004480	acetic acid	2-hydroxy-6-oxo-7-methylocta-2,4-dienoate hydrolase	DrugBank
MOL004480	acetic acid	1-aminocyclopropane-1-carboxylate deaminase	DrugBank
MOL004480	acetic acid	Hydroxylamine reductase	DrugBank
MOL004480	acetic acid	Clavaminate synthase 1	DrugBank
MOL004480	acetic acid	Bifunctional adenosylcobalamin biosynthesis protein cobU	DrugBank
MOL004480	acetic acid	Nicotinate-nucleotide--dimethylbenzimidazole phosphoribosyltransferase	DrugBank
MOL004480	acetic acid	Carboxylesterase	DrugBank
MOL004480	acetic acid	Acyl-CoA dehydrogenase, short-chain specific	DrugBank
MOL004480	acetic acid	Glucose--fructose oxidoreductase	DrugBank
MOL004480	acetic acid	Peroxidase/catalase T	DrugBank
MOL004480	acetic acid	Isopentenyl-diphosphate Delta-isomerase	DrugBank
MOL004480	acetic acid	Protein ygbM	DrugBank
MOL004480	acetic acid	2-C-methyl-D-erythritol 4-phosphate cytidylyltransferase	DrugBank
MOL004480	acetic acid	Acetoin(diacetyl) reductase	DrugBank
MOL004480	acetic acid	Prenyltransferase	DrugBank
MOL004480	acetic acid	Pyrroline 5-carboxylate reductase isoform	DrugBank
MOL004480	acetic acid	Phenazine biosynthesis protein phzF	DrugBank
MOL004480	acetic acid	Ferredoxin reductase	DrugBank
MOL004480	acetic acid	Replication protein	DrugBank
MOL004480	acetic acid	Serine hydroxymethyltransferase 2	DrugBank
MOL004480	acetic acid	Serine hydroxymethyltransferase 1	DrugBank
MOL004480	acetic acid	Capsule biosynthesis protein	DrugBank
MOL004480	acetic acid	Benzyl alcohol dehydrogenase	DrugBank
MOL004480	acetic acid	Delta-aminolevulinic acid dehydratase	DrugBank
MOL004480	acetic acid	2,3-diketo-5-methylthiopentyl-1-phosphate enolase	DrugBank
MOL004480	acetic acid	Hydroxyquinol 1,2-dioxygenase	DrugBank
MOL004480	acetic acid	3-isopropylmalate dehydrogenase	DrugBank
MOL004480	acetic acid	Methylmalonyl-CoA carboxyltransferase 5S subunit	DrugBank
MOL004480	acetic acid	5'-fluoro-5'-deoxyadenosine synthase	DrugBank
MOL004480	acetic acid	Histone deacetylase-like amidohydrolase	DrugBank
MOL004480	acetic acid	GAF domain/HD domain protein	DrugBank
MOL004480	acetic acid	METHOXY MYCOLIC ACID SYNTHASE 4 MMAA4 (METHYL MYCOLIC ACID SYNTHASE 4) (MMA4) (HYDROXY MYCOLIC ACID SYNTHASE)	DrugBank
MOL004480	acetic acid	Bla-imp protein	DrugBank
MOL004480	acetic acid	Phosphatase yniC	DrugBank
MOL004480	acetic acid	Mycolic acid synthase	DrugBank
MOL004480	acetic acid	Phenazine biosynthesis protein PhzD	DrugBank
MOL004480	acetic acid	Hydrolase	DrugBank
MOL004480	acetic acid	1-deoxypentalenic acid 11-beta hydroxylase	DrugBank
MOL004480	acetic acid	D-alanine--D-alanine ligase B	DrugBank
MOL004480	acetic acid	R-specific alcohol dehydrogenase	DrugBank
MOL004480	acetic acid	4-chlorobenzoyl CoA ligase	DrugBank
MOL004480	acetic acid	Uridine phosphorylase, putative	DrugBank
MOL004480	acetic acid	DNA protection during starvation protein	DrugBank
MOL004480	acetic acid	Anthranilate phosphoribosyltransferase	DrugBank
MOL004480	acetic acid	Putative ABC transport protein, solute-binding component	DrugBank
MOL004480	acetic acid	Phosphotriesterase	DrugBank
MOL004480	acetic acid	Putative cytochrome P450	DrugBank
MOL004480	acetic acid	Alanine racemase, catabolic	DrugBank
MOL004480	acetic acid	Hypothetical protein VC1899	DrugBank
MOL004480	acetic acid	Esterase EstB	DrugBank
MOL004480	acetic acid	Tryptophanyl-tRNA synthetase 2	DrugBank
MOL004480	acetic acid	NimA-related protein	DrugBank
MOL004480	acetic acid	Agmatinase, putative	DrugBank
MOL004480	acetic acid	Putative alkylsulfatase	DrugBank
MOL004480	acetic acid	Phospho-2-dehydro-3-deoxyheptonate aldolase	DrugBank
MOL004480	acetic acid	Oxidoreductase, short chain dehydrogenase/reductase family	DrugBank
MOL004480	acetic acid	Aminotransferase, putative	DrugBank
MOL004480	acetic acid	6-phosphogluconolactonase	DrugBank
MOL004480	acetic acid	3-oxoacyl-(Acyl carrier protein) reductase	DrugBank
MOL004480	acetic acid	Oligopeptide ABC transporter, periplasmic oligopeptide-binding protein	DrugBank
MOL004480	acetic acid	3alpha-hydroxysteroid dehydrogenase/carbonyl reductase	DrugBank
MOL004480	acetic acid	TDP-glucose-4,6-dehydratase	DrugBank
MOL004480	acetic acid	L-cysteine/cystine lyase C-DES	DrugBank
MOL004480	acetic acid	Malonamidase E2	DrugBank
MOL004480	acetic acid	Glutamate dehydrogenase 1, mitochondrial	DrugBank
MOL004480	acetic acid	Coagulation factor XIII A chain	DrugBank
MOL004480	acetic acid	Aspartate aminotransferase, mitochondrial	DrugBank
MOL004480	acetic acid	Fructose-bisphosphate aldolase A	DrugBank
MOL004480	acetic acid	Uroporphyrinogen decarboxylase	DrugBank
MOL004480	acetic acid	Creatine kinase M-type	DrugBank
MOL004480	acetic acid	Adenine phosphoribosyltransferase	DrugBank
MOL004480	acetic acid	Ribonuclease pancreatic	DrugBank
MOL004480	acetic acid	Alcohol dehydrogenase 4	DrugBank
MOL004480	acetic acid	Glutathione S-transferase Mu 1	DrugBank
MOL004480	acetic acid	Phenylethanolamine N-methyltransferase	DrugBank
MOL004480	acetic acid	Pyruvate carboxylase, mitochondrial	DrugBank
MOL004480	acetic acid	Annexin A3	DrugBank
MOL004480	acetic acid	Pyruvate kinase isozymes M1/M2	DrugBank
MOL004480	acetic acid	D-amino-acid oxidase	DrugBank
MOL004480	acetic acid	Carboxypeptidase A1	DrugBank
MOL004480	acetic acid	Ganglioside GM2 activator	DrugBank
MOL004480	acetic acid	Gamma-aminobutyric-acid receptor subunit beta-1	DrugBank
MOL004480	acetic acid	Serine--pyruvate aminotransferase	DrugBank
MOL004480	acetic acid	NADH dehydrogenase [ubiquinone] iron-sulfur protein 8, mitochondrial	DrugBank
MOL004480	acetic acid	Oxidoreductase	DrugBank
MOL004480	acetic acid	Leucine carboxyl methyltransferase 2	DrugBank
MOL004480	acetic acid	NADH dehydrogenase [ubiquinone] iron-sulfur protein 3, mitochondrial	DrugBank
MOL004480	acetic acid	Calcium-binding mitochondrial carrier protein Aralar1	DrugBank
MOL004480	acetic acid	NG,NG-dimethylarginine dimethylaminohydrolase 2	DrugBank
MOL004480	acetic acid	Alanine aminotransferase 1	DrugBank
MOL004480	acetic acid	NADH-ubiquinone oxidoreductase 75 kDa subunit, mitochondrial	DrugBank
MOL004480	acetic acid	Gamma-aminobutyric-acid receptor subunit beta-3	DrugBank
MOL004480	acetic acid	Aldehyde dehydrogenase X, mitochondrial	DrugBank
MOL004480	acetic acid	Succinate dehydrogenase [ubiquinone] flavoprotein subunit, mitochondrial	DrugBank
MOL004480	acetic acid	S-adenosylmethionine synthetase isoform type-2	DrugBank
MOL004480	acetic acid	Cystathionine gamma-lyase	DrugBank
MOL004480	acetic acid	Serine hydroxymethyltransferase, cytosolic	DrugBank
MOL004480	acetic acid	Myotonin-protein kinase	DrugBank
MOL004480	acetic acid	Bile acid CoA:amino acid N-acyltransferase	DrugBank
MOL004480	acetic acid	Glycine N-methyltransferase	DrugBank
MOL004480	acetic acid	Platelet-activating factor acetylhydrolase IB subunit gamma	DrugBank
MOL004480	acetic acid	Hydroxyacylglutathione hydrolase	DrugBank
MOL004480	acetic acid	Probable alanyl-tRNA synthetase, mitochondrial	DrugBank
MOL004480	acetic acid	Glycine N-acyltransferase	DrugBank
MOL004480	acetic acid	Dehydrogenase/reductase SDR family member 11	DrugBank
MOL004480	acetic acid	Glutathione S-transferase A5	DrugBank
MOL004480	acetic acid	L-xylulose reductase	DrugBank
MOL004480	acetic acid	N-acetylglutamate synthase, mitochondrial	DrugBank
MOL004480	acetic acid	Choline dehydrogenase, mitochondrial	DrugBank
MOL004480	acetic acid	Phosphoethanolamine/phosphocholine phosphatase	DrugBank
MOL004480	acetic acid	Glutamate [NMDA] receptor subunit 3A	DrugBank
MOL004480	acetic acid	Alanine aminotransferase 2	DrugBank
MOL004480	acetic acid	11-cis retinol dehydrogenase	DrugBank
MOL004480	acetic acid	Betaine--homocysteine S-methyltransferase 1	DrugBank
MOL004480	acetic acid	Glycine N-acyltransferase-like protein 1	DrugBank
MOL004480	acetic acid	Protein-glutamine gamma-glutamyltransferase Z	DrugBank
MOL004480	acetic acid	Alanine--glyoxylate aminotransferase 2, mitochondrial	DrugBank
MOL004480	acetic acid	Egl nine homolog 1	DrugBank
MOL004480	acetic acid	Betaine--homocysteine S-methyltransferase 2	DrugBank
MOL004480	acetic acid	5'(3')-deoxyribonucleotidase, mitochondrial	DrugBank
MOL004480	acetic acid	Gephyrin	DrugBank
MOL004480	acetic acid	NAD-dependent deacetylase sirtuin-5	DrugBank
MOL004480	acetic acid	Group IIE secretory phospholipase A2	DrugBank
MOL004480	acetic acid	Peroxisomal sarcosine oxidase	DrugBank
MOL004480	acetic acid	Mitochondrial dicarboxylate carrier	DrugBank
MOL004480	acetic acid	Trafficking protein particle complex subunit 4	DrugBank
MOL004480	acetic acid	NADP-dependent malic enzyme	DrugBank
MOL004480	acetic acid	Glutamate dehydrogenase 2, mitochondrial	DrugBank
MOL004480	acetic acid	Alanyl-tRNA synthetase, cytoplasmic	DrugBank
MOL004480	acetic acid	Glycine amidinotransferase, mitochondrial	DrugBank
MOL004480	acetic acid	ADP-ribosylation factor 1	DrugBank
MOL004480	acetic acid	S-adenosylmethionine synthetase isoform type-1	DrugBank
MOL004480	acetic acid	Glutathione S-transferase Mu 4	DrugBank
MOL004480	acetic acid	Aminoacylase-1	DrugBank
MOL004480	acetic acid	Cysteine desulfurase, mitochondrial	DrugBank
MOL004480	acetic acid	Alanine--glyoxylate aminotransferase 2-like 2	DrugBank
MOL004480	acetic acid	Retinol dehydrogenase 13	DrugBank
MOL004480	acetic acid	Malonyl CoA-acyl carrier protein transacylase, mitochondrial	DrugBank
MOL004480	acetic acid	Proton-coupled amino acid transporter 1	DrugBank
MOL004480	acetic acid	Glutathione S-transferase A2	DrugBank
MOL004480	acetic acid	Adenylosuccinate synthetase isozyme 1	DrugBank
MOL004480	acetic acid	L-lactate dehydrogenase A chain	DrugBank
MOL004480	acetic acid	Glycine receptor subunit alpha-2	DrugBank
MOL004480	acetic acid	Histone deacetylase 8	DrugBank
MOL004480	acetic acid	Pyrroline-5-carboxylate reductase 1	DrugBank
MOL004480	acetic acid	Short/branched chain specific acyl-CoA dehydrogenase, mitochondrial	DrugBank
MOL004480	acetic acid	2-amino-3-ketobutyrate coenzyme A ligase, mitochondrial	DrugBank
MOL004480	acetic acid	Pyruvate dehydrogenase E1 component subunit beta, mitochondrial	DrugBank
MOL004480	acetic acid	Peptidyl-prolyl cis-trans isomerase H	DrugBank
MOL004480	acetic acid	Peroxiredoxin-2	DrugBank
MOL004480	acetic acid	Triosephosphate isomerase	DrugBank
MOL004480	acetic acid	Glucose-6-phosphate isomerase	DrugBank
MOL004480	acetic acid	NAD-dependent malic enzyme, mitochondrial	DrugBank
MOL004480	acetic acid	5-aminolevulinate synthase, erythroid-specific, mitochondrial	DrugBank
MOL004480	acetic acid	Glycine receptor subunit alpha-3	DrugBank
MOL004480	acetic acid	SHMT2 protein	DrugBank
MOL004480	acetic acid	Hypothetical protein DKFZp686P09201	DrugBank
MOL004480	acetic acid	Calcium-binding mitochondrial carrier protein Aralar2	DrugBank
MOL004480	acetic acid	NADP-dependent malic enzyme, mitochondrial	DrugBank
MOL004480	acetic acid	Ornithine decarboxylase antizyme 3	DrugBank
MOL004480	acetic acid	L-serine dehydratase	DrugBank
MOL004480	acetic acid	Choline/ethanolamine kinase [Includes: Choline kinase beta	DrugBank
MOL004480	acetic acid	Hydroxyacid oxidase 1	DrugBank
MOL004480	acetic acid	FK506-binding protein 1A	DrugBank
MOL004480	acetic acid	Guanidinoacetate N-methyltransferase	DrugBank
MOL004480	acetic acid	L-lactate dehydrogenase B chain	DrugBank
MOL004480	acetic acid	Glutamine synthetase	DrugBank
MOL004480	acetic acid	Proteasome subunit alpha type-1	DrugBank
MOL004480	acetic acid	Trypsin-3	DrugBank
MOL004480	acetic acid	Kynurenine--oxoglutarate transaminase 1	DrugBank
MOL004480	acetic acid	Arachidonate 5-lipoxygenase	DrugBank
MOL004480	acetic acid	Renin, renal	DrugBank
MOL004480	acetic acid	Urease	DrugBank
MOL004480	acetic acid	HCMV DNA polymerase	DrugBank
MOL004480	acetic acid	Gamma-aminobutyric-acid receptor alpha-2 subunit	DrugBank
MOL004480	acetic acid	Glutamate carboxypeptidase II	DrugBank
MOL004480	acetic acid	Methylmalonyl-CoA mutase	DrugBank
MOL004480	acetic acid	GTP cyclohydrolase I	DrugBank
MOL004480	acetic acid	Phosphomannomutase/phosphoglucomutase	DrugBank
MOL004480	acetic acid	Enoyl-ACP reductase	DrugBank
MOL004480	acetic acid	Pancreatic alpha-amylase	DrugBank
MOL004480	acetic acid	Antiapoptotic protein BCL-XL	DrugBank
MOL004480	acetic acid	6-phosphogluconate dehydrogenase, decarboxylating	DrugBank
MOL004480	acetic acid	Pyruvate kinase isozymes R/L	DrugBank
MOL004480	acetic acid	3-methylaspartate ammonia-lyase	DrugBank
MOL004480	acetic acid	Exopolyphosphatase	DrugBank
MOL004480	acetic acid	Azurin	DrugBank
MOL004480	acetic acid	Lactaldehyde reductase	DrugBank
MOL004480	acetic acid	2-amino-3-ketobutyrate coenzyme A ligase	DrugBank
MOL004480	acetic acid	L-fuculose phosphate aldolase	DrugBank
MOL004480	acetic acid	Osmolarity sensor protein envZ	DrugBank
MOL004480	acetic acid	Penicillin acylase	DrugBank
MOL004480	acetic acid	Tyrosine phenol-lyase	DrugBank
MOL004480	acetic acid	GDP-L-fucose synthetase	DrugBank
MOL004480	acetic acid	Protoporphyrinogen oxidase	DrugBank
MOL004480	acetic acid	Deoxyribodipyrimidine photo-lyase	DrugBank
MOL004480	acetic acid	L-fucose isomerase	DrugBank
MOL004480	acetic acid	N-acylamino acid racemase	DrugBank
MOL004480	acetic acid	Ornithine aminotransferase variant	DrugBank
MOL004480	acetic acid	Serine hydroxymethyltransferase	DrugBank
MOL004480	acetic acid	Medium-chain-fatty-acid--CoA ligase	DrugBank
MOL004480	acetic acid	METHOXY MYCOLIC ACID SYNTHASE 2 MMAA2	DrugBank
MOL004480	acetic acid	Mercaptopyruvate sulfurtransferase	DrugBank
MOL004480	acetic acid	Methylmalonyl-CoA carboxyltransferase 12S subunit	DrugBank
MOL004480	acetic acid	Quinohemoprotein alcohol dehydrogenase ADH IIB	DrugBank
MOL004480	acetic acid	Aminolevulinate, delta-, synthase 2	DrugBank
MOL004480	acetic acid	N,N-dimethylglycine oxidase	DrugBank
MOL004480	acetic acid	Argininosuccinate lyase	DrugBank
MOL004480	acetic acid	Glycogen phosphorylase, liver form	DrugBank
MOL004480	acetic acid	Beta-glucuronidase	DrugBank
MOL004480	acetic acid	Carboxypeptidase B	DrugBank
MOL004480	acetic acid	Proline synthetase co-transcribed bacterial homolog protein	DrugBank
MOL004480	acetic acid	ATP synthase subunit alpha, mitochondrial	DrugBank
MOL004480	acetic acid	Ubiquinol-cytochrome-c reductase complex core protein 1, mitochondrial	DrugBank
MOL004480	acetic acid	Glycyl-tRNA synthetase	DrugBank
MOL004480	acetic acid	Gamma-aminobutyric-acid receptor subunit alpha-6	DrugBank
MOL004480	acetic acid	Pyrroline-5-carboxylate reductase 2	DrugBank
MOL004480	acetic acid	Chromosome 14 open reading frame 149	DrugBank
MOL004480	acetic acid	NADH dehydrogenase [ubiquinone] flavoprotein 1, mitochondrial	DrugBank
MOL004480	acetic acid	Delta 1-pyrroline-5-carboxylate synthetase	DrugBank
MOL004480	acetic acid	Propionyl-CoA carboxylase alpha chain, mitochondrial	DrugBank
MOL004480	acetic acid	4-trimethylaminobutyraldehyde dehydrogenase	DrugBank
MOL004480	acetic acid	Delta-1-pyrroline-5-carboxylate dehydrogenase, mitochondrial	DrugBank
MOL004480	acetic acid	Probable glutamyl-tRNA(Gln) amidotransferase subunit B, mitochondrial	DrugBank
MOL004480	acetic acid	Kynurenine/alpha-aminoadipate aminotransferase mitochondrial	DrugBank
MOL004480	acetic acid	5-aminolevulinate synthase, nonspecific, mitochondrial	DrugBank
MOL004480	acetic acid	Migration-inducing protein 4	DrugBank
MOL004480	acetic acid	Methylated-DNA--protein-cysteine methyltransferase	DrugBank
MOL004480	acetic acid	Sulfotransferase family cytosolic 2B member 1	DrugBank
MOL004480	acetic acid	Enoyl-[acyl-carrier-protein] reductase [NADH]	DrugBank
MOL004480	acetic acid	Alkaline phosphatase	DrugBank
MOL004480	acetic acid	Outer membrane protein A precursor	DrugBank
MOL004480	acetic acid	Glutathione S-transferase	DrugBank
MOL004480	acetic acid	Chymotrypsinogen B	DrugBank
MOL004480	acetic acid	Aminodeoxychorismate lyase	DrugBank
MOL004480	acetic acid	Pur operon repressor	DrugBank
MOL004480	acetic acid	Lantibiotic mersacidin	DrugBank
MOL004480	acetic acid	Major NAD(P)H-flavin oxidoreductase	DrugBank
MOL004480	acetic acid	Glucose-1-phosphate thymidylyltransferase 2	DrugBank
MOL004480	acetic acid	Probable thiol peroxidase	DrugBank
MOL004480	acetic acid	Allantoate amidohydrolase	DrugBank
MOL004480	acetic acid	Arginine N-succinyltransferase subunit alpha	DrugBank
MOL004480	acetic acid	Glutaconyl-CoA decarboxylase subunit alpha	DrugBank
MOL004480	acetic acid	Cytochrome c4	DrugBank
MOL004480	acetic acid	Glutathione S-transferase (BphK)	DrugBank
MOL004480	acetic acid	Selenocysteine lyase variant	DrugBank
MOL004480	acetic acid	CCA-adding enzyme	DrugBank
MOL004480	acetic acid	Acetyl transferase	DrugBank
MOL004480	acetic acid	Complement component C8 gamma chain	DrugBank
MOL004480	acetic acid	6-phosphofructo-2-kinase/fructose-2,6-biphosphatase 1	DrugBank
MOL004480	acetic acid	ADP-ribosylation factor 4	DrugBank
MOL004480	acetic acid	Cytochrome c oxidase subunit 5A, mitochondrial	DrugBank
MOL004480	acetic acid	Sepiapterin reductase	DrugBank
MOL004480	acetic acid	Retinol dehydrogenase 11	DrugBank
MOL004480	acetic acid	Estradiol 17-beta-dehydrogenase 8	DrugBank
MOL004480	acetic acid	Photoreceptor outer segment all-trans retinol dehydrogenase	DrugBank
MOL004480	acetic acid	Mitochondrial ornithine transporter 1	DrugBank
MOL004480	acetic acid	Putative cytochrome P450 130	DrugBank
MOL004480	acetic acid	Glutamate [NMDA] receptor subunit epsilon-3	DrugBank
MOL004480	acetic acid	Aminomethyltransferase, mitochondrial	DrugBank
MOL004480	acetic acid	Endoglucanase G	DrugBank
MOL004480	acetic acid	5-oxoprolinase	DrugBank
MOL004480	acetic acid	Chondroitinase	DrugBank
MOL004480	acetic acid	Transcription factor p65	N/A	validated
MOL004480	acetic acid	Proto-oncogene c-Fos	N/A	validated
MOL004480	acetic acid	Interleukin-10	N/A	validated
MOL004480	acetic acid	Superoxide dismutase [Cu-Zn]	DrugBank	validated
MOL004480	acetic acid	Prostaglandin E2 receptor EP3 subtype	DrugBank	validated
MOL004480	acetic acid	Gamma-glutamyltransferase 5	N/A	validated
MOL004480	acetic acid	Maltase-glucoamylase, intestinal	DrugBank	validated
MOL004480	acetic acid	Myeloperoxidase	DrugBank	validated
MOL004480	acetic acid	Angiotensin-converting enzyme	DrugBank	validated
MOL004480	acetic acid	P-selectin	DrugBank	validated
MOL004480	acetic acid	Sucrase-isomaltase, intestinal	DrugBank	validated
MOL004480	acetic acid	Lactase-phlorizin hydrolase	DrugBank	validated
MOL004480	acetic acid	Heparan sulfate glucosamine 3-O-sulfotransferase 3A1	DrugBank	validated
MOL004480	acetic acid	Lysine-specific demethylase NO66	N/A	validated
MOL004480	acetic acid	Renin	N/A	validated
MOL004480	acetic acid	6-phosphofructokinase, muscle type	N/A	validated
MOL004480	acetic acid	Non-lysosomal glucosylceramidase	N/A	validated
MOL004480	acetic acid	Trehalase	N/A	validated
MOL008707	Ethylisobutyrate	Cholinesterase	DrugBank
MOL008707	Ethylisobutyrate	Alcohol dehydrogenase 1C	DrugBank
MOL008707	Ethylisobutyrate	Cytochrome P450-cam	DrugBank
MOL008707	Ethylisobutyrate	Bacillolysin	DrugBank
