# Supplementary material for: Determining novel candidate anti-hepatocellular carcinoma drugs using interaction networks and molecular docking between drug targets and natural compounds of SiNiSan
Source: PeerJ. 2021 Feb 16;9:e10745. doi: 10.7717/peerj.10745 (PMC7894118; doi:10.7717/peerj.10745)
Supplement: Supplemental Information 4 — The absorption, distribution, metabolism and excretion(ADME) of one of the medicines of SiNiSan formula, downloaded from the Chinese Medicine System Pharmacology (TCMSP) database. [file peerj-09-10745-s004.txt]

MOL000105	protocatechuic acid	Prostaglandin G/H synthase 1	DrugBank
MOL000105	protocatechuic acid	Arachidonate 5-lipoxygenase	DrugBank
MOL000105	protocatechuic acid	Prostaglandin G/H synthase 2	DrugBank
MOL000105	protocatechuic acid	Amine oxidase [flavin-containing] B	DrugBank
MOL000105	protocatechuic acid	Lysozyme	DrugBank
MOL000105	protocatechuic acid	Nicotinate-nucleotide--dimethylbenzimidazole phosphoribosyltransferase	DrugBank
MOL000105	protocatechuic acid	Alcohol dehydrogenase 1C	DrugBank
MOL000105	protocatechuic acid	Trypsin-3	DrugBank
MOL000105	protocatechuic acid	Protein kinase C alpha type	N/A	validated
MOL000105	protocatechuic acid	Protein kinase C beta type	N/A	validated
MOL000105	protocatechuic acid	Protein kinase C gamma type	N/A	validated
MOL000105	protocatechuic acid	Maltase-glucoamylase, intestinal	DrugBank	validated
MOL000105	protocatechuic acid	Protein kinase C zeta type	N/A	validated
MOL001097	o-xylene	Alcohol dehydrogenase 1C	DrugBank
MOL001097	o-xylene	Lysozyme	DrugBank
MOL001097	o-xylene	Nicotinate-nucleotide--dimethylbenzimidazole phosphoribosyltransferase	DrugBank
MOL001097	o-xylene	Cytochrome P450 2B1	N/A	validated
MOL001097	o-xylene	Cytochrome P450 1A1	N/A	validated
MOL001098	m-xylene	Alcohol dehydrogenase 1B	DrugBank
MOL001098	m-xylene	Alcohol dehydrogenase 1C	DrugBank
MOL001098	m-xylene	Lysozyme	DrugBank
MOL001098	m-xylene	Nicotinate-nucleotide--dimethylbenzimidazole phosphoribosyltransferase	DrugBank
MOL001098	m-xylene	Cytochrome P450 2B1	N/A	validated
MOL001098	m-xylene	Cytochrome P450 2E1	N/A	validated
MOL001098	m-xylene	Cytochrome P450 4B1	N/A	validated
MOL001099	p-xylene	Alcohol dehydrogenase 1C	DrugBank
MOL001099	p-xylene	Lysozyme	DrugBank
MOL001099	p-xylene	Nicotinate-nucleotide--dimethylbenzimidazole phosphoribosyltransferase	DrugBank
MOL001099	p-xylene	Alcohol dehydrogenase 1B	DrugBank
MOL001099	p-xylene	Retinoic acid receptor RXR-alpha	DrugBank
MOL001099	p-xylene	Progesterone receptor	DrugBank
MOL001099	p-xylene	Mineralocorticoid receptor	DrugBank
MOL001099	p-xylene	Glucocorticoid receptor	DrugBank
MOL001099	p-xylene	Nuclear receptor coactivator 2	DrugBank
MOL001099	p-xylene	Nuclear receptor coactivator 1	DrugBank
MOL001099	p-xylene	Cytochrome P450 2E1	N/A	validated
MOL001099	p-xylene	Cytochrome P450 2D6	N/A	validated
MOL000118	(L)-alpha-Terpineol	Muscarinic acetylcholine receptor M3	DrugBank
MOL000118	(L)-alpha-Terpineol	Muscarinic acetylcholine receptor M1	DrugBank
MOL000118	(L)-alpha-Terpineol	Gamma-aminobutyric-acid receptor alpha-2 subunit	DrugBank
MOL000118	(L)-alpha-Terpineol	Gamma-aminobutyric-acid receptor alpha-5 subunit	DrugBank
MOL000118	(L)-alpha-Terpineol	Sodium-dependent noradrenaline transporter	DrugBank
MOL000118	(L)-alpha-Terpineol	Gamma-aminobutyric-acid receptor alpha-3 subunit	DrugBank
MOL000118	(L)-alpha-Terpineol	Muscarinic acetylcholine receptor M2	DrugBank
MOL000118	(L)-alpha-Terpineol	Alpha-1B adrenergic receptor	DrugBank
MOL000118	(L)-alpha-Terpineol	Sodium-dependent dopamine transporter	DrugBank
MOL000118	(L)-alpha-Terpineol	Gamma-aminobutyric acid receptor subunit alpha-1	DrugBank
MOL000118	(L)-alpha-Terpineol	Gamma-aminobutyric-acid receptor subunit alpha-6	DrugBank
MOL000118	(L)-alpha-Terpineol	Prostaglandin G/H synthase 1	DrugBank
MOL000118	(L)-alpha-Terpineol	Sodium channel protein type 5 subunit alpha	DrugBank
MOL000118	(L)-alpha-Terpineol	Coagulation factor Xa	DrugBank
MOL000118	(L)-alpha-Terpineol	Prostaglandin G/H synthase 2	DrugBank
MOL000118	(L)-alpha-Terpineol	DNA topoisomerase II	DrugBank
MOL000118	(L)-alpha-Terpineol	Heat shock protein HSP 90	DrugBank
MOL000118	(L)-alpha-Terpineol	Nuclear receptor coactivator 2	DrugBank
MOL000118	(L)-alpha-Terpineol	Calcium-activated potassium channel subunit alpha 1	DrugBank
MOL000118	(L)-alpha-Terpineol	Cytochrome P450-cam	DrugBank
MOL000118	(L)-alpha-Terpineol	Alpha-1A adrenergic receptor	DrugBank
MOL000118	(L)-alpha-Terpineol	Ig gamma-1 chain C region	DrugBank
MOL000012	Arachic acid	Prostaglandin G/H synthase 1	DrugBank
MOL000012	Arachic acid	Prostaglandin G/H synthase 2	DrugBank
MOL000012	Arachic acid	Coagulation factor VII	DrugBank
MOL000012	Arachic acid	mRNA of Protein-tyrosine phosphatase, non-receptor type 1	DrugBank
MOL000012	Arachic acid	Heat shock protein HSP 90	DrugBank
MOL000012	Arachic acid	Phosphatidylinositol-4,5-bisphosphate 3-kinase catalytic subunit, gamma isoform	DrugBank
MOL000012	Arachic acid	Ig gamma-1 chain C region	DrugBank
MOL000012	Arachic acid	Nuclear receptor coactivator 2	DrugBank
MOL001484	Inermine	Prostaglandin G/H synthase 1	DrugBank
MOL001484	Inermine	Muscarinic acetylcholine receptor M3	DrugBank
MOL001484	Inermine	Sodium channel protein type 5 subunit alpha	DrugBank
MOL001484	Inermine	Prostaglandin G/H synthase 2	DrugBank
MOL001484	Inermine	5-hydroxytryptamine receptor 3A	DrugBank
MOL001484	Inermine	Retinoic acid receptor RXR-alpha	DrugBank
MOL001484	Inermine	Alpha-1B adrenergic receptor	DrugBank
MOL001484	Inermine	Alpha-1D adrenergic receptor	DrugBank
MOL001484	Inermine	Phosphatidylinositol-4,5-bisphosphate 3-kinase catalytic subunit, gamma isoform	DrugBank
MOL001484	Inermine	mRNA of PKA Catalytic Subunit C-alpha	DrugBank
MOL001484	Inermine	Ig gamma-1 chain C region	DrugBank
MOL001484	Inermine	Trypsin-1	DrugBank
MOL001484	Inermine	Calmodulin	DrugBank
MOL001484	Inermine	Muscarinic acetylcholine receptor M1	DrugBank
MOL001484	Inermine	Beta-2 adrenergic receptor	DrugBank
MOL001484	Inermine	Mu-type opioid receptor	DrugBank
MOL001484	Inermine	Heat shock protein HSP 90	DrugBank
MOL001543	Vicenin-2	DNA topoisomerase II	DrugBank
MOL001599	��-cubebol	Muscarinic acetylcholine receptor M3	DrugBank
MOL001599	��-cubebol	Muscarinic acetylcholine receptor M1	DrugBank
MOL001599	��-cubebol	Gamma-aminobutyric-acid receptor alpha-2 subunit	DrugBank
MOL001599	��-cubebol	Gamma-aminobutyric-acid receptor alpha-5 subunit	DrugBank
MOL001599	��-cubebol	Sodium-dependent noradrenaline transporter	DrugBank
MOL001599	��-cubebol	Muscarinic acetylcholine receptor M2	DrugBank
MOL001599	��-cubebol	Alpha-1B adrenergic receptor	DrugBank
MOL001599	��-cubebol	Gamma-aminobutyric acid receptor subunit alpha-1	DrugBank
MOL001599	��-cubebol	Neuronal acetylcholine receptor protein, alpha-7 chain	DrugBank
MOL001599	��-cubebol	Glutamate receptor 2	DrugBank
MOL001599	��-cubebol	Gamma-aminobutyric-acid receptor subunit alpha-6	DrugBank
MOL001599	��-cubebol	Gamma-aminobutyric-acid receptor alpha-3 subunit	DrugBank
MOL001696	Morusin	Estrogen receptor	DrugBank
MOL001696	Morusin	Androgen receptor	DrugBank
MOL001696	Morusin	Coagulation factor Xa	DrugBank
MOL001696	Morusin	Prostaglandin G/H synthase 2	DrugBank
MOL001696	Morusin	Vascular endothelial growth factor receptor 2	DrugBank
MOL001696	Morusin	DNA topoisomerase II	DrugBank
MOL001696	Morusin	Heat shock protein HSP 90	DrugBank
MOL001696	Morusin	Trypsin-1	DrugBank
MOL001696	Morusin	Proto-oncogene serine/threonine-protein kinase Pim-1	DrugBank
MOL001696	Morusin	Nuclear receptor coactivator 2	DrugBank
MOL001696	Morusin	Calmodulin	DrugBank
MOL001696	Morusin	Calcium-activated potassium channel subunit alpha 1	DrugBank
MOL001737	ICO	Prostaglandin G/H synthase 2	DrugBank
MOL001737	ICO	Cathepsin D	DrugBank
MOL001737	ICO	Amine oxidase [flavin-containing] B	DrugBank
MOL001737	ICO	Queuine tRNA-ribosyltransferase	DrugBank
MOL001789	isoliquiritigenin	Prostaglandin G/H synthase 1	DrugBank
MOL001789	isoliquiritigenin	Estrogen receptor	DrugBank
MOL001789	isoliquiritigenin	Peroxisome proliferator activated receptor gamma	DrugBank
MOL001789	isoliquiritigenin	Prostaglandin G/H synthase 2	DrugBank
MOL001789	isoliquiritigenin	Carbonic anhydrase II	DrugBank
MOL001789	isoliquiritigenin	Beta-2 adrenergic receptor	DrugBank
MOL001789	isoliquiritigenin	Estrogen receptor beta	DrugBank
MOL001789	isoliquiritigenin	Mitogen-activated protein kinase 14	DrugBank
MOL001789	isoliquiritigenin	Glycogen synthase kinase-3 beta	DrugBank
MOL001789	isoliquiritigenin	Heat shock protein HSP 90	DrugBank
MOL001789	isoliquiritigenin	Cell division protein kinase 2	DrugBank
MOL001789	isoliquiritigenin	Amine oxidase [flavin-containing] B	DrugBank
MOL001789	isoliquiritigenin	mRNA of PKA Catalytic Subunit C-alpha	DrugBank
MOL001789	isoliquiritigenin	cAMP-dependent protein kinase inhibitor alpha	DrugBank
MOL001789	isoliquiritigenin	Nitric oxide synthase, inducible	DrugBank
MOL001789	isoliquiritigenin	Androgen receptor	DrugBank
MOL001789	isoliquiritigenin	Phosphatidylinositol-4,5-bisphosphate 3-kinase catalytic subunit, gamma isoform	DrugBank
MOL001789	isoliquiritigenin	Beta-lactamase	DrugBank
MOL001789	isoliquiritigenin	Proto-oncogene serine/threonine-protein kinase Pim-1	DrugBank
MOL001789	isoliquiritigenin	Cyclin-A2	DrugBank
MOL001789	isoliquiritigenin	Nuclear receptor coactivator 2	DrugBank
MOL001789	isoliquiritigenin	Proto-oncogene c-Fos	N/A	validated
MOL001789	isoliquiritigenin	Apoptosis regulator BAX	N/A	validated
MOL001789	isoliquiritigenin	E-selectin	DrugBank	validated
MOL001789	isoliquiritigenin	Vascular cell adhesion protein 1	DrugBank	validated
MOL001789	isoliquiritigenin	Gamma-aminobutyric acid type B receptor subunit 1	N/A	validated
MOL001789	isoliquiritigenin	Tyrosinase	N/A	validated
MOL001789	isoliquiritigenin	Junctional adhesion molecule A	N/A	validated
MOL001789	isoliquiritigenin	Tyrosine-protein kinase JAK2	DrugBank	validated
MOL001789	isoliquiritigenin	Metallothionein-2	N/A	validated
MOL001789	isoliquiritigenin	Solute carrier family 2, facilitated glucose transporter member 1	N/A	validated
MOL001792	DFV	Prostaglandin G/H synthase 1	DrugBank
MOL001792	DFV	Estrogen receptor	DrugBank
MOL001792	DFV	Prostaglandin G/H synthase 2	DrugBank
MOL001792	DFV	Retinoic acid receptor RXR-alpha	DrugBank
MOL001792	DFV	Beta-2 adrenergic receptor	DrugBank
MOL001792	DFV	Heat shock protein HSP 90	DrugBank
MOL001792	DFV	Phosphatidylinositol-4,5-bisphosphate 3-kinase catalytic subunit, gamma isoform	DrugBank
MOL001792	DFV	mRNA of PKA Catalytic Subunit C-alpha	DrugBank
MOL001792	DFV	Beta-lactamase	DrugBank
MOL001792	DFV	Amine oxidase [flavin-containing] B	DrugBank
MOL001792	DFV	Sodium-dependent serotonin transporter	DrugBank
MOL001792	DFV	cAMP-dependent protein kinase inhibitor alpha	DrugBank
MOL001850	Izoforon	Gamma-aminobutyric-acid receptor alpha-2 subunit	DrugBank
MOL001850	Izoforon	Gamma-aminobutyric-acid receptor alpha-3 subunit	DrugBank
MOL001850	Izoforon	Gamma-aminobutyric acid receptor subunit alpha-1	DrugBank
MOL001850	Izoforon	Cytochrome P450-cam	DrugBank
MOL001850	Izoforon	Gamma-aminobutyric-acid receptor subunit alpha-6	DrugBank
MOL000211	Mairin	Progesterone receptor	DrugBank
MOL002166	ISOHEPTANE	Cholinesterase	DrugBank
MOL002166	ISOHEPTANE	Alcohol dehydrogenase 1B	DrugBank
MOL002166	ISOHEPTANE	Alcohol dehydrogenase 1C	DrugBank
MOL002166	ISOHEPTANE	Trypsin-3	DrugBank
MOL002198	Heptan	Alcohol dehydrogenase 1C	DrugBank
MOL002198	Heptan	Trypsin-3	DrugBank
MOL002311	Glycyrol	Nitric oxide synthase, inducible	DrugBank
MOL002311	Glycyrol	Estrogen receptor	DrugBank
MOL002311	Glycyrol	Peroxisome proliferator activated receptor gamma	DrugBank
MOL002311	Glycyrol	Prostaglandin G/H synthase 2	DrugBank
MOL002311	Glycyrol	Vascular endothelial growth factor receptor 2	DrugBank
MOL002311	Glycyrol	Mitogen-activated protein kinase 14	DrugBank
MOL002311	Glycyrol	Glycogen synthase kinase-3 beta	DrugBank
MOL002311	Glycyrol	Serine/threonine-protein kinase Chk1	DrugBank
MOL002311	Glycyrol	Proto-oncogene serine/threonine-protein kinase Pim-1	DrugBank
MOL002311	Glycyrol	Cyclin-A2	DrugBank
MOL002311	Glycyrol	Thrombin	DrugBank
MOL000239	Jaranol	Nitric oxide synthase, inducible	DrugBank
MOL000239	Jaranol	Prostaglandin G/H synthase 1	DrugBank
MOL000239	Jaranol	Androgen receptor	DrugBank
MOL000239	Jaranol	Sodium channel protein type 5 subunit alpha	DrugBank
MOL000239	Jaranol	Prostaglandin G/H synthase 2	DrugBank
MOL000239	Jaranol	Estrogen receptor beta	DrugBank
MOL000239	Jaranol	Dipeptidyl peptidase IV	DrugBank
MOL000239	Jaranol	Heat shock protein HSP 90	DrugBank
MOL000239	Jaranol	Cell division protein kinase 2	DrugBank
MOL000239	Jaranol	Serine/threonine-protein kinase Chk1	DrugBank
MOL000239	Jaranol	Trypsin-1	DrugBank
MOL000239	Jaranol	Nuclear receptor coactivator 2	DrugBank
MOL000239	Jaranol	Calmodulin	DrugBank
MOL002547	21987_FLUKA	Cytochrome P450-cam	DrugBank
MOL002547	21987_FLUKA	Gamma-aminobutyric acid receptor subunit alpha-1	DrugBank
MOL002547	21987_FLUKA	Gamma-aminobutyric-acid receptor alpha-2 subunit	DrugBank
MOL002565	Medicarpin	Nitric oxide synthase, inducible	DrugBank
MOL002565	Medicarpin	Prostaglandin G/H synthase 1	DrugBank
MOL002565	Medicarpin	Dopamine D1 receptor	DrugBank
MOL002565	Medicarpin	Muscarinic acetylcholine receptor M3	DrugBank
MOL002565	Medicarpin	Muscarinic acetylcholine receptor M1	DrugBank
MOL002565	Medicarpin	Estrogen receptor	DrugBank
MOL002565	Medicarpin	Sodium channel protein type 5 subunit alpha	DrugBank
MOL002565	Medicarpin	Muscarinic acetylcholine receptor M5	DrugBank
MOL002565	Medicarpin	Prostaglandin G/H synthase 2	DrugBank
MOL002565	Medicarpin	Muscarinic acetylcholine receptor M4	DrugBank
MOL002565	Medicarpin	Retinoic acid receptor RXR-alpha	DrugBank
MOL002565	Medicarpin	5-hydroxytryptamine 2A receptor	DrugBank
MOL002565	Medicarpin	Alpha-1A adrenergic receptor	DrugBank
MOL002565	Medicarpin	Muscarinic acetylcholine receptor M2	DrugBank
MOL002565	Medicarpin	Alpha-1B adrenergic receptor	DrugBank
MOL002565	Medicarpin	Sodium-dependent dopamine transporter	DrugBank
MOL002565	Medicarpin	Beta-2 adrenergic receptor	DrugBank
MOL002565	Medicarpin	Sodium-dependent serotonin transporter	DrugBank
MOL002565	Medicarpin	Mu-type opioid receptor	DrugBank
MOL002565	Medicarpin	Estrogen receptor beta	DrugBank
MOL002565	Medicarpin	Dipeptidyl peptidase IV	DrugBank
MOL002565	Medicarpin	Mitogen-activated protein kinase 10	DrugBank
MOL002565	Medicarpin	Heat shock protein HSP 90	DrugBank
MOL002565	Medicarpin	Cell division protein kinase 2	DrugBank
MOL002565	Medicarpin	Phosphatidylinositol-4,5-bisphosphate 3-kinase catalytic subunit, gamma isoform	DrugBank
MOL002565	Medicarpin	Neuronal acetylcholine receptor protein, alpha-7 chain	DrugBank
MOL002565	Medicarpin	mRNA of PKA Catalytic Subunit C-alpha	DrugBank
MOL002565	Medicarpin	Trypsin-1	DrugBank
MOL002565	Medicarpin	Proto-oncogene serine/threonine-protein kinase Pim-1	DrugBank
MOL002565	Medicarpin	Cyclin-A2	DrugBank
MOL002565	Medicarpin	Calmodulin	DrugBank
MOL002565	Medicarpin	Delta-type opioid receptor	DrugBank
MOL002565	Medicarpin	CGMP-inhibited 3',5'-cyclic phosphodiesterase A	DrugBank
MOL002565	Medicarpin	Alpha-1D adrenergic receptor	DrugBank
MOL000263	oleanolic acid	Caspase-9	N/A	validated
MOL000263	oleanolic acid	Caspase-3	N/A	validated
MOL000263	oleanolic acid	Heme oxygenase 1	DrugBank	validated
MOL000263	oleanolic acid	Intercellular adhesion molecule 1	N/A	validated
MOL000263	oleanolic acid	NAD(P)H dehydrogenase [quinone] 1	DrugBank	validated
MOL000263	oleanolic acid	Pancreatic alpha-amylase	DrugBank	validated
MOL002678	EB	Alcohol dehydrogenase 1B	DrugBank
MOL002678	EB	Alcohol dehydrogenase 1C	DrugBank
MOL002678	EB	Lysozyme	DrugBank
MOL002678	EB	Nicotinate-nucleotide--dimethylbenzimidazole phosphoribosyltransferase	DrugBank
MOL002678	EB	Alcohol dehydrogenase 1A	DrugBank
MOL002693	nicotiflorin	DNA topoisomerase II	DrugBank
MOL002693	nicotiflorin	Superoxide dismutase [Cu-Zn]	DrugBank	validated
MOL002844	Pinocembrin	Prostaglandin G/H synthase 1	DrugBank
MOL002844	Pinocembrin	Estrogen receptor	DrugBank
MOL002844	Pinocembrin	Prostaglandin G/H synthase 2	DrugBank
MOL002844	Pinocembrin	Retinoic acid receptor RXR-alpha	DrugBank
MOL002844	Pinocembrin	CGMP-inhibited 3',5'-cyclic phosphodiesterase A	DrugBank
MOL002844	Pinocembrin	Beta-2 adrenergic receptor	DrugBank
MOL002844	Pinocembrin	Sodium-dependent serotonin transporter	DrugBank
MOL002844	Pinocembrin	Gamma-aminobutyric acid receptor subunit alpha-1	DrugBank
MOL002844	Pinocembrin	Heat shock protein HSP 90	DrugBank
MOL002844	Pinocembrin	Phosphatidylinositol-4,5-bisphosphate 3-kinase catalytic subunit, gamma isoform	DrugBank
MOL002844	Pinocembrin	Beta-lactamase	DrugBank
MOL002844	Pinocembrin	Amine oxidase [flavin-containing] B	DrugBank
MOL002844	Pinocembrin	mRNA of PKA Catalytic Subunit C-alpha	DrugBank
MOL002844	Pinocembrin	cAMP-dependent protein kinase inhibitor alpha	DrugBank
MOL002850	butylated hydroxytoluene	Muscarinic acetylcholine receptor M3	DrugBank
MOL002850	butylated hydroxytoluene	Muscarinic acetylcholine receptor M1	DrugBank
MOL002850	butylated hydroxytoluene	Sodium channel protein type 5 subunit alpha	DrugBank
MOL002850	butylated hydroxytoluene	Sodium-dependent noradrenaline transporter	DrugBank
MOL002850	butylated hydroxytoluene	Alpha-1B adrenergic receptor	DrugBank
MOL002850	butylated hydroxytoluene	Sodium-dependent dopamine transporter	DrugBank
MOL002850	butylated hydroxytoluene	Beta-2 adrenergic receptor	DrugBank
MOL002850	butylated hydroxytoluene	Glutamate [NMDA] receptor subunit 3A	DrugBank
MOL002850	butylated hydroxytoluene	Beta-1 adrenergic receptor	DrugBank
MOL002850	butylated hydroxytoluene	Alpha-1A adrenergic receptor	DrugBank
MOL002850	butylated hydroxytoluene	Muscarinic acetylcholine receptor M2	DrugBank
MOL002850	butylated hydroxytoluene	Sodium-dependent serotonin transporter	DrugBank
MOL002850	butylated hydroxytoluene	Retinoic acid receptor RXR-alpha	DrugBank
MOL002850	butylated hydroxytoluene	Vascular endothelial growth factor receptor 2	DrugBank	validated
MOL002850	butylated hydroxytoluene	Heme oxygenase 1	DrugBank	validated
MOL002850	butylated hydroxytoluene	Platelet endothelial cell adhesion molecule	N/A	validated
MOL002850	butylated hydroxytoluene	Bone morphogenetic protein 4	N/A	validated
MOL002850	butylated hydroxytoluene	Pulmonary surfactant-associated protein B	N/A	validated
MOL002850	butylated hydroxytoluene	Protocadherin-12	N/A	validated
MOL002943	BuOH	Haloalkane dehalogenase	DrugBank
MOL002943	BuOH	Group IIE secretory phospholipase A2	DrugBank
MOL002943	BuOH	Trypsin-3	DrugBank
MOL003218	Neouralenol	Thrombin	DrugBank
MOL003218	Neouralenol	Estrogen receptor	DrugBank
MOL003218	Neouralenol	Androgen receptor	DrugBank
MOL003218	Neouralenol	Peroxisome proliferator activated receptor gamma	DrugBank
MOL003218	Neouralenol	Coagulation factor Xa	DrugBank
MOL003218	Neouralenol	Prostaglandin G/H synthase 2	DrugBank
MOL003218	Neouralenol	Coagulation factor VII	DrugBank
MOL002850	butylated hydroxytoluene	Heme oxygenase 1	DrugBank	validated
MOL002850	butylated hydroxytoluene	Platelet endothelial cell adhesion molecule	N/A	validated
MOL002850	butylated hydroxytoluene	Bone morphogenetic protein 4	N/A	validated
MOL002850	butylated hydroxytoluene	Pulmonary surfactant-associated protein B	N/A	validated
MOL002850	butylated hydroxytoluene	Protocadherin-12	N/A	validated
MOL002943	BuOH	Haloalkane dehalogenase	DrugBank
MOL002943	BuOH	Group IIE secretory phospholipase A2	DrugBank
MOL002943	BuOH	Trypsin-3	DrugBank
MOL003218	Neouralenol	Thrombin	DrugBank
MOL003218	Neouralenol	Estrogen receptor	DrugBank
MOL003218	Neouralenol	Androgen receptor	DrugBank
MOL003218	Neouralenol	Peroxisome proliferator activated receptor gamma	DrugBank
MOL003218	Neouralenol	Coagulation factor Xa	DrugBank
MOL003218	Neouralenol	Prostaglandin G/H synthase 2	DrugBank
MOL003218	Neouralenol	Coagulation factor VII	DrugBank
MOL003218	Neouralenol	Vascular endothelial growth factor receptor 2	DrugBank
MOL003218	Neouralenol	DNA topoisomerase II	DrugBank
MOL003218	Neouralenol	Dipeptidyl peptidase IV	DrugBank
MOL003218	Neouralenol	Mitogen-activated protein kinase 14	DrugBank
MOL003218	Neouralenol	Glycogen synthase kinase-3 beta	DrugBank
MOL003218	Neouralenol	Heat shock protein HSP 90	DrugBank
MOL003218	Neouralenol	Cell division protein kinase 2	DrugBank
MOL003218	Neouralenol	Trypsin-1	DrugBank
MOL003218	Neouralenol	Proto-oncogene serine/threonine-protein kinase Pim-1	DrugBank
MOL003218	Neouralenol	Cyclin-A2	DrugBank
MOL000354	isorhamnetin	Nitric oxide synthase, inducible	DrugBank	validated
MOL000354	isorhamnetin	Prostaglandin G/H synthase 1	DrugBank
MOL000354	isorhamnetin	Estrogen receptor	DrugBank
MOL000354	isorhamnetin	Androgen receptor	DrugBank
MOL000354	isorhamnetin	Peroxisome proliferator activated receptor gamma	DrugBank
MOL000354	isorhamnetin	Prostaglandin G/H synthase 2	DrugBank
MOL000354	isorhamnetin	mRNA of Protein-tyrosine phosphatase, non-receptor type 1	DrugBank
MOL000354	isorhamnetin	Estrogen receptor beta	DrugBank
MOL000354	isorhamnetin	Dipeptidyl peptidase IV	DrugBank
MOL000354	isorhamnetin	Mitogen-activated protein kinase 14	DrugBank
MOL000354	isorhamnetin	Glycogen synthase kinase-3 beta	DrugBank
MOL000354	isorhamnetin	Heat shock protein HSP 90	DrugBank
MOL000354	isorhamnetin	Cell division protein kinase 2	DrugBank
MOL000354	isorhamnetin	Phosphatidylinositol-4,5-bisphosphate 3-kinase catalytic subunit, gamma isoform	DrugBank
MOL000354	isorhamnetin	mRNA of PKA Catalytic Subunit C-alpha	DrugBank
MOL000354	isorhamnetin	Trypsin-1	DrugBank
MOL000354	isorhamnetin	Proto-oncogene serine/threonine-protein kinase Pim-1	DrugBank
MOL000354	isorhamnetin	Cyclin-A2	DrugBank
MOL000354	isorhamnetin	Nuclear receptor coactivator 2	DrugBank
MOL000354	isorhamnetin	Calmodulin	DrugBank
MOL000354	isorhamnetin	Glycogen phosphorylase, muscle form	DrugBank
MOL000354	isorhamnetin	Peroxisome proliferator activated receptor delta	DrugBank
MOL000354	isorhamnetin	Serine/threonine-protein kinase Chk1	DrugBank
MOL000354	isorhamnetin	Aldose reductase	DrugBank
MOL000354	isorhamnetin	Nuclear receptor coactivator 1	DrugBank
MOL000354	isorhamnetin	Coagulation factor VII	DrugBank
MOL000354	isorhamnetin	Thrombin	DrugBank
MOL000354	isorhamnetin	Nitric-oxide synthase, endothelial	DrugBank
MOL000354	isorhamnetin	Acetylcholinesterase	DrugBank
MOL000354	isorhamnetin	Gamma-aminobutyric acid receptor subunit alpha-1	DrugBank
MOL000354	isorhamnetin	Amine oxidase [flavin-containing] B	DrugBank
MOL000354	isorhamnetin	Glutamate receptor 2	DrugBank
MOL000354	isorhamnetin	Cytochrome P450-cam	DrugBank
MOL000354	isorhamnetin	Transcription factor p65	N/A	validated
MOL000354	isorhamnetin	Xanthine dehydrogenase/oxidase	DrugBank	validated
MOL000354	isorhamnetin	Neutrophil cytosol factor 1	N/A	validated
MOL000354	isorhamnetin	Oxidized low-density lipoprotein receptor 1	N/A	validated
MOL000359	sitosterol	Progesterone receptor	DrugBank
MOL000359	sitosterol	Nuclear receptor coactivator 2	DrugBank
MOL000359	sitosterol	Mineralocorticoid receptor	DrugBank
MOL003656	Lupiwighteone	Nitric oxide synthase, inducible	DrugBank
MOL003656	Lupiwighteone	Thrombin	DrugBank
MOL003656	Lupiwighteone	Estrogen receptor	DrugBank
MOL003656	Lupiwighteone	Androgen receptor	DrugBank
MOL003656	Lupiwighteone	Sodium channel protein type 5 subunit alpha	DrugBank
MOL003656	Lupiwighteone	Peroxisome proliferator activated receptor gamma	DrugBank
MOL003656	Lupiwighteone	Coagulation factor Xa	DrugBank
MOL003656	Lupiwighteone	Prostaglandin G/H synthase 2	DrugBank
MOL003656	Lupiwighteone	DNA topoisomerase II	DrugBank
MOL003656	Lupiwighteone	Estrogen receptor beta	DrugBank
MOL003656	Lupiwighteone	Dipeptidyl peptidase IV	DrugBank
MOL003656	Lupiwighteone	Mitogen-activated protein kinase 14	DrugBank
MOL003656	Lupiwighteone	Glycogen synthase kinase-3 beta	DrugBank
MOL003656	Lupiwighteone	Heat shock protein HSP 90	DrugBank
MOL003656	Lupiwighteone	Cell division protein kinase 2	DrugBank
MOL003656	Lupiwighteone	Serine/threonine-protein kinase Chk1	DrugBank
MOL003656	Lupiwighteone	Trypsin-1	DrugBank
MOL003656	Lupiwighteone	Proto-oncogene serine/threonine-protein kinase Pim-1	DrugBank
MOL003656	Lupiwighteone	Cyclin-A2	DrugBank
MOL003656	Lupiwighteone	Nuclear receptor coactivator 2	DrugBank
MOL003656	Lupiwighteone	Calmodulin	DrugBank
MOL003686	Narcissoside	DNA topoisomerase II	DrugBank
MOL003896	7-Methoxy-2-methyl isoflavone	Nitric oxide synthase, inducible	DrugBank
MOL003896	7-Methoxy-2-methyl isoflavone	Prostaglandin G/H synthase 1	DrugBank
MOL003896	7-Methoxy-2-methyl isoflavone	Dopamine D1 receptor	DrugBank
MOL003896	7-Methoxy-2-methyl isoflavone	Muscarinic acetylcholine receptor M3	DrugBank
MOL003896	7-Methoxy-2-methyl isoflavone	Thrombin	DrugBank
MOL003896	7-Methoxy-2-methyl isoflavone	Muscarinic acetylcholine receptor M1	DrugBank
MOL003896	7-Methoxy-2-methyl isoflavone	Estrogen receptor	DrugBank
MOL003896	7-Methoxy-2-methyl isoflavone	Androgen receptor	DrugBank
MOL003896	7-Methoxy-2-methyl isoflavone	Beta-1 adrenergic receptor	DrugBank
MOL003896	7-Methoxy-2-methyl isoflavone	Sodium channel protein type 5 subunit alpha	DrugBank
MOL003896	7-Methoxy-2-methyl isoflavone	Peroxisome proliferator activated receptor gamma	DrugBank
MOL003896	7-Methoxy-2-methyl isoflavone	Prostaglandin G/H synthase 2	DrugBank
MOL003896	7-Methoxy-2-methyl isoflavone	Retinoic acid receptor RXR-alpha	DrugBank
MOL003896	7-Methoxy-2-methyl isoflavone	Acetylcholinesterase	DrugBank
MOL003896	7-Methoxy-2-methyl isoflavone	CGMP-inhibited 3',5'-cyclic phosphodiesterase A	DrugBank
MOL003896	7-Methoxy-2-methyl isoflavone	Alpha-1B adrenergic receptor	DrugBank
MOL003896	7-Methoxy-2-methyl isoflavone	Sodium-dependent dopamine transporter	DrugBank
MOL003896	7-Methoxy-2-methyl isoflavone	Beta-2 adrenergic receptor	DrugBank
MOL003896	7-Methoxy-2-methyl isoflavone	Alpha-1D adrenergic receptor	DrugBank
MOL003896	7-Methoxy-2-methyl isoflavone	Sodium-dependent serotonin transporter	DrugBank
MOL003896	7-Methoxy-2-methyl isoflavone	Estrogen receptor beta	DrugBank
MOL003896	7-Methoxy-2-methyl isoflavone	Gamma-aminobutyric acid receptor subunit alpha-1	DrugBank
MOL003896	7-Methoxy-2-methyl isoflavone	Dipeptidyl peptidase IV	DrugBank
MOL003896	7-Methoxy-2-methyl isoflavone	Mitogen-activated protein kinase 14	DrugBank
MOL003896	7-Methoxy-2-methyl isoflavone	Glycogen synthase kinase-3 beta	DrugBank
MOL003896	7-Methoxy-2-methyl isoflavone	Heat shock protein HSP 90	DrugBank
MOL003896	7-Methoxy-2-methyl isoflavone	Cell division protein kinase 2	DrugBank
MOL003896	7-Methoxy-2-methyl isoflavone	Leukotriene A-4 hydrolase	DrugBank
MOL003896	7-Methoxy-2-methyl isoflavone	Amine oxidase [flavin-containing] B	DrugBank
MOL003896	7-Methoxy-2-methyl isoflavone	Neuronal acetylcholine receptor protein, alpha-7 chain	DrugBank
MOL003896	7-Methoxy-2-methyl isoflavone	Serine/threonine-protein kinase Chk1	DrugBank
MOL003896	7-Methoxy-2-methyl isoflavone	mRNA of PKA Catalytic Subunit C-alpha	DrugBank
MOL003896	7-Methoxy-2-methyl isoflavone	Ig gamma-1 chain C region	DrugBank
MOL003896	7-Methoxy-2-methyl isoflavone	Trypsin-1	DrugBank
MOL003896	7-Methoxy-2-methyl isoflavone	Proto-oncogene serine/threonine-protein kinase Pim-1	DrugBank
MOL003896	7-Methoxy-2-methyl isoflavone	Cyclin-A2	DrugBank
MOL003896	7-Methoxy-2-methyl isoflavone	Nuclear receptor coactivator 1	DrugBank
MOL003896	7-Methoxy-2-methyl isoflavone	cAMP-dependent protein kinase inhibitor alpha	DrugBank
MOL003896	7-Methoxy-2-methyl isoflavone	Calmodulin	DrugBank
MOL003896	7-Methoxy-2-methyl isoflavone	Muscarinic acetylcholine receptor M5	DrugBank
MOL003896	7-Methoxy-2-methyl isoflavone	Nitric-oxide synthase, endothelial	DrugBank
MOL003896	7-Methoxy-2-methyl isoflavone	Mu-type opioid receptor	DrugBank
MOL003896	7-Methoxy-2-methyl isoflavone	Nuclear receptor coactivator 2	DrugBank
MOL000392	formononetin	Nitric oxide synthase, inducible	DrugBank
MOL000392	formononetin	Prostaglandin G/H synthase 1	DrugBank
MOL000392	formononetin	Muscarinic acetylcholine receptor M1	DrugBank
MOL000392	formononetin	Estrogen receptor	DrugBank	validated
MOL000392	formononetin	Androgen receptor	DrugBank
MOL000392	formononetin	Peroxisome proliferator activated receptor gamma	DrugBank
MOL000392	formononetin	Prostaglandin G/H synthase 2	DrugBank
MOL000392	formononetin	Retinoic acid receptor RXR-alpha	DrugBank
MOL000392	formononetin	CGMP-inhibited 3',5'-cyclic phosphodiesterase A	DrugBank
MOL000392	formononetin	Alpha-1A adrenergic receptor	DrugBank
MOL000392	formononetin	Sodium-dependent dopamine transporter	DrugBank
MOL000392	formononetin	Beta-2 adrenergic receptor	DrugBank
MOL000392	formononetin	Sodium-dependent serotonin transporter	DrugBank
MOL000392	formononetin	Estrogen receptor beta	DrugBank	validated
MOL000392	formononetin	Dipeptidyl peptidase IV	DrugBank
MOL000392	formononetin	Mitogen-activated protein kinase 14	DrugBank
MOL000392	formononetin	Glycogen synthase kinase-3 beta	DrugBank
MOL000392	formononetin	Heat shock protein HSP 90	DrugBank
MOL000392	formononetin	Cell division protein kinase 2	DrugBank
MOL000392	formononetin	Amine oxidase [flavin-containing] B	DrugBank
MOL000392	formononetin	Serine/threonine-protein kinase Chk1	DrugBank
MOL000392	formononetin	mRNA of PKA Catalytic Subunit C-alpha	DrugBank
MOL000392	formononetin	Trypsin-1	DrugBank
MOL000392	formononetin	Proto-oncogene serine/threonine-protein kinase Pim-1	DrugBank
MOL000392	formononetin	Cyclin-A2	DrugBank
MOL000392	formononetin	Calmodulin	DrugBank
MOL000392	formononetin	cAMP-dependent protein kinase inhibitor alpha	DrugBank
MOL000392	formononetin	Thrombin	DrugBank
MOL000392	formononetin	Nitric-oxide synthase, endothelial	DrugBank
MOL000392	formononetin	Acetylcholinesterase	DrugBank
MOL000392	formononetin	Beta-lactamase	DrugBank
MOL000392	formononetin	Transcription factor AP-1	DrugBank	validated
MOL000392	formononetin	Peroxisome proliferator-activated receptor gamma	N/A	validated
MOL000392	formononetin	Interleukin-4	N/A	validated
MOL000392	formononetin	NAD-dependent deacetylase sirtuin-1	N/A	validated
MOL000392	formononetin	ATP synthase subunit beta, mitochondrial	DrugBank	validated
MOL000392	formononetin	NADH-ubiquinone oxidoreductase chain 6	DrugBank	validated
MOL000392	formononetin	3 beta-hydroxysteroid dehydrogenase/Delta 5-->4-isomerase type 2	N/A	validated
MOL000392	formononetin	3 beta-hydroxysteroid dehydrogenase/Delta 5-->4-isomerase type 1	N/A	validated
MOL000040	Scopoletol	Prostaglandin G/H synthase 1	DrugBank
MOL000040	Scopoletol	Thrombin	DrugBank
MOL000040	Scopoletol	NRH dehydrogenase [quinone] 2	DrugBank
MOL000040	Scopoletol	Prostaglandin G/H synthase 2	DrugBank
MOL000040	Scopoletol	Carbonic anhydrase I	DrugBank
MOL000040	Scopoletol	Beta-2 adrenergic receptor	DrugBank
MOL000040	Scopoletol	Leukotriene A-4 hydrolase	DrugBank
MOL000040	Scopoletol	Amine oxidase [flavin-containing] B	DrugBank
MOL000040	Scopoletol	Glutamate receptor 2	DrugBank
MOL000040	Scopoletol	mRNA of PKA Catalytic Subunit C-alpha	DrugBank
MOL000040	Scopoletol	Sodium-dependent noradrenaline transporter	DrugBank
MOL000040	Scopoletol	Queuine tRNA-ribosyltransferase	DrugBank
MOL000415	rutin	DNA topoisomerase II	DrugBank
MOL000415	rutin	Transcription factor p65	N/A	validated
MOL000415	rutin	Tumor necrosis factor	DrugBank	validated
MOL000415	rutin	Interleukin-6	DrugBank	validated
MOL000415	rutin	Caspase-3	N/A	validated
MOL000415	rutin	NADPH--cytochrome P450 reductase	DrugBank	validated
MOL000415	rutin	Superoxide dismutase [Cu-Zn]	DrugBank	validated
MOL000415	rutin	Catalase	DrugBank	validated
MOL000415	rutin	Interleukin-1 beta	DrugBank	validated
MOL000415	rutin	Interleukin-8	N/A	validated
MOL000415	rutin	Protein kinase C beta type	N/A	validated
MOL000415	rutin	Arachidonate 5-lipoxygenase	DrugBank	validated
MOL000415	rutin	3-hydroxy-3-methylglutaryl-coenzyme A reductase	DrugBank	validated
MOL000415	rutin	Hyaluronan synthase 2	N/A	validated
MOL000415	rutin	Glutathione S-transferase P	DrugBank	validated
MOL000415	rutin	Type I iodothyronine deiodinase	N/A	validated
MOL000415	rutin	C5a anaphylatoxin chemotactic receptor	N/A	validated
MOL000415	rutin	Insulin	DrugBank	validated
MOL000415	rutin	Low affinity immunoglobulin epsilon Fc receptor	N/A	validated
MOL000415	rutin	Integrin beta-2	DrugBank	validated
MOL000415	rutin	Thromboxane A2 receptor	DrugBank	validated
MOL000417	Calycosin	Nitric oxide synthase, inducible	DrugBank
MOL000417	Calycosin	Prostaglandin G/H synthase 1	DrugBank
MOL000417	Calycosin	Estrogen receptor	DrugBank
MOL000417	Calycosin	Androgen receptor	DrugBank
MOL000417	Calycosin	Peroxisome proliferator activated receptor gamma	DrugBank
MOL000417	Calycosin	Prostaglandin G/H synthase 2	DrugBank
MOL000417	Calycosin	Retinoic acid receptor RXR-alpha	DrugBank
MOL000417	Calycosin	CGMP-inhibited 3',5'-cyclic phosphodiesterase A	DrugBank
MOL000417	Calycosin	Estrogen receptor beta	DrugBank
MOL000417	Calycosin	Dipeptidyl peptidase IV	DrugBank
MOL000417	Calycosin	Mitogen-activated protein kinase 14	DrugBank
MOL000417	Calycosin	Glycogen synthase kinase-3 beta	DrugBank
MOL000417	Calycosin	Heat shock protein HSP 90	DrugBank
MOL000417	Calycosin	Cell division protein kinase 2	DrugBank
MOL000417	Calycosin	Serine/threonine-protein kinase Chk1	DrugBank
MOL000417	Calycosin	mRNA of PKA Catalytic Subunit C-alpha	DrugBank
MOL000417	Calycosin	Trypsin-1	DrugBank
MOL000417	Calycosin	Proto-oncogene serine/threonine-protein kinase Pim-1	DrugBank
MOL000417	Calycosin	Cyclin-A2	DrugBank
MOL000417	Calycosin	Nuclear receptor coactivator 2	DrugBank
MOL000417	Calycosin	Calmodulin	DrugBank
MOL000417	Calycosin	Beta-2 adrenergic receptor	DrugBank
MOL000422	kaempferol	Nitric oxide synthase, inducible	DrugBank	validated
MOL000422	kaempferol	Prostaglandin G/H synthase 1	DrugBank
MOL000422	kaempferol	Androgen receptor	DrugBank
MOL000422	kaempferol	Peroxisome proliferator activated receptor gamma	DrugBank
MOL000422	kaempferol	Prostaglandin G/H synthase 2	DrugBank	validated
MOL000422	kaempferol	Heat shock protein HSP 90	DrugBank
MOL000422	kaempferol	Phosphatidylinositol-4,5-bisphosphate 3-kinase catalytic subunit, gamma isoform	DrugBank
MOL000422	kaempferol	mRNA of PKA Catalytic Subunit C-alpha	DrugBank
MOL000422	kaempferol	Nuclear receptor coactivator 2	DrugBank
MOL000422	kaempferol	Dipeptidyl peptidase IV	DrugBank
MOL000422	kaempferol	Trypsin-1	DrugBank
MOL000422	kaempferol	Progesterone receptor	DrugBank
MOL000422	kaempferol	Thrombin	DrugBank
MOL000422	kaempferol	Muscarinic acetylcholine receptor M1	DrugBank
MOL000422	kaempferol	Nitric-oxide synthase, endothelial	DrugBank
MOL000422	kaempferol	Gamma-aminobutyric-acid receptor alpha-2 subunit	DrugBank
MOL000422	kaempferol	Acetylcholinesterase	DrugBank
MOL000422	kaempferol	Sodium-dependent noradrenaline transporter	DrugBank
MOL000422	kaempferol	Muscarinic acetylcholine receptor M2	DrugBank
MOL000422	kaempferol	Alpha-1B adrenergic receptor	DrugBank
MOL000422	kaempferol	Gamma-aminobutyric acid receptor subunit alpha-1	DrugBank
MOL000422	kaempferol	DNA topoisomerase II	DrugBank
MOL000422	kaempferol	Coagulation factor VII	DrugBank
MOL000422	kaempferol	Calmodulin	DrugBank
MOL000422	kaempferol	Transcription factor p65	N/A	validated
MOL000422	kaempferol	Inhibitor of nuclear factor kappa-B kinase subunit beta	N/A	validated
MOL000422	kaempferol	RAC-alpha serine/threonine-protein kinase	N/A	validated
MOL000422	kaempferol	Apoptosis regulator Bcl-2	DrugBank	validated
MOL000422	kaempferol	Apoptosis regulator BAX	N/A	validated
MOL000422	kaempferol	Tumor necrosis factor	DrugBank	validated
MOL000422	kaempferol	Transcription factor AP-1	DrugBank	validated
MOL000422	kaempferol	Activator of 90 kDa heat shock protein ATPase homolog 1	N/A	validated
MOL000422	kaempferol	Caspase-3	N/A	validated
MOL000422	kaempferol	Mitogen-activated protein kinase 8	DrugBank	validated
MOL000422	kaempferol	Xanthine dehydrogenase/oxidase	DrugBank	validated
MOL000422	kaempferol	Interstitial collagenase	DrugBank	validated
MOL000422	kaempferol	Signal transducer and activator of transcription 1-alpha/beta	N/A	validated
MOL000422	kaempferol	Cell division control protein 2 homolog	DrugBank	validated
MOL000422	kaempferol	Peroxisome proliferator-activated receptor gamma	N/A	validated
MOL000422	kaempferol	Heme oxygenase 1	DrugBank	validated
MOL000422	kaempferol	Cytochrome P450 3A4	DrugBank	validated
MOL000422	kaempferol	Cytochrome P450 1A2	DrugBank	validated
MOL000422	kaempferol	Cytochrome P450 1A1	N/A	validated
MOL000422	kaempferol	Intercellular adhesion molecule 1	N/A	validated
MOL000422	kaempferol	E-selectin	DrugBank	validated
MOL000422	kaempferol	Vascular cell adhesion protein 1	DrugBank	validated
MOL000422	kaempferol	Nuclear receptor subfamily 1 group I member 2	N/A	validated
MOL000422	kaempferol	Cytochrome P450 1B1	N/A	validated
MOL000422	kaempferol	Arachidonate 5-lipoxygenase	DrugBank	validated
MOL000422	kaempferol	Hyaluronan synthase 2	N/A	validated
MOL000422	kaempferol	Glutathione S-transferase P	DrugBank	validated
MOL000422	kaempferol	Aryl hydrocarbon receptor	DrugBank	validated
MOL000422	kaempferol	26S proteasome non-ATPase regulatory subunit 3	N/A	validated
MOL000422	kaempferol	Solute carrier family 2, facilitated glucose transporter member 4	N/A	validated
MOL000422	kaempferol	Nuclear receptor subfamily 1 group I member 3	N/A	validated
MOL000422	kaempferol	Insulin receptor	DrugBank	validated
MOL000422	kaempferol	Type I iodothyronine deiodinase	N/A	validated
MOL000422	kaempferol	Serine/threonine-protein phosphatase 2B catalytic subunit alpha isoform	DrugBank	validated
MOL000422	kaempferol	Peroxidase C1A	N/A	validated
MOL000422	kaempferol	Glutathione S-transferase Mu 1	DrugBank	validated
MOL000422	kaempferol	Glutathione S-transferase Mu 2	DrugBank	validated
MOL000422	kaempferol	Aldo-keto reductase family 1 member C3	DrugBank	validated
MOL000422	kaempferol	Antileukoproteinase	N/A	validated
MOL004328	naringenin	Prostaglandin G/H synthase 1	DrugBank
MOL004328	naringenin	Estrogen receptor	DrugBank	validated
MOL004328	naringenin	Prostaglandin G/H synthase 2	DrugBank
MOL004328	naringenin	Heat shock protein HSP 90	DrugBank
MOL004328	naringenin	Beta-lactamase	DrugBank
MOL004328	naringenin	mRNA of PKA Catalytic Subunit C-alpha	DrugBank
MOL004328	naringenin	Phosphatidylinositol-4,5-bisphosphate 3-kinase catalytic subunit, gamma isoform	DrugBank
MOL004328	naringenin	Transcription factor p65	N/A	validated
MOL004328	naringenin	RAC-alpha serine/threonine-protein kinase	N/A	validated
MOL004328	naringenin	Apoptosis regulator Bcl-2	DrugBank	validated
MOL004328	naringenin	Mitogen-activated protein kinase 3	DrugBank	validated
MOL004328	naringenin	Mitogen-activated protein kinase 1	DrugBank	validated
MOL004328	naringenin	Caspase-3	N/A	validated
MOL004328	naringenin	Fatty acid synthase	DrugBank	validated
MOL004328	naringenin	Low-density lipoprotein receptor	DrugBank	validated
MOL004328	naringenin	Bcl2 antagonist of cell death	N/A	validated
MOL004328	naringenin	Superoxide dismutase [Cu-Zn]	DrugBank	validated
MOL004328	naringenin	Catalase	DrugBank	validated
MOL004328	naringenin	Peroxisome proliferator-activated receptor gamma	N/A	validated
MOL004328	naringenin	Microsomal triglyceride transfer protein large subunit	N/A	validated
MOL004328	naringenin	Apolipoprotein B-100	N/A	validated
MOL004328	naringenin	Phospholipase B1, membrane-associated	N/A	validated
MOL004328	naringenin	3-hydroxy-3-methylglutaryl-coenzyme A reductase	DrugBank	validated
MOL004328	naringenin	Cytochrome P450 19A1	N/A	validated
MOL004328	naringenin	Glutathione S-transferase P	DrugBank	validated
MOL004328	naringenin	UDP-glucuronosyltransferase 1-1	N/A	validated
MOL004328	naringenin	Peroxisome proliferator-activated receptor alpha	N/A	validated
MOL004328	naringenin	Sterol regulatory element-binding protein 1	N/A	validated
MOL004328	naringenin	Glutathione reductase, mitochondrial	DrugBank	validated
MOL004328	naringenin	Multidrug resistance-associated protein 1	DrugBank	validated
MOL004328	naringenin	Adiponectin	N/A	validated
MOL004328	naringenin	Sterol O-acyltransferase 2	N/A	validated
MOL004328	naringenin	Aldo-keto reductase family 1 member C1	DrugBank	validated
MOL004328	naringenin	Aspartate aminotransferase, cytoplasmic	DrugBank	validated
MOL004328	naringenin	4-aminobutyrate aminotransferase, mitochondrial	DrugBank	validated
MOL004328	naringenin	Liver carboxylesterase 1	N/A	validated
MOL004328	naringenin	Sterol O-acyltransferase 1	DrugBank	validated
MOL000437	Hirsutrin	DNA topoisomerase II	DrugBank
MOL000437	Hirsutrin	mRNA of Protein-tyrosine phosphatase, non-receptor type 1	DrugBank
MOL000437	Hirsutrin	Coagulation factor Xa	DrugBank
MOL004589	Methylheptane	Cholinesterase	DrugBank
MOL004589	Methylheptane	mRNA of PKA Catalytic Subunit C-alpha	DrugBank
MOL004589	Methylheptane	Trypsin-3	DrugBank
MOL004589	Methylheptane	Alcohol dehydrogenase 1B	DrugBank
MOL004589	Methylheptane	Alcohol dehydrogenase 1C	DrugBank
MOL000467	Castanin	Nitric oxide synthase, inducible	DrugBank
MOL000467	Castanin	Prostaglandin G/H synthase 1	DrugBank
MOL000467	Castanin	Muscarinic acetylcholine receptor M3	DrugBank
MOL000467	Castanin	Estrogen receptor	DrugBank
MOL000467	Castanin	Androgen receptor	DrugBank
MOL000467	Castanin	Sodium channel protein type 5 subunit alpha	DrugBank
MOL000467	Castanin	Peroxisome proliferator activated receptor gamma	DrugBank
MOL000467	Castanin	Prostaglandin G/H synthase 2	DrugBank
MOL000467	Castanin	Retinoic acid receptor RXR-alpha	DrugBank
MOL000467	Castanin	CGMP-inhibited 3',5'-cyclic phosphodiesterase A	DrugBank
MOL000467	Castanin	Alpha-1B adrenergic receptor	DrugBank
MOL000467	Castanin	Beta-2 adrenergic receptor	DrugBank
MOL000467	Castanin	Estrogen receptor beta	DrugBank
MOL000467	Castanin	Dipeptidyl peptidase IV	DrugBank
MOL000467	Castanin	Beta-secretase	DrugBank
MOL000467	Castanin	Mitogen-activated protein kinase 14	DrugBank
MOL000467	Castanin	Glycogen synthase kinase-3 beta	DrugBank
MOL000467	Castanin	Heat shock protein HSP 90	DrugBank
MOL000467	Castanin	Cell division protein kinase 2	DrugBank
MOL000467	Castanin	Serine/threonine-protein kinase Chk1	DrugBank
MOL000467	Castanin	mRNA of PKA Catalytic Subunit C-alpha	DrugBank
MOL000467	Castanin	Ig gamma-1 chain C region	DrugBank
MOL000467	Castanin	Trypsin-1	DrugBank
MOL000467	Castanin	Proto-oncogene serine/threonine-protein kinase Pim-1	DrugBank
MOL000467	Castanin	Cyclin-A2	DrugBank
MOL000467	Castanin	Calmodulin	DrugBank
MOL000467	Castanin	Thrombin	DrugBank
MOL000467	Castanin	Acetylcholinesterase	DrugBank
MOL000467	Castanin	Nuclear receptor coactivator 2	DrugBank
MOL000467	Castanin	Dopamine D1 receptor	DrugBank
MOL004723	beta-Terpinene	Prostaglandin G/H synthase 1	DrugBank
MOL004723	beta-Terpinene	Muscarinic acetylcholine receptor M3	DrugBank
MOL004723	beta-Terpinene	Muscarinic acetylcholine receptor M1	DrugBank
MOL004723	beta-Terpinene	Prostaglandin G/H synthase 2	DrugBank
MOL004723	beta-Terpinene	Gamma-aminobutyric-acid receptor alpha-2 subunit	DrugBank
MOL004723	beta-Terpinene	Muscarinic acetylcholine receptor M2	DrugBank
MOL004723	beta-Terpinene	Alpha-1B adrenergic receptor	DrugBank
MOL004723	beta-Terpinene	Neuronal acetylcholine receptor subunit alpha-2	DrugBank
MOL004723	beta-Terpinene	Gamma-aminobutyric acid receptor subunit alpha-1	DrugBank
MOL004723	beta-Terpinene	Nuclear receptor coactivator 2	DrugBank
MOL004723	beta-Terpinene	Gamma-aminobutyric-acid receptor subunit alpha-6	DrugBank
MOL004723	beta-Terpinene	Cytochrome P450-cam	DrugBank
MOL004723	beta-Terpinene	Alcohol dehydrogenase 1C	DrugBank
MOL000475	anethole	Alpha-2C adrenergic receptor	DrugBank
MOL000475	anethole	Sodium-dependent noradrenaline transporter	DrugBank
MOL000475	anethole	Alpha-1A adrenergic receptor	DrugBank
MOL000475	anethole	Sodium-dependent dopamine transporter	DrugBank
MOL000475	anethole	Beta-2 adrenergic receptor	DrugBank
MOL000475	anethole	Amine oxidase [flavin-containing] B	DrugBank
MOL000475	anethole	Amine oxidase [flavin-containing] A	DrugBank
MOL000475	anethole	Lysozyme	DrugBank
MOL000475	anethole	Renin, renal	DrugBank
MOL000475	anethole	Trypsin-3	DrugBank
MOL000475	anethole	Muscarinic acetylcholine receptor M1	DrugBank
MOL000475	anethole	Transcription factor p65	N/A	validated
MOL000475	anethole	Transcription factor AP-1	DrugBank	validated
MOL000475	anethole	NF-kappa-B inhibitor alpha	N/A	validated
MOL000475	anethole	Interleukin-2	DrugBank	validated
MOL004802	(E)-1-butoxyhex-2-ene	Alcohol dehydrogenase 1C	DrugBank
MOL004804	18beta-glycyrrhetinic acid	Cytochrome P450 2E1	N/A	validated
MOL004804	18beta-glycyrrhetinic acid	Corticosteroid 11-beta-dehydrogenase isozyme 2	N/A	validated
MOL004804	18beta-glycyrrhetinic acid	Catenin beta-1	N/A	validated
MOL004804	18beta-glycyrrhetinic acid	Gap junction alpha-1 protein	DrugBank	validated
MOL004804	18beta-glycyrrhetinic acid	Catenin alpha-1	N/A	validated
MOL004804	18beta-glycyrrhetinic acid	Junction plakoglobin	N/A	validated
MOL004805	(2S)-2-[4-hydroxy-3-(3-methylbut-2-enyl)phenyl]-8,8-dimethyl-2,3-dihydropyrano[2,3-f]chromen-4-one	Nitric oxide synthase, inducible	DrugBank
MOL004805	(2S)-2-[4-hydroxy-3-(3-methylbut-2-enyl)phenyl]-8,8-dimethyl-2,3-dihydropyrano[2,3-f]chromen-4-one	Potassium voltage-gated channel subfamily H member 2	DrugBank
MOL004805	(2S)-2-[4-hydroxy-3-(3-methylbut-2-enyl)phenyl]-8,8-dimethyl-2,3-dihydropyrano[2,3-f]chromen-4-one	Estrogen receptor	DrugBank
MOL004805	(2S)-2-[4-hydroxy-3-(3-methylbut-2-enyl)phenyl]-8,8-dimethyl-2,3-dihydropyrano[2,3-f]chromen-4-one	Androgen receptor	DrugBank
MOL004805	(2S)-2-[4-hydroxy-3-(3-methylbut-2-enyl)phenyl]-8,8-dimethyl-2,3-dihydropyrano[2,3-f]chromen-4-one	Peroxisome proliferator activated receptor gamma	DrugBank
MOL004805	(2S)-2-[4-hydroxy-3-(3-methylbut-2-enyl)phenyl]-8,8-dimethyl-2,3-dihydropyrano[2,3-f]chromen-4-one	Coagulation factor Xa	DrugBank
MOL004805	(2S)-2-[4-hydroxy-3-(3-methylbut-2-enyl)phenyl]-8,8-dimethyl-2,3-dihydropyrano[2,3-f]chromen-4-one	Prostaglandin G/H synthase 2	DrugBank
MOL004805	(2S)-2-[4-hydroxy-3-(3-methylbut-2-enyl)phenyl]-8,8-dimethyl-2,3-dihydropyrano[2,3-f]chromen-4-one	Estrogen receptor beta	DrugBank
MOL004805	(2S)-2-[4-hydroxy-3-(3-methylbut-2-enyl)phenyl]-8,8-dimethyl-2,3-dihydropyrano[2,3-f]chromen-4-one	Mitogen-activated protein kinase 14	DrugBank
MOL004805	(2S)-2-[4-hydroxy-3-(3-methylbut-2-enyl)phenyl]-8,8-dimethyl-2,3-dihydropyrano[2,3-f]chromen-4-one	Glycogen synthase kinase-3 beta	DrugBank
MOL004805	(2S)-2-[4-hydroxy-3-(3-methylbut-2-enyl)phenyl]-8,8-dimethyl-2,3-dihydropyrano[2,3-f]chromen-4-one	Proto-oncogene serine/threonine-protein kinase Pim-1	DrugBank
MOL004805	(2S)-2-[4-hydroxy-3-(3-methylbut-2-enyl)phenyl]-8,8-dimethyl-2,3-dihydropyrano[2,3-f]chromen-4-one	Calmodulin	DrugBank
MOL004806	euchrenone	Nitric oxide synthase, inducible	DrugBank
MOL004806	euchrenone	Potassium voltage-gated channel subfamily H member 2	DrugBank
MOL004806	euchrenone	Estrogen receptor	DrugBank
MOL004806	euchrenone	Sodium channel protein type 5 subunit alpha	DrugBank
MOL004806	euchrenone	Coagulation factor Xa	DrugBank
MOL004806	euchrenone	Prostaglandin G/H synthase 2	DrugBank
MOL004806	euchrenone	Estrogen receptor beta	DrugBank
MOL004806	euchrenone	Beta-secretase	DrugBank
MOL004806	euchrenone	Proto-oncogene serine/threonine-protein kinase Pim-1	DrugBank
MOL004806	euchrenone	Calmodulin	DrugBank
MOL004807	glucuronic acid	Prostaglandin G/H synthase 2	DrugBank
MOL004807	glucuronic acid	Lactase-phlorizin hydrolase	DrugBank
MOL004807	glucuronic acid	Ig gamma-1 chain C region	DrugBank
MOL004807	glucuronic acid	Ferrichrome-iron receptor	DrugBank
MOL004807	glucuronic acid	Hyaluronate lyase	DrugBank
MOL004807	glucuronic acid	Glutamate receptor 2	DrugBank
MOL004807	glucuronic acid	Chondroitinase AC	DrugBank
MOL004807	glucuronic acid	Superoxide dismutase [Cu-Zn]	DrugBank	validated
MOL004808	glyasperin B	Nitric oxide synthase, inducible	DrugBank
MOL004808	glyasperin B	Thrombin	DrugBank
MOL004808	glyasperin B	Estrogen receptor	DrugBank
MOL004808	glyasperin B	Androgen receptor	DrugBank
MOL004808	glyasperin B	Peroxisome proliferator activated receptor gamma	DrugBank
MOL004808	glyasperin B	Coagulation factor Xa	DrugBank
MOL004808	glyasperin B	Prostaglandin G/H synthase 2	DrugBank
MOL004808	glyasperin B	Coagulation factor VII	DrugBank
MOL004808	glyasperin B	Vascular endothelial growth factor receptor 2	DrugBank
MOL004808	glyasperin B	Acetylcholinesterase	DrugBank
MOL004808	glyasperin B	DNA topoisomerase II	DrugBank
MOL004808	glyasperin B	Estrogen receptor beta	DrugBank
MOL004808	glyasperin B	Dipeptidyl peptidase IV	DrugBank
MOL004808	glyasperin B	Glycogen synthase kinase-3 beta	DrugBank
MOL004808	glyasperin B	Heat shock protein HSP 90	DrugBank
MOL004808	glyasperin B	Cell division protein kinase 2	DrugBank
MOL004808	glyasperin B	Trypsin-1	DrugBank
MOL004808	glyasperin B	Proto-oncogene serine/threonine-protein kinase Pim-1	DrugBank
MOL004808	glyasperin B	Cyclin-A2	DrugBank
MOL004808	glyasperin B	Nuclear receptor coactivator 2	DrugBank
MOL004808	glyasperin B	Calmodulin	DrugBank
MOL004810	glyasperin F	Nitric oxide synthase, inducible	DrugBank
MOL004810	glyasperin F	Prostaglandin G/H synthase 1	DrugBank
MOL004810	glyasperin F	Estrogen receptor	DrugBank
MOL004810	glyasperin F	Androgen receptor	DrugBank
MOL004810	glyasperin F	Sodium channel protein type 5 subunit alpha	DrugBank
MOL004810	glyasperin F	Peroxisome proliferator activated receptor gamma	DrugBank
MOL004810	glyasperin F	Coagulation factor Xa	DrugBank
MOL004810	glyasperin F	Prostaglandin G/H synthase 2	DrugBank
MOL004810	glyasperin F	DNA topoisomerase II	DrugBank
MOL004810	glyasperin F	Estrogen receptor beta	DrugBank
MOL004810	glyasperin F	Mitogen-activated protein kinase 14	DrugBank
MOL004810	glyasperin F	Glycogen synthase kinase-3 beta	DrugBank
MOL004810	glyasperin F	Heat shock protein HSP 90	DrugBank
MOL004810	glyasperin F	Cell division protein kinase 2	DrugBank
MOL004810	glyasperin F	Trypsin-1	DrugBank
MOL004810	glyasperin F	Proto-oncogene serine/threonine-protein kinase Pim-1	DrugBank
MOL004810	glyasperin F	Cyclin-A2	DrugBank
MOL004810	glyasperin F	Calmodulin	DrugBank
MOL004811	Glyasperin C	Nitric oxide synthase, inducible	DrugBank
MOL004811	Glyasperin C	Thrombin	DrugBank
MOL004811	Glyasperin C	Potassium voltage-gated channel subfamily H member 2	DrugBank
MOL004811	Glyasperin C	Estrogen receptor	DrugBank
MOL004811	Glyasperin C	Androgen receptor	DrugBank
MOL004811	Glyasperin C	Sodium channel protein type 5 subunit alpha	DrugBank
MOL004811	Glyasperin C	Peroxisome proliferator activated receptor gamma	DrugBank
MOL004811	Glyasperin C	Coagulation factor Xa	DrugBank
MOL004811	Glyasperin C	Prostaglandin G/H synthase 2	DrugBank
MOL004811	Glyasperin C	Retinoic acid receptor RXR-alpha	DrugBank
MOL004811	Glyasperin C	Acetylcholinesterase	DrugBank
MOL004811	Glyasperin C	DNA topoisomerase II	DrugBank
MOL004811	Glyasperin C	Estrogen receptor beta	DrugBank
MOL004811	Glyasperin C	Dipeptidyl peptidase IV	DrugBank
MOL004811	Glyasperin C	Mitogen-activated protein kinase 14	DrugBank
MOL004811	Glyasperin C	Glycogen synthase kinase-3 beta	DrugBank
MOL004811	Glyasperin C	Heat shock protein HSP 90	DrugBank
MOL004811	Glyasperin C	Cell division protein kinase 2	DrugBank
MOL004811	Glyasperin C	Serine/threonine-protein kinase Chk1	DrugBank
MOL004811	Glyasperin C	Trypsin-1	DrugBank
MOL004811	Glyasperin C	Proto-oncogene serine/threonine-protein kinase Pim-1	DrugBank
MOL004811	Glyasperin C	Cyclin-A2	DrugBank
MOL004811	Glyasperin C	Nuclear receptor coactivator 2	DrugBank
MOL004811	Glyasperin C	Calmodulin	DrugBank
MOL004814	Isotrifoliol	Nitric oxide synthase, inducible	DrugBank
MOL004814	Isotrifoliol	Estrogen receptor	DrugBank
MOL004814	Isotrifoliol	Androgen receptor	DrugBank
MOL004814	Isotrifoliol	Prostaglandin G/H synthase 2	DrugBank
MOL004814	Isotrifoliol	Estrogen receptor beta	DrugBank
MOL004814	Isotrifoliol	Mitogen-activated protein kinase 14	DrugBank
MOL004814	Isotrifoliol	Glycogen synthase kinase-3 beta	DrugBank
MOL004814	Isotrifoliol	Heat shock protein HSP 90	DrugBank
MOL004814	Isotrifoliol	Cell division protein kinase 2	DrugBank
MOL004814	Isotrifoliol	Phosphatidylinositol-4,5-bisphosphate 3-kinase catalytic subunit, gamma isoform	DrugBank
MOL004814	Isotrifoliol	Serine/threonine-protein kinase Chk1	DrugBank
MOL004814	Isotrifoliol	mRNA of PKA Catalytic Subunit C-alpha	DrugBank
MOL004814	Isotrifoliol	Proto-oncogene serine/threonine-protein kinase Pim-1	DrugBank
MOL004814	Isotrifoliol	Cyclin-A2	DrugBank
MOL004815	(E)-1-(2,4-dihydroxyphenyl)-3-(2,2-dimethylchromen-6-yl)prop-2-en-1-one	Nitric oxide synthase, inducible	DrugBank
MOL004815	(E)-1-(2,4-dihydroxyphenyl)-3-(2,2-dimethylchromen-6-yl)prop-2-en-1-one	Prostaglandin G/H synthase 1	DrugBank
MOL004815	(E)-1-(2,4-dihydroxyphenyl)-3-(2,2-dimethylchromen-6-yl)prop-2-en-1-one	Estrogen receptor	DrugBank
MOL004815	(E)-1-(2,4-dihydroxyphenyl)-3-(2,2-dimethylchromen-6-yl)prop-2-en-1-one	Androgen receptor	DrugBank
MOL004815	(E)-1-(2,4-dihydroxyphenyl)-3-(2,2-dimethylchromen-6-yl)prop-2-en-1-one	Sodium channel protein type 5 subunit alpha	DrugBank
MOL004815	(E)-1-(2,4-dihydroxyphenyl)-3-(2,2-dimethylchromen-6-yl)prop-2-en-1-one	Peroxisome proliferator activated receptor gamma	DrugBank
MOL004815	(E)-1-(2,4-dihydroxyphenyl)-3-(2,2-dimethylchromen-6-yl)prop-2-en-1-one	Coagulation factor Xa	DrugBank
MOL004815	(E)-1-(2,4-dihydroxyphenyl)-3-(2,2-dimethylchromen-6-yl)prop-2-en-1-one	Prostaglandin G/H synthase 2	DrugBank
MOL004815	(E)-1-(2,4-dihydroxyphenyl)-3-(2,2-dimethylchromen-6-yl)prop-2-en-1-one	Carbonic anhydrase II	DrugBank
MOL004815	(E)-1-(2,4-dihydroxyphenyl)-3-(2,2-dimethylchromen-6-yl)prop-2-en-1-one	Retinoic acid receptor RXR-alpha	DrugBank
MOL004815	(E)-1-(2,4-dihydroxyphenyl)-3-(2,2-dimethylchromen-6-yl)prop-2-en-1-one	Alpha-1B adrenergic receptor	DrugBank
MOL004815	(E)-1-(2,4-dihydroxyphenyl)-3-(2,2-dimethylchromen-6-yl)prop-2-en-1-one	Estrogen receptor beta	DrugBank
MOL004815	(E)-1-(2,4-dihydroxyphenyl)-3-(2,2-dimethylchromen-6-yl)prop-2-en-1-one	Mitogen-activated protein kinase 14	DrugBank
MOL004815	(E)-1-(2,4-dihydroxyphenyl)-3-(2,2-dimethylchromen-6-yl)prop-2-en-1-one	Glycogen synthase kinase-3 beta	DrugBank
MOL004815	(E)-1-(2,4-dihydroxyphenyl)-3-(2,2-dimethylchromen-6-yl)prop-2-en-1-one	Cell division protein kinase 2	DrugBank
MOL004815	(E)-1-(2,4-dihydroxyphenyl)-3-(2,2-dimethylchromen-6-yl)prop-2-en-1-one	Serine/threonine-protein kinase Chk1	DrugBank
MOL004815	(E)-1-(2,4-dihydroxyphenyl)-3-(2,2-dimethylchromen-6-yl)prop-2-en-1-one	Proto-oncogene serine/threonine-protein kinase Pim-1	DrugBank
MOL004815	(E)-1-(2,4-dihydroxyphenyl)-3-(2,2-dimethylchromen-6-yl)prop-2-en-1-one	Cyclin-A2	DrugBank
MOL004815	(E)-1-(2,4-dihydroxyphenyl)-3-(2,2-dimethylchromen-6-yl)prop-2-en-1-one	Nuclear receptor coactivator 2	DrugBank
MOL004815	(E)-1-(2,4-dihydroxyphenyl)-3-(2,2-dimethylchromen-6-yl)prop-2-en-1-one	Calmodulin	DrugBank
MOL004820	kanzonols W	Nitric oxide synthase, inducible	DrugBank
MOL004820	kanzonols W	Prostaglandin G/H synthase 1	DrugBank
MOL004820	kanzonols W	Estrogen receptor	DrugBank
MOL004820	kanzonols W	Androgen receptor	DrugBank
MOL004820	kanzonols W	Sodium channel protein type 5 subunit alpha	DrugBank
MOL004820	kanzonols W	Peroxisome proliferator activated receptor gamma	DrugBank
MOL004820	kanzonols W	Coagulation factor Xa	DrugBank
MOL004820	kanzonols W	Prostaglandin G/H synthase 2	DrugBank
MOL004820	kanzonols W	Retinoic acid receptor RXR-alpha	DrugBank
MOL004820	kanzonols W	DNA topoisomerase II	DrugBank
MOL004820	kanzonols W	Estrogen receptor beta	DrugBank
MOL004820	kanzonols W	Mitogen-activated protein kinase 14	DrugBank
MOL004820	kanzonols W	Glycogen synthase kinase-3 beta	DrugBank
MOL004820	kanzonols W	Cell division protein kinase 2	DrugBank
MOL004820	kanzonols W	Serine/threonine-protein kinase Chk1	DrugBank
MOL004820	kanzonols W	Trypsin-1	DrugBank
MOL004820	kanzonols W	Proto-oncogene serine/threonine-protein kinase Pim-1	DrugBank
MOL004820	kanzonols W	Cyclin-A2	DrugBank
MOL004820	kanzonols W	Nuclear receptor coactivator 2	DrugBank
MOL004820	kanzonols W	Nuclear receptor coactivator 1	DrugBank
MOL004820	kanzonols W	Calmodulin	DrugBank
MOL004824	(2S)-6-(2,4-dihydroxyphenyl)-2-(2-hydroxypropan-2-yl)-4-methoxy-2,3-dihydrofuro[3,2-g]chromen-7-one	Nitric oxide synthase, inducible	DrugBank
MOL004824	(2S)-6-(2,4-dihydroxyphenyl)-2-(2-hydroxypropan-2-yl)-4-methoxy-2,3-dihydrofuro[3,2-g]chromen-7-one	Thrombin	DrugBank
MOL004824	(2S)-6-(2,4-dihydroxyphenyl)-2-(2-hydroxypropan-2-yl)-4-methoxy-2,3-dihydrofuro[3,2-g]chromen-7-one	Estrogen receptor	DrugBank
MOL004824	(2S)-6-(2,4-dihydroxyphenyl)-2-(2-hydroxypropan-2-yl)-4-methoxy-2,3-dihydrofuro[3,2-g]chromen-7-one	Androgen receptor	DrugBank
MOL004824	(2S)-6-(2,4-dihydroxyphenyl)-2-(2-hydroxypropan-2-yl)-4-methoxy-2,3-dihydrofuro[3,2-g]chromen-7-one	Peroxisome proliferator activated receptor gamma	DrugBank
MOL004824	(2S)-6-(2,4-dihydroxyphenyl)-2-(2-hydroxypropan-2-yl)-4-methoxy-2,3-dihydrofuro[3,2-g]chromen-7-one	Coagulation factor Xa	DrugBank
MOL004824	(2S)-6-(2,4-dihydroxyphenyl)-2-(2-hydroxypropan-2-yl)-4-methoxy-2,3-dihydrofuro[3,2-g]chromen-7-one	Prostaglandin G/H synthase 2	DrugBank
MOL004824	(2S)-6-(2,4-dihydroxyphenyl)-2-(2-hydroxypropan-2-yl)-4-methoxy-2,3-dihydrofuro[3,2-g]chromen-7-one	Coagulation factor VII	DrugBank
MOL004824	(2S)-6-(2,4-dihydroxyphenyl)-2-(2-hydroxypropan-2-yl)-4-methoxy-2,3-dihydrofuro[3,2-g]chromen-7-one	Vascular endothelial growth factor receptor 2	DrugBank
MOL004824	(2S)-6-(2,4-dihydroxyphenyl)-2-(2-hydroxypropan-2-yl)-4-methoxy-2,3-dihydrofuro[3,2-g]chromen-7-one	Acetylcholinesterase	DrugBank
MOL004824	(2S)-6-(2,4-dihydroxyphenyl)-2-(2-hydroxypropan-2-yl)-4-methoxy-2,3-dihydrofuro[3,2-g]chromen-7-one	DNA topoisomerase II	DrugBank
MOL004824	(2S)-6-(2,4-dihydroxyphenyl)-2-(2-hydroxypropan-2-yl)-4-methoxy-2,3-dihydrofuro[3,2-g]chromen-7-one	Estrogen receptor beta	DrugBank
MOL004824	(2S)-6-(2,4-dihydroxyphenyl)-2-(2-hydroxypropan-2-yl)-4-methoxy-2,3-dihydrofuro[3,2-g]chromen-7-one	Dipeptidyl peptidase IV	DrugBank
MOL004824	(2S)-6-(2,4-dihydroxyphenyl)-2-(2-hydroxypropan-2-yl)-4-methoxy-2,3-dihydrofuro[3,2-g]chromen-7-one	Mitogen-activated protein kinase 14	DrugBank
MOL004824	(2S)-6-(2,4-dihydroxyphenyl)-2-(2-hydroxypropan-2-yl)-4-methoxy-2,3-dihydrofuro[3,2-g]chromen-7-one	Glycogen synthase kinase-3 beta	DrugBank
MOL004824	(2S)-6-(2,4-dihydroxyphenyl)-2-(2-hydroxypropan-2-yl)-4-methoxy-2,3-dihydrofuro[3,2-g]chromen-7-one	Cell division protein kinase 2	DrugBank
MOL004824	(2S)-6-(2,4-dihydroxyphenyl)-2-(2-hydroxypropan-2-yl)-4-methoxy-2,3-dihydrofuro[3,2-g]chromen-7-one	Serine/threonine-protein kinase Chk1	DrugBank
MOL004824	(2S)-6-(2,4-dihydroxyphenyl)-2-(2-hydroxypropan-2-yl)-4-methoxy-2,3-dihydrofuro[3,2-g]chromen-7-one	Trypsin-1	DrugBank
MOL004824	(2S)-6-(2,4-dihydroxyphenyl)-2-(2-hydroxypropan-2-yl)-4-methoxy-2,3-dihydrofuro[3,2-g]chromen-7-one	Proto-oncogene serine/threonine-protein kinase Pim-1	DrugBank
MOL004824	(2S)-6-(2,4-dihydroxyphenyl)-2-(2-hydroxypropan-2-yl)-4-methoxy-2,3-dihydrofuro[3,2-g]chromen-7-one	Cyclin-A2	DrugBank
MOL004824	(2S)-6-(2,4-dihydroxyphenyl)-2-(2-hydroxypropan-2-yl)-4-methoxy-2,3-dihydrofuro[3,2-g]chromen-7-one	Calmodulin	DrugBank
MOL005812	naringin	DNA topoisomerase II	DrugBank
MOL005812	naringin	Cyclin-dependent kinase inhibitor 1	N/A	validated
MOL005812	naringin	Tumor necrosis factor	DrugBank	validated
MOL005812	naringin	Ras-specific guanine nucleotide-releasing factor 2	N/A	validated
MOL005812	naringin	RAF proto-oncogene serine/threonine-protein kinase	N/A	validated
MOL004827	Semilicoisoflavone B	Nitric oxide synthase, inducible	DrugBank
MOL004827	Semilicoisoflavone B	Thrombin	DrugBank
MOL004827	Semilicoisoflavone B	Estrogen receptor	DrugBank
MOL004827	Semilicoisoflavone B	Androgen receptor	DrugBank
MOL004827	Semilicoisoflavone B	Sodium channel protein type 5 subunit alpha	DrugBank
MOL004827	Semilicoisoflavone B	Peroxisome proliferator activated receptor gamma	DrugBank
MOL004827	Semilicoisoflavone B	Coagulation factor Xa	DrugBank
MOL004827	Semilicoisoflavone B	Prostaglandin G/H synthase 2	DrugBank
MOL004827	Semilicoisoflavone B	Coagulation factor VII	DrugBank
MOL004827	Semilicoisoflavone B	Acetylcholinesterase	DrugBank
MOL004827	Semilicoisoflavone B	DNA topoisomerase II	DrugBank
MOL004827	Semilicoisoflavone B	Glycogen synthase kinase-3 beta	DrugBank
MOL004827	Semilicoisoflavone B	Heat shock protein HSP 90	DrugBank
MOL004827	Semilicoisoflavone B	Cell division protein kinase 2	DrugBank
MOL004827	Semilicoisoflavone B	Serine/threonine-protein kinase Chk1	DrugBank
MOL004827	Semilicoisoflavone B	Trypsin-1	DrugBank
MOL004827	Semilicoisoflavone B	Calmodulin	DrugBank
MOL004828	Glepidotin A	Nitric oxide synthase, inducible	DrugBank
MOL004828	Glepidotin A	Prostaglandin G/H synthase 1	DrugBank
MOL004828	Glepidotin A	Thrombin	DrugBank
MOL004828	Glepidotin A	Estrogen receptor	DrugBank
MOL004828	Glepidotin A	Androgen receptor	DrugBank
MOL004828	Glepidotin A	Sodium channel protein type 5 subunit alpha	DrugBank
MOL004828	Glepidotin A	Peroxisome proliferator activated receptor gamma	DrugBank
MOL004828	Glepidotin A	Coagulation factor Xa	DrugBank
MOL004828	Glepidotin A	Prostaglandin G/H synthase 2	DrugBank
MOL004828	Glepidotin A	Nitric-oxide synthase, endothelial	DrugBank
MOL004828	Glepidotin A	Coagulation factor VII	DrugBank
MOL004828	Glepidotin A	Vascular endothelial growth factor receptor 2	DrugBank
MOL004828	Glepidotin A	Retinoic acid receptor RXR-alpha	DrugBank
MOL004828	Glepidotin A	CGMP-inhibited 3',5'-cyclic phosphodiesterase A	DrugBank
MOL004828	Glepidotin A	DNA topoisomerase II	DrugBank
MOL004828	Glepidotin A	Dipeptidyl peptidase IV	DrugBank
MOL004828	Glepidotin A	Mitogen-activated protein kinase 14	DrugBank
MOL004828	Glepidotin A	Glycogen synthase kinase-3 beta	DrugBank
MOL004828	Glepidotin A	Heat shock protein HSP 90	DrugBank
MOL004828	Glepidotin A	Cell division protein kinase 2	DrugBank
MOL004828	Glepidotin A	Serine/threonine-protein kinase Chk1	DrugBank
MOL004828	Glepidotin A	Ig gamma-1 chain C region	DrugBank
MOL004828	Glepidotin A	Trypsin-1	DrugBank
MOL004828	Glepidotin A	Proto-oncogene serine/threonine-protein kinase Pim-1	DrugBank
MOL004828	Glepidotin A	Cyclin-A2	DrugBank
MOL004828	Glepidotin A	Calmodulin	DrugBank
MOL004829	Glepidotin B	Prostaglandin G/H synthase 1	DrugBank
MOL004829	Glepidotin B	Estrogen receptor	DrugBank
MOL004829	Glepidotin B	Sodium channel protein type 5 subunit alpha	DrugBank
MOL004829	Glepidotin B	Coagulation factor Xa	DrugBank
MOL004829	Glepidotin B	Prostaglandin G/H synthase 2	DrugBank
MOL004829	Glepidotin B	Nitric-oxide synthase, endothelial	DrugBank
MOL004829	Glepidotin B	Coagulation factor VII	DrugBank
MOL004829	Glepidotin B	Retinoic acid receptor RXR-alpha	DrugBank
MOL004829	Glepidotin B	CGMP-inhibited 3',5'-cyclic phosphodiesterase A	DrugBank
MOL004829	Glepidotin B	Alpha-1B adrenergic receptor	DrugBank
MOL004829	Glepidotin B	DNA topoisomerase II	DrugBank
MOL004829	Glepidotin B	Heat shock protein HSP 90	DrugBank
MOL004829	Glepidotin B	Ig gamma-1 chain C region	DrugBank
MOL004829	Glepidotin B	Nuclear receptor coactivator 1	DrugBank
MOL004829	Glepidotin B	Calmodulin	DrugBank
MOL004830	Octadiene	Alcohol dehydrogenase 1C	DrugBank
MOL004830	Octadiene	Trypsin-3	DrugBank
MOL004832	WLN: 4OVR	Muscarinic acetylcholine receptor M1	DrugBank
MOL004832	WLN: 4OVR	Beta-1 adrenergic receptor	DrugBank
MOL004832	WLN: 4OVR	Alpha-2A adrenergic receptor	DrugBank
MOL004832	WLN: 4OVR	Alpha-2C adrenergic receptor	DrugBank
MOL004832	WLN: 4OVR	Sodium-dependent noradrenaline transporter	DrugBank
MOL004832	WLN: 4OVR	Muscarinic acetylcholine receptor M2	DrugBank
MOL004832	WLN: 4OVR	Sodium-dependent dopamine transporter	DrugBank
MOL004832	WLN: 4OVR	Beta-2 adrenergic receptor	DrugBank
MOL004832	WLN: 4OVR	Amine oxidase [flavin-containing] A	DrugBank
MOL004833	Phaseolinisoflavan	Nitric oxide synthase, inducible	DrugBank
MOL004833	Phaseolinisoflavan	Muscarinic acetylcholine receptor M1	DrugBank
MOL004833	Phaseolinisoflavan	Estrogen receptor	DrugBank
MOL004833	Phaseolinisoflavan	Androgen receptor	DrugBank
MOL004833	Phaseolinisoflavan	Sodium channel protein type 5 subunit alpha	DrugBank
MOL004833	Phaseolinisoflavan	Peroxisome proliferator activated receptor gamma	DrugBank
MOL004833	Phaseolinisoflavan	Coagulation factor Xa	DrugBank
MOL004833	Phaseolinisoflavan	Prostaglandin G/H synthase 2	DrugBank
MOL004833	Phaseolinisoflavan	Retinoic acid receptor RXR-alpha	DrugBank
MOL004833	Phaseolinisoflavan	Acetylcholinesterase	DrugBank
MOL004833	Phaseolinisoflavan	Alpha-1B adrenergic receptor	DrugBank
MOL004833	Phaseolinisoflavan	Beta-2 adrenergic receptor	DrugBank
MOL004833	Phaseolinisoflavan	Estrogen receptor beta	DrugBank
MOL004833	Phaseolinisoflavan	Mitogen-activated protein kinase 14	DrugBank
MOL004833	Phaseolinisoflavan	Glycogen synthase kinase-3 beta	DrugBank
MOL004833	Phaseolinisoflavan	Cell division protein kinase 2	DrugBank
MOL004833	Phaseolinisoflavan	Serine/threonine-protein kinase Chk1	DrugBank
MOL004833	Phaseolinisoflavan	Trypsin-1	DrugBank
MOL004833	Phaseolinisoflavan	Proto-oncogene serine/threonine-protein kinase Pim-1	DrugBank
MOL004833	Phaseolinisoflavan	Cyclin-A2	DrugBank
MOL004833	Phaseolinisoflavan	Nuclear receptor coactivator 1	DrugBank
MOL004833	Phaseolinisoflavan	Calmodulin	DrugBank
MOL004835	Glypallichalcone	Nitric oxide synthase, inducible	DrugBank
MOL004835	Glypallichalcone	Prostaglandin G/H synthase 1	DrugBank
MOL004835	Glypallichalcone	Muscarinic acetylcholine receptor M1	DrugBank
MOL004835	Glypallichalcone	Estrogen receptor	DrugBank
MOL004835	Glypallichalcone	Androgen receptor	DrugBank
MOL004835	Glypallichalcone	Sodium channel protein type 5 subunit alpha	DrugBank
MOL004835	Glypallichalcone	Peroxisome proliferator activated receptor gamma	DrugBank
MOL004835	Glypallichalcone	Prostaglandin G/H synthase 2	DrugBank
MOL004835	Glypallichalcone	Carbonic anhydrase II	DrugBank
MOL004835	Glypallichalcone	CGMP-inhibited 3',5'-cyclic phosphodiesterase A	DrugBank
MOL004835	Glypallichalcone	Alpha-1B adrenergic receptor	DrugBank
MOL004835	Glypallichalcone	Sodium-dependent dopamine transporter	DrugBank
MOL004835	Glypallichalcone	Beta-2 adrenergic receptor	DrugBank
MOL004835	Glypallichalcone	Sodium-dependent serotonin transporter	DrugBank
MOL004835	Glypallichalcone	Estrogen receptor beta	DrugBank
MOL004835	Glypallichalcone	Mitogen-activated protein kinase 14	DrugBank
MOL004835	Glypallichalcone	Glycogen synthase kinase-3 beta	DrugBank
MOL004835	Glypallichalcone	Heat shock protein HSP 90	DrugBank
MOL004835	Glypallichalcone	Cell division protein kinase 2	DrugBank
MOL004835	Glypallichalcone	Leukotriene A-4 hydrolase	DrugBank
MOL004835	Glypallichalcone	Amine oxidase [flavin-containing] B	DrugBank
MOL004835	Glypallichalcone	Serine/threonine-protein kinase Chk1	DrugBank
MOL004835	Glypallichalcone	mRNA of PKA Catalytic Subunit C-alpha	DrugBank
MOL004835	Glypallichalcone	Cyclin-A2	DrugBank
MOL004835	Glypallichalcone	Nuclear receptor coactivator 1	DrugBank
MOL004835	Glypallichalcone	cAMP-dependent protein kinase inhibitor alpha	DrugBank
MOL004835	Glypallichalcone	Calmodulin	DrugBank
MOL004836	echinatin	Nitric oxide synthase, inducible	DrugBank
MOL004836	echinatin	Prostaglandin G/H synthase 1	DrugBank
MOL004836	echinatin	Estrogen receptor	DrugBank
MOL004836	echinatin	Peroxisome proliferator activated receptor gamma	DrugBank
MOL004836	echinatin	Prostaglandin G/H synthase 2	DrugBank
MOL004836	echinatin	Retinoic acid receptor RXR-alpha	DrugBank
MOL004836	echinatin	CGMP-inhibited 3',5'-cyclic phosphodiesterase A	DrugBank
MOL004836	echinatin	Mitogen-activated protein kinase 14	DrugBank
MOL004836	echinatin	Glycogen synthase kinase-3 beta	DrugBank
MOL004836	echinatin	Heat shock protein HSP 90	DrugBank
MOL004836	echinatin	Cell division protein kinase 2	DrugBank
MOL004836	echinatin	Beta-lactamase	DrugBank
MOL004836	echinatin	Amine oxidase [flavin-containing] B	DrugBank
MOL004836	echinatin	Serine/threonine-protein kinase Chk1	DrugBank
MOL004836	echinatin	mRNA of PKA Catalytic Subunit C-alpha	DrugBank
MOL004836	echinatin	Proto-oncogene serine/threonine-protein kinase Pim-1	DrugBank
MOL004836	echinatin	Cyclin-A2	DrugBank
MOL004836	echinatin	Nuclear receptor coactivator 2	DrugBank
MOL004836	echinatin	cAMP-dependent protein kinase inhibitor alpha	DrugBank
MOL004837	Karenzu DK2	Prostaglandin G/H synthase 1	DrugBank
MOL004837	Karenzu DK2	Muscarinic acetylcholine receptor M3	DrugBank
MOL004837	Karenzu DK2	Muscarinic acetylcholine receptor M1	DrugBank
MOL004837	Karenzu DK2	Beta-1 adrenergic receptor	DrugBank
MOL004837	Karenzu DK2	Prostaglandin G/H synthase 2	DrugBank
MOL004837	Karenzu DK2	CGMP-inhibited 3',5'-cyclic phosphodiesterase A	DrugBank
MOL004837	Karenzu DK2	Sodium-dependent noradrenaline transporter	DrugBank
MOL004837	Karenzu DK2	Alpha-1B adrenergic receptor	DrugBank
MOL004837	Karenzu DK2	Sodium-dependent dopamine transporter	DrugBank
MOL004837	Karenzu DK2	Beta-2 adrenergic receptor	DrugBank
MOL004837	Karenzu DK2	Sodium-dependent serotonin transporter	DrugBank
MOL004837	Karenzu DK2	Gamma-aminobutyric acid receptor subunit alpha-1	DrugBank
MOL004837	Karenzu DK2	Dipeptidyl peptidase IV	DrugBank
MOL004837	Karenzu DK2	Leukotriene A-4 hydrolase	DrugBank
MOL004837	Karenzu DK2	Amine oxidase [flavin-containing] B	DrugBank
MOL004837	Karenzu DK2	cAMP-dependent protein kinase inhibitor alpha	DrugBank
MOL004838	8-(6-hydroxy-2-benzofuranyl)-2,2-dimethyl-5-chromenol	Nitric oxide synthase, inducible	DrugBank
MOL004838	8-(6-hydroxy-2-benzofuranyl)-2,2-dimethyl-5-chromenol	Estrogen receptor	DrugBank
MOL004838	8-(6-hydroxy-2-benzofuranyl)-2,2-dimethyl-5-chromenol	Prostaglandin G/H synthase 2	DrugBank
MOL004838	8-(6-hydroxy-2-benzofuranyl)-2,2-dimethyl-5-chromenol	Retinoic acid receptor RXR-alpha	DrugBank
MOL004838	8-(6-hydroxy-2-benzofuranyl)-2,2-dimethyl-5-chromenol	Heat shock protein HSP 90	DrugBank
MOL004838	8-(6-hydroxy-2-benzofuranyl)-2,2-dimethyl-5-chromenol	Phosphatidylinositol-4,5-bisphosphate 3-kinase catalytic subunit, gamma isoform	DrugBank
MOL004839	(1S,2S)-1,2-dimethylcyclopentane	Alcohol dehydrogenase 1B	DrugBank
MOL004839	(1S,2S)-1,2-dimethylcyclopentane	Alcohol dehydrogenase 1C	DrugBank
MOL004839	(1S,2S)-1,2-dimethylcyclopentane	Cytochrome P450-cam	DrugBank
MOL004839	(1S,2S)-1,2-dimethylcyclopentane	Lysozyme	DrugBank
MOL004839	(1S,2S)-1,2-dimethylcyclopentane	Trypsin-3	DrugBank
MOL004841	Licochalcone B	Nitric oxide synthase, inducible	DrugBank
MOL004841	Licochalcone B	Prostaglandin G/H synthase 1	DrugBank
MOL004841	Licochalcone B	Estrogen receptor	DrugBank
MOL004841	Licochalcone B	Androgen receptor	DrugBank
MOL004841	Licochalcone B	Peroxisome proliferator activated receptor gamma	DrugBank
MOL004841	Licochalcone B	Prostaglandin G/H synthase 2	DrugBank
MOL004841	Licochalcone B	Carbonic anhydrase II	DrugBank
MOL004841	Licochalcone B	CGMP-inhibited 3',5'-cyclic phosphodiesterase A	DrugBank
MOL004841	Licochalcone B	Beta-2 adrenergic receptor	DrugBank
MOL004841	Licochalcone B	Estrogen receptor beta	DrugBank
MOL004841	Licochalcone B	Mitogen-activated protein kinase 14	DrugBank
MOL004841	Licochalcone B	Glycogen synthase kinase-3 beta	DrugBank
MOL004841	Licochalcone B	Heat shock protein HSP 90	DrugBank
MOL004841	Licochalcone B	Cell division protein kinase 2	DrugBank
MOL004841	Licochalcone B	Serine/threonine-protein kinase Chk1	DrugBank
MOL004841	Licochalcone B	mRNA of PKA Catalytic Subunit C-alpha	DrugBank
MOL004841	Licochalcone B	Proto-oncogene serine/threonine-protein kinase Pim-1	DrugBank
MOL004841	Licochalcone B	Cyclin-A2	DrugBank
MOL004841	Licochalcone B	Calmodulin	DrugBank
MOL004847	2,2-DIMETHYLPENTANE	Prostaglandin G/H synthase 1	DrugBank
MOL004847	2,2-DIMETHYLPENTANE	Gamma-aminobutyric acid receptor subunit alpha-1	DrugBank
MOL004847	2,2-DIMETHYLPENTANE	Cholinesterase	DrugBank
MOL004847	2,2-DIMETHYLPENTANE	Amine oxidase [flavin-containing] B	DrugBank
MOL004847	2,2-DIMETHYLPENTANE	Alcohol dehydrogenase 1B	DrugBank
MOL004847	2,2-DIMETHYLPENTANE	Alcohol dehydrogenase 1C	DrugBank
MOL004847	2,2-DIMETHYLPENTANE	Cytochrome P450-cam	DrugBank
MOL004847	2,2-DIMETHYLPENTANE	Nicotinate-nucleotide--dimethylbenzimidazole phosphoribosyltransferase	DrugBank
MOL004847	2,2-DIMETHYLPENTANE	Trypsin-3	DrugBank
MOL004848	licochalcone G	Nitric oxide synthase, inducible	DrugBank
MOL004848	licochalcone G	Estrogen receptor	DrugBank
MOL004848	licochalcone G	Androgen receptor	DrugBank
MOL004848	licochalcone G	Peroxisome proliferator activated receptor gamma	DrugBank
MOL004848	licochalcone G	Coagulation factor Xa	DrugBank
MOL004848	licochalcone G	Prostaglandin G/H synthase 2	DrugBank
MOL004848	licochalcone G	Vascular endothelial growth factor receptor 2	DrugBank
MOL004848	licochalcone G	Estrogen receptor beta	DrugBank
MOL004848	licochalcone G	Mitogen-activated protein kinase 14	DrugBank
MOL004848	licochalcone G	Glycogen synthase kinase-3 beta	DrugBank
MOL004848	licochalcone G	Heat shock protein HSP 90	DrugBank
MOL004848	licochalcone G	Cell division protein kinase 2	DrugBank
MOL004848	licochalcone G	Ig gamma-1 chain C region	DrugBank
MOL004848	licochalcone G	Proto-oncogene serine/threonine-protein kinase Pim-1	DrugBank
MOL004848	licochalcone G	Cyclin-A2	DrugBank
MOL004848	licochalcone G	Nuclear receptor coactivator 2	DrugBank
MOL004848	licochalcone G	Calmodulin	DrugBank
MOL004849	3-(2,4-dihydroxyphenyl)-8-(1,1-dimethylprop-2-enyl)-7-hydroxy-5-methoxy-coumarin	Nitric oxide synthase, inducible	DrugBank
MOL004849	3-(2,4-dihydroxyphenyl)-8-(1,1-dimethylprop-2-enyl)-7-hydroxy-5-methoxy-coumarin	Thrombin	DrugBank
MOL004849	3-(2,4-dihydroxyphenyl)-8-(1,1-dimethylprop-2-enyl)-7-hydroxy-5-methoxy-coumarin	Potassium voltage-gated channel subfamily H member 2	DrugBank
MOL004849	3-(2,4-dihydroxyphenyl)-8-(1,1-dimethylprop-2-enyl)-7-hydroxy-5-methoxy-coumarin	Estrogen receptor	DrugBank
MOL004849	3-(2,4-dihydroxyphenyl)-8-(1,1-dimethylprop-2-enyl)-7-hydroxy-5-methoxy-coumarin	Androgen receptor	DrugBank
MOL004849	3-(2,4-dihydroxyphenyl)-8-(1,1-dimethylprop-2-enyl)-7-hydroxy-5-methoxy-coumarin	Peroxisome proliferator activated receptor gamma	DrugBank
MOL004849	3-(2,4-dihydroxyphenyl)-8-(1,1-dimethylprop-2-enyl)-7-hydroxy-5-methoxy-coumarin	Coagulation factor Xa	DrugBank
MOL004849	3-(2,4-dihydroxyphenyl)-8-(1,1-dimethylprop-2-enyl)-7-hydroxy-5-methoxy-coumarin	Prostaglandin G/H synthase 2	DrugBank
MOL004849	3-(2,4-dihydroxyphenyl)-8-(1,1-dimethylprop-2-enyl)-7-hydroxy-5-methoxy-coumarin	Coagulation factor VII	DrugBank
MOL004849	3-(2,4-dihydroxyphenyl)-8-(1,1-dimethylprop-2-enyl)-7-hydroxy-5-methoxy-coumarin	Vascular endothelial growth factor receptor 2	DrugBank
MOL004849	3-(2,4-dihydroxyphenyl)-8-(1,1-dimethylprop-2-enyl)-7-hydroxy-5-methoxy-coumarin	DNA topoisomerase II	DrugBank
MOL004849	3-(2,4-dihydroxyphenyl)-8-(1,1-dimethylprop-2-enyl)-7-hydroxy-5-methoxy-coumarin	Estrogen receptor beta	DrugBank
MOL004849	3-(2,4-dihydroxyphenyl)-8-(1,1-dimethylprop-2-enyl)-7-hydroxy-5-methoxy-coumarin	Dipeptidyl peptidase IV	DrugBank
MOL004849	3-(2,4-dihydroxyphenyl)-8-(1,1-dimethylprop-2-enyl)-7-hydroxy-5-methoxy-coumarin	Mitogen-activated protein kinase 14	DrugBank
MOL004849	3-(2,4-dihydroxyphenyl)-8-(1,1-dimethylprop-2-enyl)-7-hydroxy-5-methoxy-coumarin	Glycogen synthase kinase-3 beta	DrugBank
MOL004849	3-(2,4-dihydroxyphenyl)-8-(1,1-dimethylprop-2-enyl)-7-hydroxy-5-methoxy-coumarin	Heat shock protein HSP 90	DrugBank
MOL004849	3-(2,4-dihydroxyphenyl)-8-(1,1-dimethylprop-2-enyl)-7-hydroxy-5-methoxy-coumarin	Cell division protein kinase 2	DrugBank
MOL004849	3-(2,4-dihydroxyphenyl)-8-(1,1-dimethylprop-2-enyl)-7-hydroxy-5-methoxy-coumarin	Serine/threonine-protein kinase Chk1	DrugBank
MOL004849	3-(2,4-dihydroxyphenyl)-8-(1,1-dimethylprop-2-enyl)-7-hydroxy-5-methoxy-coumarin	Trypsin-1	DrugBank
MOL004849	3-(2,4-dihydroxyphenyl)-8-(1,1-dimethylprop-2-enyl)-7-hydroxy-5-methoxy-coumarin	Proto-oncogene serine/threonine-protein kinase Pim-1	DrugBank
MOL004849	3-(2,4-dihydroxyphenyl)-8-(1,1-dimethylprop-2-enyl)-7-hydroxy-5-methoxy-coumarin	Nuclear receptor coactivator 2	DrugBank
MOL004849	3-(2,4-dihydroxyphenyl)-8-(1,1-dimethylprop-2-enyl)-7-hydroxy-5-methoxy-coumarin	Nuclear receptor coactivator 1	DrugBank
MOL004849	3-(2,4-dihydroxyphenyl)-8-(1,1-dimethylprop-2-enyl)-7-hydroxy-5-methoxy-coumarin	Calmodulin	DrugBank
MOL004853	Licoflavonol	Nitric oxide synthase, inducible	DrugBank
MOL004853	Licoflavonol	Thrombin	DrugBank
MOL004853	Licoflavonol	Estrogen receptor	DrugBank
MOL004853	Licoflavonol	Androgen receptor	DrugBank
MOL004853	Licoflavonol	Sodium channel protein type 5 subunit alpha	DrugBank
MOL004853	Licoflavonol	Peroxisome proliferator activated receptor gamma	DrugBank
MOL004853	Licoflavonol	Coagulation factor Xa	DrugBank
MOL004853	Licoflavonol	Prostaglandin G/H synthase 2	DrugBank
MOL004853	Licoflavonol	Coagulation factor VII	DrugBank
MOL004853	Licoflavonol	Dipeptidyl peptidase IV	DrugBank
MOL004853	Licoflavonol	Glycogen synthase kinase-3 beta	DrugBank
MOL004853	Licoflavonol	Heat shock protein HSP 90	DrugBank
MOL004853	Licoflavonol	Cell division protein kinase 2	DrugBank
MOL004853	Licoflavonol	Serine/threonine-protein kinase Chk1	DrugBank
MOL004853	Licoflavonol	Trypsin-1	DrugBank
MOL004853	Licoflavonol	Proto-oncogene serine/threonine-protein kinase Pim-1	DrugBank
MOL004853	Licoflavonol	Cyclin-A2	DrugBank
MOL004853	Licoflavonol	Nuclear receptor coactivator 2	DrugBank
MOL004853	Licoflavonol	Calmodulin	DrugBank
MOL004385	Yinyanghuo D	Androgen receptor	DrugBank
MOL004385	Yinyanghuo D	Peroxisome proliferator activated receptor gamma	DrugBank
MOL004385	Yinyanghuo D	Coagulation factor Xa	DrugBank
MOL004385	Yinyanghuo D	Prostaglandin G/H synthase 2	DrugBank
MOL004385	Yinyanghuo D	Dipeptidyl peptidase IV	DrugBank
MOL004385	Yinyanghuo D	Glycogen synthase kinase-3 beta	DrugBank
MOL004385	Yinyanghuo D	Heat shock protein HSP 90	DrugBank
MOL004385	Yinyanghuo D	Cell division protein kinase 2	DrugBank
MOL004385	Yinyanghuo D	Trypsin-1	DrugBank
MOL004385	Yinyanghuo D	Proto-oncogene serine/threonine-protein kinase Pim-1	DrugBank
MOL004385	Yinyanghuo D	Cyclin-A2	DrugBank
MOL004385	Yinyanghuo D	Nuclear receptor coactivator 2	DrugBank
MOL004385	Yinyanghuo D	Calmodulin	DrugBank
MOL004855	Licoricone	Nitric oxide synthase, inducible	DrugBank
MOL004855	Licoricone	Thrombin	DrugBank
MOL004855	Licoricone	Potassium voltage-gated channel subfamily H member 2	DrugBank
MOL004855	Licoricone	Estrogen receptor	DrugBank
MOL004855	Licoricone	Androgen receptor	DrugBank
MOL004855	Licoricone	Peroxisome proliferator activated receptor gamma	DrugBank
MOL004855	Licoricone	Coagulation factor Xa	DrugBank
MOL004855	Licoricone	Prostaglandin G/H synthase 2	DrugBank
MOL004855	Licoricone	Vascular endothelial growth factor receptor 2	DrugBank
MOL004855	Licoricone	DNA topoisomerase II	DrugBank
MOL004855	Licoricone	Serine/threonine-protein kinase Chk1	DrugBank
MOL004855	Licoricone	Trypsin-1	DrugBank
MOL004855	Licoricone	Proto-oncogene serine/threonine-protein kinase Pim-1	DrugBank
MOL004855	Licoricone	Nuclear receptor coactivator 2	DrugBank
MOL004855	Licoricone	Calmodulin	DrugBank
MOL004856	Gancaonin A	Nitric oxide synthase, inducible	DrugBank
MOL004856	Gancaonin A	Thrombin	DrugBank
MOL004856	Gancaonin A	Estrogen receptor	DrugBank
MOL004856	Gancaonin A	Androgen receptor	DrugBank
MOL004856	Gancaonin A	Sodium channel protein type 5 subunit alpha	DrugBank
MOL004856	Gancaonin A	Peroxisome proliferator activated receptor gamma	DrugBank
MOL004856	Gancaonin A	Coagulation factor Xa	DrugBank
MOL004856	Gancaonin A	Prostaglandin G/H synthase 2	DrugBank
MOL004856	Gancaonin A	Acetylcholinesterase	DrugBank
MOL004856	Gancaonin A	DNA topoisomerase II	DrugBank
MOL004856	Gancaonin A	Estrogen receptor beta	DrugBank
MOL004856	Gancaonin A	Dipeptidyl peptidase IV	DrugBank
MOL004856	Gancaonin A	Glycogen synthase kinase-3 beta	DrugBank
MOL004856	Gancaonin A	Heat shock protein HSP 90	DrugBank
MOL004856	Gancaonin A	Serine/threonine-protein kinase Chk1	DrugBank
MOL004856	Gancaonin A	Trypsin-1	DrugBank
MOL004856	Gancaonin A	Proto-oncogene serine/threonine-protein kinase Pim-1	DrugBank
MOL004856	Gancaonin A	Cyclin-A2	DrugBank
MOL004856	Gancaonin A	Nuclear receptor coactivator 2	DrugBank
MOL004856	Gancaonin A	Calmodulin	DrugBank
MOL004857	Gancaonin B	Nitric oxide synthase, inducible	DrugBank
MOL004857	Gancaonin B	Thrombin	DrugBank
MOL004857	Gancaonin B	Estrogen receptor	DrugBank
MOL004857	Gancaonin B	Androgen receptor	DrugBank
MOL004857	Gancaonin B	Peroxisome proliferator activated receptor gamma	DrugBank
MOL004857	Gancaonin B	Coagulation factor Xa	DrugBank
MOL004857	Gancaonin B	Prostaglandin G/H synthase 2	DrugBank
MOL004857	Gancaonin B	Coagulation factor VII	DrugBank
MOL004857	Gancaonin B	Vascular endothelial growth factor receptor 2	DrugBank
MOL004857	Gancaonin B	Alpha-1B adrenergic receptor	DrugBank
MOL004857	Gancaonin B	Beta-2 adrenergic receptor	DrugBank
MOL004857	Gancaonin B	DNA topoisomerase II	DrugBank
MOL004857	Gancaonin B	Estrogen receptor beta	DrugBank
MOL004857	Gancaonin B	Dipeptidyl peptidase IV	DrugBank
MOL004857	Gancaonin B	Glycogen synthase kinase-3 beta	DrugBank
MOL004857	Gancaonin B	Heat shock protein HSP 90	DrugBank
MOL004857	Gancaonin B	Serine/threonine-protein kinase Chk1	DrugBank
MOL004857	Gancaonin B	Trypsin-1	DrugBank
MOL004857	Gancaonin B	Proto-oncogene serine/threonine-protein kinase Pim-1	DrugBank
MOL004857	Gancaonin B	Cyclin-A2	DrugBank
MOL004857	Gancaonin B	Nuclear receptor coactivator 2	DrugBank
MOL004857	Gancaonin B	Calmodulin	DrugBank
MOL004859	2,3-dimethylhexane	Cholinesterase	DrugBank
MOL004859	2,3-dimethylhexane	Alcohol dehydrogenase 1B	DrugBank
MOL004859	2,3-dimethylhexane	Alcohol dehydrogenase 1C	DrugBank
MOL000486	Prunetin	Nitric oxide synthase, inducible	DrugBank
MOL000486	Prunetin	Prostaglandin G/H synthase 1	DrugBank
MOL000486	Prunetin	Estrogen receptor	DrugBank
MOL000486	Prunetin	Androgen receptor	DrugBank
MOL000486	Prunetin	Peroxisome proliferator activated receptor gamma	DrugBank
MOL000486	Prunetin	Prostaglandin G/H synthase 2	DrugBank
MOL000486	Prunetin	Retinoic acid receptor RXR-alpha	DrugBank
MOL000486	Prunetin	Estrogen receptor beta	DrugBank
MOL000486	Prunetin	Dipeptidyl peptidase IV	DrugBank
MOL000486	Prunetin	Mitogen-activated protein kinase 14	DrugBank
MOL000486	Prunetin	Glycogen synthase kinase-3 beta	DrugBank
MOL000486	Prunetin	Heat shock protein HSP 90	DrugBank
MOL000486	Prunetin	Cell division protein kinase 2	DrugBank
MOL000486	Prunetin	Serine/threonine-protein kinase Chk1	DrugBank
MOL000486	Prunetin	mRNA of PKA Catalytic Subunit C-alpha	DrugBank
MOL000486	Prunetin	Trypsin-1	DrugBank
MOL000486	Prunetin	Proto-oncogene serine/threonine-protein kinase Pim-1	DrugBank
MOL000486	Prunetin	Cyclin-A2	DrugBank
MOL000486	Prunetin	Calmodulin	DrugBank
MOL000486	Prunetin	Nuclear receptor coactivator 1	DrugBank
MOL000486	Prunetin	Sodium channel protein type 5 subunit alpha	DrugBank
MOL000486	Prunetin	CGMP-inhibited 3',5'-cyclic phosphodiesterase A	DrugBank
MOL004863	3-(3,4-dihydroxyphenyl)-5,7-dihydroxy-8-(3-methylbut-2-enyl)chromone	Nitric oxide synthase, inducible	DrugBank
MOL004863	3-(3,4-dihydroxyphenyl)-5,7-dihydroxy-8-(3-methylbut-2-enyl)chromone	Thrombin	DrugBank
MOL004863	3-(3,4-dihydroxyphenyl)-5,7-dihydroxy-8-(3-methylbut-2-enyl)chromone	Estrogen receptor	DrugBank
MOL004863	3-(3,4-dihydroxyphenyl)-5,7-dihydroxy-8-(3-methylbut-2-enyl)chromone	Androgen receptor	DrugBank
MOL004863	3-(3,4-dihydroxyphenyl)-5,7-dihydroxy-8-(3-methylbut-2-enyl)chromone	Peroxisome proliferator activated receptor gamma	DrugBank
MOL004863	3-(3,4-dihydroxyphenyl)-5,7-dihydroxy-8-(3-methylbut-2-enyl)chromone	Coagulation factor Xa	DrugBank
MOL004863	3-(3,4-dihydroxyphenyl)-5,7-dihydroxy-8-(3-methylbut-2-enyl)chromone	Prostaglandin G/H synthase 2	DrugBank
MOL004863	3-(3,4-dihydroxyphenyl)-5,7-dihydroxy-8-(3-methylbut-2-enyl)chromone	mRNA of Protein-tyrosine phosphatase, non-receptor type 1	DrugBank
MOL004863	3-(3,4-dihydroxyphenyl)-5,7-dihydroxy-8-(3-methylbut-2-enyl)chromone	Mitogen-activated protein kinase 14	DrugBank
MOL004863	3-(3,4-dihydroxyphenyl)-5,7-dihydroxy-8-(3-methylbut-2-enyl)chromone	Glycogen synthase kinase-3 beta	DrugBank
MOL004863	3-(3,4-dihydroxyphenyl)-5,7-dihydroxy-8-(3-methylbut-2-enyl)chromone	Heat shock protein HSP 90	DrugBank
MOL004863	3-(3,4-dihydroxyphenyl)-5,7-dihydroxy-8-(3-methylbut-2-enyl)chromone	Cell division protein kinase 2	DrugBank
MOL004863	3-(3,4-dihydroxyphenyl)-5,7-dihydroxy-8-(3-methylbut-2-enyl)chromone	Serine/threonine-protein kinase Chk1	DrugBank
MOL004863	3-(3,4-dihydroxyphenyl)-5,7-dihydroxy-8-(3-methylbut-2-enyl)chromone	Trypsin-1	DrugBank
MOL004863	3-(3,4-dihydroxyphenyl)-5,7-dihydroxy-8-(3-methylbut-2-enyl)chromone	Proto-oncogene serine/threonine-protein kinase Pim-1	DrugBank
MOL004863	3-(3,4-dihydroxyphenyl)-5,7-dihydroxy-8-(3-methylbut-2-enyl)chromone	Cyclin-A2	DrugBank
MOL004863	3-(3,4-dihydroxyphenyl)-5,7-dihydroxy-8-(3-methylbut-2-enyl)chromone	Nuclear receptor coactivator 2	DrugBank
MOL004863	3-(3,4-dihydroxyphenyl)-5,7-dihydroxy-8-(3-methylbut-2-enyl)chromone	Calmodulin	DrugBank
MOL004864	5,7-dihydroxy-3-(4-methoxyphenyl)-8-(3-methylbut-2-enyl)chromone	Nitric oxide synthase, inducible	DrugBank
MOL004864	5,7-dihydroxy-3-(4-methoxyphenyl)-8-(3-methylbut-2-enyl)chromone	Potassium voltage-gated channel subfamily H member 2	DrugBank
MOL004864	5,7-dihydroxy-3-(4-methoxyphenyl)-8-(3-methylbut-2-enyl)chromone	Estrogen receptor	DrugBank
MOL004864	5,7-dihydroxy-3-(4-methoxyphenyl)-8-(3-methylbut-2-enyl)chromone	Androgen receptor	DrugBank
MOL004864	5,7-dihydroxy-3-(4-methoxyphenyl)-8-(3-methylbut-2-enyl)chromone	Peroxisome proliferator activated receptor gamma	DrugBank
MOL004864	5,7-dihydroxy-3-(4-methoxyphenyl)-8-(3-methylbut-2-enyl)chromone	Coagulation factor Xa	DrugBank
MOL004864	5,7-dihydroxy-3-(4-methoxyphenyl)-8-(3-methylbut-2-enyl)chromone	Prostaglandin G/H synthase 2	DrugBank
MOL004864	5,7-dihydroxy-3-(4-methoxyphenyl)-8-(3-methylbut-2-enyl)chromone	DNA topoisomerase II	DrugBank
MOL004864	5,7-dihydroxy-3-(4-methoxyphenyl)-8-(3-methylbut-2-enyl)chromone	Estrogen receptor beta	DrugBank
MOL004864	5,7-dihydroxy-3-(4-methoxyphenyl)-8-(3-methylbut-2-enyl)chromone	Dipeptidyl peptidase IV	DrugBank
MOL004864	5,7-dihydroxy-3-(4-methoxyphenyl)-8-(3-methylbut-2-enyl)chromone	Mitogen-activated protein kinase 14	DrugBank
MOL004864	5,7-dihydroxy-3-(4-methoxyphenyl)-8-(3-methylbut-2-enyl)chromone	Glycogen synthase kinase-3 beta	DrugBank
MOL004864	5,7-dihydroxy-3-(4-methoxyphenyl)-8-(3-methylbut-2-enyl)chromone	Heat shock protein HSP 90	DrugBank
MOL004864	5,7-dihydroxy-3-(4-methoxyphenyl)-8-(3-methylbut-2-enyl)chromone	Cell division protein kinase 2	DrugBank
MOL004864	5,7-dihydroxy-3-(4-methoxyphenyl)-8-(3-methylbut-2-enyl)chromone	Serine/threonine-protein kinase Chk1	DrugBank
MOL004864	5,7-dihydroxy-3-(4-methoxyphenyl)-8-(3-methylbut-2-enyl)chromone	Trypsin-1	DrugBank
MOL004864	5,7-dihydroxy-3-(4-methoxyphenyl)-8-(3-methylbut-2-enyl)chromone	Proto-oncogene serine/threonine-protein kinase Pim-1	DrugBank
MOL004864	5,7-dihydroxy-3-(4-methoxyphenyl)-8-(3-methylbut-2-enyl)chromone	Cyclin-A2	DrugBank
MOL004864	5,7-dihydroxy-3-(4-methoxyphenyl)-8-(3-methylbut-2-enyl)chromone	Nuclear receptor coactivator 2	DrugBank
MOL004864	5,7-dihydroxy-3-(4-methoxyphenyl)-8-(3-methylbut-2-enyl)chromone	Calmodulin	DrugBank
MOL004866	2-(3,4-dihydroxyphenyl)-5,7-dihydroxy-6-(3-methylbut-2-enyl)chromone	Thrombin	DrugBank
MOL004866	2-(3,4-dihydroxyphenyl)-5,7-dihydroxy-6-(3-methylbut-2-enyl)chromone	Androgen receptor	DrugBank
MOL004866	2-(3,4-dihydroxyphenyl)-5,7-dihydroxy-6-(3-methylbut-2-enyl)chromone	Sodium channel protein type 5 subunit alpha	DrugBank
MOL004866	2-(3,4-dihydroxyphenyl)-5,7-dihydroxy-6-(3-methylbut-2-enyl)chromone	Peroxisome proliferator activated receptor gamma	DrugBank
MOL004866	2-(3,4-dihydroxyphenyl)-5,7-dihydroxy-6-(3-methylbut-2-enyl)chromone	Coagulation factor Xa	DrugBank
MOL004866	2-(3,4-dihydroxyphenyl)-5,7-dihydroxy-6-(3-methylbut-2-enyl)chromone	Prostaglandin G/H synthase 2	DrugBank
MOL004866	2-(3,4-dihydroxyphenyl)-5,7-dihydroxy-6-(3-methylbut-2-enyl)chromone	Coagulation factor VII	DrugBank
MOL004866	2-(3,4-dihydroxyphenyl)-5,7-dihydroxy-6-(3-methylbut-2-enyl)chromone	Beta-2 adrenergic receptor	DrugBank
MOL004866	2-(3,4-dihydroxyphenyl)-5,7-dihydroxy-6-(3-methylbut-2-enyl)chromone	Dipeptidyl peptidase IV	DrugBank
MOL004866	2-(3,4-dihydroxyphenyl)-5,7-dihydroxy-6-(3-methylbut-2-enyl)chromone	Heat shock protein HSP 90	DrugBank
MOL004866	2-(3,4-dihydroxyphenyl)-5,7-dihydroxy-6-(3-methylbut-2-enyl)chromone	Cell division protein kinase 2	DrugBank
MOL004866	2-(3,4-dihydroxyphenyl)-5,7-dihydroxy-6-(3-methylbut-2-enyl)chromone	Serine/threonine-protein kinase Chk1	DrugBank
MOL004866	2-(3,4-dihydroxyphenyl)-5,7-dihydroxy-6-(3-methylbut-2-enyl)chromone	Trypsin-1	DrugBank
MOL004866	2-(3,4-dihydroxyphenyl)-5,7-dihydroxy-6-(3-methylbut-2-enyl)chromone	Proto-oncogene serine/threonine-protein kinase Pim-1	DrugBank
MOL004866	2-(3,4-dihydroxyphenyl)-5,7-dihydroxy-6-(3-methylbut-2-enyl)chromone	Cyclin-A2	DrugBank
MOL004866	2-(3,4-dihydroxyphenyl)-5,7-dihydroxy-6-(3-methylbut-2-enyl)chromone	Calmodulin	DrugBank
MOL004871	(3S)-2,3-dimethylpentane	Cholinesterase	DrugBank
MOL004871	(3S)-2,3-dimethylpentane	Alcohol dehydrogenase 1B	DrugBank
MOL004871	(3S)-2,3-dimethylpentane	Alcohol dehydrogenase 1C	DrugBank
MOL004871	(3S)-2,3-dimethylpentane	Bacillolysin	DrugBank
MOL004871	(3S)-2,3-dimethylpentane	Trypsin-3	DrugBank
MOL004879	Glycyrin	Nitric oxide synthase, inducible	DrugBank
MOL004879	Glycyrin	Thrombin	DrugBank
MOL004879	Glycyrin	Potassium voltage-gated channel subfamily H member 2	DrugBank
MOL004879	Glycyrin	Estrogen receptor	DrugBank
MOL004879	Glycyrin	Androgen receptor	DrugBank
MOL004879	Glycyrin	Peroxisome proliferator activated receptor gamma	DrugBank
MOL004879	Glycyrin	Coagulation factor Xa	DrugBank
MOL004879	Glycyrin	Prostaglandin G/H synthase 2	DrugBank
MOL004879	Glycyrin	Vascular endothelial growth factor receptor 2	DrugBank
MOL004879	Glycyrin	DNA topoisomerase II	DrugBank
MOL004879	Glycyrin	Estrogen receptor beta	DrugBank
MOL004879	Glycyrin	Dipeptidyl peptidase IV	DrugBank
MOL004879	Glycyrin	Serine/threonine-protein kinase Chk1	DrugBank
MOL004879	Glycyrin	Trypsin-1	DrugBank
MOL004879	Glycyrin	Proto-oncogene serine/threonine-protein kinase Pim-1	DrugBank
MOL004879	Glycyrin	Nuclear receptor coactivator 2	DrugBank
MOL004879	Glycyrin	Calmodulin	DrugBank
MOL004880	5,6,7,8-Tetrahydro-2,4-dimethylquinoline	Prostaglandin G/H synthase 1	DrugBank
MOL004880	5,6,7,8-Tetrahydro-2,4-dimethylquinoline	Dopamine D1 receptor	DrugBank
MOL004880	5,6,7,8-Tetrahydro-2,4-dimethylquinoline	Muscarinic acetylcholine receptor M3	DrugBank
MOL004880	5,6,7,8-Tetrahydro-2,4-dimethylquinoline	Thrombin	DrugBank
MOL004880	5,6,7,8-Tetrahydro-2,4-dimethylquinoline	Muscarinic acetylcholine receptor M1	DrugBank
MOL004880	5,6,7,8-Tetrahydro-2,4-dimethylquinoline	Beta-1 adrenergic receptor	DrugBank
MOL004880	5,6,7,8-Tetrahydro-2,4-dimethylquinoline	Prostaglandin G/H synthase 2	DrugBank
MOL004880	5,6,7,8-Tetrahydro-2,4-dimethylquinoline	Acetylcholinesterase	DrugBank
MOL004880	5,6,7,8-Tetrahydro-2,4-dimethylquinoline	Sodium-dependent noradrenaline transporter	DrugBank
MOL004880	5,6,7,8-Tetrahydro-2,4-dimethylquinoline	Alpha-1A adrenergic receptor	DrugBank
MOL004880	5,6,7,8-Tetrahydro-2,4-dimethylquinoline	Muscarinic acetylcholine receptor M2	DrugBank
MOL004880	5,6,7,8-Tetrahydro-2,4-dimethylquinoline	Alpha-1B adrenergic receptor	DrugBank
MOL004880	5,6,7,8-Tetrahydro-2,4-dimethylquinoline	Beta-2 adrenergic receptor	DrugBank
MOL004880	5,6,7,8-Tetrahydro-2,4-dimethylquinoline	Sodium-dependent serotonin transporter	DrugBank
MOL004880	5,6,7,8-Tetrahydro-2,4-dimethylquinoline	Dipeptidyl peptidase IV	DrugBank
MOL004880	5,6,7,8-Tetrahydro-2,4-dimethylquinoline	Amine oxidase [flavin-containing] B	DrugBank
MOL004881	(E)-1-[2,4-dihydroxy-3-(3-methylbut-2-enyl)phenyl]-3-(2,4-dihydroxyphenyl)prop-2-en-1-one	Estrogen receptor	DrugBank
MOL004881	(E)-1-[2,4-dihydroxy-3-(3-methylbut-2-enyl)phenyl]-3-(2,4-dihydroxyphenyl)prop-2-en-1-one	Androgen receptor	DrugBank
MOL004881	(E)-1-[2,4-dihydroxy-3-(3-methylbut-2-enyl)phenyl]-3-(2,4-dihydroxyphenyl)prop-2-en-1-one	Sodium channel protein type 5 subunit alpha	DrugBank
MOL004881	(E)-1-[2,4-dihydroxy-3-(3-methylbut-2-enyl)phenyl]-3-(2,4-dihydroxyphenyl)prop-2-en-1-one	Peroxisome proliferator activated receptor gamma	DrugBank
MOL004881	(E)-1-[2,4-dihydroxy-3-(3-methylbut-2-enyl)phenyl]-3-(2,4-dihydroxyphenyl)prop-2-en-1-one	Coagulation factor Xa	DrugBank
MOL004881	(E)-1-[2,4-dihydroxy-3-(3-methylbut-2-enyl)phenyl]-3-(2,4-dihydroxyphenyl)prop-2-en-1-one	Prostaglandin G/H synthase 2	DrugBank
MOL004881	(E)-1-[2,4-dihydroxy-3-(3-methylbut-2-enyl)phenyl]-3-(2,4-dihydroxyphenyl)prop-2-en-1-one	Estrogen receptor beta	DrugBank
MOL004881	(E)-1-[2,4-dihydroxy-3-(3-methylbut-2-enyl)phenyl]-3-(2,4-dihydroxyphenyl)prop-2-en-1-one	Mitogen-activated protein kinase 14	DrugBank
MOL004881	(E)-1-[2,4-dihydroxy-3-(3-methylbut-2-enyl)phenyl]-3-(2,4-dihydroxyphenyl)prop-2-en-1-one	Glycogen synthase kinase-3 beta	DrugBank
MOL004881	(E)-1-[2,4-dihydroxy-3-(3-methylbut-2-enyl)phenyl]-3-(2,4-dihydroxyphenyl)prop-2-en-1-one	Heat shock protein HSP 90	DrugBank
MOL004881	(E)-1-[2,4-dihydroxy-3-(3-methylbut-2-enyl)phenyl]-3-(2,4-dihydroxyphenyl)prop-2-en-1-one	Cell division protein kinase 2	DrugBank
MOL004881	(E)-1-[2,4-dihydroxy-3-(3-methylbut-2-enyl)phenyl]-3-(2,4-dihydroxyphenyl)prop-2-en-1-one	Serine/threonine-protein kinase Chk1	DrugBank
MOL004881	(E)-1-[2,4-dihydroxy-3-(3-methylbut-2-enyl)phenyl]-3-(2,4-dihydroxyphenyl)prop-2-en-1-one	Proto-oncogene serine/threonine-protein kinase Pim-1	DrugBank
MOL004881	(E)-1-[2,4-dihydroxy-3-(3-methylbut-2-enyl)phenyl]-3-(2,4-dihydroxyphenyl)prop-2-en-1-one	Cyclin-A2	DrugBank
MOL004881	(E)-1-[2,4-dihydroxy-3-(3-methylbut-2-enyl)phenyl]-3-(2,4-dihydroxyphenyl)prop-2-en-1-one	Calmodulin	DrugBank
MOL004882	Licocoumarone	Estrogen receptor	DrugBank
MOL004882	Licocoumarone	Androgen receptor	DrugBank
MOL004882	Licocoumarone	Estrogen receptor beta	DrugBank
MOL004882	Licocoumarone	Glycogen synthase kinase-3 beta	DrugBank
MOL004882	Licocoumarone	Heat shock protein HSP 90	DrugBank
MOL004882	Licocoumarone	Cell division protein kinase 2	DrugBank
MOL004882	Licocoumarone	Cyclin-A2	DrugBank
MOL004883	Licoisoflavone	Nitric oxide synthase, inducible	DrugBank
MOL004883	Licoisoflavone	Thrombin	DrugBank
MOL004883	Licoisoflavone	Estrogen receptor	DrugBank
MOL004883	Licoisoflavone	Androgen receptor	DrugBank
MOL004883	Licoisoflavone	Peroxisome proliferator activated receptor gamma	DrugBank
MOL004883	Licoisoflavone	Coagulation factor Xa	DrugBank
MOL004883	Licoisoflavone	Prostaglandin G/H synthase 2	DrugBank
MOL004883	Licoisoflavone	Vascular endothelial growth factor receptor 2	DrugBank
MOL004883	Licoisoflavone	DNA topoisomerase II	DrugBank
MOL004883	Licoisoflavone	Dipeptidyl peptidase IV	DrugBank
MOL004883	Licoisoflavone	Mitogen-activated protein kinase 14	DrugBank
MOL004883	Licoisoflavone	Heat shock protein HSP 90	DrugBank
MOL004883	Licoisoflavone	Cell division protein kinase 2	DrugBank
MOL004883	Licoisoflavone	Serine/threonine-protein kinase Chk1	DrugBank
MOL004883	Licoisoflavone	Trypsin-1	DrugBank
MOL004883	Licoisoflavone	Proto-oncogene serine/threonine-protein kinase Pim-1	DrugBank
MOL004883	Licoisoflavone	Cyclin-A2	DrugBank
MOL004883	Licoisoflavone	Nuclear receptor coactivator 2	DrugBank
MOL004883	Licoisoflavone	Calmodulin	DrugBank
MOL004884	Licoisoflavone B	Nitric oxide synthase, inducible	DrugBank
MOL004884	Licoisoflavone B	Thrombin	DrugBank
MOL004884	Licoisoflavone B	Estrogen receptor	DrugBank
MOL004884	Licoisoflavone B	Androgen receptor	DrugBank
MOL004884	Licoisoflavone B	Peroxisome proliferator activated receptor gamma	DrugBank
MOL004884	Licoisoflavone B	Coagulation factor Xa	DrugBank
MOL004884	Licoisoflavone B	Prostaglandin G/H synthase 2	DrugBank
MOL004884	Licoisoflavone B	Acetylcholinesterase	DrugBank
MOL004884	Licoisoflavone B	DNA topoisomerase II	DrugBank
MOL004884	Licoisoflavone B	Estrogen receptor beta	DrugBank
MOL004884	Licoisoflavone B	Glycogen synthase kinase-3 beta	DrugBank
MOL004884	Licoisoflavone B	Cell division protein kinase 2	DrugBank
MOL004884	Licoisoflavone B	Serine/threonine-protein kinase Chk1	DrugBank
MOL004884	Licoisoflavone B	Trypsin-1	DrugBank
MOL004884	Licoisoflavone B	Proto-oncogene serine/threonine-protein kinase Pim-1	DrugBank
MOL004884	Licoisoflavone B	Cyclin-A2	DrugBank
MOL004884	Licoisoflavone B	Calmodulin	DrugBank
MOL004885	licoisoflavanone	Nitric oxide synthase, inducible	DrugBank
MOL004885	licoisoflavanone	Prostaglandin G/H synthase 1	DrugBank
MOL004885	licoisoflavanone	Estrogen receptor	DrugBank
MOL004885	licoisoflavanone	Androgen receptor	DrugBank
MOL004885	licoisoflavanone	Sodium channel protein type 5 subunit alpha	DrugBank
MOL004885	licoisoflavanone	Peroxisome proliferator activated receptor gamma	DrugBank
MOL004885	licoisoflavanone	Coagulation factor Xa	DrugBank
MOL004885	licoisoflavanone	Prostaglandin G/H synthase 2	DrugBank
MOL004885	licoisoflavanone	Coagulation factor VII	DrugBank
MOL004885	licoisoflavanone	Acetylcholinesterase	DrugBank
MOL004885	licoisoflavanone	DNA topoisomerase II	DrugBank
MOL004885	licoisoflavanone	Estrogen receptor beta	DrugBank
MOL004885	licoisoflavanone	Glycogen synthase kinase-3 beta	DrugBank
MOL004885	licoisoflavanone	Heat shock protein HSP 90	DrugBank
MOL004885	licoisoflavanone	Cell division protein kinase 2	DrugBank
MOL004885	licoisoflavanone	Trypsin-1	DrugBank
MOL004885	licoisoflavanone	Proto-oncogene serine/threonine-protein kinase Pim-1	DrugBank
MOL004885	licoisoflavanone	Cyclin-A2	DrugBank
MOL004885	licoisoflavanone	Nuclear receptor coactivator 1	DrugBank
MOL004885	licoisoflavanone	Calmodulin	DrugBank
MOL004890	(4S)-2,4-dimethylhexane	Cholinesterase	DrugBank
MOL004890	(4S)-2,4-dimethylhexane	Alcohol dehydrogenase 1B	DrugBank
MOL004890	(4S)-2,4-dimethylhexane	Alcohol dehydrogenase 1C	DrugBank
MOL004891	shinpterocarpin	Nitric oxide synthase, inducible	DrugBank
MOL004891	shinpterocarpin	Prostaglandin G/H synthase 1	DrugBank
MOL004891	shinpterocarpin	Muscarinic acetylcholine receptor M3	DrugBank
MOL004891	shinpterocarpin	Potassium voltage-gated channel subfamily H member 2	DrugBank
MOL004891	shinpterocarpin	Muscarinic acetylcholine receptor M1	DrugBank
MOL004891	shinpterocarpin	Estrogen receptor	DrugBank
MOL004891	shinpterocarpin	Androgen receptor	DrugBank
MOL004891	shinpterocarpin	Sodium channel protein type 5 subunit alpha	DrugBank
MOL004891	shinpterocarpin	Peroxisome proliferator activated receptor gamma	DrugBank
MOL004891	shinpterocarpin	Prostaglandin G/H synthase 2	DrugBank
MOL004891	shinpterocarpin	5-hydroxytryptamine receptor 3A	DrugBank
MOL004891	shinpterocarpin	Retinoic acid receptor RXR-alpha	DrugBank
MOL004891	shinpterocarpin	Delta-type opioid receptor	DrugBank
MOL004891	shinpterocarpin	Alpha-1B adrenergic receptor	DrugBank
MOL004891	shinpterocarpin	Beta-2 adrenergic receptor	DrugBank
MOL004891	shinpterocarpin	Alpha-1D adrenergic receptor	DrugBank
MOL004891	shinpterocarpin	Mu-type opioid receptor	DrugBank
MOL004891	shinpterocarpin	Estrogen receptor beta	DrugBank
MOL004891	shinpterocarpin	Mitogen-activated protein kinase 14	DrugBank
MOL004891	shinpterocarpin	Glycogen synthase kinase-3 beta	DrugBank
MOL004891	shinpterocarpin	Cell division protein kinase 2	DrugBank
MOL004891	shinpterocarpin	Phosphatidylinositol-4,5-bisphosphate 3-kinase catalytic subunit, gamma isoform	DrugBank
MOL004891	shinpterocarpin	Neuronal acetylcholine receptor protein, alpha-7 chain	DrugBank
MOL004891	shinpterocarpin	mRNA of PKA Catalytic Subunit C-alpha	DrugBank
MOL004891	shinpterocarpin	Retinoic acid receptor RXR-beta	DrugBank
MOL004891	shinpterocarpin	Trypsin-1	DrugBank
MOL004891	shinpterocarpin	Proto-oncogene serine/threonine-protein kinase Pim-1	DrugBank
MOL004891	shinpterocarpin	Cyclin-A2	DrugBank
MOL004891	shinpterocarpin	Nuclear receptor coactivator 1	DrugBank
MOL004891	shinpterocarpin	Calmodulin	DrugBank
MOL004898	(E)-3-[3,4-dihydroxy-5-(3-methylbut-2-enyl)phenyl]-1-(2,4-dihydroxyphenyl)prop-2-en-1-one	Estrogen receptor	DrugBank
MOL004898	(E)-3-[3,4-dihydroxy-5-(3-methylbut-2-enyl)phenyl]-1-(2,4-dihydroxyphenyl)prop-2-en-1-one	Androgen receptor	DrugBank
MOL004898	(E)-3-[3,4-dihydroxy-5-(3-methylbut-2-enyl)phenyl]-1-(2,4-dihydroxyphenyl)prop-2-en-1-one	Peroxisome proliferator activated receptor gamma	DrugBank
MOL004898	(E)-3-[3,4-dihydroxy-5-(3-methylbut-2-enyl)phenyl]-1-(2,4-dihydroxyphenyl)prop-2-en-1-one	Prostaglandin G/H synthase 2	DrugBank
MOL004898	(E)-3-[3,4-dihydroxy-5-(3-methylbut-2-enyl)phenyl]-1-(2,4-dihydroxyphenyl)prop-2-en-1-one	Mitogen-activated protein kinase 14	DrugBank
MOL004898	(E)-3-[3,4-dihydroxy-5-(3-methylbut-2-enyl)phenyl]-1-(2,4-dihydroxyphenyl)prop-2-en-1-one	Glycogen synthase kinase-3 beta	DrugBank
MOL004898	(E)-3-[3,4-dihydroxy-5-(3-methylbut-2-enyl)phenyl]-1-(2,4-dihydroxyphenyl)prop-2-en-1-one	Heat shock protein HSP 90	DrugBank
MOL004898	(E)-3-[3,4-dihydroxy-5-(3-methylbut-2-enyl)phenyl]-1-(2,4-dihydroxyphenyl)prop-2-en-1-one	Cell division protein kinase 2	DrugBank
MOL004898	(E)-3-[3,4-dihydroxy-5-(3-methylbut-2-enyl)phenyl]-1-(2,4-dihydroxyphenyl)prop-2-en-1-one	Proto-oncogene serine/threonine-protein kinase Pim-1	DrugBank
MOL004898	(E)-3-[3,4-dihydroxy-5-(3-methylbut-2-enyl)phenyl]-1-(2,4-dihydroxyphenyl)prop-2-en-1-one	Cyclin-A2	DrugBank
MOL004898	(E)-3-[3,4-dihydroxy-5-(3-methylbut-2-enyl)phenyl]-1-(2,4-dihydroxyphenyl)prop-2-en-1-one	Nuclear receptor coactivator 2	DrugBank
MOL004898	(E)-3-[3,4-dihydroxy-5-(3-methylbut-2-enyl)phenyl]-1-(2,4-dihydroxyphenyl)prop-2-en-1-one	Calmodulin	DrugBank
MOL004903	liquiritin	Coagulation factor Xa	DrugBank
MOL004903	liquiritin	Coagulation factor VII	DrugBank
MOL004903	liquiritin	Calmodulin	DrugBank
MOL004903	liquiritin	Prostaglandin G/H synthase 2	DrugBank
MOL004903	liquiritin	Vascular endothelial growth factor receptor 2	DrugBank
MOL004903	liquiritin	Superoxide dismutase [Cu-Zn]	DrugBank	validated
MOL004904	licopyranocoumarin	Nitric oxide synthase, inducible	DrugBank
MOL004904	licopyranocoumarin	Thrombin	DrugBank
MOL004904	licopyranocoumarin	Estrogen receptor	DrugBank
MOL004904	licopyranocoumarin	Androgen receptor	DrugBank
MOL004904	licopyranocoumarin	Peroxisome proliferator activated receptor gamma	DrugBank
MOL004904	licopyranocoumarin	Coagulation factor Xa	DrugBank
MOL004904	licopyranocoumarin	Prostaglandin G/H synthase 2	DrugBank
MOL004904	licopyranocoumarin	Coagulation factor VII	DrugBank
MOL004904	licopyranocoumarin	Vascular endothelial growth factor receptor 2	DrugBank
MOL004904	licopyranocoumarin	Acetylcholinesterase	DrugBank
MOL004904	licopyranocoumarin	DNA topoisomerase II	DrugBank
MOL004904	licopyranocoumarin	Cell division protein kinase 2	DrugBank
MOL004904	licopyranocoumarin	Trypsin-1	DrugBank
MOL004904	licopyranocoumarin	Proto-oncogene serine/threonine-protein kinase Pim-1	DrugBank
MOL004904	licopyranocoumarin	Cyclin-A2	DrugBank
MOL004904	licopyranocoumarin	Calmodulin	DrugBank
MOL004907	Glyzaglabrin	Nitric oxide synthase, inducible	DrugBank
MOL004907	Glyzaglabrin	Prostaglandin G/H synthase 1	DrugBank
MOL004907	Glyzaglabrin	Estrogen receptor	DrugBank
MOL004907	Glyzaglabrin	Androgen receptor	DrugBank
MOL004907	Glyzaglabrin	Peroxisome proliferator activated receptor gamma	DrugBank
MOL004907	Glyzaglabrin	Prostaglandin G/H synthase 2	DrugBank
MOL004907	Glyzaglabrin	Estrogen receptor beta	DrugBank
MOL004907	Glyzaglabrin	Dipeptidyl peptidase IV	DrugBank
MOL004907	Glyzaglabrin	Mitogen-activated protein kinase 14	DrugBank
MOL004907	Glyzaglabrin	Glycogen synthase kinase-3 beta	DrugBank
MOL004907	Glyzaglabrin	Heat shock protein HSP 90	DrugBank
MOL004907	Glyzaglabrin	Cell division protein kinase 2	DrugBank
MOL004907	Glyzaglabrin	Phosphatidylinositol-4,5-bisphosphate 3-kinase catalytic subunit, gamma isoform	DrugBank
MOL004907	Glyzaglabrin	Serine/threonine-protein kinase Chk1	DrugBank
MOL004907	Glyzaglabrin	mRNA of PKA Catalytic Subunit C-alpha	DrugBank
MOL004907	Glyzaglabrin	Trypsin-1	DrugBank
MOL004907	Glyzaglabrin	Proto-oncogene serine/threonine-protein kinase Pim-1	DrugBank
MOL004907	Glyzaglabrin	Cyclin-A2	DrugBank
MOL004908	Glabridin	Nitric oxide synthase, inducible	DrugBank
MOL004908	Glabridin	Muscarinic acetylcholine receptor M1	DrugBank
MOL004908	Glabridin	Estrogen receptor	DrugBank
MOL004908	Glabridin	Androgen receptor	DrugBank
MOL004908	Glabridin	Sodium channel protein type 5 subunit alpha	DrugBank
MOL004908	Glabridin	Peroxisome proliferator activated receptor gamma	DrugBank
MOL004908	Glabridin	Prostaglandin G/H synthase 2	DrugBank
MOL004908	Glabridin	Retinoic acid receptor RXR-alpha	DrugBank
MOL004908	Glabridin	Acetylcholinesterase	DrugBank
MOL004908	Glabridin	Alpha-1B adrenergic receptor	DrugBank
MOL004908	Glabridin	Beta-2 adrenergic receptor	DrugBank
MOL004908	Glabridin	Estrogen receptor beta	DrugBank
MOL004908	Glabridin	Mitogen-activated protein kinase 14	DrugBank
MOL004908	Glabridin	Glycogen synthase kinase-3 beta	DrugBank
MOL004908	Glabridin	Cell division protein kinase 2	DrugBank
MOL004908	Glabridin	Serine/threonine-protein kinase Chk1	DrugBank
MOL004908	Glabridin	mRNA of PKA Catalytic Subunit C-alpha	DrugBank
MOL004908	Glabridin	Retinoic acid receptor RXR-beta	DrugBank
MOL004908	Glabridin	Ig gamma-1 chain C region	DrugBank
MOL004908	Glabridin	Trypsin-1	DrugBank
MOL004908	Glabridin	Proto-oncogene serine/threonine-protein kinase Pim-1	DrugBank
MOL004908	Glabridin	Cyclin-A2	DrugBank
MOL004908	Glabridin	Nuclear receptor coactivator 2	DrugBank
MOL004908	Glabridin	Nuclear receptor coactivator 1	DrugBank
MOL004908	Glabridin	Calmodulin	DrugBank
MOL004910	Glabranin	Nitric oxide synthase, inducible	DrugBank
MOL004910	Glabranin	Prostaglandin G/H synthase 1	DrugBank
MOL004910	Glabranin	Estrogen receptor	DrugBank
MOL004910	Glabranin	Sodium channel protein type 5 subunit alpha	DrugBank
MOL004910	Glabranin	Coagulation factor Xa	DrugBank
MOL004910	Glabranin	Prostaglandin G/H synthase 2	DrugBank
MOL004910	Glabranin	Nitric-oxide synthase, endothelial	DrugBank
MOL004910	Glabranin	CGMP-inhibited 3',5'-cyclic phosphodiesterase A	DrugBank
MOL004910	Glabranin	Heat shock protein HSP 90	DrugBank
MOL004910	Glabranin	mRNA of PKA Catalytic Subunit C-alpha	DrugBank
MOL004910	Glabranin	Calmodulin	DrugBank
MOL004911	Glabrene	Nitric oxide synthase, inducible	DrugBank
MOL004911	Glabrene	Prostaglandin G/H synthase 1	DrugBank
MOL004911	Glabrene	Estrogen receptor	DrugBank
MOL004911	Glabrene	Androgen receptor	DrugBank
MOL004911	Glabrene	Sodium channel protein type 5 subunit alpha	DrugBank
MOL004911	Glabrene	Peroxisome proliferator activated receptor gamma	DrugBank
MOL004911	Glabrene	Coagulation factor Xa	DrugBank
MOL004911	Glabrene	Prostaglandin G/H synthase 2	DrugBank
MOL004911	Glabrene	Retinoic acid receptor RXR-alpha	DrugBank
MOL004911	Glabrene	Beta-2 adrenergic receptor	DrugBank
MOL004911	Glabrene	Estrogen receptor beta	DrugBank
MOL004911	Glabrene	Mitogen-activated protein kinase 14	DrugBank
MOL004911	Glabrene	Glycogen synthase kinase-3 beta	DrugBank
MOL004911	Glabrene	Heat shock protein HSP 90	DrugBank
MOL004911	Glabrene	Cell division protein kinase 2	DrugBank
MOL004911	Glabrene	Trypsin-1	DrugBank
MOL004911	Glabrene	Proto-oncogene serine/threonine-protein kinase Pim-1	DrugBank
MOL004911	Glabrene	Nuclear receptor coactivator 2	DrugBank
MOL004911	Glabrene	Calmodulin	DrugBank
MOL004912	Glabrone	Nitric oxide synthase, inducible	DrugBank
MOL004912	Glabrone	Prostaglandin G/H synthase 1	DrugBank
MOL004912	Glabrone	Thrombin	DrugBank
MOL004912	Glabrone	Estrogen receptor	DrugBank
MOL004912	Glabrone	Androgen receptor	DrugBank
MOL004912	Glabrone	Sodium channel protein type 5 subunit alpha	DrugBank
MOL004912	Glabrone	Peroxisome proliferator activated receptor gamma	DrugBank
MOL004912	Glabrone	Coagulation factor Xa	DrugBank
MOL004912	Glabrone	Prostaglandin G/H synthase 2	DrugBank
MOL004912	Glabrone	Retinoic acid receptor RXR-alpha	DrugBank
MOL004912	Glabrone	Acetylcholinesterase	DrugBank
MOL004912	Glabrone	Estrogen receptor beta	DrugBank
MOL004912	Glabrone	Dipeptidyl peptidase IV	DrugBank
MOL004912	Glabrone	Mitogen-activated protein kinase 14	DrugBank
MOL004912	Glabrone	Glycogen synthase kinase-3 beta	DrugBank
MOL004912	Glabrone	Cell division protein kinase 2	DrugBank
MOL004912	Glabrone	Serine/threonine-protein kinase Chk1	DrugBank
MOL004912	Glabrone	Trypsin-1	DrugBank
MOL004912	Glabrone	Proto-oncogene serine/threonine-protein kinase Pim-1	DrugBank
MOL004912	Glabrone	Cyclin-A2	DrugBank
MOL004912	Glabrone	Calmodulin	DrugBank
MOL004913	1,3-dihydroxy-9-methoxy-6-benzofurano[3,2-c]chromenone	Estrogen receptor	DrugBank
MOL004913	1,3-dihydroxy-9-methoxy-6-benzofurano[3,2-c]chromenone	Peroxisome proliferator activated receptor gamma	DrugBank
MOL004913	1,3-dihydroxy-9-methoxy-6-benzofurano[3,2-c]chromenone	Estrogen receptor beta	DrugBank
MOL004913	1,3-dihydroxy-9-methoxy-6-benzofurano[3,2-c]chromenone	Mitogen-activated protein kinase 14	DrugBank
MOL004913	1,3-dihydroxy-9-methoxy-6-benzofurano[3,2-c]chromenone	Glycogen synthase kinase-3 beta	DrugBank
MOL004913	1,3-dihydroxy-9-methoxy-6-benzofurano[3,2-c]chromenone	Heat shock protein HSP 90	DrugBank
MOL004913	1,3-dihydroxy-9-methoxy-6-benzofurano[3,2-c]chromenone	Cell division protein kinase 2	DrugBank
MOL004913	1,3-dihydroxy-9-methoxy-6-benzofurano[3,2-c]chromenone	Serine/threonine-protein kinase Chk1	DrugBank
MOL004913	1,3-dihydroxy-9-methoxy-6-benzofurano[3,2-c]chromenone	mRNA of PKA Catalytic Subunit C-alpha	DrugBank
MOL004913	1,3-dihydroxy-9-methoxy-6-benzofurano[3,2-c]chromenone	Cyclin-A2	DrugBank
MOL004914	1,3-dihydroxy-8,9-dimethoxy-6-benzofurano[3,2-c]chromenone	Estrogen receptor	DrugBank
MOL004914	1,3-dihydroxy-8,9-dimethoxy-6-benzofurano[3,2-c]chromenone	Androgen receptor	DrugBank
MOL004914	1,3-dihydroxy-8,9-dimethoxy-6-benzofurano[3,2-c]chromenone	Peroxisome proliferator activated receptor gamma	DrugBank
MOL004914	1,3-dihydroxy-8,9-dimethoxy-6-benzofurano[3,2-c]chromenone	Mitogen-activated protein kinase 14	DrugBank
MOL004914	1,3-dihydroxy-8,9-dimethoxy-6-benzofurano[3,2-c]chromenone	Glycogen synthase kinase-3 beta	DrugBank
MOL004914	1,3-dihydroxy-8,9-dimethoxy-6-benzofurano[3,2-c]chromenone	Heat shock protein HSP 90	DrugBank
MOL004914	1,3-dihydroxy-8,9-dimethoxy-6-benzofurano[3,2-c]chromenone	Cell division protein kinase 2	DrugBank
MOL004914	1,3-dihydroxy-8,9-dimethoxy-6-benzofurano[3,2-c]chromenone	Serine/threonine-protein kinase Chk1	DrugBank
MOL004914	1,3-dihydroxy-8,9-dimethoxy-6-benzofurano[3,2-c]chromenone	mRNA of PKA Catalytic Subunit C-alpha	DrugBank
MOL004915	Eurycarpin A	Nitric oxide synthase, inducible	DrugBank
MOL004915	Eurycarpin A	Thrombin	DrugBank
MOL004915	Eurycarpin A	Estrogen receptor	DrugBank
MOL004915	Eurycarpin A	Androgen receptor	DrugBank
MOL004915	Eurycarpin A	Sodium channel protein type 5 subunit alpha	DrugBank
MOL004915	Eurycarpin A	Peroxisome proliferator activated receptor gamma	DrugBank
MOL004915	Eurycarpin A	Coagulation factor Xa	DrugBank
MOL004915	Eurycarpin A	Prostaglandin G/H synthase 2	DrugBank
MOL004915	Eurycarpin A	Estrogen receptor beta	DrugBank
MOL004915	Eurycarpin A	Dipeptidyl peptidase IV	DrugBank
MOL004915	Eurycarpin A	Mitogen-activated protein kinase 14	DrugBank
MOL004915	Eurycarpin A	Glycogen synthase kinase-3 beta	DrugBank
MOL004915	Eurycarpin A	Heat shock protein HSP 90	DrugBank
MOL004915	Eurycarpin A	Cell division protein kinase 2	DrugBank
MOL004915	Eurycarpin A	Serine/threonine-protein kinase Chk1	DrugBank
MOL004915	Eurycarpin A	Trypsin-1	DrugBank
MOL004915	Eurycarpin A	Proto-oncogene serine/threonine-protein kinase Pim-1	DrugBank
MOL004915	Eurycarpin A	Cyclin-A2	DrugBank
MOL004915	Eurycarpin A	Calmodulin	DrugBank
MOL004918	HEX	Trypsin-3	DrugBank
MOL004919	Sextone B	Alcohol dehydrogenase 1B	DrugBank
MOL004919	Sextone B	Lysozyme	DrugBank
MOL004920	Methylcyclopentane	Alcohol dehydrogenase 1B	DrugBank
MOL004920	Methylcyclopentane	Alcohol dehydrogenase 1C	DrugBank
MOL004920	Methylcyclopentane	Alcohol dehydrogenase 1A	DrugBank
MOL004920	Methylcyclopentane	Cytochrome P450-cam	DrugBank
MOL004920	Methylcyclopentane	Lysozyme	DrugBank
MOL004920	Methylcyclopentane	Trypsin-3	DrugBank
MOL004920	Methylcyclopentane	Nicotinate-nucleotide--dimethylbenzimidazole phosphoribosyltransferase	DrugBank
MOL000391	Ononin	Nitric oxide synthase, inducible	DrugBank
MOL000391	Ononin	Thrombin	DrugBank
MOL000391	Ononin	Estrogen receptor	DrugBank
MOL000391	Ononin	Androgen receptor	DrugBank
MOL000391	Ononin	Prostaglandin G/H synthase 2	DrugBank
MOL000391	Ononin	Coagulation factor VII	DrugBank
MOL000391	Ononin	Vascular endothelial growth factor receptor 2	DrugBank
MOL000391	Ononin	Dipeptidyl peptidase IV	DrugBank
MOL000391	Ononin	Calmodulin	DrugBank
MOL000391	Ononin	Peroxisome proliferator activated receptor gamma	DrugBank
MOL004924	(-)-Medicocarpin	Prostaglandin G/H synthase 2	DrugBank
MOL004924	(-)-Medicocarpin	Acetylcholinesterase	DrugBank
MOL004925	vitexin	Androgen receptor	DrugBank
MOL004925	vitexin	Prostaglandin G/H synthase 2	DrugBank
MOL004925	vitexin	DNA topoisomerase II	DrugBank
MOL004925	vitexin	Coagulation factor Xa	DrugBank
MOL004925	vitexin	Mitogen-activated protein kinase 7	N/A	validated
MOL004925	vitexin	Choline/ethanolamine kinase	N/A	validated
MOL004926	4H-1-Benzopyran-4-one, 2-(4-(beta-D-glucopyranosyloxy)phenyl)-2,3-dihydro-5,7-dihydroxy-, (2S)-	Coagulation factor VII	DrugBank
MOL004926	4H-1-Benzopyran-4-one, 2-(4-(beta-D-glucopyranosyloxy)phenyl)-2,3-dihydro-5,7-dihydroxy-, (2S)-	Prostaglandin G/H synthase 2	DrugBank
MOL004932	glycyrrhizin	Transcription factor p65	N/A	validated
MOL004932	glycyrrhizin	Signal transducer and activator of transcription 3	N/A	validated
MOL004932	glycyrrhizin	Tumor necrosis factor	DrugBank	validated
MOL004932	glycyrrhizin	Transcription factor AP-1	DrugBank	validated
MOL004932	glycyrrhizin	Caspase-3	N/A	validated
MOL004932	glycyrrhizin	Prostaglandin G/H synthase 2	DrugBank	validated
MOL004932	glycyrrhizin	Heme oxygenase 1	DrugBank	validated
MOL004932	glycyrrhizin	Myeloperoxidase	DrugBank	validated
MOL004932	glycyrrhizin	Eotaxin	N/A	validated
MOL004932	glycyrrhizin	Corticosteroid 11-beta-dehydrogenase isozyme 2	N/A	validated
MOL004932	glycyrrhizin	Cytochrome P450 11B2, mitochondrial	N/A	validated
MOL004932	glycyrrhizin	Alanine aminotransferase 2	DrugBank	validated
MOL004934	Isohexane	Cholinesterase	DrugBank
MOL004934	Isohexane	Alcohol dehydrogenase 1B	DrugBank
MOL004934	Isohexane	Alcohol dehydrogenase 1C	DrugBank
MOL004934	Isohexane	Haloalkane dehalogenase	DrugBank
MOL004934	Isohexane	Trypsin-3	DrugBank
MOL004935	Sigmoidin-B	Estrogen receptor	DrugBank
MOL004935	Sigmoidin-B	Coagulation factor Xa	DrugBank
MOL004935	Sigmoidin-B	Prostaglandin G/H synthase 2	DrugBank
MOL004935	Sigmoidin-B	Vascular endothelial growth factor receptor 2	DrugBank
MOL004935	Sigmoidin-B	Heat shock protein HSP 90	DrugBank
MOL004935	Sigmoidin-B	Calmodulin	DrugBank
MOL004936	Uralene	Nitric oxide synthase, inducible	DrugBank
MOL004936	Uralene	Thrombin	DrugBank
MOL004936	Uralene	Estrogen receptor	DrugBank
MOL004936	Uralene	Androgen receptor	DrugBank
MOL004936	Uralene	Peroxisome proliferator activated receptor gamma	DrugBank
MOL004936	Uralene	Coagulation factor Xa	DrugBank
MOL004936	Uralene	Prostaglandin G/H synthase 2	DrugBank
MOL004936	Uralene	Coagulation factor VII	DrugBank
MOL004936	Uralene	Vascular endothelial growth factor receptor 2	DrugBank
MOL004936	Uralene	DNA topoisomerase II	DrugBank
MOL004936	Uralene	Mitogen-activated protein kinase 14	DrugBank
MOL004936	Uralene	Heat shock protein HSP 90	DrugBank
MOL004936	Uralene	Cell division protein kinase 2	DrugBank
MOL004936	Uralene	Trypsin-1	DrugBank
MOL004936	Uralene	Proto-oncogene serine/threonine-protein kinase Pim-1	DrugBank
MOL004940	neoliquiritin	Coagulation factor Xa	DrugBank
MOL004940	neoliquiritin	Coagulation factor VII	DrugBank
MOL004940	neoliquiritin	Calmodulin	DrugBank
MOL004941	(2R)-7-hydroxy-2-(4-hydroxyphenyl)chroman-4-one	Prostaglandin G/H synthase 1	DrugBank
MOL004941	(2R)-7-hydroxy-2-(4-hydroxyphenyl)chroman-4-one	Estrogen receptor	DrugBank
MOL004941	(2R)-7-hydroxy-2-(4-hydroxyphenyl)chroman-4-one	Prostaglandin G/H synthase 2	DrugBank
MOL004941	(2R)-7-hydroxy-2-(4-hydroxyphenyl)chroman-4-one	Retinoic acid receptor RXR-alpha	DrugBank
MOL004941	(2R)-7-hydroxy-2-(4-hydroxyphenyl)chroman-4-one	CGMP-inhibited 3',5'-cyclic phosphodiesterase A	DrugBank
MOL004941	(2R)-7-hydroxy-2-(4-hydroxyphenyl)chroman-4-one	Beta-2 adrenergic receptor	DrugBank
MOL004941	(2R)-7-hydroxy-2-(4-hydroxyphenyl)chroman-4-one	Heat shock protein HSP 90	DrugBank
MOL004941	(2R)-7-hydroxy-2-(4-hydroxyphenyl)chroman-4-one	Phosphatidylinositol-4,5-bisphosphate 3-kinase catalytic subunit, gamma isoform	DrugBank
MOL004941	(2R)-7-hydroxy-2-(4-hydroxyphenyl)chroman-4-one	Beta-lactamase	DrugBank
MOL004941	(2R)-7-hydroxy-2-(4-hydroxyphenyl)chroman-4-one	Amine oxidase [flavin-containing] B	DrugBank
MOL004941	(2R)-7-hydroxy-2-(4-hydroxyphenyl)chroman-4-one	mRNA of PKA Catalytic Subunit C-alpha	DrugBank
MOL004941	(2R)-7-hydroxy-2-(4-hydroxyphenyl)chroman-4-one	cAMP-dependent protein kinase inhibitor alpha	DrugBank
MOL004941	(2R)-7-hydroxy-2-(4-hydroxyphenyl)chroman-4-one	Calmodulin	DrugBank
MOL004941	(2R)-7-hydroxy-2-(4-hydroxyphenyl)chroman-4-one	Gamma-aminobutyric acid receptor subunit alpha-1	DrugBank
MOL004941	(2R)-7-hydroxy-2-(4-hydroxyphenyl)chroman-4-one	Sodium-dependent serotonin transporter	DrugBank
MOL004944	Cyclobutanol, 1-ethyl-	Prostaglandin G/H synthase 1	DrugBank
MOL004944	Cyclobutanol, 1-ethyl-	Gamma-aminobutyric-acid receptor alpha-2 subunit	DrugBank
MOL004944	Cyclobutanol, 1-ethyl-	Gamma-aminobutyric acid receptor subunit alpha-1	DrugBank
MOL004944	Cyclobutanol, 1-ethyl-	Cholinesterase	DrugBank
MOL004944	Cyclobutanol, 1-ethyl-	Alcohol dehydrogenase 1B	DrugBank
MOL004944	Cyclobutanol, 1-ethyl-	Alcohol dehydrogenase 1C	DrugBank
MOL004944	Cyclobutanol, 1-ethyl-	Cytochrome P450-cam	DrugBank
MOL004944	Cyclobutanol, 1-ethyl-	Lysozyme	DrugBank
MOL004944	Cyclobutanol, 1-ethyl-	Ferrichrome-iron receptor	DrugBank
MOL004944	Cyclobutanol, 1-ethyl-	Bacillolysin	DrugBank
MOL004944	Cyclobutanol, 1-ethyl-	Trypsin-3	DrugBank
MOL004945	(2S)-7-hydroxy-2-(4-hydroxyphenyl)-8-(3-methylbut-2-enyl)chroman-4-one	Nitric oxide synthase, inducible	DrugBank
MOL004945	(2S)-7-hydroxy-2-(4-hydroxyphenyl)-8-(3-methylbut-2-enyl)chroman-4-one	Prostaglandin G/H synthase 1	DrugBank
MOL004945	(2S)-7-hydroxy-2-(4-hydroxyphenyl)-8-(3-methylbut-2-enyl)chroman-4-one	Estrogen receptor	DrugBank
MOL004945	(2S)-7-hydroxy-2-(4-hydroxyphenyl)-8-(3-methylbut-2-enyl)chroman-4-one	Sodium channel protein type 5 subunit alpha	DrugBank
MOL004945	(2S)-7-hydroxy-2-(4-hydroxyphenyl)-8-(3-methylbut-2-enyl)chroman-4-one	Coagulation factor Xa	DrugBank
MOL004945	(2S)-7-hydroxy-2-(4-hydroxyphenyl)-8-(3-methylbut-2-enyl)chroman-4-one	Prostaglandin G/H synthase 2	DrugBank
MOL004945	(2S)-7-hydroxy-2-(4-hydroxyphenyl)-8-(3-methylbut-2-enyl)chroman-4-one	CGMP-inhibited 3',5'-cyclic phosphodiesterase A	DrugBank
MOL004945	(2S)-7-hydroxy-2-(4-hydroxyphenyl)-8-(3-methylbut-2-enyl)chroman-4-one	Alpha-1B adrenergic receptor	DrugBank
MOL004945	(2S)-7-hydroxy-2-(4-hydroxyphenyl)-8-(3-methylbut-2-enyl)chroman-4-one	Beta-2 adrenergic receptor	DrugBank
MOL004945	(2S)-7-hydroxy-2-(4-hydroxyphenyl)-8-(3-methylbut-2-enyl)chroman-4-one	Estrogen receptor beta	DrugBank
MOL004945	(2S)-7-hydroxy-2-(4-hydroxyphenyl)-8-(3-methylbut-2-enyl)chroman-4-one	Heat shock protein HSP 90	DrugBank
MOL004945	(2S)-7-hydroxy-2-(4-hydroxyphenyl)-8-(3-methylbut-2-enyl)chroman-4-one	Calmodulin	DrugBank
MOL004948	Isoglycyrol	Nitric oxide synthase, inducible	DrugBank
MOL004948	Isoglycyrol	Estrogen receptor	DrugBank
MOL004948	Isoglycyrol	Androgen receptor	DrugBank
MOL004948	Isoglycyrol	Prostaglandin G/H synthase 2	DrugBank
MOL004948	Isoglycyrol	Dipeptidyl peptidase IV	DrugBank
MOL004948	Isoglycyrol	Glycogen synthase kinase-3 beta	DrugBank
MOL004948	Isoglycyrol	Proto-oncogene serine/threonine-protein kinase Pim-1	DrugBank
MOL004949	Isolicoflavonol	Nitric oxide synthase, inducible	DrugBank
MOL004949	Isolicoflavonol	Thrombin	DrugBank
MOL004949	Isolicoflavonol	Estrogen receptor	DrugBank
MOL004949	Isolicoflavonol	Androgen receptor	DrugBank
MOL004949	Isolicoflavonol	Peroxisome proliferator activated receptor gamma	DrugBank
MOL004949	Isolicoflavonol	Coagulation factor Xa	DrugBank
MOL004949	Isolicoflavonol	Prostaglandin G/H synthase 2	DrugBank
MOL004949	Isolicoflavonol	Glycogen synthase kinase-3 beta	DrugBank
MOL004949	Isolicoflavonol	Heat shock protein HSP 90	DrugBank
MOL004949	Isolicoflavonol	Cell division protein kinase 2	DrugBank
MOL004949	Isolicoflavonol	Trypsin-1	DrugBank
MOL004949	Isolicoflavonol	Proto-oncogene serine/threonine-protein kinase Pim-1	DrugBank
MOL004949	Isolicoflavonol	Cyclin-A2	DrugBank
MOL004949	Isolicoflavonol	Nuclear receptor coactivator 2	DrugBank
MOL004949	Isolicoflavonol	Calmodulin	DrugBank
MOL004957	HMO	Nitric oxide synthase, inducible	DrugBank
MOL004957	HMO	Prostaglandin G/H synthase 1	DrugBank
MOL004957	HMO	Muscarinic acetylcholine receptor M1	DrugBank
MOL004957	HMO	Estrogen receptor	DrugBank
MOL004957	HMO	Androgen receptor	DrugBank
MOL004957	HMO	Sodium channel protein type 5 subunit alpha	DrugBank
MOL004957	HMO	Peroxisome proliferator activated receptor gamma	DrugBank
MOL004957	HMO	Prostaglandin G/H synthase 2	DrugBank
MOL004957	HMO	Retinoic acid receptor RXR-alpha	DrugBank
MOL004957	HMO	CGMP-inhibited 3',5'-cyclic phosphodiesterase A	DrugBank
MOL004957	HMO	Sodium-dependent dopamine transporter	DrugBank
MOL004957	HMO	Beta-2 adrenergic receptor	DrugBank
MOL004957	HMO	Sodium-dependent serotonin transporter	DrugBank
MOL004957	HMO	Estrogen receptor beta	DrugBank
MOL004957	HMO	Dipeptidyl peptidase IV	DrugBank
MOL004957	HMO	Mitogen-activated protein kinase 14	DrugBank
MOL004957	HMO	Glycogen synthase kinase-3 beta	DrugBank
MOL004957	HMO	Cell division protein kinase 2	DrugBank
MOL004957	HMO	Amine oxidase [flavin-containing] B	DrugBank
MOL004957	HMO	Serine/threonine-protein kinase Chk1	DrugBank
MOL004957	HMO	mRNA of PKA Catalytic Subunit C-alpha	DrugBank
MOL004957	HMO	Ig gamma-1 chain C region	DrugBank
MOL004957	HMO	Trypsin-1	DrugBank
MOL004957	HMO	Proto-oncogene serine/threonine-protein kinase Pim-1	DrugBank
MOL004957	HMO	Cyclin-A2	DrugBank
MOL004957	HMO	cAMP-dependent protein kinase inhibitor alpha	DrugBank
MOL004957	HMO	Calmodulin	DrugBank
MOL004959	1-Methoxyphaseollidin	Nitric oxide synthase, inducible	DrugBank
MOL004959	1-Methoxyphaseollidin	Prostaglandin G/H synthase 1	DrugBank
MOL004959	1-Methoxyphaseollidin	Thrombin	DrugBank
MOL004959	1-Methoxyphaseollidin	Potassium voltage-gated channel subfamily H member 2	DrugBank
MOL004959	1-Methoxyphaseollidin	Estrogen receptor	DrugBank
MOL004959	1-Methoxyphaseollidin	Androgen receptor	DrugBank
MOL004959	1-Methoxyphaseollidin	Sodium channel protein type 5 subunit alpha	DrugBank
MOL004959	1-Methoxyphaseollidin	Peroxisome proliferator activated receptor gamma	DrugBank
MOL004959	1-Methoxyphaseollidin	Coagulation factor Xa	DrugBank
MOL004959	1-Methoxyphaseollidin	Prostaglandin G/H synthase 2	DrugBank
MOL004959	1-Methoxyphaseollidin	Nitric-oxide synthase, endothelial	DrugBank
MOL004959	1-Methoxyphaseollidin	Vascular endothelial growth factor receptor 2	DrugBank
MOL004959	1-Methoxyphaseollidin	Retinoic acid receptor RXR-alpha	DrugBank
MOL004959	1-Methoxyphaseollidin	Alpha-1B adrenergic receptor	DrugBank
MOL004959	1-Methoxyphaseollidin	Beta-2 adrenergic receptor	DrugBank
MOL004959	1-Methoxyphaseollidin	Alpha-1D adrenergic receptor	DrugBank
MOL004959	1-Methoxyphaseollidin	DNA topoisomerase II	DrugBank
MOL004959	1-Methoxyphaseollidin	Estrogen receptor beta	DrugBank
MOL004959	1-Methoxyphaseollidin	Mitogen-activated protein kinase 14	DrugBank
MOL004959	1-Methoxyphaseollidin	Glycogen synthase kinase-3 beta	DrugBank
MOL004959	1-Methoxyphaseollidin	Heat shock protein HSP 90	DrugBank
MOL004959	1-Methoxyphaseollidin	Cell division protein kinase 2	DrugBank
MOL004959	1-Methoxyphaseollidin	Phosphatidylinositol-4,5-bisphosphate 3-kinase catalytic subunit, gamma isoform	DrugBank
MOL004959	1-Methoxyphaseollidin	Trypsin-1	DrugBank
MOL004959	1-Methoxyphaseollidin	Proto-oncogene serine/threonine-protein kinase Pim-1	DrugBank
MOL004959	1-Methoxyphaseollidin	Cyclin-A2	DrugBank
MOL004959	1-Methoxyphaseollidin	Nuclear receptor coactivator 2	DrugBank
MOL004959	1-Methoxyphaseollidin	Nuclear receptor coactivator 1	DrugBank
MOL004959	1-Methoxyphaseollidin	Calmodulin	DrugBank
MOL004961	Quercetin der.	Nitric oxide synthase, inducible	DrugBank
MOL004961	Quercetin der.	Prostaglandin G/H synthase 1	DrugBank
MOL004961	Quercetin der.	Estrogen receptor	DrugBank
MOL004961	Quercetin der.	Androgen receptor	DrugBank
MOL004961	Quercetin der.	Sodium channel protein type 5 subunit alpha	DrugBank
MOL004961	Quercetin der.	Peroxisome proliferator activated receptor gamma	DrugBank
MOL004961	Quercetin der.	Prostaglandin G/H synthase 2	DrugBank
MOL004961	Quercetin der.	mRNA of Protein-tyrosine phosphatase, non-receptor type 1	DrugBank
MOL004961	Quercetin der.	Estrogen receptor beta	DrugBank
MOL004961	Quercetin der.	Dipeptidyl peptidase IV	DrugBank
MOL004961	Quercetin der.	Mitogen-activated protein kinase 14	DrugBank
MOL004961	Quercetin der.	Glycogen synthase kinase-3 beta	DrugBank
MOL004961	Quercetin der.	Heat shock protein HSP 90	DrugBank
MOL004961	Quercetin der.	Cell division protein kinase 2	DrugBank
MOL004961	Quercetin der.	Trypsin-1	DrugBank
MOL004961	Quercetin der.	Nuclear receptor coactivator 2	DrugBank
MOL004961	Quercetin der.	Calmodulin	DrugBank
MOL004964	(Z)-1-(2,4-dihydroxyphenyl)-3-phenylprop-2-en-1-one	Prostaglandin G/H synthase 1	DrugBank
MOL004964	(Z)-1-(2,4-dihydroxyphenyl)-3-phenylprop-2-en-1-one	Muscarinic acetylcholine receptor M1	DrugBank
MOL004964	(Z)-1-(2,4-dihydroxyphenyl)-3-phenylprop-2-en-1-one	Estrogen receptor	DrugBank
MOL004964	(Z)-1-(2,4-dihydroxyphenyl)-3-phenylprop-2-en-1-one	Prostaglandin G/H synthase 2	DrugBank
MOL004964	(Z)-1-(2,4-dihydroxyphenyl)-3-phenylprop-2-en-1-one	CGMP-inhibited 3',5'-cyclic phosphodiesterase A	DrugBank
MOL004964	(Z)-1-(2,4-dihydroxyphenyl)-3-phenylprop-2-en-1-one	Beta-2 adrenergic receptor	DrugBank
MOL004964	(Z)-1-(2,4-dihydroxyphenyl)-3-phenylprop-2-en-1-one	Sodium-dependent serotonin transporter	DrugBank
MOL004964	(Z)-1-(2,4-dihydroxyphenyl)-3-phenylprop-2-en-1-one	Gamma-aminobutyric acid receptor subunit alpha-1	DrugBank
MOL004964	(Z)-1-(2,4-dihydroxyphenyl)-3-phenylprop-2-en-1-one	Mitogen-activated protein kinase 14	DrugBank
MOL004964	(Z)-1-(2,4-dihydroxyphenyl)-3-phenylprop-2-en-1-one	Heat shock protein HSP 90	DrugBank
MOL004964	(Z)-1-(2,4-dihydroxyphenyl)-3-phenylprop-2-en-1-one	Cell division protein kinase 2	DrugBank
MOL004964	(Z)-1-(2,4-dihydroxyphenyl)-3-phenylprop-2-en-1-one	Beta-lactamase	DrugBank
MOL004964	(Z)-1-(2,4-dihydroxyphenyl)-3-phenylprop-2-en-1-one	Amine oxidase [flavin-containing] B	DrugBank
MOL004964	(Z)-1-(2,4-dihydroxyphenyl)-3-phenylprop-2-en-1-one	Serine/threonine-protein kinase Chk1	DrugBank
MOL004964	(Z)-1-(2,4-dihydroxyphenyl)-3-phenylprop-2-en-1-one	mRNA of PKA Catalytic Subunit C-alpha	DrugBank
MOL004964	(Z)-1-(2,4-dihydroxyphenyl)-3-phenylprop-2-en-1-one	Proto-oncogene serine/threonine-protein kinase Pim-1	DrugBank
MOL004964	(Z)-1-(2,4-dihydroxyphenyl)-3-phenylprop-2-en-1-one	Cyclin-A2	DrugBank
MOL004964	(Z)-1-(2,4-dihydroxyphenyl)-3-phenylprop-2-en-1-one	Nuclear receptor coactivator 2	DrugBank
MOL004964	(Z)-1-(2,4-dihydroxyphenyl)-3-phenylprop-2-en-1-one	cAMP-dependent protein kinase inhibitor alpha	DrugBank
MOL004966	3'-Hydroxy-4'-O-Methylglabridin	Nitric oxide synthase, inducible	DrugBank
MOL004966	3'-Hydroxy-4'-O-Methylglabridin	Prostaglandin G/H synthase 1	DrugBank
MOL004966	3'-Hydroxy-4'-O-Methylglabridin	Potassium voltage-gated channel subfamily H member 2	DrugBank
MOL004966	3'-Hydroxy-4'-O-Methylglabridin	Estrogen receptor	DrugBank
MOL004966	3'-Hydroxy-4'-O-Methylglabridin	Androgen receptor	DrugBank
MOL004966	3'-Hydroxy-4'-O-Methylglabridin	Sodium channel protein type 5 subunit alpha	DrugBank
MOL004966	3'-Hydroxy-4'-O-Methylglabridin	Peroxisome proliferator activated receptor gamma	DrugBank
MOL004966	3'-Hydroxy-4'-O-Methylglabridin	Coagulation factor Xa	DrugBank
MOL004966	3'-Hydroxy-4'-O-Methylglabridin	Prostaglandin G/H synthase 2	DrugBank
MOL004966	3'-Hydroxy-4'-O-Methylglabridin	Coagulation factor VII	DrugBank
MOL004966	3'-Hydroxy-4'-O-Methylglabridin	Vascular endothelial growth factor receptor 2	DrugBank
MOL004966	3'-Hydroxy-4'-O-Methylglabridin	Alpha-1B adrenergic receptor	DrugBank
MOL004966	3'-Hydroxy-4'-O-Methylglabridin	Beta-2 adrenergic receptor	DrugBank
MOL004966	3'-Hydroxy-4'-O-Methylglabridin	DNA topoisomerase II	DrugBank
MOL004966	3'-Hydroxy-4'-O-Methylglabridin	Estrogen receptor beta	DrugBank
MOL004966	3'-Hydroxy-4'-O-Methylglabridin	Mitogen-activated protein kinase 14	DrugBank
MOL004966	3'-Hydroxy-4'-O-Methylglabridin	Glycogen synthase kinase-3 beta	DrugBank
MOL004966	3'-Hydroxy-4'-O-Methylglabridin	Heat shock protein HSP 90	DrugBank
MOL004966	3'-Hydroxy-4'-O-Methylglabridin	Cell division protein kinase 2	DrugBank
MOL004966	3'-Hydroxy-4'-O-Methylglabridin	Serine/threonine-protein kinase Chk1	DrugBank
MOL004966	3'-Hydroxy-4'-O-Methylglabridin	mRNA of PKA Catalytic Subunit C-alpha	DrugBank
MOL004966	3'-Hydroxy-4'-O-Methylglabridin	Trypsin-1	DrugBank
MOL004966	3'-Hydroxy-4'-O-Methylglabridin	Proto-oncogene serine/threonine-protein kinase Pim-1	DrugBank
MOL004966	3'-Hydroxy-4'-O-Methylglabridin	Cyclin-A2	DrugBank
MOL004966	3'-Hydroxy-4'-O-Methylglabridin	Nuclear receptor coactivator 2	DrugBank
MOL004966	3'-Hydroxy-4'-O-Methylglabridin	Nuclear receptor coactivator 1	DrugBank
MOL004966	3'-Hydroxy-4'-O-Methylglabridin	Calcium-activated potassium channel subunit alpha 1	DrugBank
MOL004966	3'-Hydroxy-4'-O-Methylglabridin	Calmodulin	DrugBank
MOL004967	3,3-Dimethylpentane	Prostaglandin G/H synthase 1	DrugBank
MOL004967	3,3-Dimethylpentane	Gamma-aminobutyric acid receptor subunit alpha-1	DrugBank
MOL004967	3,3-Dimethylpentane	Cholinesterase	DrugBank
MOL004967	3,3-Dimethylpentane	Alcohol dehydrogenase 1B	DrugBank
MOL004967	3,3-Dimethylpentane	Alcohol dehydrogenase 1C	DrugBank
MOL004967	3,3-Dimethylpentane	Cytochrome P450-cam	DrugBank
MOL004967	3,3-Dimethylpentane	Nicotinate-nucleotide--dimethylbenzimidazole phosphoribosyltransferase	DrugBank
MOL004967	3,3-Dimethylpentane	Trypsin-3	DrugBank
MOL004969	2-Ethyl-p-xylene	Sodium-dependent noradrenaline transporter	DrugBank
MOL004969	2-Ethyl-p-xylene	Lysozyme	DrugBank
MOL000497	licochalcone a	Nitric oxide synthase, inducible	DrugBank
MOL000497	licochalcone a	Prostaglandin G/H synthase 1	DrugBank
MOL000497	licochalcone a	Muscarinic acetylcholine receptor M1	DrugBank
MOL000497	licochalcone a	Estrogen receptor	DrugBank
MOL000497	licochalcone a	Androgen receptor	DrugBank
MOL000497	licochalcone a	Sodium channel protein type 5 subunit alpha	DrugBank
MOL000497	licochalcone a	Peroxisome proliferator activated receptor gamma	DrugBank
MOL000497	licochalcone a	Coagulation factor Xa	DrugBank
MOL000497	licochalcone a	Prostaglandin G/H synthase 2	DrugBank
MOL000497	licochalcone a	Carbonic anhydrase II	DrugBank
MOL000497	licochalcone a	Alpha-1B adrenergic receptor	DrugBank
MOL000497	licochalcone a	Sodium-dependent dopamine transporter	DrugBank
MOL000497	licochalcone a	Estrogen receptor beta	DrugBank
MOL000497	licochalcone a	Mitogen-activated protein kinase 14	DrugBank
MOL000497	licochalcone a	Glycogen synthase kinase-3 beta	DrugBank
MOL000497	licochalcone a	Heat shock protein HSP 90	DrugBank
MOL000497	licochalcone a	Cell division protein kinase 2	DrugBank	validated
MOL000497	licochalcone a	Serine/threonine-protein kinase Chk1	DrugBank
MOL000497	licochalcone a	Proto-oncogene serine/threonine-protein kinase Pim-1	DrugBank
MOL000497	licochalcone a	Cyclin-A2	DrugBank	validated
MOL000497	licochalcone a	Calmodulin	DrugBank
MOL000497	licochalcone a	Beta-2 adrenergic receptor	DrugBank
MOL000497	licochalcone a	Nuclear receptor coactivator 2	DrugBank
MOL000497	licochalcone a	Transcription factor p65	N/A	validated
MOL000497	licochalcone a	Signal transducer and activator of transcription 3	N/A	validated
MOL000497	licochalcone a	G1/S-specific cyclin-D1	N/A	validated
MOL000497	licochalcone a	Apoptosis regulator Bcl-2	DrugBank	validated
MOL000497	licochalcone a	Eukaryotic translation initiation factor 6	N/A	validated
MOL000497	licochalcone a	Mitogen-activated protein kinase 1	DrugBank	validated
MOL000497	licochalcone a	Retinoblastoma-associated protein	DrugBank	validated
MOL000497	licochalcone a	Cell division protein kinase 4	DrugBank	validated
MOL000497	licochalcone a	Fos-related antigen 2	N/A	validated
MOL004970	3-methylheptane	Cholinesterase	DrugBank
MOL004970	3-methylheptane	Alcohol dehydrogenase 1B	DrugBank
MOL004970	3-methylheptane	Alcohol dehydrogenase 1C	DrugBank
MOL004970	3-methylheptane	Trypsin-3	DrugBank
MOL004971	3-methylhexane	Alcohol dehydrogenase 1B	DrugBank
MOL004971	3-methylhexane	Alcohol dehydrogenase 1C	DrugBank
MOL004971	3-methylhexane	Trypsin-3	DrugBank
MOL004971	3-methylhexane	Cholinesterase	DrugBank
MOL004972	3-Methylpentane	Cholinesterase	DrugBank
MOL004972	3-Methylpentane	Alcohol dehydrogenase 1B	DrugBank
MOL004972	3-Methylpentane	Alcohol dehydrogenase 1C	DrugBank
MOL004972	3-Methylpentane	Alcohol dehydrogenase 1A	DrugBank
MOL004972	3-Methylpentane	Lysozyme	DrugBank
MOL004972	3-Methylpentane	Haloalkane dehalogenase	DrugBank
MOL004972	3-Methylpentane	Trypsin-3	DrugBank
MOL004973	3-Ethylpentane	Cholinesterase	DrugBank
MOL004973	3-Ethylpentane	Alcohol dehydrogenase 1B	DrugBank
MOL004973	3-Ethylpentane	Alcohol dehydrogenase 1C	DrugBank
MOL004973	3-Ethylpentane	Alcohol dehydrogenase 1A	DrugBank
MOL004973	3-Ethylpentane	Trypsin-3	DrugBank
MOL004974	3'-Methoxyglabridin	Nitric oxide synthase, inducible	DrugBank
MOL004974	3'-Methoxyglabridin	Prostaglandin G/H synthase 1	DrugBank
MOL004974	3'-Methoxyglabridin	Potassium voltage-gated channel subfamily H member 2	DrugBank
MOL004974	3'-Methoxyglabridin	Estrogen receptor	DrugBank
MOL004974	3'-Methoxyglabridin	Androgen receptor	DrugBank
MOL004974	3'-Methoxyglabridin	Sodium channel protein type 5 subunit alpha	DrugBank
MOL004974	3'-Methoxyglabridin	Peroxisome proliferator activated receptor gamma	DrugBank
MOL004974	3'-Methoxyglabridin	Coagulation factor Xa	DrugBank
MOL004974	3'-Methoxyglabridin	Prostaglandin G/H synthase 2	DrugBank
MOL004974	3'-Methoxyglabridin	Coagulation factor VII	DrugBank
MOL004974	3'-Methoxyglabridin	Retinoic acid receptor RXR-alpha	DrugBank
MOL004974	3'-Methoxyglabridin	Acetylcholinesterase	DrugBank
MOL004974	3'-Methoxyglabridin	Alpha-1B adrenergic receptor	DrugBank
MOL004974	3'-Methoxyglabridin	Beta-2 adrenergic receptor	DrugBank
MOL004974	3'-Methoxyglabridin	DNA topoisomerase II	DrugBank
MOL004974	3'-Methoxyglabridin	Estrogen receptor beta	DrugBank
MOL004974	3'-Methoxyglabridin	Mitogen-activated protein kinase 14	DrugBank
MOL004974	3'-Methoxyglabridin	Glycogen synthase kinase-3 beta	DrugBank
MOL004974	3'-Methoxyglabridin	Heat shock protein HSP 90	DrugBank
MOL004974	3'-Methoxyglabridin	Cell division protein kinase 2	DrugBank
MOL004974	3'-Methoxyglabridin	Serine/threonine-protein kinase Chk1	DrugBank
MOL004974	3'-Methoxyglabridin	Trypsin-1	DrugBank
MOL004974	3'-Methoxyglabridin	Proto-oncogene serine/threonine-protein kinase Pim-1	DrugBank
MOL004974	3'-Methoxyglabridin	Cyclin-A2	DrugBank
MOL004974	3'-Methoxyglabridin	Nuclear receptor coactivator 2	DrugBank
MOL004974	3'-Methoxyglabridin	Nuclear receptor coactivator 1	DrugBank
MOL004974	3'-Methoxyglabridin	Calcium-activated potassium channel subunit alpha 1	DrugBank
MOL004974	3'-Methoxyglabridin	Calmodulin	DrugBank
MOL004978	2-[(3R)-8,8-dimethyl-3,4-dihydro-2H-pyrano[6,5-f]chromen-3-yl]-5-methoxyphenol	Nitric oxide synthase, inducible	DrugBank
MOL004978	2-[(3R)-8,8-dimethyl-3,4-dihydro-2H-pyrano[6,5-f]chromen-3-yl]-5-methoxyphenol	Prostaglandin G/H synthase 1	DrugBank
MOL004978	2-[(3R)-8,8-dimethyl-3,4-dihydro-2H-pyrano[6,5-f]chromen-3-yl]-5-methoxyphenol	Muscarinic acetylcholine receptor M3	DrugBank
MOL004978	2-[(3R)-8,8-dimethyl-3,4-dihydro-2H-pyrano[6,5-f]chromen-3-yl]-5-methoxyphenol	Potassium voltage-gated channel subfamily H member 2	DrugBank
MOL004978	2-[(3R)-8,8-dimethyl-3,4-dihydro-2H-pyrano[6,5-f]chromen-3-yl]-5-methoxyphenol	Muscarinic acetylcholine receptor M1	DrugBank
MOL004978	2-[(3R)-8,8-dimethyl-3,4-dihydro-2H-pyrano[6,5-f]chromen-3-yl]-5-methoxyphenol	Estrogen receptor	DrugBank
MOL004978	2-[(3R)-8,8-dimethyl-3,4-dihydro-2H-pyrano[6,5-f]chromen-3-yl]-5-methoxyphenol	Androgen receptor	DrugBank
MOL004978	2-[(3R)-8,8-dimethyl-3,4-dihydro-2H-pyrano[6,5-f]chromen-3-yl]-5-methoxyphenol	Sodium channel protein type 5 subunit alpha	DrugBank
MOL004978	2-[(3R)-8,8-dimethyl-3,4-dihydro-2H-pyrano[6,5-f]chromen-3-yl]-5-methoxyphenol	Peroxisome proliferator activated receptor gamma	DrugBank
MOL004978	2-[(3R)-8,8-dimethyl-3,4-dihydro-2H-pyrano[6,5-f]chromen-3-yl]-5-methoxyphenol	Coagulation factor Xa	DrugBank
MOL004978	2-[(3R)-8,8-dimethyl-3,4-dihydro-2H-pyrano[6,5-f]chromen-3-yl]-5-methoxyphenol	Prostaglandin G/H synthase 2	DrugBank
MOL004978	2-[(3R)-8,8-dimethyl-3,4-dihydro-2H-pyrano[6,5-f]chromen-3-yl]-5-methoxyphenol	Nitric-oxide synthase, endothelial	DrugBank
MOL004978	2-[(3R)-8,8-dimethyl-3,4-dihydro-2H-pyrano[6,5-f]chromen-3-yl]-5-methoxyphenol	Retinoic acid receptor RXR-alpha	DrugBank
MOL004978	2-[(3R)-8,8-dimethyl-3,4-dihydro-2H-pyrano[6,5-f]chromen-3-yl]-5-methoxyphenol	Acetylcholinesterase	DrugBank
MOL004978	2-[(3R)-8,8-dimethyl-3,4-dihydro-2H-pyrano[6,5-f]chromen-3-yl]-5-methoxyphenol	Alpha-1B adrenergic receptor	DrugBank
MOL004978	2-[(3R)-8,8-dimethyl-3,4-dihydro-2H-pyrano[6,5-f]chromen-3-yl]-5-methoxyphenol	Sodium-dependent dopamine transporter	DrugBank
MOL004978	2-[(3R)-8,8-dimethyl-3,4-dihydro-2H-pyrano[6,5-f]chromen-3-yl]-5-methoxyphenol	Beta-2 adrenergic receptor	DrugBank
MOL004978	2-[(3R)-8,8-dimethyl-3,4-dihydro-2H-pyrano[6,5-f]chromen-3-yl]-5-methoxyphenol	Estrogen receptor beta	DrugBank
MOL004978	2-[(3R)-8,8-dimethyl-3,4-dihydro-2H-pyrano[6,5-f]chromen-3-yl]-5-methoxyphenol	Mitogen-activated protein kinase 14	DrugBank
MOL004978	2-[(3R)-8,8-dimethyl-3,4-dihydro-2H-pyrano[6,5-f]chromen-3-yl]-5-methoxyphenol	Glycogen synthase kinase-3 beta	DrugBank
MOL004978	2-[(3R)-8,8-dimethyl-3,4-dihydro-2H-pyrano[6,5-f]chromen-3-yl]-5-methoxyphenol	Cell division protein kinase 2	DrugBank
MOL004978	2-[(3R)-8,8-dimethyl-3,4-dihydro-2H-pyrano[6,5-f]chromen-3-yl]-5-methoxyphenol	Serine/threonine-protein kinase Chk1	DrugBank
MOL004978	2-[(3R)-8,8-dimethyl-3,4-dihydro-2H-pyrano[6,5-f]chromen-3-yl]-5-methoxyphenol	mRNA of PKA Catalytic Subunit C-alpha	DrugBank
MOL004978	2-[(3R)-8,8-dimethyl-3,4-dihydro-2H-pyrano[6,5-f]chromen-3-yl]-5-methoxyphenol	Retinoic acid receptor RXR-beta	DrugBank
MOL004978	2-[(3R)-8,8-dimethyl-3,4-dihydro-2H-pyrano[6,5-f]chromen-3-yl]-5-methoxyphenol	Trypsin-1	DrugBank
MOL004978	2-[(3R)-8,8-dimethyl-3,4-dihydro-2H-pyrano[6,5-f]chromen-3-yl]-5-methoxyphenol	Proto-oncogene serine/threonine-protein kinase Pim-1	DrugBank
MOL004978	2-[(3R)-8,8-dimethyl-3,4-dihydro-2H-pyrano[6,5-f]chromen-3-yl]-5-methoxyphenol	Cyclin-A2	DrugBank
MOL004978	2-[(3R)-8,8-dimethyl-3,4-dihydro-2H-pyrano[6,5-f]chromen-3-yl]-5-methoxyphenol	Nuclear receptor coactivator 2	DrugBank
MOL004978	2-[(3R)-8,8-dimethyl-3,4-dihydro-2H-pyrano[6,5-f]chromen-3-yl]-5-methoxyphenol	Nuclear receptor coactivator 1	DrugBank
MOL004978	2-[(3R)-8,8-dimethyl-3,4-dihydro-2H-pyrano[6,5-f]chromen-3-yl]-5-methoxyphenol	Calcium-activated potassium channel subunit alpha 1	DrugBank
MOL004978	2-[(3R)-8,8-dimethyl-3,4-dihydro-2H-pyrano[6,5-f]chromen-3-yl]-5-methoxyphenol	Calmodulin	DrugBank
MOL004980	Inflacoumarin A	Thrombin	DrugBank
MOL004980	Inflacoumarin A	Estrogen receptor	DrugBank
MOL004980	Inflacoumarin A	Androgen receptor	DrugBank
MOL004980	Inflacoumarin A	Peroxisome proliferator activated receptor gamma	DrugBank
MOL004980	Inflacoumarin A	Coagulation factor Xa	DrugBank
MOL004980	Inflacoumarin A	Prostaglandin G/H synthase 2	DrugBank
MOL004980	Inflacoumarin A	Beta-2 adrenergic receptor	DrugBank
MOL004980	Inflacoumarin A	Dipeptidyl peptidase IV	DrugBank
MOL004980	Inflacoumarin A	Heat shock protein HSP 90	DrugBank
MOL004980	Inflacoumarin A	Trypsin-1	DrugBank
MOL004980	Inflacoumarin A	Proto-oncogene serine/threonine-protein kinase Pim-1	DrugBank
MOL004980	Inflacoumarin A	Nuclear receptor coactivator 2	DrugBank
MOL004980	Inflacoumarin A	Calmodulin	DrugBank
MOL004980	Inflacoumarin A	Prostaglandin G/H synthase 1	DrugBank
MOL004980	Inflacoumarin A	Sodium channel protein type 5 subunit alpha	DrugBank
MOL004982	2,6,10-trimethyl-dodecane	Ferrichrome-iron receptor	DrugBank
MOL004982	2,6,10-trimethyl-dodecane	Trypsin-1	DrugBank
MOL004982	2,6,10-trimethyl-dodecane	Gamma-aminobutyric-acid receptor alpha-2 subunit	DrugBank
MOL004983	5,6,7,8-Tetrahydro-4-methylquinoline	Prostaglandin G/H synthase 1	DrugBank
MOL004983	5,6,7,8-Tetrahydro-4-methylquinoline	Thrombin	DrugBank
MOL004983	5,6,7,8-Tetrahydro-4-methylquinoline	Muscarinic acetylcholine receptor M1	DrugBank
MOL004983	5,6,7,8-Tetrahydro-4-methylquinoline	Prostaglandin G/H synthase 2	DrugBank
MOL004983	5,6,7,8-Tetrahydro-4-methylquinoline	Acetylcholinesterase	DrugBank
MOL004983	5,6,7,8-Tetrahydro-4-methylquinoline	Beta-2 adrenergic receptor	DrugBank
MOL004983	5,6,7,8-Tetrahydro-4-methylquinoline	Amine oxidase [flavin-containing] B	DrugBank
MOL004985	icos-5-enoic acid	Nuclear receptor coactivator 2	DrugBank
MOL004988	Kanzonol F	Estrogen receptor	DrugBank
MOL004988	Kanzonol F	Androgen receptor	DrugBank
MOL004988	Kanzonol F	Coagulation factor Xa	DrugBank
MOL004988	Kanzonol F	Prostaglandin G/H synthase 2	DrugBank
MOL004988	Kanzonol F	Estrogen receptor beta	DrugBank
MOL004988	Kanzonol F	Proto-oncogene serine/threonine-protein kinase Pim-1	DrugBank
MOL004988	Kanzonol F	Nuclear receptor coactivator 2	DrugBank
MOL004988	Kanzonol F	Calmodulin	DrugBank
MOL004989	6-prenylated eriodictyol	Nitric oxide synthase, inducible	DrugBank
MOL004989	6-prenylated eriodictyol	Estrogen receptor	DrugBank
MOL004989	6-prenylated eriodictyol	Sodium channel protein type 5 subunit alpha	DrugBank
MOL004989	6-prenylated eriodictyol	Coagulation factor Xa	DrugBank
MOL004989	6-prenylated eriodictyol	Prostaglandin G/H synthase 2	DrugBank
MOL004989	6-prenylated eriodictyol	Coagulation factor VII	DrugBank
MOL004989	6-prenylated eriodictyol	Heat shock protein HSP 90	DrugBank
MOL004989	6-prenylated eriodictyol	Calmodulin	DrugBank
MOL004990	7,2',4'-trihydroxy��5-methoxy-3��arylcoumarin	Nitric oxide synthase, inducible	DrugBank
MOL004990	7,2',4'-trihydroxy��5-methoxy-3��arylcoumarin	Prostaglandin G/H synthase 1	DrugBank
MOL004990	7,2',4'-trihydroxy��5-methoxy-3��arylcoumarin	Estrogen receptor	DrugBank
MOL004990	7,2',4'-trihydroxy��5-methoxy-3��arylcoumarin	Androgen receptor	DrugBank
MOL004990	7,2',4'-trihydroxy��5-methoxy-3��arylcoumarin	Peroxisome proliferator activated receptor gamma	DrugBank
MOL004990	7,2',4'-trihydroxy��5-methoxy-3��arylcoumarin	Prostaglandin G/H synthase 2	DrugBank
MOL004990	7,2',4'-trihydroxy��5-methoxy-3��arylcoumarin	Estrogen receptor beta	DrugBank
MOL004990	7,2',4'-trihydroxy��5-methoxy-3��arylcoumarin	Dipeptidyl peptidase IV	DrugBank
MOL004990	7,2',4'-trihydroxy��5-methoxy-3��arylcoumarin	Mitogen-activated protein kinase 14	DrugBank
MOL004990	7,2',4'-trihydroxy��5-methoxy-3��arylcoumarin	Glycogen synthase kinase-3 beta	DrugBank
MOL004990	7,2',4'-trihydroxy��5-methoxy-3��arylcoumarin	Heat shock protein HSP 90	DrugBank
MOL004990	7,2',4'-trihydroxy��5-methoxy-3��arylcoumarin	Cell division protein kinase 2	DrugBank
MOL004990	7,2',4'-trihydroxy��5-methoxy-3��arylcoumarin	Serine/threonine-protein kinase Chk1	DrugBank
MOL004990	7,2',4'-trihydroxy��5-methoxy-3��arylcoumarin	mRNA of PKA Catalytic Subunit C-alpha	DrugBank
MOL004990	7,2',4'-trihydroxy��5-methoxy-3��arylcoumarin	Proto-oncogene serine/threonine-protein kinase Pim-1	DrugBank
[truncated: 521 more rows]
