# Supplementary material for: Determining novel candidate anti-hepatocellular carcinoma drugs using interaction networks and molecular docking between drug targets and natural compounds of SiNiSan
Source: PeerJ. 2021 Feb 16;9:e10745. doi: 10.7717/peerj.10745 (PMC7894118; doi:10.7717/peerj.10745)
Supplement: Supplemental Information 7 — Hepatocellular Carcinoma-associated targets (GSE101685) downloaded from Gene Expression Omnibus (GEO: https://www.ncbi.nlm.nih.gov/). [file peerj-09-10745-s007.gz]

Archive with 1 entries (1 files):
- peerj-09-10745-s007
