# Supplementary material for: Determining novel candidate anti-hepatocellular carcinoma drugs using interaction networks and molecular docking between drug targets and natural compounds of SiNiSan
Source: PeerJ. 2021 Feb 16;9:e10745. doi: 10.7717/peerj.10745 (PMC7894118; doi:10.7717/peerj.10745)
Supplement: Supplemental Information 7 — Hepatocellular Carcinoma-associated targets (GSE101685) downloaded from Gene Expression Omnibus (GEO: https://www.ncbi.nlm.nih.gov/). [file peerj-09-10745-s007.gz › peerj-09-10745-s007]

!Series_title	"Gene expression profile of hepatocellular carcinoma patients in Taiwan"
!Series_geo_accession	"GSE101685"
!Series_status	"Public on Jul 31 2019"
!Series_submission_date	"Jul 20 2017"
!Series_last_update_date	"Aug 03 2019"
!Series_summary	"SUMMARY: Hepatocellular carcinoma(HCC) is one of the most malignant tumors in the world. In this study, we used microarray analysis to develop gene expression profile of HCC patients in Taiwan.We showed the gene expression signature between tumor and normal samples."
!Series_overall_design	"Overall design: 8 normal tissue and 24 hepatocellular carcinoma patients with stage T1,T3a,T3b were selected for RNA extraction and showed the gene expression profile."
!Series_type	"Expression profiling by array"
!Series_contributor	"Hsieh,,Sen-Yung"
!Series_sample_id	"GSM2711996 GSM2711997 GSM2711998 GSM2711999 GSM2712000 GSM2712001 GSM2712002 GSM2712003 GSM2712004 GSM2712005 GSM2712006 GSM2712007 GSM2712008 GSM2712009 GSM2712010 GSM2712011 GSM2712012 GSM2712013 GSM2712014 GSM2712015 GSM2712016 GSM2712017 GSM2712018 GSM2712019 GSM2712020 GSM2712021 GSM2712022 GSM2712023 GSM2712024 GSM2712025 GSM2712026 GSM2712027 "
!Series_contact_name	"Yun-Shien,,Lee"
!Series_contact_email	"bojack@mail.mcu.edu.tw"
!Series_contact_laboratory	"GMRCL"
!Series_contact_department	"Dept. Biotechnology"
!Series_contact_institute	"Ming Chuan Univ"
!Series_contact_address	"TauYau"
!Series_contact_city	"TauYau"
!Series_contact_state	"Taiwan"
!Series_contact_zip/postal_code	"115"
!Series_contact_country	"Taiwan"
!Series_supplementary_file	"ftp://ftp.ncbi.nlm.nih.gov/geo/series/GSE101nnn/GSE101685/suppl/GSE101685_RAW.tar"
!Series_platform_id	"GPL570"
!Series_platform_taxid	"9606"
!Series_sample_taxid	"9606"
!Series_relation	"BioProject: https://www.ncbi.nlm.nih.gov/bioproject/PRJNA395538"

!Sample_title	"1N"	"2N"	"3N"	"4N"	"7N"	"8N"	"9N"	"10N"	"1T1"	"2T1"	"3T1"	"4T1"	"5T1"	"6T1"	"7T1"	"8T1"	"25T3a"	"27T3a"	"28T3a"	"29T3a"	"30T3a"	"31T3a"	"32T3a"	"33T3a"	"3T3b"	"19T3b"	"20T3b"	"26T3b"	"32T3b"	"48T3b"	"50T3b"	"53T3b"
!Sample_geo_accession	"GSM2711996"	"GSM2711997"	"GSM2711998"	"GSM2711999"	"GSM2712000"	"GSM2712001"	"GSM2712002"	"GSM2712003"	"GSM2712004"	"GSM2712005"	"GSM2712006"	"GSM2712007"	"GSM2712008"	"GSM2712009"	"GSM2712010"	"GSM2712011"	"GSM2712012"	"GSM2712013"	"GSM2712014"	"GSM2712015"	"GSM2712016"	"GSM2712017"	"GSM2712018"	"GSM2712019"	"GSM2712020"	"GSM2712021"	"GSM2712022"	"GSM2712023"	"GSM2712024"	"GSM2712025"	"GSM2712026"	"GSM2712027"
!Sample_status	"Public on Jul 31 2019"	"Public on Jul 31 2019"	"Public on Jul 31 2019"	"Public on Jul 31 2019"	"Public on Jul 31 2019"	"Public on Jul 31 2019"	"Public on Jul 31 2019"	"Public on Jul 31 2019"	"Public on Jul 31 2019"	"Public on Jul 31 2019"	"Public on Jul 31 2019"	"Public on Jul 31 2019"	"Public on Jul 31 2019"	"Public on Jul 31 2019"	"Public on Jul 31 2019"	"Public on Jul 31 2019"	"Public on Jul 31 2019"	"Public on Jul 31 2019"	"Public on Jul 31 2019"	"Public on Jul 31 2019"	"Public on Jul 31 2019"	"Public on Jul 31 2019"	"Public on Jul 31 2019"	"Public on Jul 31 2019"	"Public on Jul 31 2019"	"Public on Jul 31 2019"	"Public on Jul 31 2019"	"Public on Jul 31 2019"	"Public on Jul 31 2019"	"Public on Jul 31 2019"	"Public on Jul 31 2019"	"Public on Jul 31 2019"
!Sample_submission_date	"Jul 20 2017"	"Jul 20 2017"	"Jul 20 2017"	"Jul 20 2017"	"Jul 20 2017"	"Jul 20 2017"	"Jul 20 2017"	"Jul 20 2017"	"Jul 20 2017"	"Jul 20 2017"	"Jul 20 2017"	"Jul 20 2017"	"Jul 20 2017"	"Jul 20 2017"	"Jul 20 2017"	"Jul 20 2017"	"Jul 20 2017"	"Jul 20 2017"	"Jul 20 2017"	"Jul 20 2017"	"Jul 20 2017"	"Jul 20 2017"	"Jul 20 2017"	"Jul 20 2017"	"Jul 20 2017"	"Jul 20 2017"	"Jul 20 2017"	"Jul 20 2017"	"Jul 20 2017"	"Jul 20 2017"	"Jul 20 2017"	"Jul 20 2017"
!Sample_last_update_date	"Jul 31 2019"	"Jul 31 2019"	"Jul 31 2019"	"Jul 31 2019"	"Jul 31 2019"	"Jul 31 2019"	"Jul 31 2019"	"Jul 31 2019"	"Jul 31 2019"	"Jul 31 2019"	"Jul 31 2019"	"Jul 31 2019"	"Jul 31 2019"	"Jul 31 2019"	"Jul 31 2019"	"Jul 31 2019"	"Jul 31 2019"	"Jul 31 2019"	"Jul 31 2019"	"Jul 31 2019"	"Jul 31 2019"	"Jul 31 2019"	"Jul 31 2019"	"Jul 31 2019"	"Jul 31 2019"	"Jul 31 2019"	"Jul 31 2019"	"Jul 31 2019"	"Jul 31 2019"	"Jul 31 2019"	"Jul 31 2019"	"Jul 31 2019"
!Sample_type	"RNA"	"RNA"	"RNA"	"RNA"	"RNA"	"RNA"	"RNA"	"RNA"	"RNA"	"RNA"	"RNA"	"RNA"	"RNA"	"RNA"	"RNA"	"RNA"	"RNA"	"RNA"	"RNA"	"RNA"	"RNA"	"RNA"	"RNA"	"RNA"	"RNA"	"RNA"	"RNA"	"RNA"	"RNA"	"RNA"	"RNA"	"RNA"
!Sample_channel_count	"1"	"1"	"1"	"1"	"1"	"1"	"1"	"1"	"1"	"1"	"1"	"1"	"1"	"1"	"1"	"1"	"1"	"1"	"1"	"1"	"1"	"1"	"1"	"1"	"1"	"1"	"1"	"1"	"1"	"1"	"1"	"1"
!Sample_source_name_ch1	"Normal liver"	"Normal liver"	"Normal liver"	"Normal liver"	"Normal liver"	"Normal liver"	"Normal liver"	"Normal liver"	"Hepatocellular carcinoma tissue"	"Hepatocellular carcinoma tissue"	"Hepatocellular carcinoma tissue"	"Hepatocellular carcinoma tissue"	"Hepatocellular carcinoma tissue"	"Hepatocellular carcinoma tissue"	"Hepatocellular carcinoma tissue"	"Hepatocellular carcinoma tissue"	"Hepatocellular carcinoma tissue"	"Hepatocellular carcinoma tissue"	"Hepatocellular carcinoma tissue"	"Hepatocellular carcinoma tissue"	"Hepatocellular carcinoma tissue"	"Hepatocellular carcinoma tissue"	"Hepatocellular carcinoma tissue"	"Hepatocellular carcinoma tissue"	"Hepatocellular carcinoma tissue"	"Hepatocellular carcinoma tissue"	"Hepatocellular carcinoma tissue"	"Hepatocellular carcinoma tissue"	"Hepatocellular carcinoma tissue"	"Hepatocellular carcinoma tissue"	"Hepatocellular carcinoma tissue"	"Hepatocellular carcinoma tissue"
!Sample_organism_ch1	"Homo sapiens"	"Homo sapiens"	"Homo sapiens"	"Homo sapiens"	"Homo sapiens"	"Homo sapiens"	"Homo sapiens"	"Homo sapiens"	"Homo sapiens"	"Homo sapiens"	"Homo sapiens"	"Homo sapiens"	"Homo sapiens"	"Homo sapiens"	"Homo sapiens"	"Homo sapiens"	"Homo sapiens"	"Homo sapiens"	"Homo sapiens"	"Homo sapiens"	"Homo sapiens"	"Homo sapiens"	"Homo sapiens"	"Homo sapiens"	"Homo sapiens"	"Homo sapiens"	"Homo sapiens"	"Homo sapiens"	"Homo sapiens"	"Homo sapiens"	"Homo sapiens"	"Homo sapiens"
!Sample_characteristics_ch1	"tissue: Normal liver"	"tissue: Normal liver"	"tissue: Normal liver"	"tissue: Normal liver"	"tissue: Normal liver"	"tissue: Normal liver"	"tissue: Normal liver"	"tissue: Normal liver"	"tissue: Hepatocellular carcinoma"	"tissue: Hepatocellular carcinoma"	"tissue: Hepatocellular carcinoma"	"tissue: Hepatocellular carcinoma"	"tissue: Hepatocellular carcinoma"	"tissue: Hepatocellular carcinoma"	"tissue: Hepatocellular carcinoma"	"tissue: Hepatocellular carcinoma"	"tissue: Hepatocellular carcinoma"	"tissue: Hepatocellular carcinoma"	"tissue: Hepatocellular carcinoma"	"tissue: Hepatocellular carcinoma"	"tissue: Hepatocellular carcinoma"	"tissue: Hepatocellular carcinoma"	"tissue: Hepatocellular carcinoma"	"tissue: Hepatocellular carcinoma"	"tissue: Hepatocellular carcinoma"	"tissue: Hepatocellular carcinoma"	"tissue: Hepatocellular carcinoma"	"tissue: Hepatocellular carcinoma"	"tissue: Hepatocellular carcinoma"	"tissue: Hepatocellular carcinoma"	"tissue: Hepatocellular carcinoma"	"tissue: Hepatocellular carcinoma"
!Sample_characteristics_ch1	""	""	""	""	""	""	""	""	"Stage: T1"	"Stage: T1"	"Stage: T1"	"Stage: T1"	"Stage: T1"	"Stage: T1"	"Stage: T1"	"Stage: T1"	"Stage: T3a"	"Stage: T3a"	"Stage: T3a"	"Stage: T3a"	"Stage: T3a"	"Stage: T3a"	"Stage: T3a"	"Stage: T3a"	"Stage: T3b"	"Stage: T3b"	"Stage: T3b"	"Stage: T3b"	"Stage: T3b"	"Stage: T3b"	"Stage: T3b"	"Stage: T3b"
!Sample_molecule_ch1	"total RNA"	"total RNA"	"total RNA"	"total RNA"	"total RNA"	"total RNA"	"total RNA"	"total RNA"	"total RNA"	"total RNA"	"total RNA"	"total RNA"	"total RNA"	"total RNA"	"total RNA"	"total RNA"	"total RNA"	"total RNA"	"total RNA"	"total RNA"	"total RNA"	"total RNA"	"total RNA"	"total RNA"	"total RNA"	"total RNA"	"total RNA"	"total RNA"	"total RNA"	"total RNA"	"total RNA"	"total RNA"
!Sample_extract_protocol_ch1	"RNA was extracted with the RNeasy Mini Kit(QIAGEN) by following manufacturer's instructions."	"RNA was extracted with the RNeasy Mini Kit(QIAGEN) by following manufacturer's instructions."	"RNA was extracted with the RNeasy Mini Kit(QIAGEN) by following manufacturer's instructions."	"RNA was extracted with the RNeasy Mini Kit(QIAGEN) by following manufacturer's instructions."	"RNA was extracted with the RNeasy Mini Kit(QIAGEN) by following manufacturer's instructions."	"RNA was extracted with the RNeasy Mini Kit(QIAGEN) by following manufacturer's instructions."	"RNA was extracted with the RNeasy Mini Kit(QIAGEN) by following manufacturer's instructions."	"RNA was extracted with the RNeasy Mini Kit(QIAGEN) by following manufacturer's instructions."	"RNA was extracted with the RNeasy Mini Kit(QIAGEN) by following manufacturer's instructions."	"RNA was extracted with the RNeasy Mini Kit(QIAGEN) by following manufacturer's instructions."	"RNA was extracted with the RNeasy Mini Kit(QIAGEN) by following manufacturer's instructions."	"RNA was extracted with the RNeasy Mini Kit(QIAGEN) by following manufacturer's instructions."	"RNA was extracted with the RNeasy Mini Kit(QIAGEN) by following manufacturer's instructions."	"RNA was extracted with the RNeasy Mini Kit(QIAGEN) by following manufacturer's instructions."	"RNA was extracted with the RNeasy Mini Kit(QIAGEN) by following manufacturer's instructions."	"RNA was extracted with the RNeasy Mini Kit(QIAGEN) by following manufacturer's instructions."	"RNA was extracted with the RNeasy Mini Kit(QIAGEN) by following manufacturer's instructions."	"RNA was extracted with the RNeasy Mini Kit(QIAGEN) by following manufacturer's instructions."	"RNA was extracted with the RNeasy Mini Kit(QIAGEN) by following manufacturer's instructions."	"RNA was extracted with the RNeasy Mini Kit(QIAGEN) by following manufacturer's instructions."	"RNA was extracted with the RNeasy Mini Kit(QIAGEN) by following manufacturer's instructions."	"RNA was extracted with the RNeasy Mini Kit(QIAGEN) by following manufacturer's instructions."	"RNA was extracted with the RNeasy Mini Kit(QIAGEN) by following manufacturer's instructions."	"RNA was extracted with the RNeasy Mini Kit(QIAGEN) by following manufacturer's instructions."	"RNA was extracted with the RNeasy Mini Kit(QIAGEN) by following manufacturer's instructions."	"RNA was extracted with the RNeasy Mini Kit(QIAGEN) by following manufacturer's instructions."	"RNA was extracted with the RNeasy Mini Kit(QIAGEN) by following manufacturer's instructions."	"RNA was extracted with the RNeasy Mini Kit(QIAGEN) by following manufacturer's instructions."	"RNA was extracted with the RNeasy Mini Kit(QIAGEN) by following manufacturer's instructions."	"RNA was extracted with the RNeasy Mini Kit(QIAGEN) by following manufacturer's instructions."	"RNA was extracted with the RNeasy Mini Kit(QIAGEN) by following manufacturer's instructions."	"RNA was extracted with the RNeasy Mini Kit(QIAGEN) by following manufacturer's instructions."
!Sample_label_ch1	"biotin"	"biotin"	"biotin"	"biotin"	"biotin"	"biotin"	"biotin"	"biotin"	"biotin"	"biotin"	"biotin"	"biotin"	"biotin"	"biotin"	"biotin"	"biotin"	"biotin"	"biotin"	"biotin"	"biotin"	"biotin"	"biotin"	"biotin"	"biotin"	"biotin"	"biotin"	"biotin"	"biotin"	"biotin"	"biotin"	"biotin"	"biotin"
!Sample_label_protocol_ch1	"Standard Affymetrix protocol"	"Standard Affymetrix protocol"	"Standard Affymetrix protocol"	"Standard Affymetrix protocol"	"Standard Affymetrix protocol"	"Standard Affymetrix protocol"	"Standard Affymetrix protocol"	"Standard Affymetrix protocol"	"Standard Affymetrix protocol"	"Standard Affymetrix protocol"	"Standard Affymetrix protocol"	"Standard Affymetrix protocol"	"Standard Affymetrix protocol"	"Standard Affymetrix protocol"	"Standard Affymetrix protocol"	"Standard Affymetrix protocol"	"Standard Affymetrix protocol"	"Standard Affymetrix protocol"	"Standard Affymetrix protocol"	"Standard Affymetrix protocol"	"Standard Affymetrix protocol"	"Standard Affymetrix protocol"	"Standard Affymetrix protocol"	"Standard Affymetrix protocol"	"Standard Affymetrix protocol"	"Standard Affymetrix protocol"	"Standard Affymetrix protocol"	"Standard Affymetrix protocol"	"Standard Affymetrix protocol"	"Standard Affymetrix protocol"	"Standard Affymetrix protocol"	"Standard Affymetrix protocol"
!Sample_taxid_ch1	"9606"	"9606"	"9606"	"9606"	"9606"	"9606"	"9606"	"9606"	"9606"	"9606"	"9606"	"9606"	"9606"	"9606"	"9606"	"9606"	"9606"	"9606"	"9606"	"9606"	"9606"	"9606"	"9606"	"9606"	"9606"	"9606"	"9606"	"9606"	"9606"	"9606"	"9606"	"9606"
!Sample_hyb_protocol	"Standard Affymetrix protocol"	"Standard Affymetrix protocol"	"Standard Affymetrix protocol"	"Standard Affymetrix protocol"	"Standard Affymetrix protocol"	"Standard Affymetrix protocol"	"Standard Affymetrix protocol"	"Standard Affymetrix protocol"	"Standard Affymetrix protocol"	"Standard Affymetrix protocol"	"Standard Affymetrix protocol"	"Standard Affymetrix protocol"	"Standard Affymetrix protocol"	"Standard Affymetrix protocol"	"Standard Affymetrix protocol"	"Standard Affymetrix protocol"	"Standard Affymetrix protocol"	"Standard Affymetrix protocol"	"Standard Affymetrix protocol"	"Standard Affymetrix protocol"	"Standard Affymetrix protocol"	"Standard Affymetrix protocol"	"Standard Affymetrix protocol"	"Standard Affymetrix protocol"	"Standard Affymetrix protocol"	"Standard Affymetrix protocol"	"Standard Affymetrix protocol"	"Standard Affymetrix protocol"	"Standard Affymetrix protocol"	"Standard Affymetrix protocol"	"Standard Affymetrix protocol"	"Standard Affymetrix protocol"
!Sample_scan_protocol	"Standard Affymetrix protocol"	"Standard Affymetrix protocol"	"Standard Affymetrix protocol"	"Standard Affymetrix protocol"	"Standard Affymetrix protocol"	"Standard Affymetrix protocol"	"Standard Affymetrix protocol"	"Standard Affymetrix protocol"	"Standard Affymetrix protocol"	"Standard Affymetrix protocol"	"Standard Affymetrix protocol"	"Standard Affymetrix protocol"	"Standard Affymetrix protocol"	"Standard Affymetrix protocol"	"Standard Affymetrix protocol"	"Standard Affymetrix protocol"	"Standard Affymetrix protocol"	"Standard Affymetrix protocol"	"Standard Affymetrix protocol"	"Standard Affymetrix protocol"	"Standard Affymetrix protocol"	"Standard Affymetrix protocol"	"Standard Affymetrix protocol"	"Standard Affymetrix protocol"	"Standard Affymetrix protocol"	"Standard Affymetrix protocol"	"Standard Affymetrix protocol"	"Standard Affymetrix protocol"	"Standard Affymetrix protocol"	"Standard Affymetrix protocol"	"Standard Affymetrix protocol"	"Standard Affymetrix protocol"
!Sample_description	"Normal liver tissue"	"Normal liver tissue"	"Normal liver tissue"	"Normal liver tissue"	"Normal liver tissue"	"Normal liver tissue"	"Normal liver tissue"	"Normal liver tissue"	"Hepatocellular carcinoma tissue"	"Hepatocellular carcinoma tissue"	"Hepatocellular carcinoma tissue"	"Hepatocellular carcinoma tissue"	"Hepatocellular carcinoma tissue"	"Hepatocellular carcinoma tissue"	"Hepatocellular carcinoma tissue"	"Hepatocellular carcinoma tissue"	"Hepatocellular carcinoma tissue"	"Hepatocellular carcinoma tissue"	"Hepatocellular carcinoma tissue"	"Hepatocellular carcinoma tissue"	"Hepatocellular carcinoma tissue"	"Hepatocellular carcinoma tissue"	"Hepatocellular carcinoma tissue"	"Hepatocellular carcinoma tissue"	"Hepatocellular carcinoma tissue"	"Hepatocellular carcinoma tissue"	"Hepatocellular carcinoma tissue"	"Hepatocellular carcinoma tissue"	"Hepatocellular carcinoma tissue"	"Hepatocellular carcinoma tissue"	"Hepatocellular carcinoma tissue"	"Hepatocellular carcinoma tissue"
!Sample_data_processing	"Normalize with RMA by Affymetrix Expression Console Ver 1.2"	"Normalize with RMA by Affymetrix Expression Console Ver 1.2"	"Normalize with RMA by Affymetrix Expression Console Ver 1.2"	"Normalize with RMA by Affymetrix Expression Console Ver 1.2"	"Normalize with RMA by Affymetrix Expression Console Ver 1.2"	"Normalize with RMA by Affymetrix Expression Console Ver 1.2"	"Normalize with RMA by Affymetrix Expression Console Ver 1.2"	"Normalize with RMA by Affymetrix Expression Console Ver 1.2"	"Normalize with RMA by Affymetrix Expression Console Ver 1.2"	"Normalize with RMA by Affymetrix Expression Console Ver 1.2"	"Normalize with RMA by Affymetrix Expression Console Ver 1.2"	"Normalize with RMA by Affymetrix Expression Console Ver 1.2"	"Normalize with RMA by Affymetrix Expression Console Ver 1.2"	"Normalize with RMA by Affymetrix Expression Console Ver 1.2"	"Normalize with RMA by Affymetrix Expression Console Ver 1.2"	"Normalize with RMA by Affymetrix Expression Console Ver 1.2"	"Normalize with RMA by Affymetrix Expression Console Ver 1.2"	"Normalize with RMA by Affymetrix Expression Console Ver 1.2"	"Normalize with RMA by Affymetrix Expression Console Ver 1.2"	"Normalize with RMA by Affymetrix Expression Console Ver 1.2"	"Normalize with RMA by Affymetrix Expression Console Ver 1.2"	"Normalize with RMA by Affymetrix Expression Console Ver 1.2"	"Normalize with RMA by Affymetrix Expression Console Ver 1.2"	"Normalize with RMA by Affymetrix Expression Console Ver 1.2"	"Normalize with RMA by Affymetrix Expression Console Ver 1.2"	"Normalize with RMA by Affymetrix Expression Console Ver 1.2"	"Normalize with RMA by Affymetrix Expression Console Ver 1.2"	"Normalize with RMA by Affymetrix Expression Console Ver 1.2"	"Normalize with RMA by Affymetrix Expression Console Ver 1.2"	"Normalize with RMA by Affymetrix Expression Console Ver 1.2"	"Normalize with RMA by Affymetrix Expression Console Ver 1.2"	"Normalize with RMA by Affymetrix Expression Console Ver 1.2"
!Sample_platform_id	"GPL570"	"GPL570"	"GPL570"	"GPL570"	"GPL570"	"GPL570"	"GPL570"	"GPL570"	"GPL570"	"GPL570"	"GPL570"	"GPL570"	"GPL570"	"GPL570"	"GPL570"	"GPL570"	"GPL570"	"GPL570"	"GPL570"	"GPL570"	"GPL570"	"GPL570"	"GPL570"	"GPL570"	"GPL570"	"GPL570"	"GPL570"	"GPL570"	"GPL570"	"GPL570"	"GPL570"	"GPL570"
!Sample_contact_name	"Yun-Shien,,Lee"	"Yun-Shien,,Lee"	"Yun-Shien,,Lee"	"Yun-Shien,,Lee"	"Yun-Shien,,Lee"	"Yun-Shien,,Lee"	"Yun-Shien,,Lee"	"Yun-Shien,,Lee"	"Yun-Shien,,Lee"	"Yun-Shien,,Lee"	"Yun-Shien,,Lee"	"Yun-Shien,,Lee"	"Yun-Shien,,Lee"	"Yun-Shien,,Lee"	"Yun-Shien,,Lee"	"Yun-Shien,,Lee"	"Yun-Shien,,Lee"	"Yun-Shien,,Lee"	"Yun-Shien,,Lee"	"Yun-Shien,,Lee"	"Yun-Shien,,Lee"	"Yun-Shien,,Lee"	"Yun-Shien,,Lee"	"Yun-Shien,,Lee"	"Yun-Shien,,Lee"	"Yun-Shien,,Lee"	"Yun-Shien,,Lee"	"Yun-Shien,,Lee"	"Yun-Shien,,Lee"	"Yun-Shien,,Lee"	"Yun-Shien,,Lee"	"Yun-Shien,,Lee"
!Sample_contact_email	"bojack@mail.mcu.edu.tw"	"bojack@mail.mcu.edu.tw"	"bojack@mail.mcu.edu.tw"	"bojack@mail.mcu.edu.tw"	"bojack@mail.mcu.edu.tw"	"bojack@mail.mcu.edu.tw"	"bojack@mail.mcu.edu.tw"	"bojack@mail.mcu.edu.tw"	"bojack@mail.mcu.edu.tw"	"bojack@mail.mcu.edu.tw"	"bojack@mail.mcu.edu.tw"	"bojack@mail.mcu.edu.tw"	"bojack@mail.mcu.edu.tw"	"bojack@mail.mcu.edu.tw"	"bojack@mail.mcu.edu.tw"	"bojack@mail.mcu.edu.tw"	"bojack@mail.mcu.edu.tw"	"bojack@mail.mcu.edu.tw"	"bojack@mail.mcu.edu.tw"	"bojack@mail.mcu.edu.tw"	"bojack@mail.mcu.edu.tw"	"bojack@mail.mcu.edu.tw"	"bojack@mail.mcu.edu.tw"	"bojack@mail.mcu.edu.tw"	"bojack@mail.mcu.edu.tw"	"bojack@mail.mcu.edu.tw"	"bojack@mail.mcu.edu.tw"	"bojack@mail.mcu.edu.tw"	"bojack@mail.mcu.edu.tw"	"bojack@mail.mcu.edu.tw"	"bojack@mail.mcu.edu.tw"	"bojack@mail.mcu.edu.tw"
!Sample_contact_laboratory	"GMRCL"	"GMRCL"	"GMRCL"	"GMRCL"	"GMRCL"	"GMRCL"	"GMRCL"	"GMRCL"	"GMRCL"	"GMRCL"	"GMRCL"	"GMRCL"	"GMRCL"	"GMRCL"	"GMRCL"	"GMRCL"	"GMRCL"	"GMRCL"	"GMRCL"	"GMRCL"	"GMRCL"	"GMRCL"	"GMRCL"	"GMRCL"	"GMRCL"	"GMRCL"	"GMRCL"	"GMRCL"	"GMRCL"	"GMRCL"	"GMRCL"	"GMRCL"
!Sample_contact_department	"Dept. Biotechnology"	"Dept. Biotechnology"	"Dept. Biotechnology"	"Dept. Biotechnology"	"Dept. Biotechnology"	"Dept. Biotechnology"	"Dept. Biotechnology"	"Dept. Biotechnology"	"Dept. Biotechnology"	"Dept. Biotechnology"	"Dept. Biotechnology"	"Dept. Biotechnology"	"Dept. Biotechnology"	"Dept. Biotechnology"	"Dept. Biotechnology"	"Dept. Biotechnology"	"Dept. Biotechnology"	"Dept. Biotechnology"	"Dept. Biotechnology"	"Dept. Biotechnology"	"Dept. Biotechnology"	"Dept. Biotechnology"	"Dept. Biotechnology"	"Dept. Biotechnology"	"Dept. Biotechnology"	"Dept. Biotechnology"	"Dept. Biotechnology"	"Dept. Biotechnology"	"Dept. Biotechnology"	"Dept. Biotechnology"	"Dept. Biotechnology"	"Dept. Biotechnology"
!Sample_contact_institute	"Ming Chuan Univ"	"Ming Chuan Univ"	"Ming Chuan Univ"	"Ming Chuan Univ"	"Ming Chuan Univ"	"Ming Chuan Univ"	"Ming Chuan Univ"	"Ming Chuan Univ"	"Ming Chuan Univ"	"Ming Chuan Univ"	"Ming Chuan Univ"	"Ming Chuan Univ"	"Ming Chuan Univ"	"Ming Chuan Univ"	"Ming Chuan Univ"	"Ming Chuan Univ"	"Ming Chuan Univ"	"Ming Chuan Univ"	"Ming Chuan Univ"	"Ming Chuan Univ"	"Ming Chuan Univ"	"Ming Chuan Univ"	"Ming Chuan Univ"	"Ming Chuan Univ"	"Ming Chuan Univ"	"Ming Chuan Univ"	"Ming Chuan Univ"	"Ming Chuan Univ"	"Ming Chuan Univ"	"Ming Chuan Univ"	"Ming Chuan Univ"	"Ming Chuan Univ"
!Sample_contact_address	"TauYau"	"TauYau"	"TauYau"	"TauYau"	"TauYau"	"TauYau"	"TauYau"	"TauYau"	"TauYau"	"TauYau"	"TauYau"	"TauYau"	"TauYau"	"TauYau"	"TauYau"	"TauYau"	"TauYau"	"TauYau"	"TauYau"	"TauYau"	"TauYau"	"TauYau"	"TauYau"	"TauYau"	"TauYau"	"TauYau"	"TauYau"	"TauYau"	"TauYau"	"TauYau"	"TauYau"	"TauYau"
!Sample_contact_city	"TauYau"	"TauYau"	"TauYau"	"TauYau"	"TauYau"	"TauYau"	"TauYau"	"TauYau"	"TauYau"	"TauYau"	"TauYau"	"TauYau"	"TauYau"	"TauYau"	"TauYau"	"TauYau"	"TauYau"	"TauYau"	"TauYau"	"TauYau"	"TauYau"	"TauYau"	"TauYau"	"TauYau"	"TauYau"	"TauYau"	"TauYau"	"TauYau"	"TauYau"	"TauYau"	"TauYau"	"TauYau"
!Sample_contact_state	"Taiwan"	"Taiwan"	"Taiwan"	"Taiwan"	"Taiwan"	"Taiwan"	"Taiwan"	"Taiwan"	"Taiwan"	"Taiwan"	"Taiwan"	"Taiwan"	"Taiwan"	"Taiwan"	"Taiwan"	"Taiwan"	"Taiwan"	"Taiwan"	"Taiwan"	"Taiwan"	"Taiwan"	"Taiwan"	"Taiwan"	"Taiwan"	"Taiwan"	"Taiwan"	"Taiwan"	"Taiwan"	"Taiwan"	"Taiwan"	"Taiwan"	"Taiwan"
!Sample_contact_zip/postal_code	"115"	"115"	"115"	"115"	"115"	"115"	"115"	"115"	"115"	"115"	"115"	"115"	"115"	"115"	"115"	"115"	"115"	"115"	"115"	"115"	"115"	"115"	"115"	"115"	"115"	"115"	"115"	"115"	"115"	"115"	"115"	"115"
!Sample_contact_country	"Taiwan"	"Taiwan"	"Taiwan"	"Taiwan"	"Taiwan"	"Taiwan"	"Taiwan"	"Taiwan"	"Taiwan"	"Taiwan"	"Taiwan"	"Taiwan"	"Taiwan"	"Taiwan"	"Taiwan"	"Taiwan"	"Taiwan"	"Taiwan"	"Taiwan"	"Taiwan"	"Taiwan"	"Taiwan"	"Taiwan"	"Taiwan"	"Taiwan"	"Taiwan"	"Taiwan"	"Taiwan"	"Taiwan"	"Taiwan"	"Taiwan"	"Taiwan"
!Sample_supplementary_file	"ftp://ftp.ncbi.nlm.nih.gov/geo/samples/GSM2711nnn/GSM2711996/suppl/GSM2711996_plus_2_0128_SSY_HG-U133_Plus_2.CEL.gz"	"ftp://ftp.ncbi.nlm.nih.gov/geo/samples/GSM2711nnn/GSM2711997/suppl/GSM2711997_plus_2_0129_SSY_HG-U133_Plus_2.CEL.gz"	"ftp://ftp.ncbi.nlm.nih.gov/geo/samples/GSM2711nnn/GSM2711998/suppl/GSM2711998_plus_2_0155_SSY_HG-U133_Plus_2.CEL.gz"	"ftp://ftp.ncbi.nlm.nih.gov/geo/samples/GSM2711nnn/GSM2711999/suppl/GSM2711999_plus_2_0130_SSY_HG-U133_Plus_2.CEL.gz"	"ftp://ftp.ncbi.nlm.nih.gov/geo/samples/GSM2712nnn/GSM2712000/suppl/GSM2712000_plus_2_0156_SSY_HG-U133_Plus_2.CEL.gz"	"ftp://ftp.ncbi.nlm.nih.gov/geo/samples/GSM2712nnn/GSM2712001/suppl/GSM2712001_plus_2_0131_SSY_HG-U133_Plus_2.CEL.gz"	"ftp://ftp.ncbi.nlm.nih.gov/geo/samples/GSM2712nnn/GSM2712002/suppl/GSM2712002_plus_2_0132_SSY_HG-U133_Plus_2.CEL.gz"	"ftp://ftp.ncbi.nlm.nih.gov/geo/samples/GSM2712nnn/GSM2712003/suppl/GSM2712003_plus_2_0157_SSY_HG-U133_Plus_2.CEL.gz"	"ftp://ftp.ncbi.nlm.nih.gov/geo/samples/GSM2712nnn/GSM2712004/suppl/GSM2712004_plus_2_0133_SSY_HG-U133_Plus_2.CEL.gz"	"ftp://ftp.ncbi.nlm.nih.gov/geo/samples/GSM2712nnn/GSM2712005/suppl/GSM2712005_plus_2_0158_SSY_HG-U133_Plus_2.CEL.gz"	"ftp://ftp.ncbi.nlm.nih.gov/geo/samples/GSM2712nnn/GSM2712006/suppl/GSM2712006_plus_2_0210_SSY_HG-U133_Plus_2.CEL.gz"	"ftp://ftp.ncbi.nlm.nih.gov/geo/samples/GSM2712nnn/GSM2712007/suppl/GSM2712007_plus_2_0134_SSY_HG-U133_Plus_2.CEL.gz"	"ftp://ftp.ncbi.nlm.nih.gov/geo/samples/GSM2712nnn/GSM2712008/suppl/GSM2712008_plus_2_0135_SSY_HG-U133_Plus_2.CEL.gz"	"ftp://ftp.ncbi.nlm.nih.gov/geo/samples/GSM2712nnn/GSM2712009/suppl/GSM2712009_plus_2_0136_SSY_HG-U133_Plus_2.CEL.gz"	"ftp://ftp.ncbi.nlm.nih.gov/geo/samples/GSM2712nnn/GSM2712010/suppl/GSM2712010_plus_2_0137_SSY_HG-U133_Plus_2.CEL.gz"	"ftp://ftp.ncbi.nlm.nih.gov/geo/samples/GSM2712nnn/GSM2712011/suppl/GSM2712011_plus_2_0138_SSY_HG-U133_Plus_2.CEL.gz"	"ftp://ftp.ncbi.nlm.nih.gov/geo/samples/GSM2712nnn/GSM2712012/suppl/GSM2712012_plus_2_0211_SSY_HG-U133_Plus_2.CEL.gz"	"ftp://ftp.ncbi.nlm.nih.gov/geo/samples/GSM2712nnn/GSM2712013/suppl/GSM2712013_plus_2_0159_SSY_HG-U133_Plus_2.CEL.gz"	"ftp://ftp.ncbi.nlm.nih.gov/geo/samples/GSM2712nnn/GSM2712014/suppl/GSM2712014_plus_2_0160_SSY_HG-U133_Plus_2.CEL.gz"	"ftp://ftp.ncbi.nlm.nih.gov/geo/samples/GSM2712nnn/GSM2712015/suppl/GSM2712015_plus_2_0161_SSY_HG-U133_Plus_2.CEL.gz"	"ftp://ftp.ncbi.nlm.nih.gov/geo/samples/GSM2712nnn/GSM2712016/suppl/GSM2712016_plus_2_0162_SSY_HG-U133_Plus_2.CEL.gz"	"ftp://ftp.ncbi.nlm.nih.gov/geo/samples/GSM2712nnn/GSM2712017/suppl/GSM2712017_plus_2_0212_SSY_HG-U133_Plus_2.CEL.gz"	"ftp://ftp.ncbi.nlm.nih.gov/geo/samples/GSM2712nnn/GSM2712018/suppl/GSM2712018_plus_2_0163_SSY_HG-U133_Plus_2.CEL.gz"	"ftp://ftp.ncbi.nlm.nih.gov/geo/samples/GSM2712nnn/GSM2712019/suppl/GSM2712019_plus_2_0164_SSY_HG-U133_Plus_2.CEL.gz"	"ftp://ftp.ncbi.nlm.nih.gov/geo/samples/GSM2712nnn/GSM2712020/suppl/GSM2712020_plus_2_0165_SSY_HG-U133_Plus_2.CEL.gz"	"ftp://ftp.ncbi.nlm.nih.gov/geo/samples/GSM2712nnn/GSM2712021/suppl/GSM2712021_plus_2_0213_SSY_HG-U133_Plus_2.CEL.gz"	"ftp://ftp.ncbi.nlm.nih.gov/geo/samples/GSM2712nnn/GSM2712022/suppl/GSM2712022_plus_2_0214_SSY_HG-U133_Plus_2.CEL.gz"	"ftp://ftp.ncbi.nlm.nih.gov/geo/samples/GSM2712nnn/GSM2712023/suppl/GSM2712023_plus_2_0215_SSY_HG-U133_Plus_2.CEL.gz"	"ftp://ftp.ncbi.nlm.nih.gov/geo/samples/GSM2712nnn/GSM2712024/suppl/GSM2712024_plus_2_0216_SSY_HG-U133_Plus_2.CEL.gz"	"ftp://ftp.ncbi.nlm.nih.gov/geo/samples/GSM2712nnn/GSM2712025/suppl/GSM2712025_plus_2_0217_SSY_HG-U133_Plus_2.CEL.gz"	"ftp://ftp.ncbi.nlm.nih.gov/geo/samples/GSM2712nnn/GSM2712026/suppl/GSM2712026_plus_2_0218_SSY_HG-U133_Plus_2.CEL.gz"	"ftp://ftp.ncbi.nlm.nih.gov/geo/samples/GSM2712nnn/GSM2712027/suppl/GSM2712027_plus_2_0219_SSY_HG-U133_Plus_2.CEL.gz"
!Sample_data_row_count	"54675"	"54675"	"54675"	"54675"	"54675"	"54675"	"54675"	"54675"	"54675"	"54675"	"54675"	"54675"	"54675"	"54675"	"54675"	"54675"	"54675"	"54675"	"54675"	"54675"	"54675"	"54675"	"54675"	"54675"	"54675"	"54675"	"54675"	"54675"	"54675"	"54675"	"54675"	"54675"
!series_matrix_table_begin
"ID_REF"	"GSM2711996"	"GSM2711997"	"GSM2711998"	"GSM2711999"	"GSM2712000"	"GSM2712001"	"GSM2712002"	"GSM2712003"	"GSM2712004"	"GSM2712005"	"GSM2712006"	"GSM2712007"	"GSM2712008"	"GSM2712009"	"GSM2712010"	"GSM2712011"	"GSM2712012"	"GSM2712013"	"GSM2712014"	"GSM2712015"	"GSM2712016"	"GSM2712017"	"GSM2712018"	"GSM2712019"	"GSM2712020"	"GSM2712021"	"GSM2712022"	"GSM2712023"	"GSM2712024"	"GSM2712025"	"GSM2712026"	"GSM2712027"
"1007_s_at"	7.391155	7.395288	7.418161	7.092921	6.57758	7.591142	7.401715	7.418881	6.752867	6.315148	7.757959	6.799298	8.238497	6.204989	8.562135	6.613499	8.156169	6.130978	7.07388	7.547881	6.966268	7.566178	6.818926	7.174099	6.469343	8.333285	7.930349	6.439348	7.724461	8.664789	8.606888	5.908619
"1053_at"	5.939666	5.532962	4.929341	5.469489	5.083578	5.973155	5.71374	5.58101	5.986902	7.237893	6.045844	6.143959	6.265859	5.88131	6.143776	6.085781	6.817721	6.373525	5.962816	7.34052	6.519241	7.190536	6.204777	7.213317	6.677447	5.327741	5.752028	6.827038	6.034752	6.385746	6.485337	5.266162
"117_at"	5.518821	5.037992	6.475437	5.730669	5.734439	5.263447	5.808171	5.857571	5.689809	5.024366	5.448643	5.318777	5.054799	5.105346	5.476892	8.153027	5.472301	5.08927	4.486402	5.360461	5.365015	5.880011	5.699059	6.746632	7.742899	5.219739	5.862015	6.20053	5.699316	6.433521	5.333526	4.330497
"121_at"	7.266245	7.342614	7.543893	7.221249	7.478902	7.231823	7.05919	7.338946	7.513175	7.547361	7.213999	7.608106	7.460936	7.811665	7.25333	7.308218	6.867155	7.551915	7.216016	7.169756	7.005947	7.795053	7.258921	7.555764	7.424916	8.393126	7.217421	7.02543	7.237973	7.234259	7.115498	6.732783
"1255_g_at"	2.120034	2.254706	2.070365	1.952837	2.007452	2.116354	1.973627	2.103998	2.213999	2.244814	2.178714	2.035475	2.03902	2.032498	2.127084	2.298553	2.03474	2.166112	2.233863	2.057681	2.037871	2.018501	2.063669	2.177856	2.116851	2.699912	2.099793	1.967198	2.246691	2.138827	1.91584	5.110454
"1294_at"	7.052004	7.242366	7.401474	7.576838	6.975672	7.120154	7.485777	7.622853	7.663544	7.153196	7.761961	7.357134	8.005167	6.535841	7.615563	7.038698	6.653171	7.164531	8.28835	7.417128	7.295792	7.671184	7.217765	6.734394	7.328456	7.822578	7.711039	7.296983	7.025915	6.56961	7.69835	6.520383
"1316_at"	4.591758	4.559849	4.870928	4.439536	4.670268	4.532955	4.387697	4.733972	4.598762	4.370321	4.512528	4.584664	4.300001	4.241206	4.63231	4.534491	4.180206	4.442412	4.39848	4.34952	4.102617	4.677289	4.532814	4.17007	4.331878	5.136793	4.829381	4.451334	4.491778	4.311214	4.416906	5.269602
"1320_at"	3.863164	3.900094	4.29764	3.86115	3.962859	4.15116	3.679783	3.755549	3.942628	3.998594	3.856389	3.979713	4.217793	4.101189	3.760281	4.252409	3.907752	4.038018	3.864577	3.812141	4.087424	3.919571	3.764937	3.61409	3.706519	4.892323	4.326475	3.835591	4.148591	3.786067	4.069209	5.43288
"1405_i_at"	7.687276	7.122218	7.937801	8.812425	7.455151	7.33463	8.83012	8.412037	5.085174	4.665599	11.91915	7.03071	7.892819	7.724084	7.875492	7.3064	5.210531	5.112408	6.971538	4.701974	6.321015	5.609715	7.744475	5.141501	5.349343	5.806298	6.504483	9.139816	7.091115	6.878801	7.445813	5.858377
"1431_at"	13.18353	13.14738	12.92497	13.10158	13.13139	13.30245	13.12445	12.78957	13.37565	13.18595	8.640172	12.3555	8.282352	12.9164	7.17189	13.03096	4.881778	12.51647	13.59087	5.790307	3.262289	10.83421	12.15536	9.283087	12.16963	4.564899	4.850185	9.572407	4.863415	5.376222	11.00868	5.205409
"1438_at"	4.37547	4.120699	4.711177	4.096748	4.547901	4.619194	4.018303	4.638038	4.422151	4.675287	4.296595	4.37248	4.102762	4.055689	4.328551	4.251787	4.988239	4.365342	4.405202	4.429248	4.167161	4.303984	4.829366	3.899499	4.373546	4.323035	4.290595	4.166663	4.315832	4.281634	4.115571	5.636762
"1487_at"	7.538798	7.69177	7.519656	7.383854	7.740319	7.487137	7.377644	7.715414	7.330308	7.202342	7.572467	7.565523	7.5901	7.334913	7.019865	7.117181	7.731823	7.265451	7.863958	8.045176	7.791756	8.305754	7.694448	6.804832	7.880166	7.578382	7.737538	8.081167	7.724869	8.27872	8.115464	4.405205
"1494_f_at"	13.0067	12.76811	11.89158	12.70705	12.23981	12.59936	12.85571	10.93693	12.00747	9.527811	6.734693	13.28199	9.114431	5.934872	10.86431	10.13687	5.774674	9.341256	6.350207	10.87644	11.71456	8.037657	9.768023	8.78495	6.206018	6.680439	8.519558	6.556025	7.529863	6.075065	10.05213	6.527146
"1552256_a_at"	9.3077	9.603121	9.389853	9.221957	9.423779	9.428451	9.713561	9.70679	9.558205	11.10903	9.186158	9.396656	9.839124	8.521113	9.784361	10.37344	11.26188	9.360453	9.495528	9.957157	11.3425	11.24502	10.42152	10.20522	11.10433	8.638309	11.36004	11.28069	10.65009	9.344393	10.59325	5.385545
"1552257_a_at"	6.776052	7.39871	7.002767	6.694885	7.18312	6.875664	6.915303	6.660927	6.975052	6.572663	6.949047	7.118343	7.353626	6.970201	6.844201	6.29409	6.730128	8.182608	7.490125	6.902131	6.68469	7.24621	6.98474	6.235264	7.938979	6.823322	6.81601	6.513686	8.013615	7.108934	7.235044	4.384173
"1552258_at"	4.610636	3.879596	4.602945	4.730683	4.376564	4.415937	4.188191	4.791574	4.592997	4.256596	5.152122	4.810825	4.485046	3.984908	4.537426	4.783432	4.709047	4.3954	4.346929	4.516871	4.638558	4.400744	4.864509	4.636191	5.255742	5.703987	4.537426	4.501749	4.473957	4.856078	5.056924	5.129717
"1552261_at"	3.898192	3.580747	3.486736	3.208244	4.079781	3.231748	3.346955	3.96321	3.787855	3.457371	3.801744	3.478482	3.522333	3.586632	3.468578	3.561795	3.377099	3.674913	3.579473	3.912697	3.320935	3.470082	4.451107	3.581943	4.026838	4.158636	3.478482	3.477994	3.618936	3.565015	3.958153	3.24648
"1552263_at"	4.521523	3.787351	4.719108	4.917893	3.048304	3.904941	4.789372	3.967258	3.497277	3.374639	6.481006	4.209304	4.754187	5.289732	5.249947	4.509237	5.854805	4.131704	3.151581	3.481858	3.584213	4.112062	4.578075	4.981277	3.487844	5.583209	5.934888	4.66137	6.818947	6.27997	5.413398	3.898606
"1552264_a_at"	5.307103	5.249252	5.453687	5.705526	4.227455	5.619793	5.482298	5.113958	5.010456	5.771404	5.928802	5.595816	5.953308	5.401341	5.363837	5.284947	6.510227	5.616738	5.06173	5.149365	5.595644	4.963835	5.902152	5.731051	4.91656	5.232764	5.088345	4.920635	6.053168	6.300315	5.635256	5.05803
"1552266_at"	2.126973	2.111642	2.290793	2.099949	2.459542	2.102907	2.266493	2.325216	2.256676	2.238628	2.563398	2.099743	1.951111	2.530708	2.304071	2.308983	2.092113	2.223577	2.2562	2.101712	2.143921	2.605524	2.079255	2.396792	2.587678	2.792107	2.60486	2.146646	2.238628	2.173969	2.181468	2.739285
"1552269_at"	2.523072	2.343728	2.467476	2.195894	2.638965	2.508437	2.342527	2.517483	2.333815	2.582204	2.470582	2.371519	2.29552	3.13337	2.131385	2.50034	2.401602	2.878816	2.443763	2.738321	2.143921	2.346899	2.508437	2.847359	2.680339	3.160813	2.919296	2.234433	2.58216	3.257942	2.274122	5.030573
"1552271_at"	5.246093	5.697852	5.305776	4.989332	5.162366	5.48246	5.199725	5.485088	4.811051	5.189883	5.350885	5.281915	5.105204	4.736726	4.976091	5.159029	4.78303	4.818858	4.714489	5.107089	4.841086	5.36251	5.01315	5.288434	5.520112	5.253777	5.390277	5.184606	5.40715	4.919527	5.115233	4.495193
"1552272_a_at"	5.340567	5.188783	5.018294	5.21297	5.784419	5.812938	5.363345	5.467891	4.984612	4.639169	5.058803	5.019629	5.025764	4.563103	5.34869	4.843031	4.710162	5.277364	4.755596	5.01174	5.47437	4.914161	5.328034	4.925983	5.266824	5.104047	4.860723	4.456465	4.862026	4.46172	4.74746	4.415631
"1552274_at"	5.140342	5.407214	5.3864	5.362617	5.054285	4.91349	5.683673	4.580046	5.290771	6.904197	4.998226	5.393495	5.430463	5.273952	4.555748	5.269802	6.578477	5.505353	5.77403	5.189473	6.466367	4.759921	4.932211	5.282221	5.311995	4.639903	5.087973	4.87078	4.581002	4.907567	4.79722	6.142153
"1552275_s_at"	3.931325	3.895426	3.081254	4.334963	3.480467	3.761858	4.266544	3.718564	4.583622	5.514156	3.509573	4.742807	4.777198	4.312367	4.112473	4.544387	5.15191	4.499719	4.399133	4.813303	5.7925	3.178761	4.552884	4.272391	4.596135	3.817351	3.442445	4.285417	2.861096	3.779868	3.440064	2.624317
"1552276_a_at"	4.785237	4.872714	5.282597	4.78904	5.070664	4.942005	5.06566	5.213005	5.195946	5.055267	5.454683	5.013536	4.695579	4.524642	4.686808	4.845057	4.649072	5.137714	5.272195	4.722493	4.878518	5.477223	5.072789	5.062988	5.043042	5.084286	5.445488	4.740386	5.026081	4.883348	4.69342	4.334963
"1552277_a_at"	6.512376	5.587483	5.779299	5.767477	5.600328	5.665594	5.936003	6.02505	6.138318	7.269389	7.027921	6.039995	6.000407	6.267602	6.3156	6.633209	7.461471	6.701554	6.067643	6.418175	5.935423	5.941948	6.720612	6.954093	6.506687	5.471033	7.23934	6.9788	7.44264	9.887129	6.742266	5.93508
"1552278_a_at"	5.606645	6.078528	5.184205	5.419489	4.989473	5.428399	5.178391	5.774199	6.565484	7.571974	5.296169	6.163064	6.24243	5.62272	5.868841	5.377337	6.397591	5.528762	5.364196	5.389262	7.721842	6.28946	6.231071	5.646455	4.86638	5.619875	4.95038	5.421562	5.495111	4.790627	5.58597	5.337007
"1552279_a_at"	6.544351	6.8223	6.46652	6.842617	6.423882	6.562294	6.818781	6.619643	7.20882	6.946467	6.954123	6.983274	6.504097	6.764407	6.720564	6.928813	6.820109	6.931268	7.025568	6.86644	6.245433	7.873397	7.30684	6.937174	7.074728	6.910747	6.206078	6.4294	6.285153	5.837467	6.639769	6.390379
"1552280_at"	4.459474	5.488584	3.972857	7.411584	3.655769	4.67185	6.824863	5.472569	2.983883	3.20764	3.282883	4.856177	2.89226	2.506217	3.118007	3.191087	2.52261	2.690263	3.086825	2.697799	2.903907	2.719145	3.159372	3.64827	2.499494	4.142105	2.136122	3.111272	3.100884	2.537682	4.365833	2.69523
"1552281_at"	9.160865	8.809489	8.835128	8.882332	8.856834	8.845718	8.770418	8.604671	8.427176	9.0308	6.802911	8.526587	7.57682	8.657015	8.444905	7.814923	8.694891	8.118002	8.087956	8.259196	9.542754	8.605135	6.785945	7.148995	7.671647	7.893261	7.445537	7.253482	8.150073	5.381948	7.830671	6.026572
"1552283_s_at"	5.767838	6.951437	5.932169	6.027421	6.553862	6.51655	6.648872	5.594984	7.216146	4.250267	5.501225	5.956197	6.142243	6.330107	6.377097	5.520925	3.374807	5.045024	7.077847	7.084726	4.096311	6.099116	6.537141	7.047852	6.527918	3.812097	4.546422	6.401492	6.22776	4.786801	4.117298	5.463179
"1552286_at"	4.738894	4.874393	4.343927	4.284882	4.922495	4.746439	4.87999	4.67113	5.320606	5.366631	5.710194	5.027905	4.116555	4.209951	5.634322	3.567558	5.577804	5.225573	5.359365	4.718518	4.785147	6.146348	4.032909	4.753846	5.417744	5.396111	6.265915	5.999701	6.236717	6.830718	5.152311	4.70495
"1552287_s_at"	6.308696	5.587483	6.056501	6.224559	6.06262	6.218515	6.302831	5.796795	6.420742	4.591612	6.221654	6.07038	5.953212	5.664206	6.199494	5.07789	6.003978	5.865003	5.608267	6.375556	6.446663	4.697901	6.422008	3.351523	5.218491	4.322306	5.767113	6.266831	6.900732	5.919043	6.290186	7.292987
"1552288_at"	2.989242	3.103835	3.54603	2.611223	2.919665	3.113905	2.862591	3.001744	3.093476	3.198886	3.258619	3.042267	3.146863	2.908206	2.951578	3.04838	3.332065	2.406581	3.040473	3.000304	2.423796	3.285969	3.006642	3.149211	2.87065	3.380761	2.989622	3.05351	2.906057	2.901505	3.080885	6.194671
"1552289_a_at"	4.249771	4.052379	4.587084	4.343957	4.696898	4.272369	4.207113	3.774009	4.177921	4.124849	3.779266	4.158954	4.109924	4.075686	4.108252	4.344735	4.340979	4.238025	4.216223	4.187345	3.845584	4.301482	4.25453	4.179248	3.904918	5.260174	4.026063	3.873304	4.241201	4.106282	3.880763	3.637732
"1552291_at"	4.144022	3.966975	3.986032	3.869754	3.767539	4.105014	4.150392	4.175693	4.561507	4.437155	6.359619	3.989762	4.859137	4.680286	4.599211	3.827645	5.319248	4.811928	3.754818	5.067606	4.695964	7.199996	4.208234	4.977983	5.37571	4.651017	6.44175	4.844356	5.430861	6.145341	4.766644	6.142153
"1552293_at"	4.317349	4.239468	4.605692	4.104886	3.882952	4.245216	4.115012	4.066156	4.063375	4.207099	4.092405	4.065867	3.860208	4.225849	4.206393	4.002649	3.991442	4.060702	3.997048	4.172123	3.796932	4.371222	4.451107	4.269537	4.255153	5.698007	4.555938	4.064688	3.872514	3.888662	3.732001	3.924062
"1552295_a_at"	4.698421	4.761326	4.598577	4.655529	4.620793	4.555369	4.871259	5.091464	4.93233	4.937449	4.546942	5.017767	4.90363	5.33981	4.60337	5.039071	5.78615	4.978429	4.954241	4.971075	4.959867	5.260408	5.012424	4.535997	5.026852	5.465509	4.963361	4.792988	5.612659	5.096531	5.093895	6.142153
"1552296_at"	3.322295	3.297778	3.114747	3.03997	2.640536	3.163081	2.961169	3.110615	3.08546	3.159719	3.293687	3.11717	2.904191	2.82856	3.322164	2.907476	3.697083	2.853371	3.664984	3.101526	2.870666	3.187914	3.00022	3.321401	3.325055	3.95212	3.551126	2.875027	3.500969	3.415129	3.139766	3.19092
"1552299_at"	3.28315	3.418627	3.825568	3.429978	3.389163	3.227224	2.975049	3.0465	3.921543	3.441211	2.716433	3.19431	3.184856	3.124553	3.016908	3.513124	2.690826	4.05021	3.281004	3.526183	3.824873	3.310519	3.869742	3.748137	2.97962	4.215881	2.822684	4.750549	3.636692	3.131234	3.266106	4.753248
"1552301_a_at"	3.903388	3.685133	4.086292	3.903956	4.093543	3.624066	3.75911	3.96321	3.770149	3.89388	4.100914	3.80968	3.740519	3.650875	3.821132	4.109795	4.276771	3.950893	3.778893	3.825471	3.967449	4.011285	3.932001	3.85712	3.7603	4.426253	4.933455	3.306626	3.43678	3.328826	4.114746	3.980172
"1552302_at"	3.645164	3.725274	4.331073	4.989431	3.672613	4.086299	4.950641	4.429155	3.453598	4.452201	4.957366	3.049047	4.432545	4.149425	3.905891	3.600922	6.570855	3.79537	4.370147	3.816217	3.680377	3.912992	3.713536	3.358515	4.040479	3.545825	5.361047	4.615094	3.72036	3.139026	3.975463	3.297384
"1552303_a_at"	4.070264	4.270024	3.831208	5.006185	3.389924	4.520857	5.377484	4.168889	4.206739	4.374968	4.733878	4.232682	4.611576	4.046142	4.338114	4.356497	6.552848	4.37681	4.528946	3.845405	3.654246	4.360282	3.886367	3.96009	4.418348	4.733878	4.679104	4.481455	3.680469	3.595883	4.360965	4.497421
"1552304_at"	2.998003	3.1227	2.211156	2.691156	2.924525	3.144151	2.89637	3.055674	2.923416	3.045032	2.518908	2.965106	2.84737	2.745842	3.053048	2.940188	2.892756	2.965106	2.691166	3.078199	2.807449	3.087324	2.950242	3.209421	2.994742	3.258619	2.315566	2.919196	2.611496	3.491985	3.206665	3.091537
"1552306_at"	4.136582	3.687805	3.397366	3.585059	3.351479	3.790701	3.727053	3.340553	3.856205	4.301766	4.087899	3.86314	3.542128	4.402047	4.396798	3.987227	3.086309	4.003382	3.550979	3.973129	3.953599	3.390557	3.319497	3.899266	3.993462	4.737169	3.329351	3.631236	3.378184	4.461383	3.340553	4.387788
"1552307_a_at"	9.767221	8.751965	8.989355	9.366596	9.135309	9.256174	8.993408	8.566772	8.323817	8.796894	8.153812	9.59108	8.554194	7.859869	8.396561	9.571629	9.175281	9.784549	8.891931	10.42978	9.848524	10.13347	9.116101	9.490757	9.662815	6.704049	10.2497	9.676073	9.054567	8.600431	9.045296	4.354232
"1552309_a_at"	3.670071	3.728685	5.775865	4.83462	4.04888	3.26169	4.071459	4.006649	3.042038	3.487405	3.050788	4.873623	4.20889	3.74439	3.481284	3.157217	4.959641	2.924101	2.891362	2.960605	2.93238	3.338364	4.58999	3.149211	3.951633	4.066309	3.002126	2.79088	2.228263	3.905318	3.467695	5.917313
"1552310_at"	5.841597	5.876549	5.31883	5.825401	5.416357	5.96723	5.818715	5.818715	7.100958	7.868484	5.949426	5.697274	6.66926	6.830521	6.81863	5.373878	7.355779	6.455135	6.708609	5.194395	7.13508	7.726701	5.194106	7.524476	4.599717	4.654056	6.485992	7.60428	6.640433	6.018647	6.610252	6.637574
"1552311_a_at"	6.522257	6.86545	7.104518	6.536137	6.972676	6.723854	6.645498	6.840347	6.680579	6.459023	6.947201	6.628376	6.388776	6.711334	6.801455	6.973359	6.231336	6.721846	6.730941	6.641796	6.703166	6.900781	6.975867	6.732385	6.654414	7.917778	7.121146	6.700642	6.658178	6.391346	6.357706	7.078623
"1552312_a_at"	3.443208	3.281293	2.645749	3.161406	2.968458	3.265853	3.261524	3.584941	3.477831	4.217478	3.059568	3.697648	3.75218	3.953577	3.634705	4.083946	3.244448	3.441443	4.139641	3.217105	3.882336	3.958343	3.043146	4.538652	3.575818	3.54682	3.779608	4.381727	4.05357	3.595883	3.96148	3.652522
"1552314_a_at"	3.638021	3.726579	3.917944	3.700066	3.745737	3.522632	3.550891	3.529607	3.706056	3.765187	3.905024	3.782813	3.586257	3.514175	3.533559	3.812281	3.9259	3.451267	3.670799	3.76966	3.65141	4.065214	3.771999	3.850255	3.699176	3.845531	3.678472	4.16195	4.014332	4.594559	3.565523	4.66134
"1552315_at"	4.891288	5.341934	4.938488	5.448771	4.980409	5.132245	5.200628	5.493786	4.994452	4.74957	5.514011	5.098471	5.050976	4.964103	5.187332	5.112074	4.539184	4.62893	4.530368	4.800701	5.020495	4.724965	4.882766	4.263961	4.833857	5.428581	4.564839	4.798584	4.564162	4.79038	4.838206	4.069392
"1552316_a_at"	3.876541	5.383745	4.449997	6.083272	5.053731	4.870714	5.807793	6.026403	4.418471	4.569638	7.27806	4.876889	5.77367	5.538514	6.189955	4.873226	4.147821	3.926581	4.267564	3.985258	4.990467	4.747089	5.52681	4.048349	4.695336	4.627402	4.034289	4.68017	4.616276	3.735294	4.951479	4.218561
"1552318_at"	4.168512	4.53015	4.158774	5.474463	4.456646	4.29006	4.624144	5.186417	4.268384	4.127922	4.624265	4.519899	4.775095	4.457556	4.960514	4.180548	3.347489	3.725668	4.230292	3.617715	3.727535	3.713493	4.54199	4.044883	4.094774	4.407442	4.008332	3.908056	3.687254	3.099604	4.464027	4.668196
"1552319_a_at"	4.753941	4.807377	4.998399	4.774	5.406569	5.09861	4.7719	4.617654	4.728644	4.783893	4.337658	4.783408	4.851912	4.552469	4.747941	4.742093	4.57784	4.994449	4.824057	4.91364	4.907776	4.690257	4.941401	4.635693	4.629856	5.726984	4.529125	4.183516	4.406235	4.437063	4.69657	5.478054
"1552320_a_at"	2.308188	2.034708	2.663244	2.053654	2.136661	2.126054	1.846116	2.184154	2.317116	2.303194	2.217057	2.576629	1.852038	1.767261	1.884076	2.024822	2.129239	2.22931	2.272089	2.036254	1.880257	1.919571	2.17507	2.210999	1.971628	2.117236	2.053868	1.973184	1.877559	1.869206	1.683357	2.251735
"1552321_a_at"	2.513373	2.120314	2.738624	2.381402	2.632111	2.453357	2.228066	2.775592	2.262113	2.414814	3.152172	2.568017	2.469936	2.342752	2.496253	2.44763	2.458384	2.452541	2.231631	2.614155	2.327826	2.435146	3.276728	2.383337	2.747936	3.025443	3.104605	2.380351	2.318616	2.187558	2.514647	2.450189
"1552322_at"	2.009382	2.032263	2.33243	2.477734	2.202249	2.026814	1.914926	2.218704	2.184631	2.238628	2.208089	1.914129	2.273281	2.225093	2.097746	2.179827	3.245948	1.979895	2.604678	2.561062	2.106228	2.139165	2.258947	2.267198	2.281512	2.632575	2.404161	2.281512	2.135345	2.449181	2.160355	3.908785
"1552323_s_at"	3.684385	3.261232	3.979946	4.563702	3.419092	3.921436	4.130056	3.54086	3.792008	4.287348	4.746003	3.561251	4.134493	3.988275	4.297852	3.594897	5.307405	3.950892	4.976418	4.172123	3.610515	3.483888	3.760092	4.545541	3.210212	4.625049	3.206665	3.848474	3.397418	3.924872	4.738872	3.492744
"1552325_at"	1.804992	1.912754	2.039268	1.830135	1.962542	1.867134	1.9826	1.981925	1.877588	2.046646	1.800778	1.698025	1.843861	1.804322	1.962542	1.803181	1.763738	2.024498	2.01192	2.042366	1.917888	1.923878	1.834355	1.915757	2.045196	2.034277	2.299253	1.961843	2.080408	1.757644	2.022698	6.384551
"1552326_a_at"	3.615349	3.744903	3.962568	3.070276	3.79648	3.79305	3.180623	3.518602	3.495666	3.982511	4.18633	3.79648	3.208709	3.41524	5.922447	3.556768	4.02018	3.950893	3.541909	3.323916	3.655478	4.344815	4.224621	3.613008	3.438719	4.22074	4.429765	3.25263	4.536044	3.788462	4.178659	2.320508
"1552327_at"	3.211556	3.496283	3.478329	3.756857	3.81983	3.470619	3.18511	3.543147	4.363002	2.749491	3.169033	3.215856	3.481858	3.710931	3.468521	2.835242	2.490649	3.887552	4.427561	2.658781	2.975611	2.688958	2.671623	3.191498	3.747211	2.67428	2.144495	2.579296	2.560685	4.540224	4.116555	5.588292
"1552329_at"	6.073308	5.575559	5.035946	6.009699	5.227386	5.46607	6.005322	4.969282	5.52401	4.331829	5.140667	6.578895	6.315775	5.524356	6.041512	5.291677	4.750125	5.589357	5.721495	6.124749	5.423641	6.596017	6.010364	6.434735	6.44795	3.418743	3.60261	5.184206	5.168444	7.996496	4.957208	6.085543
"1552330_at"	4.957966	4.619474	4.571573	4.977824	4.932211	5.300768	5.335508	4.356804	6.70653	5.927603	4.677526	5.587461	5.000244	5.281888	4.819751	3.241224	4.946462	5.473231	5.195323	5.204421	5.615318	6.550382	5.179811	2.553343	4.740831	3.305465	3.803351	5.585358	6.363486	4.522635	4.942529	2.644459
"1552332_at"	6.003758	5.866937	6.361267	5.739641	5.988549	5.996361	5.833364	6.32805	5.996331	5.971618	6.038763	6.015112	5.937276	5.716584	5.768767	6.025711	5.9401	6.074091	5.622438	5.76684	6.070564	6.0655	5.938852	5.878627	5.667546	6.504796	6.215172	5.846667	5.69859	6.405243	5.962899	5.43837
"1552334_at"	4.38315	5.05504	4.953039	5.267938	4.625561	4.820012	4.839602	4.39031	4.680183	4.042439	3.813735	5.246983	5.67707	5.292646	5.112955	4.269632	5.539954	4.967008	5.123984	5.013457	5.474684	4.724417	4.492625	4.593178	4.467924	4.496947	4.382737	4.405474	4.866274	5.86595	5.255219	3.105289
"1552335_at"	3.899764	3.618959	3.609002	3.861922	4.281522	4.217385	3.881597	4.53452	4.092521	4.084947	3.878175	3.585669	4.04207	3.84492	3.950989	3.959301	3.684123	3.977559	4.074782	4.035256	3.541336	3.472347	4.002207	4.141757	4.319998	3.958242	3.856207	3.760378	4.007039	3.994426	3.433114	3.656182
"1552337_s_at"	3.097447	3.250553	3.154098	2.972952	3.251626	2.801319	2.761029	2.82498	3.050314	3.024607	3.303134	3.000409	2.628813	2.434938	2.707378	2.898808	2.687442	2.657159	3.145621	3.053593	2.544582	3.668641	2.971071	3.07176	3.181768	3.008535	3.702321	3.195851	3.224964	2.885152	3.038802	6.283502
"1552338_at"	3.864515	3.956199	4.033389	3.592779	3.444699	3.650077	3.799754	3.636568	3.82374	3.762123	3.433235	3.664431	3.521914	3.436794	3.780753	3.623437	3.37959	3.388165	3.568016	3.811908	3.92269	3.542316	3.862993	3.831641	3.475247	4.177517	3.479845	3.343848	3.618936	3.18051	3.49976	3.637732
"1552340_at"	4.03744	4.143005	4.326792	3.756766	4.184275	4.048929	4.053436	4.174349	4.037629	3.791757	4.113848	4.110299	3.875069	4.006262	4.20583	3.966519	3.832655	4.111741	3.596183	3.921504	3.853603	4.505163	4.15018	3.930695	3.997719	5.151878	4.069544	4.02931	4.028681	3.951504	3.917085	6.136654
"1552343_s_at"	4.489219	4.415482	4.006998	5.026974	4.59356	4.779372	4.807012	5.100423	4.401587	4.080205	5.600474	4.367755	4.991741	5.556071	4.838841	4.547566	5.074565	4.57406	4.590506	4.52912	4.673462	4.316449	4.451107	4.531599	4.093366	5.257117	4.901277	5.689109	4.905302	5.037479	4.781497	4.319578
"1552344_s_at"	3.72854	3.819474	2.975521	3.688316	3.298203	2.927592	3.776219	3.074775	3.563577	5.72048	3.23843	3.713925	4.206963	4.499694	2.976826	3.710464	5.541997	4.769992	2.501547	3.523486	4.337762	3.453216	3.419305	3.701468	4.319998	2.825228	3.973129	3.81651	4.457038	4.374664	4.404142	3.020361
"1552347_at"	6.079416	6.691126	6.305351	6.785308	6.439842	6.25319	6.83093	6.559069	6.893178	5.737504	7.035	6.637837	7.591438	7.75358	7.032023	6.439842	6.538327	6.997842	6.648615	7.201907	7.060686	7.149389	6.100998	7.741417	6.154434	5.400107	7.201742	6.543834	6.807358	6.410911	6.579694	4.52103
"1552348_at"	4.879205	4.837058	5.704184	4.822824	5.387246	4.640601	4.54043	4.715385	5.005267	5.090329	4.661064	4.88752	4.581328	4.419858	4.833123	4.92003	4.207344	4.952324	4.796962	4.936865	4.679814	4.486605	4.907198	4.938266	4.599066	5.890875	5.080897	4.454695	4.393715	4.396499	4.364066	4.562734
"1552349_a_at"	3.141647	3.489363	3.217667	3.537389	3.420912	3.815285	3.544518	3.977206	3.792753	3.503467	3.450316	3.554033	3.478854	3.266943	3.401539	3.515505	2.950925	3.621502	3.488402	3.943479	3.478854	4.076672	3.595755	3.153717	3.612553	4.431547	3.849511	3.486893	3.515505	3.358451	3.516967	4.893274
"1552354_at"	3.439662	3.080039	3.522111	2.898317	3.342693	3.44415	3.304767	3.837355	3.629272	3.260161	3.872902	3.291971	3.154997	3.181446	3.199496	3.287383	2.983708	3.302767	3.121555	3.481858	2.936178	3.272897	3.396662	3.146023	3.443987	3.804157	3.059051	3.28145	3.309724	3.096573	3.482614	3.399164
"1552355_s_at"	4.763824	4.95433	5.336048	4.833199	5.028958	4.818738	4.87999	5.455562	5.010456	4.61746	4.820588	5.090823	4.691111	4.612608	4.654603	4.894689	4.606685	4.733756	4.418646	4.698636	4.632258	4.79831	4.84679	4.545374	4.836164	6.415345	5.355144	4.360552	4.706719	4.603377	4.722977	4.733337
"1552359_at"	2.513373	2.589375	2.447118	2.329587	2.248913	2.394228	2.336254	2.93768	3.15224	2.57163	2.425836	2.462037	2.520624	2.406253	3.016273	2.250537	2.731323	3.65476	3.141109	2.894125	2.17122	3.175968	2.572311	2.436401	3.359742	2.46158	2.49232	2.5129	3.089218	2.717004	2.35898	5.147988
"1552360_a_at"	5.408538	5.558014	5.470487	5.688833	5.680045	5.470375	5.325544	5.205806	5.94448	5.094883	5.301974	5.550634	6.275427	6.4755	5.454876	4.405617	6.199714	5.369204	5.984578	6.061206	5.067819	6.382359	5.445436	5.342294	5.180625	5.219743	4.988694	6.28716	5.224171	5.592757	5.981738	3.833398
"1552362_a_at"	11.86277	11.70613	12.0927	11.80251	11.87516	11.9826	11.76839	11.85854	10.91553	9.296032	8.930545	11.89053	11.67357	10.85391	9.695	12.24421	8.774814	10.44176	10.434	10.17383	10.94293	9.57217	11.42549	9.836427	11.74428	9.557698	11.1341	11.17581	10.27517	5.368816	11.25853	3.807418
"1552364_s_at"	3.880631	3.74119	3.370351	3.452576	3.690464	4.013467	3.349626	3.491305	5.067339	3.654935	5.002016	3.540903	3.948694	4.870339	3.975373	4.017239	3.758792	4.106014	3.755846	3.20211	3.660357	4.569531	4.144022	3.965812	3.786849	4.12649	4.189772	5.401608	5.841496	6.184495	4.652004	5.813566
"1552365_at"	1.962084	2.419875	2.142606	1.954604	1.801265	2.071995	2.027147	2.395697	2.15944	2.238629	3.420001	2.35804	2.118252	2.384749	1.983024	1.966186	2.02203	1.707091	1.935807	1.863973	2.4075	2.35804	2.195257	2.305855	2.537763	2.892087	2.888771	2.479957	7.775265	8.425166	2.540643	3.637732
"1552367_a_at"	1.889028	2.173056	1.849539	1.931583	2.390961	2.364724	2.146525	2.200118	2.128402	2.238628	2.179281	2.221087	2.17301	2.192836	2.029851	2.242269	2.219161	2.19401	1.761921	2.180435	2.590893	2.334707	2.958376	2.197479	2.241464	2.487888	2.223366	2.604772	3.825386	5.454204	2.035592	5.952424
"1552368_at"	2.348378	2.421067	2.136923	2.492773	2.45257	2.380115	2.240374	2.438874	2.183045	2.335998	2.432272	2.660428	2.234687	2.095812	2.376413	2.451949	2.580988	2.286738	2.295874	2.342906	2.143921	3.740299	3.084684	2.65286	2.123667	4.253801	2.805156	2.108054	2.291088	2.261001	2.122139	4.145986
"1552370_at"	4.39523	5.455083	4.277152	5.549693	4.357526	4.626373	5.348191	4.611822	3.84307	4.204377	4.086582	4.71694	4.235868	5.637677	4.22096	3.684122	3.693482	4.451306	4.9158	4.649796	4.417938	3.594821	3.756722	4.103936	4.043442	3.555342	3.708676	3.779921	4.108139	4.566002	4.638716	4.336825
"1552372_at"	1.900827	1.800573	1.844404	1.773602	1.797466	1.790673	1.866714	1.974869	1.605516	1.813966	1.781197	1.701716	1.829771	1.70048	1.790931	1.862366	1.736505	1.85462	1.995077	1.697042	1.952255	1.784986	1.947066	2.057549	1.817694	2.138545	2.109496	1.77564	1.709564	1.861322	1.867192	4.788113
"1552373_s_at"	1.871354	1.928046	1.678494	1.81253	2.191	1.817801	1.64578	2.113612	1.914329	1.8709	2.297255	1.746507	1.841883	1.856123	1.934822	1.719056	1.930543	1.769359	1.985043	1.887336	1.814098	1.882719	1.918275	1.994091	1.784636	2.106472	1.892011	1.872729	2.249218	1.825423	1.806425	5.500087
"1552375_at"	3.3202	3.812005	3.273976	3.241024	3.314928	3.379025	3.069944	3.432496	3.700496	2.953383	3.728259	3.626548	3.680074	3.806666	3.444155	3.164143	3.079913	3.290969	3.351275	3.176761	3.096915	3.22516	3.328871	3.376413	3.300903	3.441139	3.129925	3.340477	3.510795	3.832031	3.619555	3.283438
"1552377_s_at"	5.927084	5.71894	6.236802	5.713197	5.733778	5.894103	5.701288	6.190484	5.740119	6.166966	5.844394	6.099083	5.702225	5.818589	5.646183	5.818413	5.8338	5.78096	5.69681	6.043071	5.473075	6.087506	5.9381	5.441145	5.894923	6.407794	6.248454	5.554479	5.824989	5.898199	5.952176	4.973186
"1552378_s_at"	5.029792	4.908302	4.882976	4.998095	4.445809	4.442331	4.743899	4.991988	4.640565	4.783983	5.082336	4.498203	7.011145	5.03329	4.81949	4.988043	5.482183	4.913781	4.578824	5.024143	5.062216	5.140596	5.756847	4.323016	5.624363	5.25912	5.396717	5.549864	5.650926	5.625094	5.993125	4.896209
"1552379_at"	1.904634	1.933339	2.158532	1.657787	1.858403	2.00189	1.844396	1.819659	1.83788	1.906032	1.799937	1.819279	1.726733	1.744294	1.747943	1.842748	1.866384	1.799692	2.58506	1.903475	2.432924	1.956036	1.946167	2.06399	1.933146	2.290794	2.090915	1.897952	1.853002	2.03542	1.805806	3.756997
"1552381_at"	2.381166	2.422908	2.543168	2.44123	2.252642	2.799615	2.576605	2.327085	2.44863	2.550282	2.815773	2.503101	2.432416	2.378892	2.565072	2.445111	3.352154	2.618055	2.235709	2.934658	2.604447	2.671763	2.358267	2.770656	2.633069	2.946806	2.306092	3.302632	3.237798	3.780784	2.891201	5.86456
"1552383_at"	5.880513	6.253224	6.415536	6.074101	6.302256	6.140865	6.135457	6.528155	5.897677	5.679992	6.47943	5.903093	5.902017	5.852488	5.958066	6.291158	5.945701	6.245681	5.813275	6.314647	5.6906	6.440301	5.935188	5.885864	6.075369	6.558015	6.399716	6.087902	6.055383	5.888378	5.917594	6.069093
"1552384_a_at"	4.314963	4.745469	4.604333	4.130963	4.564517	4.634921	4.432374	4.878242	4.565402	4.495831	4.434601	4.253836	4.220566	4.258212	4.287579	4.504419	4.21897	4.059872	4.193852	4.471582	4.311927	4.851035	4.431518	4.070165	4.601938	5.015812	4.80462	4.560466	4.585229	4.536155	4.406186	5.724856
"1552386_at"	2.725683	2.645496	2.622816	2.896139	2.619168	2.617727	2.701264	2.527101	2.631095	2.597493	3.001753	2.645372	2.741179	2.185603	2.888887	2.552012	2.336315	2.352736	2.513538	2.72417	2.39265	2.421066	2.865507	2.572382	3.052214	3.0237	2.694547	2.320592	2.152794	2.199575	2.413226	5.505391
"1552388_at"	5.327154	4.978803	5.394799	4.92727	5.462483	5.117292	4.961257	4.925963	5.369983	5.061272	5.087449	6.244215	5.110082	4.654155	4.884532	4.976593	4.686472	5.570992	6.331047	5.185212	5.196002	4.894577	5.403357	6.937008	4.929643	6.136496	5.447348	4.881171	4.983562	4.693336	4.994164	6.997996
"1552389_at"	4.503476	4.359731	2.860857	3.612919	3.594141	3.98173	3.584525	4.424224	2.727396	3.794391	5.077887	6.432209	7.719003	2.28017	7.28771	2.319595	7.086777	2.8753	3.618473	6.286634	6.729383	5.597598	6.945376	6.036846	6.552691	3.121166	5.23973	5.836856	5.452831	2.687055	5.843137	2.950904
"1552390_a_at"	6.52565	6.12575	5.721957	5.738136	6.141453	5.994144	5.395051	6.55449	3.45125	5.681456	8.357046	8.157423	9.832365	2.863035	9.854542	3.017652	9.249596	3.181332	5.16218	8.592642	8.522012	9.255349	9.295641	7.942465	8.296274	3.804576	8.523455	8.165608	8.571634	2.93734	7.940664	4.225183
"1552391_at"	3.271435	3.476744	3.393354	3.310519	3.696897	3.472831	3.353498	2.98695	3.428432	3.254388	3.264196	3.08987	3.322505	2.992317	3.144067	3.375217	3.228857	3.356674	3.155031	3.818086	3.215856	3.654323	3.06567	3.61446	3.302442	4.370201	3.812222	3.59306	3.721806	3.462202	3.360545	3.595213
"1552393_at"	1.700557	1.686315	1.979566	1.802841	1.931195	1.918576	1.864903	2.119151	1.795292	1.811228	1.83465	1.77126	1.829771	1.671985	1.871938	1.875689	1.837638	1.79396	1.785512	1.680525	1.935444	1.752282	1.998622	1.839015	1.895168	2.173252	2.324467	1.850095	1.898363	1.85826	1.813292	4.970571
"1552394_a_at"	1.989222	2.006018	2.1946	2.048368	2.230025	2.080788	2.018682	2.277654	2.157379	2.035411	2.335182	2.094129	1.859374	1.959924	2.398054	1.894539	2.105865	1.987041	2.004815	2.230345	2.143921	2.735303	2.253429	1.854784	1.839596	3.25846	2.618402	2.285702	2.258461	1.986385	2.297719	3.876813
"1552395_at"	6.441962	6.715821	6.577299	6.13685	6.957616	6.479564	6.218051	6.872083	6.379347	6.347523	6.368469	6.713796	6.104648	6.16411	6.516352	6.509674	5.927683	6.159247	6.574591	5.898899	6.551992	6.473145	6.278477	6.122189	6.23738	7.193514	6.591872	6.089122	6.075765	6.204544	6.210633	4.325745
"1552396_at"	3.782935	3.915276	4.033899	3.619306	3.642765	3.624767	3.474468	3.746142	3.558254	3.465711	3.420001	3.386313	3.554961	3.587892	3.210612	3.916707	3.275336	3.674913	3.176573	3.551737	3.655143	3.80238	3.926954	3.172258	3.83246	5.043106	4.135761	3.438151	3.576542	3.629894	3.422628	4.120654
"1552398_a_at"	3.471014	4.403033	4.008444	5.398544	3.323131	3.511481	4.152532	5.358153	3.390888	3.593606	5.389481	3.461932	3.780025	3.948143	3.902657	3.592779	3.383646	3.10608	3.567246	3.099871	3.346282	3.879982	4.280471	3.39121	3.515743	3.73704	3.527467	3.733489	3.81705	3.443467	3.693483	7.537097
"1552399_a_at"	2.881613	2.497253	2.863185	2.53157	2.519891	2.975244	2.600948	2.71965	2.366197	2.786536	2.680373	2.586546	2.603667	2.668643	2.430942	2.526293	2.426868	2.72841	2.997763	3.199872	2.6021	2.51751	2.569442	3.280442	2.596597	2.280519	2.802925	2.195274	2.27304	2.403805	2.431938	5.000632
"1552400_a_at"	4.555744	4.5122	4.419386	4.153725	4.591151	4.310267	4.382807	4.624494	4.498033	5.562322	4.56681	4.580121	4.265054	4.851973	4.434724	4.577837	4.894768	4.761734	4.28084	4.51443	4.404447	5.001268	4.158998	4.386557	4.597938	5.241775	4.279874	4.569159	4.445942	4.475486	4.037354	3.637732
"1552401_a_at"	2.353747	2.132101	2.440475	2.477418	2.553345	2.226631	2.379802	2.392667	2.258705	2.358818	2.35339	2.194684	2.389935	2.585769	2.444292	2.265916	2.48576	2.587829	2.598655	2.413055	2.13623	2.46821	2.675197	2.867822	2.204562	3.419969	2.889996	2.862229	2.772908	2.657505	2.558917	2.925009
"1552402_at"	3.252179	3.22977	3.180581	2.797112	3.216907	3.537727	2.812407	3.395111	2.952542	2.769915	2.917086	2.973652	2.847537	2.781885	2.91622	2.998028	2.677843	2.72841	2.832184	3.165824	2.936635	3.322995	3.101199	2.996098	2.982377	3.548416	3.214932	2.969355	3.003518	2.804601	2.927454	4.281842
"1552405_at"	4.237387	3.798639	4.152337	3.727053	4.292696	4.056551	3.848663	4.205974	4.061712	4.070405	3.886716	3.954073	3.694843	3.798188	3.779486	3.948281	3.755781	3.932993	3.857203	4.230097	3.718491	3.929479	4.592502	3.686561	3.893775	4.694739	4.279831	3.89133	3.83967	3.603401	3.649235	4.438683
"1552408_at"	2.785116	2.45461	2.665299	2.327145	2.335617	2.406167	2.28808	3.009099	2.617005	2.415808	2.360095	2.421607	2.224459	2.388248	2.403676	2.238997	2.238629	2.801657	2.191537	2.395686	2.288578	2.449476	2.233797	2.256648	2.724305	3.585956	2.796774	2.319348	2.209932	2.520505	2.184023	3.00877
"1552409_a_at"	5.100364	5.159674	5.329214	4.997601	5.333805	5.519456	5.397023	5.443439	5.323455	5.183306	5.544971	5.172624	5.158416	5.023544	5.159341	5.485313	4.936181	5.464771	5.480945	5.095873	5.13323	5.460145	4.923774	5.063994	5.171487	6.088559	6.310016	5.038664	5.6049	5.006603	5.245122	4.921843
"1552410_at"	4.061975	4.175858	4.149807	4.100572	4.358799	4.0336	4.757705	5.241988	4.267128	4.404793	3.890094	4.247696	4.196481	4.203424	4.549562	4.02646	3.829875	4.148623	3.866214	4.157598	4.219278	4.174584	4.221486	4.071395	4.344976	4.8023	3.927096	3.706302	3.790966	4.297243	4.030614	4.577928
"1552411_at"	6.102468	6.083542	6.100158	5.726102	6.080858	6.029475	5.730115	6.176206	6.386182	5.739482	5.066309	5.791119	5.772071	5.691223	5.722086	5.824612	5.19546	5.729395	5.570841	5.943696	5.717962	5.427552	5.777866	5.153975	5.623852	7.521523	5.967017	5.104373	4.50442	4.875442	5.450397	5.250483
"1552412_a_at"	2.759252	2.551809	3.037503	2.479897	2.624629	2.473035	2.468523	2.668303	2.325654	2.381485	2.630867	2.578871	2.532349	2.44954	2.593102	2.796413	2.207544	2.452541	2.54992	2.512889	2.459882	2.590725	2.689247	2.585415	2.281095	3.209438	2.507387	2.523528	2.550512	2.593102	2.512453	4.135326
"1552414_at"	2.87554	2.920356	2.89431	3.092031	3.245415	3.128413	2.87659	3.401591	2.824615	2.917153	2.873018	2.710679	2.791318	2.968759	2.749604	2.99113	2.63014	2.669202	2.604678	3.000212	2.815584	2.986367	3.346067	2.842791	2.898795	4.520803	3.496875	2.74657	2.682596	2.742862	2.638179	4.921843
"1552415_a_at"	3.717333	3.890013	3.721017	3.683934	4.159411	4.425839	3.777121	3.923983	3.903415	3.695822	3.547236	3.674462	3.58702	3.406532	3.658066	3.678385	3.305999	3.486049	3.488402	3.973129	3.445809	4.000096	4.253249	3.753804	3.839135	4.327214	3.766837	3.527311	3.475209	3.558124	3.608629	3.784722
"1552417_a_at"	2.627428	2.748162	2.374129	2.455964	2.552874	2.741273	2.554413	2.355773	2.399065	4.271541	2.122761	2.734937	2.64962	2.345743	2.291825	2.883561	3.241059	3.37839	2.124276	3.450703	2.68366	2.567814	3.102979	4.003114	2.380694	2.35896	2.454813	3.058201	2.000994	2.320617	2.242231	5.5698
"1552418_at"	4.632339	4.233707	4.591028	4.086029	4.791427	4.54058	4.20022	4.640739	4.311601	4.452131	4.461921	4.400014	4.066223	4.152292	4.208103	4.044818	3.968264	4.632339	4.462198	4.188949	4.059708	4.111383	4.129233	4.519139	4.332744	5.665203	4.471758	4.094725	4.272353	4.016735	3.87671	4.237886
"1552419_s_at"	5.292229	5.359365	5.635095	5.342679	5.489136	5.653493	5.248321	5.182033	5.686966	5.585671	5.147343	5.454336	5.535726	5.172278	5.184147	5.62017	5.148278	5.367946	5.579659	4.915571	4.908889	5.799896	5.404007	5.284213	5.26244	6.466105	5.411442	5.061108	4.869765	5.046599	5.101583	4.921843
"1552421_a_at"	2.485662	2.230627	2.9405	2.51575	2.494787	2.466163	2.76665	2.80949	2.506387	2.604353	2.535018	2.290736	2.2764	2.201643	2.491146	2.357373	2.238629	2.544341	2.468531	2.339712	2.387456	2.580924	2.466526	2.038384	2.410446	3.270101	2.422017	2.191023	2.476251	2.327604	2.436816	3.637732
"1552422_at"	5.526075	5.451356	5.576022	5.256785	5.601276	5.329094	5.619642	5.521777	5.000839	5.16046	5.047262	4.832375	4.892723	5.336541	5.310823	4.865235	5.323906	5.589357	5.081865	4.693465	5.334574	6.712943	5.035689	5.291878	4.889677	5.915469	5.998878	5.438125	6.437682	4.822854	5.620252	4.142837
"1552423_at"	4.687484	4.801585	5.095679	4.696138	4.93218	4.567921	4.854618	4.635987	4.80351	4.520962	4.215315	5.039614	4.910573	4.322021	4.63942	5.09462	5.04234	4.628182	4.622135	4.650709	4.480589	4.32299	5.327384	5.259323	4.228903	5.074892	4.55102	4.568799	4.329161	4.677733	4.506215	5.151466
"1552424_at"	2.380694	2.490807	2.466496	2.438682	2.34535	2.453871	2.22465	2.460373	2.73177	2.276826	2.433522	2.373305	2.298565	2.265269	2.373305	2.742316	2.45798	2.232464	2.406537	2.398321	2.748591	2.697621	2.560296	2.239461	2.400156	2.743654	3.216858	2.413853	2.470894	2.434241	2.410392	4.921843
"1552425_a_at"	3.176817	3.301676	3.583181	3.289721	3.57969	3.325298	3.391547	3.426187	3.624474	3.425151	3.102485	3.461457	3.14991	3.205897	3.249557	3.495762	3.353213	3.644035	2.900432	3.481858	3.056937	3.606947	3.348381	3.492385	3.486818	3.149271	3.371195	3.751103	3.253216	3.316096	3.352827	3.365618
"1552426_a_at"	8.716896	8.42997	8.061032	8.548667	8.756598	8.796283	8.930902	8.432236	8.165644	8.554948	8.475316	8.587529	8.68788	7.664219	8.374665	8.687464	8.177375	8.411442	9.42569	7.235366	8.666775	9.104555	7.61552	8.384041	7.8628	7.563958	9.040496	9.415988	9.31383	8.44373	8.489223	4.941755
"1552427_at"	2.158289	2.448345	2.425913	2.21207	2.356873	2.427569	2.567681	2.476267	2.778828	2.204442	2.357754	2.399199	2.919093	3.328507	2.299514	2.320683	2.342255	2.54096	3.032648	2.509156	2.288924	4.50368	2.569442	3.384771	2.370495	2.405303	3.021907	3.996966	3.06726	3.520026	2.901505	2.726032
"1552430_at"	1.884795	1.814965	2.288872	1.685053	1.916722	1.948158	1.80758	2.238629	1.723498	1.928286	1.946485	2.009449	1.832468	1.850368	1.726958	1.905744	1.952506	1.964131	2.25165	1.898635	1.872068	1.824064	1.956123	2.052061	1.708971	2.290794	1.929812	1.954751	1.757913	1.896327	1.713306	4.568815
"1552432_at"	6.155914	6.137992	6.103929	6.007425	6.027304	6.272534	6.076956	6.125343	6.201742	6.081788	5.971371	6.196308	6.071937	5.637678	6.200817	6.168757	5.7607	6.05864	6.169343	6.278529	6.083518	6.412601	5.940916	5.669846	5.905158	6.89658	6.4068	5.862604	6.2897	5.731227	6.101352	7.421731
"1552436_a_at"	5.110899	5.517204	5.285933	5.063618	5.275834	5.28291	5.127264	5.317418	5.085886	5.15169	5.554256	5.208742	5.041355	4.637404	5.01778	5.374638	5.01139	5.142415	4.975839	5.08724	4.80754	5.876806	4.845471	4.753846	5.37571	6.458047	6.35491	5.404072	5.327953	4.918595	4.939803	5.942604
"1552438_a_at"	2.571756	2.661127	2.486419	2.444518	2.18096	2.468659	2.430328	2.793754	2.627862	1.865685	2.489125	2.488532	2.323912	2.362221	2.459186	2.703477	2.149322	2.544156	3.020192	2.180435	2.478508	2.346986	2.130809	2.192615	2.406661	2.79827	2.478495	2.419625	2.09994	2.380551	2.232718	5.110919
"1552439_s_at"	1.98837	1.791705	2.39251	1.986053	2.040874	1.916738	1.804377	2.091072	2.009823	2.023182	1.977794	1.934055	1.76737	1.913659	1.9314	1.800153	1.818855	2.127566	2.07029	2.075326	1.883382	2.025595	2.283124	2.066739	1.923561	2.434697	1.832338	1.673185	1.884615	3.218666	1.976871	2.75081
"1552440_at"	4.841791	4.655353	4.506042	5.495313	5.738131	5.178472	5.01757	5.111032	3.729945	3.534627	3.625286	5.049804	4.471758	3.378045	3.644922	3.862627	3.159784	3.580588	3.50252	3.735259	3.600946	3.570608	3.674311	3.226195	3.96225	4.792871	4.024065	3.72068	3.631222	3.436164	4.088899	4.148489
"1552445_a_at"	2.82913	3.033312	2.861871	2.704188	2.949111	2.910176	2.790323	3.0465	3.177192	2.884774	2.913955	2.894612	2.741353	2.521482	2.706683	2.751727	2.974955	2.788108	2.845824	2.826693	2.957171	2.911198	2.958377	2.919251	3.168502	2.985016	2.741353	2.962978	2.618431	2.795788	2.863369	3.225827
"1552448_a_at"	2.748324	2.474527	3.054776	2.521567	2.984122	2.713179	2.588791	2.700287	2.747371	2.904163	2.785712	2.842286	2.650344	2.704685	2.702516	2.823835	2.244932	2.759884	2.700287	2.45154	2.467991	2.687141	2.547061	2.517674	2.770605	2.87207	2.452541	2.370324	2.547525	2.560488	2.299455	5.503119
"1552449_a_at"	2.590137	2.788739	2.734208	2.707814	2.909073	2.713639	2.642544	2.503509	2.607027	2.986229	2.695868	2.475527	2.586772	2.721956	2.58044	2.617485	2.238629	2.313728	2.537634	2.769798	3.004519	2.937584	2.515847	2.625846	2.888439	2.72634	3.037269	2.489814	2.63074	2.432032	2.595253	2.760524
"1552450_a_at"	4.909448	4.725405	4.909763	4.465991	4.672054	4.448985	4.370305	4.886726	4.770316	4.502382	4.140539	4.823714	4.530347	4.628166	4.671402	4.738946	4.38717	4.604255	4.394793	4.659383	4.347865	4.662069	4.764038	4.37152	4.596739	5.36842	4.690731	4.30444	4.627735	4.385942	4.138894	5.210165
"1552452_at"	2.806563	2.813046	3.238937	2.891968	2.817691	3.209958	2.666097	2.956727	2.937674	2.980693	2.646384	2.731717	2.64779	3.030879	2.913476	2.81051	2.787087	2.840388	2.728714	2.939408	2.815584	2.706768	2.958376	2.996927	2.779197	3.043874	3.369425	2.625235	2.752707	2.761139	2.705197	4.796742
"1552453_a_at"	2.848153	2.80122	3.180174	2.765213	2.982325	2.97049	2.682635	3.012978	2.902049	2.803548	3.025447	2.986418	2.803548	2.481214	2.792509	2.515728	3.187431	2.6364	2.556183	2.639733	2.734035	3.004702	4.520369	3.040826	3.272682	3.614665	3.736091	2.514324	2.763241	2.863533	2.662971	5.570311
"1552455_at"	2.403854	2.37867	2.592052	2.272941	2.278183	2.558464	2.295136	3.31417	2.149964	2.666444	2.483533	2.653453	2.290163	2.414201	2.486265	2.520666	2.165317	2.402144	2.066385	2.570114	2.179032	2.409702	2.536503	2.344054	2.241697	3.197891	3.474336	2.276514	2.604995	6.403212	2.358003	6.517578
"1552456_a_at"	3.98255	3.928638	4.73342	3.916106	4.412884	4.086464	3.933301	3.632517	3.975018	3.719389	3.884189	3.655484	3.576485	4.227766	3.813633	3.879081	3.64741	4.533096	3.215569	3.661196	3.563214	4.165626	4.142291	3.925239	4.6728	4.29037	4.783783	3.740722	4.339685	3.746173	3.46289	5.118493
"1552457_a_at"	2.312207	2.310711	2.337135	2.193857	2.365687	2.341244	2.295735	2.250309	2.320177	2.499233	2.549576	2.372002	2.276865	2.347934	2.563257	2.242269	2.213972	2.452541	1.792313	2.26012	2.452541	2.160637	2.13182	2.250324	2.356453	3.258619	2.407276	2.404854	2.36243	3.150759	2.264055	4.309248
"1552458_at"	2.194451	2.26383	2.451727	2.195648	3.086825	2.291512	2.145188	2.657703	2.593253	2.117908	2.533784	2.336116	2.238629	2.320686	2.271933	2.249095	2.253417	2.422927	2.328376	2.565749	2.136631	2.406514	2.634836	2.305274	2.523838	2.752633	2.388194	2.143117	2.16621	2.115458	2.026931	3.608118
"1552459_a_at"	3.754919	4.160423	3.586632	3.668756	3.984466	4.213435	3.885417	3.796208	4.45917	3.818055	3.903508	3.871148	3.569621	3.339784	3.668756	3.907116	3.360637	3.476089	3.587483	3.613322	3.679383	3.766011	3.625953	3.404321	3.693517	3.920955	3.84747	3.521847	3.618634	3.343828	3.674694	3.637732
"1552461_at"	2.048138	2.178846	2.388029	2.028735	1.931195	2.164501	1.999143	2.335864	2.417392	1.991511	2.208234	1.971081	1.921931	2.041282	2.039581	1.979864	1.829771	2.172752	2.401068	2.031173	2.113053	1.993053	1.965785	1.861789	2.087489	2.157379	2.390883	2.012161	2.01871	1.974273	2.170771	5.19545
"1552463_at"	2.275302	2.438785	2.327303	2.191531	2.437118	2.38111	2.405621	2.655358	2.335896	3.17459	2.331052	2.417858	2.014676	2.358983	2.512298	2.392578	2.213979	2.669998	2.499285	2.508153	2.35528	2.714767	2.448662	2.39556	2.43363	3.821661	3.025713	2.579296	2.121852	2.505912	2.299455	3.660712
"1552466_x_at"	1.876531	1.931195	2.047275	1.972308	2.057943	1.88505	1.931395	2.258715	2.331256	1.981859	2.131086	1.892875	1.829771	1.940291	1.944701	2.028735	1.862347	1.81423	2.191549	2.011351	1.906801	1.982851	1.965403	1.692747	2.184014	2.829696	1.969993	2.18667	1.93095	1.972261	1.873083	3.220675
"1552467_at"	5.467684	5.641481	5.672409	5.387731	5.429731	5.708207	5.435418	5.755153	5.502	5.511307	5.670317	5.625136	5.435491	5.15377	5.511239	5.553059	5.356066	5.47389	5.478264	5.607228	4.998774	5.429731	5.580466	5.452821	4.986511	5.969737	6.009278	5.048385	5.254056	5.357726	5.446583	7.17416
"1552468_a_at"	3.608056	3.612914	3.931642	3.651776	3.799162	3.594157	3.467331	3.548451	3.607906	3.503467	3.683167	3.994733	3.513395	3.857833	3.572624	3.160834	3.689409	4.143314	3.318443	3.481858	3.654858	4.39781	3.537524	3.17906	3.815061	3.738787	3.722419	3.417768	3.579297	3.496998	3.62357	4.921843
"1552470_a_at"	2.584964	3.168047	3.18207	3.109522	2.507289	2.852872	2.604529	3.424959	3.491199	2.748642	3.162171	3.454648	3.011137	2.92839	2.800253	2.760645	2.857841	2.757885	3.546746	3.343727	3.74631	3.047934	3.415097	3.055568	3.332682	3.790749	2.332007	2.835899	3.089912	3.407197	3.264003	3.903776
"1552472_a_at"	4.799485	4.361244	4.389609	4.711057	3.962552	4.470255	4.629862	3.96321	5.146095	4.328604	5.731297	4.542562	4.857745	4.929515	4.729371	5.189397	4.730578	4.867028	4.127251	5.189397	5.127342	5.766347	5.28628	4.075417	4.795928	4.952465	5.387901	6.176412	6.351944	5.978087	4.767062	5.074081
"1552473_at"	8.416626	7.905149	7.868215	7.875686	8.292181	8.066595	8.096092	8.244188	7.759722	7.924987	7.676205	7.716629	8.066915	6.944694	8.128365	7.405109	7.225691	7.348662	6.675449	7.66256	8.201971	7.90289	8.41757	6.487269	7.522449	8.054102	7.719024	7.496787	7.742196	7.234946	8.216992	3.637732
"1552474_a_at"	9.276578	9.560785	8.858786	9.374856	9.63729	9.774155	9.378869	9.527661	8.917535	9.728302	7.746147	8.793958	8.775396	8.00843	9.507027	8.33788	8.751256	8.913876	8.140586	9.746776	9.679173	7.743046	9.454165	8.074147	9.111932	6.411661	8.006011	7.795952	8.121002	6.488478	8.545983	3.381984
"1552476_s_at"	5.074731	5.134718	5.335063	5.13606	5.224274	5.48246	5.050627	5.14784	5.202259	5.591907	5.48397	5.186683	5.140669	5.3074	5.142884	5.331404	5.57246	4.988952	5.26465	5.093756	4.846729	5.557226	5.211933	5.209835	4.838985	6.174762	6.164282	5.178021	5.315042	5.315851	5.32397	5.084208
"1552477_a_at"	6.167492	6.094992	4.542986	5.516155	4.992795	6.215749	5.944006	4.622653	7.139529	6.649579	3.173092	6.194414	7.648271	4.773928	5.469457	7.224321	2.524681	6.757334	7.03717	6.740359	7.090959	2.767351	4.696852	7.84543	4.319998	2.57874	5.889685	7.699634	4.757185	4.240745	5.585048	3.259881
"1552478_a_at"	2.789852	3.133115	2.651938	2.67381	2.64467	2.650812	2.705084	2.811713	2.830528	3.663857	2.628359	3.145832	3.449335	2.386496	2.49683	3.226561	2.110074	3.34809	2.947833	2.705084	3.124978	2.627727	2.576666	3.624909	2.688877	3.258619	2.989484	2.369651	2.486265	2.546811	2.330835	5.228605
"1552480_s_at"	1.94439	1.829489	2.165067	1.833912	1.910457	1.783041	1.739738	1.884434	1.906329	1.915775	1.877652	1.972667	1.708277	1.857497	1.712615	2.069068	1.60473	1.77038	1.828008	1.899893	2.012514	1.970633	2.106113	1.919757	2.187798	2.395341	2.167841	2.055254	1.761113	1.719456	1.821168	3.74228
"1552481_s_at"	3.260686	2.842997	2.718526	3.289679	2.996678	3.324309	3.103693	3.000386	2.595244	3.355386	2.885955	3.247138	2.521935	3.26169	2.911079	3.156073	3.171523	3.139087	2.722643	3.271581	4.109502	2.885833	3.796538	3.592453	3.557266	3.54564	3.003726	3.00317	3.333687	3.903657	2.899355	4.316991
"1552482_at"	6.723043	7.514587	7.013832	7.818695	6.978823	6.077505	7.126823	5.989166	5.362225	5.365963	4.240056	5.182058	6.175462	4.748497	5.976524	4.555133	6.115847	5.010975	8.737497	5.231326	7.198956	4.799564	4.872413	6.932891	4.576278	3.957318	4.999313	3.664151	3.900588	3.477879	4.564756	4.720525
"1552484_at"	5.49901	5.894162	5.702559	5.596253	5.710194	5.72163	5.518569	6.042246	5.523296	5.630234	5.532351	5.635938	5.360598	5.267361	5.348008	5.598806	5.251795	5.459425	5.258034	5.514235	5.835896	5.762967	5.631657	5.206504	5.507002	6.047815	6.11132	5.214393	5.114675	5.193592	5.493147	7.72864
"1552485_at"	4.370231	4.018728	3.892338	4.179856	4.012211	4.291932	4.377906	3.321106	4.166685	5.839269	4.118362	4.910429	5.29821	4.252487	4.844986	4.277734	5.189004	4.163826	4.766129	4.008908	5.66151	5.404816	5.568187	5.139799	3.662844	3.920454	3.588154	5.554351	4.695455	4.411499	5.197484	5.108982
"1552486_s_at"	6.084558	5.680382	4.798165	5.406665	5.161643	5.633342	5.857838	5.334048	5.857055	7.312647	4.582212	5.77667	6.439274	4.792695	5.390556	5.335615	6.486463	5.639974	6.677853	5.593764	6.760436	4.673083	5.56223	5.267445	5.468764	3.619192	4.446358	6.004459	5.016694	4.638577	5.860456	5.402225
"1552487_a_at"	2.077585	1.929744	1.892142	1.868789	2.067511	2.030262	1.923681	2.102257	2.027121	1.618857	1.689686	1.89547	1.846408	1.685363	2.018612	1.864102	1.863911	1.861413	2.042815	1.919113	1.886715	2.04467	2.052541	1.67266	1.742801	1.804944	1.959726	1.644363	1.974869	1.840237	1.900393	5.409303
"1552489_s_at"	2.171693	2.058002	1.917633	1.88779	2.191	2.253483	1.905256	1.915837	2.01993	2.238629	2.178128	1.860108	1.829077	1.81891	1.94771	1.746276	1.710994	1.954107	2.219578	2.075529	1.680788	1.883356	2.175215	1.660984	2.314462	2.053736	2.242258	1.907757	1.907803	1.904089	2.244396	3.637732
"1552490_at"	2.5885	2.633193	2.380449	2.773934	2.404961	2.596506	2.702598	2.79614	2.995943	2.682601	3.110002	2.569399	2.81955	2.644003	2.874604	2.987457	2.471601	2.834197	2.301537	2.589783	2.644003	2.810826	2.760904	2.732534	2.623078	3.313133	3.163694	3.011385	2.721014	3.010116	2.606124	3.47828
"1552491_at"	4.938107	4.482676	4.883409	4.744397	5.336634	5.003446	4.708771	5.159241	4.792685	4.776174	4.539093	4.794878	4.419742	4.682642	4.522076	4.599473	4.359145	4.817882	4.543862	5.195497	4.649945	4.830198	5.169092	4.878833	4.886463	5.370136	4.321206	4.649601	4.616768	4.331192	4.712035	5.180823
"1552493_s_at"	4.111847	4.19881	4.185556	3.968551	4.583359	4.234459	4.104495	4.567068	4.179195	4.349228	4.167363	4.489024	3.916294	3.961341	4.034217	4.111315	3.886685	4.13293	3.986875	4.079988	4.308976	4.280767	4.557353	3.862229	4.308488	4.192638	4.460156	4.48374	4.221667	4.018466	4.116556	6.786387
"1552494_at"	4.384273	4.47768	4.603837	4.328792	4.601141	4.654661	4.165625	4.453084	4.216297	4.076621	4.052066	4.350737	4.2316	4.258212	4.388527	4.297143	3.578259	4.227735	4.034332	4.262043	4.260632	4.068141	4.708443	3.990982	4.202728	4.796578	4.357972	3.807268	3.885737	4.103789	3.89883	4.236583
"1552496_a_at"	6.245264	6.032556	5.278804	5.436952	5.318072	5.896954	5.977379	4.715165	6.944186	5.961823	4.47185	5.813843	5.574354	5.614545	5.435729	4.854895	5.847239	6.291727	5.451514	5.839633	5.85026	5.830856	5.409851	4.269443	5.807815	3.99359	5.201049	5.693867	6.114457	3.058191	5.454741	4.775668
"1552497_a_at"	5.120446	4.747383	5.24483	5.429752	5.483608	4.668702	5.12562	5.511199	4.710162	4.873509	6.080119	4.987751	4.85503	4.835833	5.644093	5.155885	4.491137	5.017173	4.734723	5.046329	4.412245	4.563651	5.602953	4.888295	5.319942	6.368793	4.870263	5.019897	4.610539	4.524549	4.667691	5.269536
"1552498_at"	4.821535	4.610897	5.051015	4.748153	4.910395	4.977935	4.469965	4.836277	4.594738	4.667591	4.559468	4.740744	4.490482	4.727277	4.755541	4.747454	4.466647	4.881503	4.186393	4.903436	4.411233	4.717595	4.424747	4.83298	4.892902	6.270443	4.498382	4.347611	4.267234	4.415347	4.233226	4.008244
"1552499_a_at"	2.532493	2.968059	2.840117	2.963828	2.612228	2.865144	3.052958	3.417516	2.958325	3.162171	3.16845	2.723796	2.866032	2.906647	3.461384	2.936835	2.690774	2.95402	3.009901	2.481375	2.450614	3.507618	2.672301	2.990864	2.858759	4.059468	2.834731	2.843284	2.762904	3.309175	2.947204	5.00745
"1552501_a_at"	5.299417	5.403314	5.668814	5.63275	5.561456	5.653473	5.906314	5.740949	5.056392	5.172214	5.798122	5.428131	5.381974	5.407903	5.289009	5.300444	4.996489	5.147786	4.908341	4.991328	5.157083	5.304535	5.331817	4.837133	5.270278	4.635736	5.258472	4.964438	5.183972	5.186469	5.615256	4.746992
"1552502_s_at"	2.327582	2.042598	2.535117	2.348549	2.287763	2.127525	2.181991	2.650993	2.611279	2.556052	2.327291	2.443884	2.209675	2.269862	2.341303	2.323252	2.561687	2.121365	2.408855	2.341385	2.452541	2.32846	2.90144	2.581797	2.027778	2.390845	2.255941	2.52236	2.480283	2.448908	2.260876	3.790388
"1552503_at"	4.76992	4.829385	4.758339	4.70325	4.650267	4.636388	4.801167	5.066276	5.075067	4.532617	4.507709	4.720395	4.433599	4.619901	4.930705	4.719834	4.665448	4.763772	4.386466	4.546735	4.396608	4.56744	5.288513	4.446244	4.599717	6.010652	5.114676	4.676749	4.787732	4.799946	4.544495	6.156404
"1552504_a_at"	5.98072	4.907807	5.57938	5.505107	5.855095	6.076275	5.516566	6.08613	5.951086	5.548949	6.268568	6.114096	5.682178	6.285048	5.733194	5.867311	5.585606	5.967354	5.594488	5.654873	5.873466	6.322619	6.392478	6.25001	6.216189	6.416108	6.591877	5.747633	5.93424	6.017624	5.75209	7.178853
"1552506_at"	3.02464	3.206985	3.16566	2.924873	3.138437	3.008861	2.794362	3.081249	3.166113	2.575953	3.442397	2.799202	2.765582	2.695987	2.852615	3.054864	2.96201	2.804096	2.599467	2.970902	3.141907	3.057873	2.763723	2.786271	3.137456	3.675534	3.260402	2.705064	3.19184	2.829636	2.962651	4.975579
"1552507_at"	3.515352	3.499285	3.461353	3.480031	3.727484	3.597988	3.587982	3.823701	3.496013	3.131392	3.246441	3.730035	3.178867	3.075732	3.297879	3.561626	3.054451	3.126334	3.318063	3.563555	3.505523	3.185067	3.648052	3.422209	3.598555	4.154819	3.580656	3.306515	3.536099	3.492562	3.152981	5.543671
"1552508_at"	3.168901	3.050063	2.947754	2.82633	3.009948	3.0871	3.006782	3.295957	3.230479	2.91873	2.816822	3.260525	2.939206	2.76005	2.666695	3.438608	2.489192	2.785541	2.762716	3.023177	2.731667	3.23057	2.990065	3.19854	3.404974	3.353832	3.47915	2.751358	2.969385	3.262908	2.884528	5.017056
"1552509_a_at"	3.367898	3.448097	3.586242	3.533117	3.76374	3.491221	3.622031	4.979631	5.155681	3.247182	2.83978	3.861074	2.950402	3.622482	3.165184	3.384562	2.568168	3.384866	2.940873	3.092737	3.982704	3.032023	3.400917	3.28181	3.52457	3.940694	3.224911	2.579296	3.491587	2.948208	3.3643	3.840411
"1552510_at"	7.525408	7.57354	7.646167	7.396676	7.638827	7.681161	7.400567	7.682156	7.449124	7.372692	7.200581	7.465324	7.273929	7.11317	7.507729	7.425269	7.044548	7.297127	7.336857	7.383201	7.232217	7.791906	7.429919	7.176331	7.642253	7.790195	7.592647	7.036337	7.104632	6.908946	7.261436	5.122685
"1552511_a_at"	1.85814	1.933213	1.842935	1.688896	1.935423	1.726867	1.974869	1.962485	1.983025	2.117078	2.238629	2.05021	1.982749	2.112992	2.074506	1.864835	1.773953	2.016371	1.99661	2.207242	2.102692	1.948575	2.181762	2.406727	2.043267	2.41759	2.122176	2.061999	1.85066	1.966703	1.851221	7.084304
"1552514_at"	2.441601	2.631056	2.429366	2.275249	2.972172	2.154825	2.434983	2.134035	2.880493	2.238629	2.725554	2.438027	3.072994	3.560492	2.595034	2.25677	2.244437	2.511822	4.396025	1.991264	2.282493	2.26503	2.659973	2.596439	2.096444	3.329648	2.352395	2.928558	2.395402	2.452541	2.498651	4.763077
"1552515_at"	2.951498	3.04002	3.029062	3.116658	2.878527	3.046401	3.023538	3.238225	3.101336	2.568964	3.359511	3.1882	3.182586	3.15859	3.100267	3.187615	3.154944	2.97755	3.327162	3.131707	2.863261	3.037885	3.869123	3.02034	3.48952	3.550864	2.946197	2.888427	2.956574	3.165375	3.013893	3.715732
"1552516_a_at"	3.282718	3.303873	3.223025	3.208457	3.305211	3.158449	3.628614	3.044888	2.966233	5.699549	2.920223	3.442271	3.041863	2.870578	3.072171	3.259616	3.85369	3.140365	3.044043	3.430951	3.7836	3.380875	3.000583	3.619756	3.47027	3.229603	3.03944	3.021518	3.214684	2.979312	3.099489	4.791477
"1552518_s_at"	2.288852	2.507707	2.36123	2.374002	2.607438	2.490173	2.574076	2.58146	2.509918	2.319813	2.809609	2.6345	3.366381	2.608325	2.691286	2.471758	3.003358	3.077579	3.303983	2.568518	2.562784	2.609214	3.155178	2.411412	2.901458	2.665858	2.452541	2.680051	2.518045	2.611436	2.564592	2.613372
"1552519_at"	7.260254	7.569499	6.177967	6.984157	7.14458	8.378135	7.394756	6.486495	5.688853	5.594183	4.660439	4.806119	4.8467	6.294495	5.787581	6.378911	6.199714	7.25963	6.94154	5.822056	4.502414	7.166545	5.928583	4.427788	6.507011	5.163956	6.172471	6.83639	5.410369	4.515397	5.872707	3.864023
"1552520_at"	3.082631	3.255723	3.08061	2.973676	2.925711	2.996706	2.768966	3.159539	3.791981	3.219125	3.235488	3.137049	3.773908	2.845111	3.817738	2.781474	2.430549	3.001192	3.513899	3.483723	3.80256	3.179229	4.034528	2.732632	3.412018	3.082391	3.180319	4.385471	4.398106	5.472662	2.80703	5.160367
"1552521_a_at"	2.072255	2.097382	2.633203	1.757456	1.899896	2.216855	2.184643	2.834254	3.252133	2.292643	2.571729	2.380965	3.947875	2.188648	3.58638	1.787552	1.749515	3.159385	3.086093	2.700205	4.753027	2.388666	3.027292	1.747449	2.860391	2.508924	3.768692	4.347611	4.791289	6.150908	2.557114	4.757757
"1552522_at"	1.972914	1.825423	2.618112	1.740603	1.931195	1.851483	1.559123	2.096022	1.711091	1.947049	1.847247	1.639256	1.676664	1.630981	1.627142	1.810437	1.717485	2.095354	1.742349	2.299913	1.700851	1.909836	2.041685	2.195861	1.889782	2.929087	1.677454	1.779601	1.749531	1.618511	1.525287	3.945195
"1552523_a_at"	3.313559	3.409333	3.099956	3.160948	3.395805	3.486117	3.260024	3.587397	3.310519	3.41125	3.249519	3.155766	3.081187	3.319938	3.259671	3.342789	2.950382	3.25369	3.245242	3.269148	3.003864	3.453216	4.034052	3.319394	3.065547	4.739041	3.575609	3.176906	3.09884	3.199868	3.152942	2.406855
"1552524_at"	5.229617	4.925117	4.83158	5.087547	5.434909	4.986818	5.453077	5.137673	5.060929	4.983779	5.271172	4.991797	5.036966	4.907073	5.26418	5.175504	4.62148	5.243577	4.882532	4.818284	4.878672	5.149874	4.760906	4.745075	5.131212	5.892807	5.344256	4.710433	5.055913	4.800361	4.881312	4.104615
"1552526_at"	3.674913	3.956199	3.369803	3.365918	3.648539	3.243435	3.22058	3.309523	3.90455	3.532248	3.756931	3.501965	3.422819	3.651992	3.6249	3.821132	3.532248	3.344541	2.910523	3.785942	3.193094	3.240598	3.693765	3.286452	3.339775	4.719872	3.464817	3.556503	3.693105	3.037279	3.411455	2.93095
"1552528_at"	5.55526	5.725717	6.199985	5.605151	5.606291	5.471434	5.615524	5.650453	5.875687	5.737504	5.662959	5.612119	5.573003	5.515983	5.520721	5.578198	5.365854	5.59288	5.521729	5.63008	5.469599	5.958597	5.646244	5.267232	5.55642	5.841119	5.649304	5.617443	5.257437	5.505108	5.514629	4.921843
"1552531_a_at"	3.576005	4.112756	3.774754	3.218153	3.369287	4.004855	3.575301	3.654298	3.469643	4.417619	3.435379	4.480618	4.006917	5.096531	2.987997	4.231876	4.36168	3.095533	7.240639	3.285249	3.862473	3.389305	4.598575	3.603764	3.205092	3.485404	4.0851	3.993462	3.830294	3.760614	3.858344	5.470069
"1552532_a_at"	2.167452	2.599116	2.080235	2.324908	2.213291	2.340625	2.391051	2.075181	2.243543	2.212969	2.201257	2.243157	2.231513	2.278316	2.221229	2.093994	2.14118	1.958481	2.191383	2.37314	2.183846	2.458776	2.441909	1.877076	2.334579	2.179671	2.091891	2.398321	2.017123	2.301548	2.201257	5.218893
"1552535_at"	4.804484	4.573761	4.575602	4.348706	4.707026	4.662611	4.259165	4.746127	4.63382	5.795483	4.886993	5.119061	4.701375	4.519443	4.463736	4.730442	5.64871	4.192759	4.582152	4.867692	4.703084	4.966244	4.853644	4.54405	4.762539	5.373559	5.076633	5.760652	4.657313	4.631836	4.314307	4.701375
"1552536_at"	4.496202	4.438453	4.441469	4.499965	3.751102	3.929281	4.765321	4.558489	4.075335	3.503467	4.974094	4.121302	5.044684	4.695817	4.448208	4.300508	5.342452	4.818203	4.261711	4.022243	4.474944	4.371745	3.92539	4.753846	4.280446	3.518756	4.608447	4.12649	4.283359	4.059852	4.319489	4.921843
"1552538_a_at"	3.550012	3.590697	3.666401	3.422922	3.463056	3.558014	3.547373	3.573872	3.279103	3.415539	3.715311	3.338618	3.337554	4.726616	4.1311	3.538711	3.187005	3.697604	3.06778	3.603063	3.279629	3.427358	3.846404	3.852258	3.674225	3.700851	3.715311	3.637263	4.844069	3.247333	4.018545	5.130146
"1552540_s_at"	4.254896	4.57823	4.861549	4.08671	4.334717	4.316244	4.384261	4.637524	5.270769	4.955729	4.718225	4.480617	4.144022	3.781127	4.278038	4.537892	4.388777	4.39626	4.321746	4.680739	4.612745	5.000605	4.088001	4.691155	5.171075	5.814257	5.414753	4.543439	5.380577	4.571179	4.498758	5.271277
"1552541_at"	5.500804	5.642272	5.952753	5.481502	5.515292	5.730518	5.275235	5.61128	5.553519	5.343266	5.317226	5.847155	5.675698	5.079359	5.606184	5.876114	5.111664	5.539527	5.721662	5.403907	5.222346	5.706222	5.308949	5.238482	5.54083	5.793288	5.526224	5.262409	5.207048	5.128749	5.471919	5.399223
"1552542_s_at"	3.931185	3.678167	3.942478	3.742544	3.376241	3.626908	3.651812	3.892506	3.437443	3.286061	4.858644	3.897271	3.531788	3.564674	4.314585	4.651948	3.349444	3.396881	3.582885	3.607601	3.656881	3.572464	3.175438	3.646194	3.712246	4.351853	3.771324	4.525525	3.618936	3.949623	3.6267	5.604242
"1552543_a_at"	3.011295	3.194991	2.977434	2.994151	2.973785	3.152942	3.005721	3.377344	3.039163	3.147462	3.076779	3.153	2.757774	2.762642	3.042775	3.167018	2.88531	3.049117	3.413692	2.821797	3.225207	3.453216	3.474587	2.969168	2.884046	4.474904	2.4786	2.956089	3.005721	3.066425	2.62401	3.055997
"1552544_at"	3.303001	3.529536	3.279203	3.257222	3.583207	3.583077	3.296072	3.027842	3.12612	3.539241	3.000275	3.350994	3.523517	3.572921	3.438851	3.362228	3.101784	3.265747	3.27335	3.656188	3.378534	3.186353	4.007091	3.136869	3.344084	3.303551	3.340694	2.811367	3.112769	3.100962	3.084444	3.58695
"1552546_a_at"	2.570868	2.797642	2.956044	2.528442	2.59363	2.808493	2.362958	2.95984	2.992024	2.905681	2.788949	2.623413	2.337362	2.462074	2.573419	2.887871	2.52298	2.882537	2.410997	2.62896	2.327537	2.873976	2.920439	2.739199	2.692364	3.194394	3.120232	2.567672	2.464053	2.794137	2.515579	4.069616
"1552548_at"	2.928202	3.230343	3.513296	3.096123	3.082441	2.99644	2.914734	3.226	3.072927	2.811889	2.979836	3.105244	3.009555	2.905456	2.968559	3.160547	2.532785	3.018083	3.170219	3.229043	2.859567	2.842541	3.544784	2.66369	2.992145	3.775077	3.371195	2.785159	3.003518	2.815612	2.910671	3.41517
"1552549_a_at"	5.000632	4.994553	5.669141	4.845017	5.169176	5.012438	4.682006	4.797844	4.771129	5.038256	5.071578	5.25071	4.739683	4.899834	4.64154	5.190022	4.9224	5.234666	4.800648	5.01444	5.22997	5.10383	5.154347	4.928504	5.056101	5.827439	5.151894	4.990192	4.770412	4.744356	4.851507	4.749513
"1552552_s_at"	2.625535	2.836194	3.109003	2.546752	2.237462	2.568103	2.526911	3.036811	2.428371	2.42498	2.644952	2.272571	2.463467	2.356783	2.580016	2.298649	2.311764	2.333536	2.298649	2.449463	2.452541	2.446863	2.589601	2.422217	2.78855	3.523388	2.376795	2.687728	2.498793	2.370496	2.385209	4.504537
"1552553_a_at"	3.404259	3.717667	3.986279	4.382872	4.054251	3.841485	4.663157	4.425253	3.477309	3.167172	3.976256	3.617648	3.494836	3.645172	3.558789	3.401026	3.311137	3.234418	3.370017	3.059278	3.491065	4.171688	3.38792	3.217661	3.619541	4.188362	3.715828	3.815118	3.741325	3.450899	3.405244	6.403209
"1552554_a_at"	2.897579	2.713052	3.10371	2.790739	3.373573	2.671266	2.580651	2.697467	2.709193	2.776194	2.722321	2.843225	2.78885	2.561761	2.770427	2.783394	2.836161	2.936511	2.7497	2.628714	2.815584	2.818115	2.823289	2.695654	3.082365	2.972855	3.014717	2.623646	2.633641	3.043376	2.580651	4.814448
"1552555_at"	5.70597	5.643344	5.515692	5.445358	5.250945	5.530169	5.45357	5.395876	5.415903	5.430689	5.489334	5.522633	5.58842	5.12562	5.268688	5.446672	5.119465	5.173534	5.33005	5.360374	5.49106	5.662027	5.267496	5.28405	5.457892	6.290751	5.790866	5.195149	5.12562	5.32668	5.293105	4.974361
"1552557_a_at"	2.186084	2.147484	2.303191	2.227811	2.492918	2.366213	2.288023	2.549468	3.078988	4.829451	2.451414	2.188634	2.116084	3.174523	2.410053	2.398321	2.264574	2.397331	2.404856	2.125226	2.300334	2.295302	2.1056	2.298203	2.061999	2.916337	2.232354	2.303029	2.486265	2.221179	2.358238	4.636279
"1552558_a_at"	5.867978	5.880982	5.896672	5.6494	6.190672	6.061233	5.698347	6.146527	5.742338	5.807852	5.745744	5.80541	5.576634	5.63937	5.565356	5.987443	5.25782	5.688317	5.411754	5.922632	5.907928	5.70094	6.014612	5.663661	5.602368	6.84055	6.097209	5.485394	5.764331	5.492141	5.7282	5.62567
"1552559_a_at"	3.206078	3.219374	3.698937	3.239543	3.952705	3.390229	3.107725	3.320666	3.393982	3.463809	3.369152	3.021088	2.907704	3.338616	3.070443	3.197472	2.83612	3.341984	3.035484	3.401227	3.303231	3.350031	3.826859	3.33887	3.429459	4.071137	3.67921	2.695515	3.309746	3.304808	3.047301	3.314963
"1552562_at"	3.864515	3.896075	4.361525	3.674271	4.202803	3.741225	3.897593	3.821088	4.478817	3.972628	4.366187	4.493078	4.146475	4.726331	3.601535	4.621271	3.726432	3.986093	3.834757	4.252585	3.725364	5.158244	3.437587	3.684955	3.868006	4.863734	4.662683	4.232712	4.879428	5.233855	4.360454	6.537024
"1552563_a_at"	2.482907	2.510545	2.338235	2.439588	2.774513	2.386213	2.285922	2.591428	2.403972	2.195166	2.53192	2.465243	2.319636	2.221325	2.191988	2.759357	2.462454	2.72841	2.81699	2.388454	2.130993	2.230548	2.594454	2.329235	1.889657	2.861944	2.50013	2.226043	2.180875	2.322233	1.939905	3.172127
"1552564_at"	2.688419	2.851524	2.77749	2.773265	2.789266	2.684665	2.737095	2.577403	2.399505	3.120483	2.684362	2.525252	2.598603	2.89907	2.49606	2.467257	2.780534	2.890656	2.963815	2.42593	2.292404	2.828815	2.888371	2.967192	2.219571	3.071447	2.768189	2.7016	2.840106	3.003611	2.675999	4.235998
"1552566_at"	3.824003	3.729199	3.810582	3.957386	3.704343	4.322387	3.921365	3.897563	3.2956	3.011152	3.579598	3.491299	3.013059	3.152942	3.270325	3.155135	3.597226	2.676396	3.019382	3.477739	3.172053	3.497323	3.749569	2.732534	3.837772	3.359066	3.37357	3.188604	2.830549	3.628009	3.534263	3.674074
"1552568_at"	7.514787	7.829272	6.230317	7.183016	7.488327	7.76574	7.127912	7.153786	7.753454	8.426608	4.834331	7.898328	6.389672	5.667096	6.577479	7.83489	4.809917	7.238693	8.427247	7.152102	9.719901	5.782867	5.902074	6.288947	5.719246	6.163333	6.414521	6.392757	5.884693	4.562144	7.336153	4.373183
"1552569_a_at"	7.828524	8.360337	6.494606	7.513977	8.278201	8.243047	7.605417	7.932739	8.356079	8.750711	2.934839	8.360956	6.814458	3.26169	7.260837	8.48087	4.264475	7.91582	9.392226	7.495888	9.889282	6.137689	5.579644	6.571742	4.945919	3.06093	7.812246	7.053975	4.664382	3.024232	7.927402	5.375866
"1552570_at"	2.366954	2.564419	2.704785	2.336254	2.606051	2.581499	2.354287	2.604678	2.377378	2.47055	2.358356	2.321141	2.191199	2.09177	2.637719	2.669342	2.260332	2.555504	2.47023	2.427452	2.308015	2.488635	2.569442	2.665583	2.180371	3.505635	2.86653	2.545091	2.430597	2.432782	2.583548	4.249148
"1552572_a_at"	1.812868	1.826998	2.183242	1.742561	1.914353	1.938368	1.839833	1.859295	1.906329	2.288868	2.118087	2.003251	1.646475	1.869775	1.815084	1.664022	2.032712	1.840979	2.041504	2.029787	2.027007	1.971878	1.912209	1.867568	1.954174	1.981435	2.128577	2.303029	2.025109	2.009499	2.027546	3.637732
"1552573_s_at"	2.586498	2.807567	2.893154	2.344481	2.892173	2.473933	2.875976	2.810596	2.470917	2.931855	2.648267	2.591991	2.230596	2.503307	2.188648	2.66115	2.684813	2.642967	3.091926	2.886132	3.153715	2.52422	3.039114	2.413829	2.54697	2.991967	2.964886	3.203861	2.435429	2.423133	2.678967	5.331481
"1552575_a_at"	3.863292	5.432791	4.338223	4.909892	4.596805	3.577151	3.530182	4.043264	3.190221	3.324084	3.552424	3.85151	3.232302	3.430247	3.942578	3.481858	5.897753	3.473255	3.2615	4.767687	4.229682	3.092533	3.784005	3.565932	3.313965	4.9365	3.70461	6.815801	4.047074	6.583739	4.586102	5.150589
"1552576_at"	3.580885	3.584211	3.698937	3.431358	3.554986	3.501348	3.564385	4.19374	3.562279	3.09079	3.88702	3.535518	3.247992	3.486012	3.485149	3.780166	3.403959	3.619024	3.587768	3.427904	3.493168	3.812375	3.422199	3.129074	3.518413	4.930115	4.095976	3.484258	3.477466	3.478274	3.723428	3.187235
"1552578_a_at"	2.422756	2.299455	2.27594	2.209115	2.222159	2.354013	1.961804	2.412625	2.435239	2.203957	2.483027	2.475072	2.224093	2.008943	2.177505	2.062095	2.224093	2.486376	1.990081	2.356254	2.594973	2.298345	2.494374	2.384535	2.316596	2.527466	2.542535	2.489192	2.311424	2.300566	2.395782	4.921843
"1552579_a_at"	3.361057	3.508177	3.075671	3.460551	3.638221	3.489634	3.522047	3.411828	3.703655	3.250465	3.556305	3.264609	3.466245	3.539958	3.335872	3.305951	2.937742	3.367638	3.59084	3.59291	4.26737	4.648941	3.157116	3.225405	3.230825	5.322092	4.373428	3.738902	3.520783	3.447703	3.26169	5.024281
"1552580_at"	3.769426	3.60192	3.998814	3.695546	3.858421	4.018004	3.822352	3.916316	3.647286	3.752458	4.177281	3.446475	3.478914	3.938343	3.790681	3.845255	3.607256	3.819183	3.722079	3.792579	3.625009	4.047312	3.892725	3.733953	3.647209	4.421696	3.726362	4.086627	4.223321	3.733953	3.604684	5.36396
"1552582_at"	2.534575	2.50599	2.745959	2.15779	2.500644	2.443157	2.395894	2.402883	2.32571	2.167826	2.492276	2.453179	2.243103	2.115246	2.338379	3.225818	2.115798	2.195894	2.410081	2.314503	2.452541	2.57327	2.387677	2.386027	2.534575	2.445678	3.007529	2.794222	2.238628	2.395202	2.233523	6.451797
"1552583_s_at"	3.005435	2.886502	2.851672	2.415692	2.789854	2.469224	2.436148	3.054764	2.746495	2.629567	2.546101	2.498248	2.526038	2.595872	2.610087	2.574582	2.555382	2.482774	2.515819	2.509211	2.591638	2.504317	2.278366	2.716886	2.504516	3.965991	2.72841	2.790251	2.444292	3.40883	2.362451	4.930107
"1552584_at"	4.267714	3.896075	4.570652	4.677437	4.13738	4.635795	5.152086	5.16166	3.973925	3.814281	8.027738	4.356347	4.504869	4.667536	5.61911	4.457083	3.71773	3.623744	3.72822	3.217406	3.681079	4.724417	4.769561	3.389029	4.1326	5.48246	4.807396	5.445633	5.352616	4.528492	5.155065	3.87755
"1552585_s_at"	2.040049	2.033475	1.69763	2.127351	2.191	2.145713	2.099891	2.116754	2.014547	2.086261	2.185395	2.238628	2.023701	2.123491	1.765419	2.192466	2.037427	2.084214	1.95974	2.253593	2.002451	2.134829	1.861266	2.175074	2.269035	2.779578	2.012436	2.40358	2.008035	2.216635	1.928451	3.738284
"1552586_at"	4.764311	4.489386	4.313291	4.367894	5.221972	5.092395	4.553423	4.760257	4.549233	4.927868	4.62535	4.719389	4.350097	4.475915	4.456598	4.921808	3.864942	4.526803	4.229492	4.872171	4.610096	4.538599	4.925533	4.46666	4.910203	5.715937	4.802736	4.347611	4.50442	4.116112	4.292215	5.298643
"1552587_at"	2.481821	2.657283	2.757709	2.377356	2.410557	2.394288	2.572871	2.36109	2.414355	2.48086	3.06628	2.320785	2.783279	2.36393	2.49565	2.86817	2.759614	2.413047	2.723115	2.535937	2.298758	2.909732	2.583228	2.746319	2.23938	3.664377	3.477816	2.70991	2.791382	2.751462	2.398334	3.027446
"1552588_a_at"	2.587269	2.522442	2.736287	2.387018	2.623664	2.542591	2.484223	2.671888	2.423071	2.419126	2.481929	2.482775	2.367976	2.562102	2.459541	2.559385	2.345328	2.680681	2.565382	2.145751	2.583734	2.555289	2.555289	3.005347	2.510901	3.673372	2.895749	2.416464	2.567584	2.583345	2.342725	4.627499
"1552590_a_at"	2.141739	2.171842	2.492181	2.185035	2.394715	2.345891	2.054523	2.90577	1.862689	1.912564	2.082965	2.102553	2.229728	2.157985	2.241297	2.198074	2.05025	2.207251	2.242343	2.243537	2.04254	2.316453	2.418698	1.975002	2.402496	2.831411	2.231466	2.135319	2.238629	2.594001	2.186368	5.679276
"1552592_at"	2.221777	2.116465	2.164837	2.174242	2.033653	1.76634	2.012123	2.051175	2.296781	2.005736	2.176735	2.391858	2.073054	2.093648	2.16956	2.196783	1.998894	2.232453	2.286263	1.985193	2.032666	2.033653	2.217347	2.390591	2.179366	2.34454	2.262736	2.08427	2.191729	2.163138	2.272863	2.855697
"1552594_at"	5.222622	5.177588	5.19793	4.958506	5.335676	5.07708	4.967831	5.221822	5.21838	4.815146	5.289257	5.072556	4.896483	4.873059	5.135485	5.139989	4.749115	4.794413	4.842538	5.19467	5.100029	5.096636	5.206054	4.656502	5.053044	5.417617	5.047563	5.031263	5.083263	5.012246	5.059094	5.847176
"1552596_at"	6.069845	5.831285	6.283188	5.818715	6.106117	6.071298	5.675715	6.355042	5.856229	5.914717	5.876612	5.886646	5.8119	5.74734	5.748408	6.084917	5.52864	5.96559	5.451547	6.044464	5.863628	5.967165	6.318674	5.984829	5.781118	6.156138	5.745876	5.665291	5.914318	5.695528	5.745648	5.755567
"1552598_at"	2.833686	2.841529	3.127027	2.883049	3.297752	3.154539	2.951749	2.544869	3.180668	3.308189	3.0711	3.369375	3.068342	2.872269	3.053508	3.250781	3.044489	2.819895	2.639091	3.206665	2.693474	3.0711	3.276203	3.356416	3.216928	4.313562	2.806578	2.782457	2.975751	2.719628	2.862246	5.372808
"1552599_at"	2.513373	2.521223	2.306026	2.43216	2.40611	2.452507	2.526219	2.310241	2.734654	2.531052	2.526989	2.391159	2.391159	2.388097	2.259749	2.289231	2.140358	2.197767	2.604678	2.367189	2.492702	2.383163	2.285601	2.066159	2.72958	2.174309	2.801427	2.303029	2.228404	2.464864	2.422316	4.128268
"1552602_at"	4.699145	4.252588	5.343973	4.474187	5.072171	4.432874	4.430412	4.531575	4.74848	4.843091	4.40473	4.483107	4.405466	4.454497	4.462314	4.651948	4.246257	4.615046	4.636218	4.538599	4.072253	4.764497	5.012121	4.525145	4.382873	4.841274	4.24215	4.130267	4.3729	4.474249	4.373559	3.929085
"1552604_at"	3.785075	3.821942	4.330834	3.690499	4.169672	3.988142	3.522573	4.341143	3.897301	3.921675	4.248095	4.052294	3.774627	3.716108	4.086159	3.791531	3.739979	3.947735	4.044425	4.11154	3.791658	4.128629	4.144022	3.923274	3.822863	4.544256	4.088013	3.93467	4.152499	4.539876	3.836348	3.236589
"1552605_s_at"	2.805156	2.63743	2.842727	2.656815	2.887689	2.722027	2.63391	2.732597	2.759694	2.965921	2.794091	2.594676	2.335519	2.540852	2.564685	2.952365	2.350752	2.689897	2.613559	2.523682	2.439142	3.038667	2.784074	2.759737	2.770604	3.147994	2.774601	2.483987	2.758018	2.754319	2.488154	5.217063
"1552607_at"	6.530581	4.420872	5.047363	5.095418	5.732467	5.000737	6.510303	5.378058	5.883632	5.183305	5.029561	5.441378	4.636906	4.399889	5.798886	4.4061	4.520229	7.063098	5.204246	5.104239	4.611234	4.919094	4.90605	5.909353	4.982491	5.690048	5.672624	6.427264	6.222441	5.129908	5.400744	6.450044
"1552608_at"	4.114698	4.112566	3.84077	3.66831	3.895931	3.901025	3.988986	4.050299	3.908377	3.810269	3.997195	4.004387	3.829151	3.75797	3.637182	4.165546	3.789913	3.950893	3.956525	4.343132	4.043495	3.84625	4.211458	3.751123	3.76693	5.088964	4.233768	4.093163	4.086757	3.85966	3.746908	5.449402
"1552609_s_at"	3.112038	3.079467	3.58405	3.20664	3.398685	3.012776	3.089088	3.446499	3.170528	2.885985	3.047334	3.014716	3.055243	3.02464	3.102198	3.157037	3.117063	2.918609	2.833086	3.276755	3.347832	3.087324	3.175112	3.215839	2.789216	3.101321	3.278387	2.740316	3.016624	2.887823	2.688235	3.816233
"1552610_a_at"	6.475398	7.192023	5.743063	6.846613	5.668694	6.864275	6.772141	5.581616	6.307555	7.559876	3.952865	7.365324	6.266928	5.218854	5.751217	7.114624	6.256484	7.02176	6.336098	6.867572	6.938626	4.174007	6.036916	6.310585	6.42018	3.634656	3.656063	5.136699	4.535446	5.138103	5.265391	5.746889
"1552611_a_at"	5.310448	5.233654	5.88777	5.218933	5.232274	5.394884	5.376502	5.073307	5.003317	6.305034	4.384334	5.697704	4.608163	4.404926	4.822248	5.315923	4.889221	4.923369	4.974212	5.143534	5.329756	5.229317	4.872211	4.862962	4.760965	4.705715	5.08373	4.278076	4.754089	4.603377	4.492074	4.08898
"1552612_at"	4.524425	4.691504	4.714762	4.629862	4.465824	4.330225	4.474767	4.210947	4.606166	4.687615	4.355505	4.707792	4.92481	5.16553	4.700658	4.512231	4.818087	4.884025	5.168416	4.724145	4.66262	4.216717	5.230694	4.833679	4.979038	5.509199	4.445245	5.253348	3.202331	4.212059	4.397567	4.052194
"1552613_s_at"	3.999352	3.916451	3.658468	4.221055	3.474137	3.985306	4.128966	4.058449	4.256505	4.938904	4.706227	4.358523	4.659477	5.107687	4.800118	4.268005	3.838875	4.048734	4.058449	4.490958	5.054835	3.802042	4.462856	4.338629	4.658863	3.980583	3.746067	5.737504	4.203207	5.029198	4.309037	3.637733
"1552615_at"	7.847828	7.684028	7.687578	7.49224	7.75147	7.592468	7.41857	7.635205	7.379843	7.224282	6.871752	7.582635	6.856583	6.797786	6.964108	7.627528	6.743489	7.374797	6.856583	7.333639	7.135159	7.324589	7.813643	7.094037	7.789182	8.516433	7.365349	6.649801	6.941477	6.517698	7.126621	6.218911
"1552616_a_at"	6.798819	6.593513	6.069983	6.03989	6.200345	6.398911	6.005322	6.293146	6.021053	5.587883	5.464517	6.05024	5.169722	5.160078	5.45085	5.48446	4.547738	5.487163	5.73925	5.811176	5.47437	5.940952	6.309771	5.35635	6.501366	4.848918	5.045859	4.687208	5.092602	4.475135	5.999701	3.866185
"1552617_a_at"	6.538061	6.868572	4.81677	6.284346	5.626299	6.365908	6.289402	6.178391	7.99297	7.90871	5.862486	6.680339	8.046055	7.091102	6.907894	6.262982	8.398582	7.21038	6.767281	7.818214	7.78088	6.11446	7.345413	8.158129	6.869257	5.464409	5.917065	7.42948	6.409149	7.922627	6.956303	5.910257
"1552618_at"	5.582301	5.602136	5.728181	5.714314	5.471139	5.535695	5.469301	5.894494	6.531038	5.82509	6.729089	6.173688	5.968012	6.51202	5.924321	6.238104	6.074461	5.484475	5.586918	6.117063	5.869739	6.94806	5.834202	6.239455	5.657393	6.270412	6.232334	6.907457	6.619261	7.74966	6.021793	5.897175
"1552619_a_at"	2.727219	2.50599	2.96584	2.634423	2.790084	2.836673	2.65817	2.234719	4.815268	5.249032	3.457434	3.47687	4.693367	4.358718	4.030446	3.572878	6.429449	5.521755	4.681916	5.721869	4.351426	2.958208	4.480181	6.505696	4.737801	3.056444	3.100366	4.899147	3.593895	5.98986	4.084532	4.285557
"1552620_at"	6.178762	6.390359	6.742813	6.17369	6.317534	6.385149	5.991221	6.148487	6.207155	6.280934	6.250496	6.465399	5.988346	5.781937	6.096922	6.296384	5.903222	6.256258	5.963127	6.07129	5.822143	6.166832	6.199005	5.920899	5.933861	7.160259	6.256349	5.906242	5.676603	5.759071	5.790172	5.939512
"1552621_at"	7.069139	7.377004	6.638233	7.195951	6.845541	6.152692	7.185781	5.498776	7.685871	7.731687	5.358407	7.305352	7.162624	7.514784	6.680957	7.01053	8.484267	8.616056	7.805496	8.286257	8.085381	5.705648	6.828423	8.369506	6.770122	5.719795	5.464179	6.246352	4.688529	5.549598	6.324873	5.641247
"1552622_s_at"	5.561049	5.879472	4.739345	5.749929	5.457223	4.577032	5.619951	4.067612	6.05687	6.377537	3.834893	6.060203	6.276214	5.843055	4.716949	5.641462	7.034795	7.420423	6.501015	6.655682	6.563222	3.605476	5.371731	7.283556	5.408959	3.669469	4.006868	4.763218	3.104133	4.207021	4.422987	4.666594
"1552623_at"	4.117754	3.779963	3.795426	3.968872	3.799121	3.849393	3.841918	3.950271	3.801051	3.683214	4.505845	3.32504	4.141151	3.794954	4.347132	4.030047	3.367941	3.318571	3.802846	3.735259	3.40157	3.585621	3.727753	3.58088	3.636761	3.559545	3.929209	3.868954	3.545317	3.440816	3.907577	3.957714
"1552625_a_at"	4.511778	4.191918	4.101302	4.503139	4.116556	4.565184	4.94576	4.048079	5.405519	5.758916	4.070191	5.086561	5.28604	4.258213	4.572844	4.91345	4.839006	4.447997	4.996533	5.407593	5.00204	3.622752	4.657201	5.283323	4.773438	4.483535	3.886001	4.67601	3.752361	4.954741	4.319732	3.714784
"1552626_a_at"	3.216007	3.27512	3.249815	3.076967	3.080971	2.8085	3.009463	3.518602	3.286581	3.1855	3.094221	3.072297	3.321092	3.11919	3.638832	3.260141	3.505118	3.057047	2.930408	2.98336	3.24632	2.811671	4.747525	3.446049	4.29628	2.936276	3.071051	2.746005	3.260775	2.921751	3.681729	4.657316
"1552627_a_at"	4.126513	4.288241	3.897861	4.042208	3.739406	4.462404	4.167658	3.202734	3.674695	5.325425	3.532777	4.770541	4.227422	3.981241	3.855669	4.47155	3.752059	4.034218	4.367111	4.74633	4.862524	3.443632	3.87525	3.973883	4.241807	4.105263	3.10662	3.971543	3.22533	4.160916	3.560842	7.712338
"1552628_a_at"	8.227248	7.55901	7.958505	7.7772	7.248837	7.519506	7.859844	7.037745	7.777848	8.061655	6.858581	7.924071	8.028723	7.806697	7.0418	7.435742	8.095669	7.482209	6.849354	7.897882	8.221674	7.494371	7.344601	7.99201	8.269144	2.803171	5.548015	6.585609	6.305869	6.892097	7.033364	5.690736
"1552629_a_at"	2.629959	2.887182	3.163198	2.834088	2.743548	2.843946	2.692923	2.82345	2.652988	2.842286	2.707813	2.616711	2.598982	2.839823	2.751644	2.726302	2.513963	2.558332	2.938645	2.726302	2.389216	2.787085	2.990785	2.900035	2.737364	3.615288	2.772049	2.595041	2.532342	2.901505	2.725621	5.099447
"1552630_a_at"	4.945313	4.892981	5.006254	4.58747	4.463949	4.662611	4.670124	4.917746	5.123379	4.724416	4.800047	4.571626	4.796209	4.628006	4.448829	4.773992	4.396292	4.408062	4.748669	4.699031	4.489218	5.067571	4.48438	4.494859	4.897995	5.153461	5.152086	4.721967	4.792965	4.783216	4.700162	4.461389
"1552631_a_at"	4.283787	4.404728	4.858995	4.225043	4.598333	4.589679	4.486629	5.13191	4.354526	4.282893	4.871198	4.388917	4.143109	3.84909	4.260639	4.401966	4.055477	4.183523	4.189521	4.906234	4.282451	4.671157	4.460335	4.071074	4.858299	4.890852	4.650465	4.727388	4.877603	4.323829	4.415282	5.274667
"1552632_a_at"	3.55249	3.541731	3.311189	3.469989	2.815405	3.107818	3.444205	3.138045	3.149828	2.721705	3.694721	3.037775	2.755186	3.284607	3.084242	3.540753	3.100994	4.661936	4.199445	3.573403	2.982674	3.724226	3.87555	2.950744	3.078475	3.623422	2.87976	2.69611	3.391328	3.557958	4.481494	6.133142
"1552633_at"	3.242682	3.403043	3.531465	3.344198	3.429006	3.261715	3.290681	3.68555	4.302796	3.503467	4.810181	3.572256	3.939519	4.231099	3.987873	4.034753	3.850058	4.008255	4.296553	3.732457	3.652036	4.744281	3.471841	3.550903	3.81314	4.112875	4.603889	3.817325	5.628667	4.500074	3.981429	4.367733
"1552634_a_at"	3.762707	3.52252	3.665581	4.023176	3.836514	3.619205	3.635008	3.966786	4.383545	3.168031	5.893053	4.591899	4.676419	6.028524	5.109828	5.133288	4.34124	4.51076	5.345335	4.150055	3.298007	4.690341	4.451107	4.25208	5.458852	4.244047	4.574709	4.687208	6.853879	5.380089	5.267649	5.007254
"1552637_at"	2.604862	2.72235	2.462611	2.706594	2.800944	2.726765	2.440017	2.591444	2.771061	2.956838	2.304987	2.628309	2.390777	2.664837	2.658759	2.385242	2.105691	2.99912	2.261974	2.278549	2.830299	2.534694	2.584119	2.527268	2.408732	3.091063	2.272861	2.512883	2.445512	2.643802	2.374763	4.088617
"1552639_at"	4.512021	4.509897	4.159572	4.354435	4.126552	4.36476	4.239203	4.938096	4.577631	4.436072	5.197699	4.420166	4.580241	4.179958	4.640478	4.219506	4.062847	4.434601	4.190097	4.480567	4.451168	4.939242	4.781218	4.403633	4.649827	5.258776	5.323127	4.286374	4.387522	4.667068	4.226288	6.22556
"1552641_s_at"	5.35378	5.332031	4.893592	4.963517	5.110785	5.027421	5.359669	4.771912	5.149381	5.067129	5.167216	5.00486	4.753561	4.792664	5.184761	5.017351	5.741708	5.50769	4.557285	5.43459	5.662191	5.459296	5.333553	5.594678	5.043042	5.373559	4.520774	5.406553	5.46194	4.658319	4.912449	3.593924
"1552643_at"	4.771599	4.935965	5.10622	4.84549	4.774495	5.050525	4.860869	4.58147	5.322384	4.457236	5.058872	5.301692	4.605219	5.767112	4.637389	5.005613	4.278781	5.135468	4.567618	4.452137	5.889639	5.024843	5.216474	4.22209	4.112915	7.905668	4.702872	5.597362	6.279125	6.718276	5.753874	4.358858
"1552644_a_at"	3.868759	3.347414	3.397598	3.612112	3.135664	3.740768	3.535794	3.242672	4.153904	3.157666	4.410174	3.381779	3.651992	3.506192	3.327082	4.37112	3.145335	3.253082	3.161369	3.407618	3.176371	3.844505	3.494866	3.427347	3.494434	2.891626	3.527218	5.293044	3.402445	4.857255	3.82833	3.719763
"1552646_at"	5.330802	5.437584	5.06414	5.333116	5.499751	5.374854	5.075296	5.3053	5.559197	5.111867	4.701388	5.469284	5.135673	5.240075	5.26135	5.511572	5.601494	5.679714	5.512148	5.523639	5.177797	5.12562	5.008382	5.669673	5.181574	5.915079	5.150683	5.149548	5.18229	4.93222	5.080872	5.252254
"1552648_a_at"	4.565668	4.081753	4.187747	4.092149	4.236571	4.370594	4.736066	4.341143	4.929101	4.501122	4.609655	4.251698	5.159028	3.801374	4.778651	4.912069	4.125869	4.665968	4.267533	4.369041	5.139965	4.537264	5.294031	4.347237	4.284605	4.650038	4.918962	4.650795	5.040343	4.52302	4.565219	4.933489
"1552649_a_at"	3.98705	4.08135	3.67839	3.540016	3.608399	3.919812	4.347963	3.047455	4.820768	4.679215	3.586036	4.309074	3.902801	3.114198	3.611775	3.564854	3.507261	4.208044	4.456581	3.631984	4.702972	5.08042	3.784005	3.831758	4.370959	4.113435	3.651459	3.948261	4.356592	3.458858	3.780276	4.082527
"1552651_a_at"	5.223154	5.049233	5.408524	4.752044	4.639726	5.023258	5.360634	5.023873	5.441	5.578714	5.139917	5.579778	5.09562	4.360958	5.242773	5.242257	4.580727	4.967007	5.72868	4.556961	5.279078	6.877042	5.028986	4.737808	5.178736	5.472262	5.045983	5.376627	6.055342	4.835545	5.33817	4.347804
"1552652_at"	6.116118	6.362376	6.243024	6.181674	6.440744	6.127747	5.925528	6.203078	6.74322	6.010722	6.349758	6.425393	6.322348	6.24562	6.527698	6.576859	5.982106	6.321494	6.836593	6.154716	6.514253	6.159699	6.193363	5.718271	6.313866	6.782046	6.770947	6.169499	6.36813	6.706289	6.804113	6.142153
"1552656_s_at"	4.03746	4.223914	4.630471	4.225524	4.936699	4.144022	4.310804	4.240017	4.272223	5.186184	4.244153	4.475077	4.088585	3.955877	4.038182	4.532017	4.19668	4.571119	4.082415	4.698636	4.030029	4.447513	4.65023	4.759195	4.362687	4.426854	4.74415	3.914439	3.85752	4.114716	3.95656	5.161643
"1552657_a_at"	4.992103	4.747353	5.129129	4.817008	5.11901	4.78013	4.690628	4.921843	4.678437	4.771262	4.602399	4.789031	4.592822	4.648416	4.726253	4.792894	4.286387	4.644978	4.680161	4.581397	4.376514	4.542012	4.932212	4.63672	5.039074	5.428761	4.963426	4.270897	4.501499	4.607507	4.377566	3.656281
"1552658_a_at"	2.858527	2.359192	2.53738	2.370392	2.191	2.448009	2.168769	2.432039	2.200842	2.274022	2.87359	2.362051	4.279861	5.090711	2.405643	2.348903	2.418066	2.652445	1.876355	2.638402	6.762859	2.371577	3.483642	2.509261	2.311994	3.585207	4.433776	2.183937	2.6028	3.244934	4.555674	6.142153
"1552660_a_at"	3.430666	3.570136	3.374244	3.08929	3.022649	3.417485	3.504051	3.010138	3.721757	5.398008	2.773247	3.565171	3.481858	3.405376	3.445937	3.714512	4.855339	3.386879	3.45204	3.931973	4.276989	4.002838	3.676115	4.266186	3.170529	4.768156	3.170303	3.50775	3.269799	4.168296	3.003521	2.956482
"1552661_at"	1.837924	1.725446	1.841126	1.743792	1.929937	1.903394	1.725132	2.029959	1.809969	1.866317	1.947542	1.697396	1.714688	1.961034	1.824165	1.824794	1.829373	1.817035	1.780632	1.987576	1.886715	1.832989	1.777506	2.131473	1.742407	1.821735	2.039524	1.895682	1.780222	1.731879	1.636573	2.603219
"1552662_a_at"	4.164429	3.99261	4.478384	4.253127	3.99261	4.251885	4.345469	4.548602	4.505966	4.404524	4.328202	4.357379	4.294755	4.127226	4.330344	4.343946	3.886437	4.407904	4.178855	4.165723	4.497032	4.221868	4.757032	4.13738	4.27052	5.30311	4.014614	4.434288	4.426219	4.271947	4.226597	6.80415
"1552663_a_at"	5.28338	5.501061	5.73433	5.047067	5.295747	4.742161	4.627594	5.396157	5.146648	5.53886	5.260174	4.907698	5.1873	4.738079	5.065271	5.477409	4.776032	5.243577	5.167623	4.952559	5.251249	4.914458	4.933878	4.889216	5.08251	6.602191	5.411861	4.76372	5.000645	5.237615	4.648808	6.54545
"1552664_at"	6.172123	6.248443	6.887146	6.11494	6.265013	6.243947	6.100917	5.799803	6.085896	6.38312	6.27	5.911129	6.235404	6.058692	5.692945	6.469847	6.748412	5.323288	6.294806	6.941581	6.922782	6.313047	5.933247	6.407172	5.411237	5.446192	8.070409	6.873873	6.70057	7.568302	6.744615	4.061272
"1552665_at"	3.507542	4.248496	3.565746	3.72323	3.721659	3.571289	3.663664	3.597231	4.014001	3.608311	4.062909	3.805353	3.772928	4.53944	3.935165	3.92594	4.679385	3.720517	3.910731	4.08052	3.989174	4.901943	3.545151	3.965214	3.405354	5.260174	4.850136	3.568372	4.967907	5.125621	3.789452	5.22455
"1552666_a_at"	2.184937	2.282996	2.302181	1.873145	2.1529	1.990648	1.944613	2.32667	2.032933	2.123382	2.136631	2.10842	1.755259	2.176939	1.937705	2.337324	1.676338	2.140881	2.112919	2.620026	1.896496	1.982556	2.177864	1.999498	2.126036	2.828611	1.892966	2.229548	2.155932	2.490282	1.93374	4.921843
"1552667_a_at"	4.035872	4.587709	4.557389	4.598067	4.565547	4.89135	4.598519	4.655529	4.223989	4.436132	4.375627	4.629862	4.609091	4.240886	4.676727	4.58219	4.173265	4.599247	4.192436	4.805455	4.495622	4.371222	4.607031	4.527426	4.599717	3.983314	4.104007	4.015294	3.932256	3.917837	4.369596	5.178103
"1552669_at"	3.614951	4.015021	3.761894	3.714031	3.816743	3.943146	3.491089	3.889543	3.810884	3.705287	3.511728	3.651992	3.59835	3.562667	3.27166	3.900381	3.261322	3.825145	3.426456	3.489918	3.404433	3.575902	3.821378	3.924225	3.839464	3.923581	3.669306	3.311814	3.433639	3.54905	3.307403	4.065676
"1552670_a_at"	6.754425	8.16392	6.388514	6.845021	6.604066	7.097667	6.610388	6.073977	6.20094	5.949505	4.04042	6.362393	6.204318	4.216007	5.39505	6.992837	4.737059	4.850406	6.566912	5.709741	7.298044	4.371105	5.15637	5.533529	4.702941	4.544563	4.867499	4.272717	3.690276	4.764328	5.976962	5.104829
"1552671_a_at"	3.162244	3.630486	3.556629	3.058329	3.809331	3.803616	3.700367	3.96321	3.751319	3.959218	3.964373	3.490397	3.436111	3.021855	3.334149	3.586602	3.208916	3.674913	3.479234	4.143686	3.165984	3.743038	4.994068	3.731484	3.612552	3.709436	3.668852	3.233644	4.051792	4.629598	3.616561	4.079885
"1552672_a_at"	3.399614	3.815877	3.963965	3.592779	3.907901	3.778122	3.849938	3.87104	4.268239	3.61777	3.919031	3.919817	3.706292	3.445796	3.998656	3.80582	3.469626	3.950893	3.846102	4.183965	5.002985	3.996994	4.011344	3.395369	3.599525	3.580459	4.226457	3.847642	4.068726	3.876878	3.418483	5.056331
"1552673_at"	2.077504	2.268732	2.229869	1.922424	2.333143	2.179689	2.33314	2.617697	2.175336	2.238629	2.184997	2.312474	1.963194	3.766971	2.047449	2.526325	2.037903	2.595982	2.604678	2.165812	2.143921	2.702227	1.999025	2.254872	2.213969	4.557919	2.464453	2.126401	3.45242	2.12288	1.815271	2.826624
"1552674_at"	2.079062	1.807581	2.255793	1.967898	2.149273	1.975523	1.89578	2.238629	2.152161	1.972218	2.178128	2.129976	1.969191	1.874416	1.961584	2.125299	1.838913	2.07228	2.132586	1.94944	2.00849	2.039572	2.167749	2.116494	2.030407	2.808871	2.415631	1.981565	2.032112	1.819547	1.982345	3.596005
"1552675_at"	1.959027	2.310755	2.65767	2.146322	1.931195	2.087132	1.841683	2.100169	2.105865	2.300232	2.103685	1.983014	2.151434	1.805737	2.130537	2.184217	2.118513	2.181005	2.542487	2.306189	2.120644	2.317687	2.204699	2.171983	1.923539	2.656702	2.136002	2.360779	2.129375	2.015099	2.076844	7.131646
"1552676_at"	5.088606	4.705496	4.999961	4.892868	5.487663	5.122984	4.72297	5.007277	4.958017	5.149745	4.733579	4.886308	4.584321	4.555871	4.749954	4.817472	4.547972	4.92146	4.60878	5.136277	4.583634	4.869239	5.427938	4.871144	4.9954	5.725347	4.645256	4.836665	4.834972	4.532059	4.896925	5.273591
"1552677_a_at"	4.145273	4.074439	4.833819	4.161232	4.376441	3.859242	4.101686	3.556587	3.945	4.541065	4.211664	4.285382	4.408386	3.84253	3.896762	4.215958	4.029259	4.332957	3.549985	4.54309	4.039208	4.064813	4.330202	4.615784	4.448882	3.974378	4.378362	3.672948	4.154722	4.083862	3.75527	6.142153
"1552678_a_at"	4.685435	4.953881	4.330834	4.763973	4.116555	4.807015	4.594142	4.078347	4.461442	5.133411	4.214477	5.203721	5.031625	4.824647	4.2528	4.632689	5.273952	4.616982	4.557285	5.176234	4.579678	5.255085	5.037847	4.25363	4.995834	4.828036	4.711708	5.133559	5.014258	4.763825	4.50442	5.634272
"1552680_a_at"	2.314809	1.893909	2.177262	2.254877	2.06919	2.369929	2.150966	2.435837	2.391574	2.619401	2.335367	2.388208	2.069068	2.639071	2.153109	2.396639	3.497071	2.293078	2.188473	2.377644	2.341121	2.458938	2.330981	2.929742	2.334727	3.02382	3.039441	2.175653	2.397725	2.277003	2.121087	4.21861
"1552682_a_at"	2.829793	3.630021	3.528447	3.119866	3.320224	3.097366	2.774203	3.425089	4.105857	4.809709	3.686716	4.019241	5.384243	4.736496	4.098999	4.062825	3.83328	3.559693	4.502714	4.916483	4.204052	3.91789	3.784006	4.663905	3.310987	3.290831	4.789397	5.247794	3.879031	3.011525	3.896107	5.529212
"1552684_a_at"	3.104892	3.270256	2.952724	3.089209	2.542929	3.728241	3.117293	3.198303	2.773298	3.507171	2.457519	3.357639	2.844593	2.611445	2.927872	2.932663	2.756961	2.996179	2.872447	3.019231	3.437495	3.019231	2.950739	3.061337	2.947014	3.021005	3.065181	3.136267	2.959389	2.932606	2.79729	5.774676
"1552685_a_at"	4.302519	3.840547	3.528284	3.937765	4.099266	3.655189	3.887337	3.71302	3.592327	4.549167	3.637599	4.294418	3.73643	3.191078	3.699295	3.558084	4.058392	4.147038	3.644623	4.244195	4.324199	3.296904	4.066719	3.390813	3.490375	4.158636	3.563406	3.704129	3.663819	3.537006	3.633368	4.921843
"1552686_at"	4.035872	3.797188	4.177435	4.015473	4.239054	4.037585	3.696168	4.054366	4.303104	3.851454	4.288661	4.054366	3.909224	3.982427	3.819347	4.190855	4.231023	4.264733	4.252941	4.246397	4.064188	4.077613	4.152459	4.032258	3.993462	5.330125	4.559681	4.261894	4.03299	3.877105	3.865834	4.402271
"1552687_a_at"	3.269359	3.297824	3.587645	3.134647	3.94799	3.311553	3.649279	3.325282	3.209369	3.077683	3.571838	3.103066	3.183027	3.921829	2.941967	3.302422	3.311553	3.201392	2.701789	3.499702	2.974446	3.559325	3.61544	3.273483	3.209948	4.713574	3.934018	3.040346	3.993073	3.167264	3.14146	3.317305
"1552689_at"	5.062467	4.644458	4.630304	4.874889	4.847271	4.877691	4.830788	4.936395	5.215878	5.203693	4.530425	5.472285	4.829967	5.165729	4.95673	5.256641	5.26402	5.286797	5.095443	4.761889	4.447437	5.468359	4.93085	5.040679	4.87828	4.667109	5.364289	5.028454	5.382014	5.069679	5.319918	4.904135
"1552690_a_at"	3.49988	4.058484	3.055382	3.880899	3.268426	3.994268	3.624485	3.959434	3.550903	3.779469	3.807943	3.73618	3.622941	3.345981	3.850395	3.460836	3.545041	3.997187	3.835227	3.844759	3.688567	4.189523	3.796177	3.149211	3.596211	3.985523	3.655645	3.874948	3.806181	3.187807	3.570781	4.94682
"1552691_at"	1.956179	2.11579	2.09148	2.255059	1.99036	2.037852	2.170614	2.170614	2.201085	2.07311	2.093442	2.002938	2.025516	1.995813	1.983606	2.069068	2.015285	2.179407	2.050429	1.901737	1.886715	1.866101	1.983606	2.166013	2.023535	2.285165	1.82892	1.824347	1.94318	1.825423	1.933492	5.17273
"1552693_at"	1.929451	2.018822	2.065202	1.797911	1.963632	1.958854	1.891738	2.006731	2.198567	1.843664	2.163437	1.919089	1.897339	2.007325	1.910864	1.946064	2.013945	1.795484	1.947619	2.212872	1.886715	1.794666	2.045702	1.85689	2.094435	2.285869	2.113105	2.148751	2.034277	1.851913	1.968118	2.786159
"1552694_at"	2.160492	2.270677	1.840592	2.238629	1.927596	2.08456	2.14927	1.897617	1.947566	2.045571	2.233628	1.930455	1.99319	2.229885	1.825423	1.949168	2.732064	2.022782	1.931742	2.107881	2.143921	1.856466	2.224921	2.525127	2.131296	2.290794	2.256467	2.381659	3.135577	1.982786	2.186978	5.156186
"1552695_a_at"	3.950637	4.504822	4.202158	3.96285	3.607454	3.549497	4.47976	3.036213	3.183949	4.065887	3.543778	3.447974	3.415026	4.41157	3.225338	3.715909	4.741267	3.791402	3.407719	3.747507	3.833685	3.095622	4.374831	4.148988	4.187059	3.843049	3.64064	3.902501	5.879715	3.614203	3.247674	5.049718
"1552696_at"	2.421243	2.582045	2.609846	2.411337	2.39275	2.443286	2.84261	2.604678	2.478286	2.741027	2.417826	2.729137	2.687795	2.553781	2.620368	2.745667	2.662045	2.363632	2.2562	3.06918	2.671351	2.61214	3.250435	2.944596	2.63312	3.34792	2.73348	3.137852	2.723379	2.77069	2.704801	4.921843
"1552698_at"	4.765467	4.753321	4.776373	4.744184	5.016736	4.905629	4.664463	4.742772	4.638641	4.749148	5.149431	4.852509	4.657313	4.596357	4.624731	4.844938	4.609033	4.982563	4.730928	4.531286	4.398427	4.724687	5.12562	4.515416	4.838985	6.096368	5.075608	4.607326	4.673229	4.285473	4.546329	3.8459
"1552701_a_at"	5.989901	6.089772	7.463378	7.56296	5.834722	6.555753	7.380163	7.718871	5.776546	5.43437	8.919579	7.065747	6.575023	8.418919	7.261096	6.445051	7.234755	5.632779	5.903671	6.775976	7.05631	6.004761	7.537633	6.520264	7.351064	6.915825	6.363345	7.670949	7.270936	7.028977	7.56003	4.371062
"1552703_s_at"	5.47501	5.257727	5.913341	6.716345	5.233439	5.785754	6.726125	6.486495	4.945813	4.800138	7.141632	5.77691	5.706075	6.846712	5.826369	5.826369	5.844228	4.601333	4.485807	5.76313	5.980933	4.453089	6.037266	5.409358	5.918976	4.616596	4.581536	6.535323	6.046194	5.556756	6.224969	5.778101
"1552705_at"	3.177512	3.587129	3.423612	3.575702	3.33111	3.192083	3.290117	3.732725	4.015153	4.027181	3.403187	3.431995	3.357781	3.397004	4.060685	2.697169	4.380745	3.95375	4.267533	3.245808	3.447926	6.080122	3.111351	3.724271	3.571737	3.544817	3.410795	3.591442	3.52321	3.642341	3.76913	6.514509
"1552708_a_at"	2.063477	2.208972	1.932201	2.030164	1.973152	2.051677	2.252645	2.077373	2.541728	2.291721	2.151133	2.195087	2.045285	2.271157	2.022148	2.181935	2.190664	2.419943	2.440676	2.347638	2.397628	2.908598	2.192039	2.111189	2.144747	3.319967	2.163204	2.224694	2.164571	2.496222	2.055998	3.883821
"1552711_a_at"	6.324388	6.614467	5.844739	6.375712	6.161379	6.245193	5.95334	6.089942	6.120111	5.871657	5.989852	5.888672	5.556229	6.229313	5.734235	5.23595	5.932081	5.486538	5.166014	5.594916	5.520534	5.903821	5.446111	5.917996	4.845683	6.743778	5.930154	5.678596	5.72733	6.077099	6.447345	4.807858
"1552712_a_at"	2.870878	3.169939	3.141451	2.926866	2.989422	2.93605	3.122663	3.432502	3.05639	3.214474	3.584514	3.28844	3.069116	2.981059	3.253719	3.71842	3.18145	3.041889	3.456671	3.292123	3.087558	3.34686	2.926054	3.044363	2.911089	4.732973	4.12123	3.379986	2.930886	3.516901	2.858835	4.919127
"1552713_a_at"	3.386509	3.837816	3.85013	3.186763	3.655761	3.324309	3.180152	3.356539	3.481927	3.497201	3.43468	3.342693	3.08981	3.29735	3.215358	3.43468	3.003518	3.551834	3.162716	3.43468	3.268826	3.252671	3.345721	2.96172	3.400757	4.160799	3.356478	3.116157	3.101194	3.138553	3.120383	6.012405
"1552714_at"	1.902761	2.346069	2.039268	2.163233	2.827109	2.593001	2.297487	2.653502	2.466667	2.467025	2.324222	2.16138	2.280063	2.18526	2.358985	2.570314	2.318953	2.231292	2.283947	2.242537	2.749415	2.08523	2.262659	2.373258	2.358873	3.077923	2.73934	2.169992	2.207738	2.168908	2.240297	4.052606
"1552715_a_at"	2.133358	2.226226	2.603169	2.18191	2.306227	2.370428	2.308929	2.037557	2.28812	2.42565	2.121538	2.372911	2.256089	1.81262	2.146332	1.985422	2.040826	1.976101	2.361345	2.081272	2.157114	1.903882	2.168027	2.21051	2.380694	2.9372	2.322022	2.378224	2.039233	2.158319	2.001319	4.386807
"1552716_at"	3.82417	4.143618	3.681349	3.933088	3.764515	3.577091	3.642233	3.61117	5.057348	4.180774	4.37379	4.145579	4.950799	5.086281	4.796904	3.987173	5.212816	3.598853	4.045603	4.664629	4.627244	4.7555	2.344395	4.606524	3.956386	4.197503	4.320975	5.088497	4.626271	5.074815	4.785848	6.682499
"1552717_s_at"	3.477815	3.630865	3.623755	3.423299	3.274063	3.385502	3.407296	3.866052	3.399891	3.578275	3.59278	3.581766	3.307727	3.164319	3.375245	3.510901	3.577506	3.674913	3.44268	3.356675	3.352008	3.597912	3.650559	3.646022	3.374267	5.027798	3.471197	3.334219	3.465481	3.590384	3.348632	5.097299
"1552718_at"	4.07554	3.810314	3.980289	3.985724	3.876607	3.849394	4.005474	4.098328	4.038824	3.891042	3.976469	4.29856	4.136411	4.215958	4.094734	3.938261	3.785423	3.955874	4.266053	3.693134	3.991982	4.66651	4.007743	3.878083	3.943297	4.652045	3.680263	3.92127	3.617455	4.559551	3.915239	6.142153
"1552719_at"	4.805489	4.843495	5.105692	5.225588	4.519777	4.382375	5.031416	4.782974	4.509482	4.629584	5.627305	4.857825	4.963716	4.878104	4.68442	4.437864	4.807926	4.627439	5.361414	3.8005	4.936732	5.512978	4.591558	4.856248	3.613672	5.455436	5.404962	4.832171	5.430754	4.603377	4.504754	5.858665
"1552721_a_at"	2.193222	2.13698	2.317868	2.167735	2.18833	2.169453	2.057359	2.121149	2.316179	2.068362	2.188108	2.299455	1.809948	1.99005	1.956081	2.167414	2.514389	2.100636	2.365906	2.138436	1.931926	2.176459	2.208624	2.556096	1.990055	2.059857	2.118138	2.054111	1.880802	4.359565	2.011844	4.172091
"1552722_at"	1.69653	1.898476	2.166653	1.770693	1.91502	1.685361	1.635191	2.284821	2.040008	1.763097	1.674243	1.790836	1.727224	1.769875	1.811103	1.905962	1.763097	1.917801	1.929617	1.854658	1.823776	2.105865	2.328759	1.976392	2.231247	2.460042	1.961059	2.22317	1.690593	1.941225	1.809246	4.129953
"1552724_at"	4.796054	5.107225	4.860541	4.830542	4.806882	4.970353	4.680404	4.929909	4.710162	4.656929	4.568757	4.834317	4.946641	4.52303	5.134793	4.693018	7.496537	4.663857	5.325156	4.544055	4.745049	4.435953	4.526304	4.719367	4.59201	5.366371	5.225326	5.005538	4.594375	4.745049	4.591963	4.760676
"1552725_s_at"	3.138816	3.40361	3.70693	3.003518	3.338316	3.391547	3.215856	3.121519	3.260085	3.555662	3.258619	3.265229	3.300473	3.199496	3.305661	3.37018	3.103524	3.219198	3.234927	3.308575	4.626156	3.216224	3.944454	3.407558	3.906345	4.174003	3.065162	3.171767	3.387053	3.31756	2.757166	5.012744
"1552726_at"	4.927455	4.825132	4.526888	4.294131	5.629414	5.074952	4.609122	5.245564	3.591833	5.284886	3.852449	5.906569	5.389053	3.935935	4.81491	4.258339	5.083126	3.794371	6.577872	5.474293	8.989461	3.633756	7.936037	6.425605	7.166341	4.620318	4.495716	4.840952	3.279062	3.434335	5.999614	3.100406
"1552727_s_at"	5.960738	6.004403	5.732426	5.422271	6.561816	6.162062	5.667632	6.503272	3.834355	6.081955	5.403074	6.708214	6.696465	4.011672	5.895647	5.008302	6.344671	3.553433	8.211666	6.691752	10.43169	3.34019	9.288633	7.545772	8.693701	5.01696	6.363131	6.00141	3.094341	3.602277	7.076472	4.814257
"1552729_at"	4.42521	4.693003	5.180016	4.625909	4.559749	4.843899	4.828165	4.435199	4.72166	4.532814	5.237312	5.093677	4.732917	4.70944	5.014715	5.121505	4.755738	4.974044	4.653533	4.629856	4.583256	5.94336	4.700602	5.097695	4.55057	5.48246	4.510116	5.787376	5.757147	4.873231	5.568666	5.838439
"1552730_at"	3.649646	3.723029	3.601647	3.425304	3.508275	3.637732	3.464364	3.518602	3.736575	3.551953	3.885955	3.816058	3.579823	3.529492	3.52167	3.25041	3.41997	3.703943	3.337881	3.588719	3.049319	3.753579	3.682743	3.201401	3.528673	4.349786	3.40166	3.040317	3.58343	3.618494	3.722463	3.257453
"1552731_at"	2.62674	2.516423	2.560589	2.412822	2.513842	2.490582	2.395267	2.949259	2.626326	2.514763	2.634923	2.559734	2.3761	2.395435	2.69773	2.538714	2.35247	2.284522	2.41625	2.44005	2.493302	2.702649	2.384526	2.199366	2.494061	3.36396	3.172538	2.354202	2.336273	2.683687	2.353148	4.322104
"1552732_at"	1.926131	1.67248	2.093488	1.697528	1.756137	1.920586	1.762457	2.011561	1.863157	2.013945	1.910501	1.936697	1.827484	1.777903	1.756137	2.200647	1.842729	2.213226	2.172948	2.027956	2.080955	2.075838	2.233796	1.757223	2.050799	2.070969	1.96698	1.943876	1.850724	1.778458	1.864165	6.095188
"1552733_at"	6.748071	7.040804	6.246485	7.130282	7.508605	6.963958	6.375484	6.073977	5.438002	5.450823	5.190623	6.001926	5.834956	5.66306	7.001807	4.708746	5.229749	5.573111	5.726079	5.946582	5.936665	4.708363	5.292413	5.908712	5.597816	4.233625	4.666159	5.583802	4.721377	3.933235	5.809171	5.823601
"1552734_at"	2.589808	2.338264	2.534853	2.550739	2.338264	2.915207	2.648754	2.053142	2.44364	2.308261	2.537739	2.75662	2.655097	2.274649	2.851218	3.227672	2.612035	2.621197	2.454517	2.476594	2.505533	2.679871	2.584603	2.62532	2.701654	3.428428	2.676743	2.967044	2.837106	2.999513	2.597763	4.814629
"1552735_at"	4.674172	5.10141	4.602359	4.816664	5.191047	4.740457	4.791838	4.346031	7.306788	4.460692	4.958333	4.485981	3.901199	7.702339	5.169603	6.696585	3.407198	4.550104	3.854554	4.103385	3.676721	3.557047	4.893482	7.725144	7.939711	4.756903	3.569234	4.592952	4.781186	5.106679	4.760371	4.04685
"1552736_a_at"	2.707497	2.760957	2.95948	2.483511	2.538809	2.507766	2.435181	2.995316	2.691179	2.730947	2.725554	2.685979	2.819969	2.521305	2.568796	2.888956	2.353508	2.797825	2.849982	2.689379	2.511349	2.809047	2.355624	2.552899	2.570569	4.82078	2.906046	2.593764	2.596997	2.519163	2.485984	3.455066
"1552737_s_at"	2.594057	2.834562	2.960256	2.645958	2.256958	2.840947	2.509572	2.604678	3.402008	3.330682	2.345997	3.342693	2.759165	2.747085	2.418134	2.485459	2.752562	3.356674	2.440417	2.887394	3.347157	2.489192	2.700743	2.452621	3.270703	2.789118	2.706633	2.858857	2.240414	2.836792	2.657664	5.000446
"1552738_a_at"	3.049048	2.55792	2.827063	3.23919	3.095278	3.131452	3.277092	3.0465	3.198182	2.72054	3.02109	3.203772	2.802142	3.10113	3.54565	2.625329	2.950925	2.539923	2.812461	2.723821	3.005116	4.106863	2.642233	2.572773	3.043163	3.679273	3.299945	4.235136	4.105724	3.926527	2.89817	2.598711
"1552739_s_at"	5.22336	4.403526	4.0472	5.289938	5.095019	5.289294	5.207308	4.275165	5.212876	5.455179	5.187222	5.271205	4.283645	5.65124	5.253629	4.128201	5.237615	4.434602	4.676718	5.190406	4.621675	5.656121	5.085186	4.957146	5.139749	4.345876	4.070959	5.436353	4.646987	5.250567	6.295085	5.019673
"1552740_at"	2.186084	1.773154	2.136569	1.700572	2.333781	2.168944	2.136195	2.366964	2.315573	2.659363	1.991566	2.178998	2.286979	2.648771	2.403394	2.063671	2.277658	2.323663	2.350239	2.011786	2.595322	3.326297	2.193041	2.280766	2.073489	3.147714	2.347258	3.019149	2.543439	2.453557	2.05884	3.126409
"1552742_at"	2.249728	2.246864	2.060691	2.200808	1.985847	2.204928	2.233796	2.24974	4.67265	2.842286	1.932222	2.299455	2.323263	5.8978	4.104725	2.242269	1.992008	3.961456	2.266135	2.102535	1.949662	2.151952	2.244359	2.351254	2.196079	3.792277	2.463104	2.222789	2.275354	2.56943	2.107329	3.15905
"1552743_at"	4.073883	4.399571	4.412028	4.085011	4.378474	4.216212	4.062601	4.210634	4.319324	4.127089	3.919983	4.349907	3.979863	3.903265	3.887839	4.093696	3.819691	4.044962	3.968107	4.02168	3.730112	4.052377	4.265331	3.964182	4.012896	4.785941	3.789666	3.949797	3.64603	3.757004	3.788238	5.308893
"1552745_at"	2.6517	2.734641	2.857831	2.64435	2.914734	2.545434	2.726494	2.470392	2.69874	5.316159	3.103522	2.9182	2.771369	4.481685	4.323766	3.686421	4.654043	2.785422	2.599196	3.206608	2.717862	3.136244	2.810884	2.859728	2.63594	4.687417	3.591713	2.598166	4.382168	2.76973	4.12464	3.637733
"1552747_a_at"	1.89631	1.895299	2.767113	1.860034	2.112386	2.075026	2.046093	2.023458	1.948193	2.024676	2.025685	1.92768	1.914926	1.932983	1.916248	2.024997	1.622544	2.127776	1.991264	2.089349	2.221345	1.930438	1.758846	1.9332	2.080857	2.872783	2.076415	2.164823	1.926948	1.94415	2.15609	6.152884
"1552749_a_at"	7.162345	7.131899	8.09963	7.015302	7.834869	7.185087	7.02318	7.318595	7.104557	7.340888	6.732054	7.270268	7.015925	6.927297	6.967896	7.347262	6.622669	7.500667	6.980535	7.444428	6.833262	7.0306	7.801654	7.351252	7.220164	7.950437	7.305803	6.577351	6.790216	6.627654	6.587857	5.855394
"1552750_at"	2.801086	2.57156	3.002694	2.709532	2.747789	2.810431	2.701028	2.848008	3.028681	2.730821	2.593384	2.879135	2.926988	2.73458	2.773743	2.747082	2.502699	2.94203	3.002336	3.026101	2.645284	2.997704	3.16797	2.648904	2.491547	2.566554	2.732168	2.54921	2.845037	2.63561	2.626709	2.700585
"1552751_a_at"	5.023666	4.956449	4.801775	4.903165	5.243359	4.925791	4.801306	5.010859	4.858464	5.024672	4.964673	4.930809	4.766383	4.81981	4.903449	4.974418	4.4016	5.257206	4.578151	5.0261	5.034094	5.116592	5.545325	5.128657	5.037881	5.43295	4.797806	4.851319	4.904944	5.042333	4.602568	5.018333
"1552752_a_at"	3.15068	3.285923	3.792535	3.054963	3.131678	3.025906	2.893567	3.277071	2.893982	3.162356	3.137055	3.024639	2.606554	3.273858	3.086215	2.848776	2.682031	3.038695	3.032648	3.248579	3.110571	3.067862	3.050995	2.873143	2.882025	2.777154	3.133531	3.247063	3.292675	3.023568	2.810342	4.838215
"1552754_a_at"	2.399805	2.302846	2.501298	2.437639	2.848944	2.742451	2.168006	2.233419	1.885407	2.414903	2.521189	2.19439	2.161651	4.815402	3.258742	2.321989	2.185585	2.23326	2.046449	2.401712	2.455932	3.247113	2.233796	2.156103	2.141719	3.051087	2.789336	5.121196	4.551644	4.912418	2.169313	2.516152
"1552755_at"	3.101457	3.151674	3.30453	3.03107	3.229171	3.282238	2.946604	3.458911	3.11394	2.832206	3.091435	3.116386	2.837808	6.287139	3.012264	2.845968	5.517959	3.111267	3.360255	2.797465	4.540382	3.929115	3.279706	6.12659	3.0869	3.440921	5.138266	3.908047	2.949651	4.217104	3.231129	3.52228
"1552757_s_at"	2.476249	2.397436	3.151458	2.481677	2.733939	2.33854	2.434397	2.847708	2.522948	2.652813	2.688833	2.530235	2.294965	3.291625	2.450291	2.503414	3.093902	2.72841	2.622218	2.669249	2.985506	2.873852	2.993582	3.602392	2.655467	2.965959	3.266514	2.739989	2.508715	2.77564	2.503414	4.764267
"1552758_at"	2.531899	2.294197	2.584064	2.462447	2.611588	2.632366	2.539334	2.536442	2.537457	2.697196	2.580863	2.508932	2.5172	2.319722	2.49096	2.747291	2.398321	2.41178	2.453489	2.665748	2.705494	2.706768	2.5674	2.324958	2.602085	2.183858	2.882569	2.864601	2.204581	2.790567	2.37743	2.393929
"1552760_at"	2.119938	2.09196	2.266325	2.352742	1.931195	2.214192	2.120837	2.482444	2.202067	2.088261	2.252443	1.954561	2.157379	2.143927	2.260532	1.865876	2.074031	1.983662	1.991264	2.140643	2.194863	2.386147	1.985903	1.867162	2.213691	2.841568	2.363235	2.006659	2.324467	2.530086	2.193908	3.987022
"1552761_at"	6.157948	6.118419	7.057584	6.075316	6.470625	6.481709	6.168571	6.443019	6.217642	7.369989	6.09062	6.992766	6.69548	7.301162	6.749084	7.454926	6.663927	6.620196	6.169343	6.863679	6.453434	6.974219	6.328786	6.697288	6.316148	7.382282	6.90645	6.010369	5.952816	5.831064	6.278226	6.19644
"1552763_at"	2.097699	2.04245	2.148579	1.94477	2.530235	1.957345	1.88013	2.297023	1.943178	2.131864	2.238629	2.052317	2.148795	2.091909	2.110101	1.898551	2.055531	2.122308	2.374509	2.38112	2.004634	2.277009	2.339274	2.005888	2.262683	2.357795	2.368577	2.314356	2.282857	2.378812	2.452949	6.108472
"1552765_x_at"	1.912834	1.933305	1.83134	1.89863	2.210445	1.966065	2.04328	2.021175	2.25358	2.133221	2.323015	2.013361	2.151765	2.09196	2.306604	2.048897	1.966065	2.250928	2.364081	2.174482	1.994596	2.316372	2.09196	1.829942	1.903213	2.253189	2.86063	1.997874	2.232857	2.541018	2.312781	6.464147
"1552766_at"	1.962332	1.823979	1.92121	1.940388	2.256318	1.937132	1.851019	1.811825	1.790629	1.869045	1.899459	1.635015	1.737978	2.73121	1.719445	1.803602	2.80321	1.82631	1.62168	2.221034	1.527755	1.982666	1.760705	2.201351	2.173708	2.440026	2.035825	1.94137	2.145987	1.78721	1.869045	4.562882
"1552767_a_at"	2.476039	2.556011	1.995645	2.450098	2.368865	2.644952	2.455688	3.01836	2.460693	2.477713	8.782591	2.299455	2.628669	9.767612	2.523728	2.44763	8.884613	2.290478	2.604678	2.373538	2.689795	6.126835	2.230756	2.375175	2.598206	9.757847	3.013836	4.660435	8.072414	2.479928	5.239294	3.637732
"1552768_at"	5.520112	5.503406	5.875813	5.546287	5.692406	5.611973	5.492373	5.946772	5.362281	5.402952	5.685736	5.580351	5.442337	4.986152	5.409633	5.654519	5.516527	5.503551	5.252248	5.569945	5.475409	5.744585	5.932117	5.659669	5.536853	6.269335	6.375666	5.34392	5.520112	5.27979	5.623646	3.703609
"1552769_at"	2.380694	2.593303	2.790961	2.696062	2.530235	2.691139	2.452541	2.66009	2.556395	3.162171	2.760471	2.538268	2.744403	2.582902	2.72062	2.569235	2.527326	2.558565	2.640344	2.79659	2.720442	2.689234	2.860641	2.641458	2.802155	3.068604	3.057021	2.646813	2.888363	2.841894	2.589147	4.871387
"1552770_s_at"	4.967907	4.859949	5.306508	4.873614	5.354339	4.865519	5.051356	5.354798	5.580602	6.348229	5.801912	5.699535	7.265468	5.975651	6.351944	6.111909	5.381454	6.418106	6.681491	5.944571	6.05413	5.621804	5.440673	5.585186	5.255088	5.017241	5.222621	5.228369	4.352846	4.402942	5.64907	5.799995
"1552771_a_at"	2.170749	2.04245	2.036258	2.049437	2.091453	2.366111	2.017937	2.135127	2.240504	2.206459	2.371891	2.274717	2.07721	1.999456	2.131633	2.405814	2.061741	2.126693	2.2562	2.185429	2.012405	2.514531	1.802156	2.374017	2.194884	2.475197	2.539219	2.222256	2.468764	2.191503	2.21193	5.0821
"1552772_at"	3.02464	2.438201	3.524236	2.931815	2.490366	2.697138	3.031148	2.885669	2.911387	2.723515	3.211022	3.131355	2.857974	2.746312	2.798879	3.200097	2.604822	2.73364	2.891641	2.712393	2.329757	2.998202	2.883286	3.083587	2.629598	2.788802	2.769215	2.812677	2.668521	2.848335	2.728501	4.780836
"1552773_at"	3.282118	3.065806	2.898038	2.985271	2.944746	3.099651	2.791413	3.498237	2.949461	3.043103	3.152067	3.02464	2.74811	2.788023	2.914832	3.083389	2.798879	2.901999	2.966619	2.639438	3.000324	3.102017	2.719531	3.054206	2.89573	4.088338	3.059216	2.760286	2.862255	2.763608	2.706844	3.360166
"1552774_a_at"	4.591916	5.144368	3.90932	4.790827	4.571692	4.29639	4.710722	3.518602	4.930685	3.0238	2.765413	3.760702	2.911377	4.447856	3.580167	2.936815	2.522086	4.211652	4.094645	2.456028	4.943045	2.709733	2.283005	5.049258	2.344385	3.258618	3.42381	3.536264	3.439543	3.24935	4.807641	5.573694
"1552775_at"	4.260291	4.063257	4.907378	3.937765	4.434362	4.130313	4.19681	4.457366	4.009926	4.057629	4.13292	4.393755	3.769453	3.95518	4.319823	4.382354	3.675065	4.349412	4.267533	4.110759	4.299047	4.260991	4.297602	4.053139	4.077948	5.584667	4.701615	4.253585	4.229951	3.964059	4.02585	6.957254
"1552777_a_at"	2.939479	2.93343	2.918613	2.821352	2.778716	3.182853	2.625702	3.002175	2.906806	2.513721	3.040144	2.833774	2.831923	2.351977	2.774036	2.760076	2.42434	2.859361	2.574267	2.682389	2.550741	2.825017	2.976262	2.734129	2.770604	3.96215	2.579296	2.514745	2.599352	2.766072	2.715374	4.277745
"1552779_a_at"	1.888739	1.986385	2.226272	1.822132	2.236056	2.102347	1.835464	2.096346	2.135962	2.332829	2.028136	2.226252	1.874195	1.983715	2.085455	2.167274	1.681285	2.243694	1.907129	2.013181	2.403953	2.169763	2.146673	1.872171	2.061999	2.306562	2.219175	2.135336	2.083247	1.979478	2.130795	2.340349
"1552782_at"	2.050027	2.04245	2.592053	2.198439	2.277233	2.188882	2.031053	2.249383	2.07615	2.361546	2.243004	1.78703	1.952689	2.719103	2.363903	2.242269	2.785916	2.241496	2.054685	2.076282	2.199539	2.569442	2.073231	2.479532	2.347902	2.188758	2.506756	2.082664	2.393983	1.948341	2.319635	6.142153
"1552783_at"	2.087707	2.149209	2.592052	2.200209	2.138587	1.922008	1.967849	2.756484	2.19997	2.023118	2.267742	1.968134	2.193776	2.358613	1.926836	2.45781	2.160691	2.372404	2.389356	2.108744	2.275457	2.419389	1.710662	2.371993	2.165373	2.152183	2.37041	2.267382	2.196688	2.230162	2.017994	5.129233
"1552785_at"	2.249203	2.291792	2.505636	2.326403	2.489502	2.426468	2.355498	2.502667	2.416566	2.567388	2.40754	2.182395	2.27908	4.106173	2.734605	2.157115	2.905482	2.338755	2.423772	2.146894	2.701798	2.752523	2.700482	2.015298	2.847063	2.872115	2.132541	2.902806	2.73103	2.36009	2.47485	4.11224
"1552787_at"	2.993596	2.998259	3.769958	3.206665	3.667407	2.998259	3.212575	2.88368	2.853947	3.514052	3.2159	3.40109	2.796618	3.120508	2.91579	2.697749	2.915604	3.093244	3.609603	3.029037	2.924488	2.812329	3.223079	2.940016	3.205092	2.830349	2.475635	3.283818	3.060604	2.683544	3.019378	6.771008
"1552788_a_at"	4.234219	4.33011	4.69211	4.042834	4.30528	4.340268	4.339141	4.234238	4.129221	4.166522	4.680923	4.250169	3.923241	4.043954	4.208454	4.339993	3.888584	4.211652	3.913272	3.794806	3.713463	4.26444	4.322266	3.912179	3.993462	4.386935	4.255304	4.253627	4.181457	3.913272	4.041616	3.867828
"1552789_at"	5.127416	5.601054	2.983834	4.845815	5.077432	5.152634	5.324702	4.545969	5.369338	4.647956	4.211652	4.028091	4.413895	3.879591	4.962097	3.871164	5.274415	3.870144	4.855655	3.703172	4.939508	3.978603	3.244092	5.038937	3.501895	2.297688	3.807758	4.865794	3.657096	4.485287	5.045786	4.021912
"1552790_a_at"	7.847797	8.248134	7.054204	7.950315	8.399445	8.189004	7.821199	7.295571	8.159521	6.864461	7.213097	6.547592	6.655015	6.627666	7.808783	6.729228	7.424863	6.096994	7.183288	5.845903	7.112084	6.651394	6.145735	7.524476	6.784403	4.830507	6.060118	7.03032	5.85495	6.726354	7.527185	3.464794
"1552791_a_at"	2.003013	1.986385	1.94659	1.940237	2.478323	1.678494	2.159726	2.247334	1.829681	2.013945	2.186833	1.846983	1.738385	1.888379	1.645908	1.862366	1.943352	2.216789	1.80496	1.995925	1.699119	1.769854	1.998044	1.623871	2.070704	3.485404	1.796148	1.815628	1.851513	1.887706	1.952895	4.416806
"1552792_at"	2.269454	2.06015	2.321155	2.340543	2.221361	2.242013	2.350221	2.260796	2.25358	2.299872	2.351244	2.42757	2.381875	2.238629	2.300471	2.262453	2.074208	2.125227	2.2562	2.616753	2.032397	2.217967	2.754933	2.140269	2.051732	2.891227	2.61133	2.684248	2.178283	2.40201	2.215919	4.188643
"1552793_at"	3.303046	3.642699	3.695694	3.606014	3.404226	3.639554	3.445844	3.839683	3.117787	3.632894	3.422028	3.37067	4.325707	2.941337	3.424032	3.65245	3.04819	3.553336	4.282839	3.481858	3.229959	3.634327	2.958376	3.149211	3.159691	3.913465	3.449945	3.405243	3.107205	3.181444	3.495207	6.345204
"1552794_a_at"	1.818833	2.064013	1.872225	1.940223	2.512006	2.251815	1.950925	2.422817	2.386087	2.931166	2.592052	2.21904	2.493579	3.087324	1.917737	2.13523	2.398321	2.171183	2.184995	1.646856	1.693946	2.36588	2.153305	2.527792	2.373456	2.24626	2.413348	2.235526	2.110999	2.616653	2.191025	6.182634
"1552796_a_at"	2.537313	2.653445	2.592053	2.602402	2.895145	2.750946	2.74266	3.0465	2.71733	2.626154	2.342566	2.518153	2.801946	2.313396	2.292585	2.873127	2.274675	2.751104	2.608629	2.573988	2.362619	2.787085	3.059557	2.693535	2.451282	2.710844	2.317605	2.401249	2.312959	2.548848	2.24169	4.278031
"1552797_s_at"	2.152638	2.578389	2.537437	2.538981	2.672902	2.6292	2.51837	2.904369	2.510964	2.338154	2.642367	2.684987	2.804987	2.498091	2.668223	2.499453	2.086092	2.083593	2.92194	2.346266	2.533735	2.670281	2.569442	2.374529	2.281154	2.956534	2.72841	2.540989	2.794919	2.71373	2.647327	3.294158
"1552798_a_at"	5.059646	4.749011	4.587084	4.986324	4.65221	5.10604	5.158754	4.964608	4.336693	4.305449	5.005295	5.008196	4.182315	4.217542	4.58835	4.577837	3.825477	4.211652	4.365535	4.369041	4.746964	4.272424	4.411653	4.148073	4.526558	5.085376	5.112633	4.687208	4.552452	4.447785	4.762484	6.428177
"1552799_at"	3.456483	3.553214	3.365532	3.248176	3.239068	3.687264	3.22744	3.452589	3.619419	3.095239	3.277669	3.640086	3.215856	3.26169	3.052759	3.328389	3.085437	3.123988	3.103818	3.240199	3.485248	3.582546	3.052759	2.811786	3.107795	4.540981	3.746454	3.340654	3.462741	3.145841	3.144823	4.931645
"1552800_at"	6.109784	6.18333	6.004666	6.011747	6.375411	6.027541	6.042352	6.17031	6.280176	6.035105	5.841814	6.200818	5.867984	5.737699	5.959165	6.31462	5.603524	6.034894	5.831267	6.191101	5.933737	6.09146	6.157607	5.769571	6.165246	6.953654	6.700967	5.748408	5.63534	5.788861	5.580251	5.315208
"1552801_at"	3.569452	3.463348	3.671883	3.453216	3.378054	3.368947	3.386277	3.70092	3.470268	3.622199	3.598401	3.58314	3.446162	3.356298	3.352061	3.612459	3.368947	3.487978	3.049127	3.368947	3.423213	3.886886	4.031733	3.520909	3.464216	3.485404	3.684123	3.241892	3.357748	3.396345	3.520394	4.563327
"1552803_a_at"	3.263045	3.286417	3.272067	3.151039	3.299912	3.40589	3.081079	3.307298	3.533357	3.242702	3.421929	3.339139	3.146498	3.452719	3.347001	3.261126	3.348718	3.220555	3.032648	3.509224	3.111865	3.628169	3.298213	3.506345	2.947842	3.485404	3.601319	3.297377	3.389641	3.256858	3.093971	5.400002
"1552804_a_at"	4.93637	5.133063	4.726887	5.056138	4.920572	5.244082	4.931232	5.171678	5.043942	5.216642	4.84805	5.083538	5.284857	4.866842	4.903233	4.912891	4.756802	4.703546	4.781435	4.992067	5.343036	5.107012	5.293573	4.556486	4.99036	5.879646	5.149473	4.764198	4.961842	5.048792	4.951296	5.173907
"1552806_a_at"	3.494315	3.363571	3.642135	3.150396	3.739663	3.595695	3.394245	3.631426	3.650699	3.503467	3.763435	3.417904	3.376695	3.443093	3.645868	3.480681	3.253879	3.522953	3.200008	3.680342	3.343958	3.359127	3.761162	3.603856	3.580731	4.172829	3.840046	3.470661	3.489138	3.107365	3.286568	4.639334
"1552807_a_at"	5.494307	5.388486	5.80416	5.288936	5.809865	5.737977	6.647428	6.575117	5.289399	5.434371	6.756353	5.910893	5.985917	5.796464	6.22852	5.540013	5.276316	5.110449	5.455857	5.190317	5.141049	5.761113	6.304185	5.552912	5.747395	6.3176	6.267622	5.415087	5.835138	5.362656	6.077065	5.34386
"1552808_at"	2.015949	2.04245	2.163567	1.914932	2.112383	2.060459	1.954379	2.393084	2.190869	2.013945	2.0456	2.154369	1.883145	1.813725	2.097124	2.195737	1.898298	1.963424	2.13422	2.013896	2.147405	2.230549	1.965785	1.942501	2.017992	2.940278	2.342555	1.790322	2.174803	2.004473	2.188648	4.843226
"1552809_at"	2.747993	2.839855	2.945587	2.713309	3.185028	2.967385	2.937132	3.047098	3.021636	2.883457	3.250357	2.880559	2.744889	3.096125	2.96157	3.402533	2.789367	3.191109	2.919674	3.003524	3.262963	2.925529	2.861329	2.642107	2.745552	3.709389	3.086174	3.010639	3.047098	3.500762	2.915412	4.709961
"1552811_at"	5.956563	6.057547	6.134179	5.87521	6.246171	6.067833	6.04945	6.180546	5.893764	6.385235	5.876885	5.948246	5.880966	6.025557	5.895342	6.066724	5.621386	5.762901	5.904775	6.127182	6.031369	6.09342	6.102497	5.867243	5.947968	6.169343	6.136616	5.529714	5.699912	5.573256	5.553662	4.931212
"1552812_a_at"	3.603014	4.192641	3.20221	3.500154	3.647676	3.904941	3.273492	3.683704	3.544535	4.541898	3.676137	3.847815	3.274821	3.524946	3.538536	3.477347	3.706211	3.539619	3.431313	3.73099	3.537395	3.600004	3.409526	4.266653	3.810944	4.337645	3.557393	3.707185	3.561544	3.498136	2.985152	3.950632
"1552813_at"	4.586388	4.487903	5.149156	4.226513	4.532943	4.438467	4.158152	4.525281	4.389685	4.220541	4.506868	4.629395	4.255383	4.21479	4.129221	4.457073	3.875861	4.419627	4.390052	4.486636	4.18708	4.125	4.800079	4.402127	4.39564	4.670778	4.300931	3.991455	4.068529	4.105166	4.007824	7.554313
"1552814_a_at"	3.706109	3.777107	3.945915	3.600615	3.561933	3.74751	3.564385	4.164589	3.611398	3.764486	3.522134	3.541878	3.445753	3.660289	3.632099	3.438605	3.409464	3.58736	3.443068	3.774081	3.620873	3.60464	3.457778	3.596321	3.885517	3.991585	3.995713	3.583973	3.597415	3.469524	3.526724	3.701119
"1552816_at"	2.260771	2.460516	2.124713	2.335467	2.610487	2.325484	2.259792	2.787097	2.262787	2.206403	2.182448	2.236232	2.219982	2.392713	2.422219	2.609124	2.501041	2.394219	2.012826	2.747838	2.281891	2.452038	2.297951	2.604542	2.061999	2.852317	2.371443	2.403266	2.686172	2.397365	2.174777	5.460948
"1552818_a_at"	1.995144	2.317626	2.562625	2.1365	2.812606	2.19821	2.262875	2.927279	2.124716	2.251139	2.246167	2.265295	2.317626	2.16193	2.315057	1.986385	2.153536	2.195894	1.889136	2.299659	2.323678	2.152635	2.460364	3.020348	2.186668	2.894639	2.100996	2.450432	2.17623	2.30684	2.113156	3.894074
"1552819_at"	3.350563	4.168196	3.319417	3.39305	3.573081	3.570475	3.23236	3.427628	3.263987	3.162171	3.162171	3.420823	3.001388	3.3202	3.24863	3.652549	3.141302	3.358964	3.402673	3.689116	2.805628	3.559483	4.061336	3.529142	3.514757	3.934312	3.371195	3.077368	3.032562	3.301731	3.401166	4.27553
"1552822_at"	2.793413	2.368753	2.540868	2.659413	2.362875	2.725377	2.680882	2.669681	2.170868	2.674926	3.250158	2.712298	2.408232	2.344281	3.373811	2.603667	2.892565	2.56105	2.592188	2.651964	3.048496	2.831962	2.622498	2.732533	2.338288	3.084381	4.287895	3.962852	3.296311	3.707482	3.22056	3.181839
"1552825_at"	2.718548	2.858469	2.569392	2.558955	2.692119	2.775568	2.769667	3.054655	2.769854	3.096325	2.819921	2.686411	2.814083	2.680902	3.078728	2.477834	3.121996	2.770002	2.778727	2.754544	2.982665	2.862741	2.577602	2.904046	2.145442	4.254965	3.396742	2.570203	2.974766	2.798097	2.660823	6.253633
"1552826_at"	1.927847	1.937878	1.925313	1.758189	2.0107	1.864903	1.825903	2.054374	1.738371	1.953203	1.909894	1.809988	1.748142	1.885283	1.725881	1.758282	1.820275	1.790791	2.201192	1.871936	1.952565	1.775271	2.233796	2.054033	2.006991	2.135029	1.861035	1.892576	1.769404	1.663192	1.909894	4.899492
"1552827_s_at"	2.688306	2.979393	2.566424	2.292766	2.608445	2.718574	2.590735	2.896179	2.676029	2.964461	2.425906	2.709494	2.51741	2.495587	2.572871	2.398321	2.496435	2.568377	2.69262	2.518565	2.454089	2.809444	2.959629	2.534627	2.350163	2.604721	2.81756	2.579296	2.696043	2.481608	2.289082	4.909834
"1552828_at"	3.185364	3.172461	3.146548	3.040734	3.026752	3.345864	3.08479	3.47978	3.223001	3.325036	3.202247	3.21941	3.073795	3.145678	3.018106	3.347312	3.151804	3.221837	3.071701	2.96819	3.215856	3.207144	3.253083	2.889952	3.005642	3.106993	3.676526	3.428893	3.308852	3.090783	3.143525	4.605902
"1552829_at"	5.27429	5.897501	5.284487	5.067602	4.379937	4.325647	4.845005	4.302304	3.908569	3.679814	3.97725	4.453636	4.499648	5.021522	3.87257	4.447193	5.257819	4.223094	4.973958	4.306075	4.571817	4.222151	4.301675	4.398008	3.935784	5.179279	3.91309	3.665623	3.800141	3.49133	3.793749	2.740858
"1552830_at"	2.815498	2.815505	2.689642	2.822306	2.568495	2.706768	2.491399	2.799063	2.97424	2.844106	2.782282	2.871027	2.677382	2.663265	2.606906	2.671429	2.665372	2.968591	3.311395	2.686608	2.815584	2.892303	2.739271	2.660579	2.574263	3.300703	3.24446	2.631218	2.675642	2.684367	2.632375	2.568495
"1552833_at"	4.806175	4.647315	4.553421	4.153149	4.393587	4.484059	4.330366	4.589229	4.502444	4.618176	4.352338	4.32826	4.371727	4.27904	4.217294	4.439886	4.459235	4.43094	4.200948	4.719505	4.319206	4.881781	4.501105	3.965755	4.297754	5.384927	4.563486	4.518837	4.421444	4.651948	4.237333	3.840127
"1552834_at"	5.05714	4.94123	5.085956	5.085956	5.118373	5.10387	4.867099	4.962931	5.120344	4.812227	5.111463	5.014883	4.725309	4.776782	5.009485	5.260581	4.597401	5.131495	4.50274	5.137333	4.62473	4.918774	5.240587	5.035265	4.951804	5.617608	5.423958	4.784314	4.949995	4.597651	4.804864	4.318395
"1552835_at"	3.212225	3.038695	3.149285	3.151293	2.803266	3.134056	3.038658	3.325597	3.089986	2.712096	3.650991	3.118252	3.17404	2.802519	3.446445	3.437655	3.206665	3.398856	3.017463	2.917166	3.089986	3.273093	3.591	2.613797	2.620474	4.171684	3.429139	3.279945	3.510961	4.284285	3.14981	6.381933
"1552836_at"	4.286052	4.58606	4.63248	4.444487	4.693547	4.743981	4.717061	4.594572	4.860141	4.602043	4.532355	4.698636	4.457077	4.669513	4.553604	4.861005	4.229909	4.380706	5.072746	4.656929	4.379457	4.624036	4.659482	4.507091	4.036769	5.937332	4.794607	4.261948	4.46061	4.47865	4.305826	4.463806
"1552837_at"	1.889869	1.551215	1.708365	1.584653	2.130648	1.665062	1.847019	1.776378	1.927677	1.750449	1.998734	1.721344	1.619928	1.645057	1.670379	1.706913	1.779695	1.806805	1.782753	1.792799	1.694781	1.61509	1.784656	1.819733	1.920916	1.879685	1.661859	2.030999	1.678731	1.779695	1.974227	3.744767
"1552839_at"	2.701607	2.509326	2.701857	2.553047	2.641266	2.63368	2.506356	2.811917	2.379889	2.65086	2.451152	2.780694	2.424402	2.39456	2.741346	2.542341	2.173864	2.843381	2.60023	2.62714	2.080696	2.507799	2.381592	2.371927	2.509337	3.744609	2.452541	2.314077	2.509589	2.420055	2.201169	2.314077
"1552841_s_at"	2.263031	2.669366	3.052119	2.450145	3.3748	2.69202	2.259418	2.650424	2.522092	3.004381	2.587526	2.654428	2.319474	2.490865	2.425105	2.830056	2.519828	2.66725	3.194743	2.337161	2.801439	2.720735	3.338919	2.509448	2.410896	2.874825	2.265404	2.146646	2.238628	2.759593	2.384618	5.270741
"1552842_at"	4.086249	4.174119	4.01634	4.020585	4.002519	4.433575	3.997158	4.321983	3.913479	4.076072	4.099704	3.961062	3.881469	3.857833	3.777559	3.984137	3.815604	3.968459	3.710183	4.079455	3.956196	4.551759	4.219346	3.63304	3.808185	4.374148	4.466931	3.92127	3.994219	4.285752	3.954093	4.690261
"1552843_at"	2.1736	2.701031	2.947754	2.369972	2.151153	2.664051	2.185725	2.144585	2.953252	2.247257	2.80917	2.413079	2.27281	3.249107	2.592232	2.514161	2.22002	2.672498	2.476157	3.012623	2.308139	2.775924	2.446123	2.538235	2.460076	3.994414	2.554993	3.354785	3.502104	2.555077	2.694453	4.456141
"1552845_at"	5.564569	5.989663	5.945328	5.969409	5.763379	5.785463	5.980134	5.818715	6.674513	5.915516	5.906292	6.103557	7.428278	6.908703	6.689494	7.09567	6.713626	7.032865	6.495368	8.934062	7.312815	6.694743	5.637491	7.713996	6.176774	5.158562	5.820506	6.672505	6.301858	4.476745	5.772071	4.531845
"1552846_s_at"	5.295648	5.37919	5.539497	5.57246	5.690836	5.570147	5.271592	5.520395	5.661021	5.537171	5.855502	5.384986	5.31195	5.487332	5.371488	5.768988	5.666903	5.232366	5.522184	5.263735	5.198675	6.472966	5.373116	5.758622	5.372199	6.961557	5.463182	5.306141	6.661992	5.797857	5.064981	5.218677
"1552848_a_at"	2.373044	2.730112	3.090608	2.725019	2.990813	2.400658	2.625237	2.8827	2.823756	2.807786	2.883039	2.450737	2.519259	2.438962	2.671965	2.673517	2.487785	2.158939	2.580446	3.527883	2.815584	2.684349	2.386852	2.987084	2.613696	3.739954	2.98296	2.476723	2.53229	2.518002	2.493179	4.921843
"1552849_at"	1.89174	1.995638	2.131337	2.063353	2.259362	1.966723	1.962924	2.383152	1.836434	2.079019	1.897661	1.811862	1.850916	1.917073	2.028006	1.773308	2.680053	1.816925	1.720392	2.028006	1.886715	1.823047	1.962924	1.706068	2.013365	2.336034	1.921276	2.127072	2.030343	1.934054	1.868314	3.366859
"1552851_at"	1.978595	1.986385	2.214908	1.910372	1.96535	1.971037	1.997172	2.150509	2.02218	2.008105	2.244776	2.030787	1.848628	2.033137	1.917011	2.038006	1.861088	2.034985	2.502183	2.080355	2.13262	2.176763	2.251476	2.076383	1.861318	2.20722	1.824164	1.895086	2.238629	2.901505	1.926508	3.637732
"1552852_a_at"	2.157893	2.067025	2.290794	2.102386	1.93523	2.242157	2.117716	2.123761	2.120248	2.067699	1.874783	2.526877	1.916805	2.010625	1.898081	2.047611	1.804418	1.983662	1.998368	2.005647	2.020094	1.921568	2.167907	2.115663	1.985816	2.202677	2.368214	1.921568	2.252013	2.202724	2.000238	4.014987
"1552853_at"	4.335763	4.536698	4.536256	4.256789	4.70001	4.401616	4.195964	4.711538	4.913151	4.491313	4.650331	4.710553	4.138947	4.343998	4.243782	4.477957	4.209218	4.785196	4.580566	4.694106	4.54886	4.877935	4.361998	4.665685	4.331395	5.84792	5.041843	4.427665	5.131526	3.71464	4.388759	6.526752
"1552854_a_at"	4.163209	3.704278	4.033389	3.787619	4.035541	3.907022	3.834355	3.829621	4.054543	3.915574	3.923841	3.991034	3.683113	3.70511	3.767424	3.765596	3.481366	3.650829	3.558294	3.662321	3.62921	3.915301	3.820537	3.549549	3.78195	4.012131	3.580975	3.580561	4.299428	3.313838	3.649467	4.711252
"1552856_at"	2.776228	2.925893	3.213527	2.784084	2.914734	2.657163	2.555073	3.140516	2.652218	2.731427	2.365539	2.709941	2.392056	2.398321	2.46005	2.72131	2.556302	2.747797	2.314253	2.571894	2.396285	2.618881	2.880714	2.387655	2.384987	3.639951	3.03944	2.489235	2.758989	2.601226	2.538633	3.324666
"1552857_a_at"	3.398474	3.183041	3.520288	3.452559	3.596603	3.185004	2.879143	3.82653	3.365547	3.219571	3.342306	3.309972	3.175671	3.077183	3.108873	3.399079	2.862515	3.356674	3.123067	3.426767	2.747749	3.632434	3.30226	3.369313	2.999546	3.631469	3.360671	3.177067	3.552456	3.270529	3.260354	4.45482
"1552858_at"	1.911512	1.702951	2.06654	1.793591	2.068528	1.847038	1.840088	1.953406	1.841513	1.889603	1.852255	1.762215	1.797821	2.168322	1.966063	1.758504	2.022423	2.452541	1.966449	2.117763	1.813458	2.288633	1.892135	1.93316	2.201928	2.094707	2.244288	1.969649	1.788392	1.829274	1.66246	4.859171
"1552860_at"	3.148922	3.199093	2.947754	2.918055	3.143903	3.298573	2.760808	3.328804	3.162904	3.451336	3.100696	3.257829	2.948574	3.059781	3.084314	3.843166	2.851029	3.188566	3.203972	2.815776	2.892446	3.502424	3.419821	2.981257	3.32738	3.40403	3.454984	3.230713	3.240846	3.346335	3.199292	4.933985
"1552862_at"	3.99264	4.035734	3.301702	3.655843	3.286183	2.965055	3.471413	2.967382	4.663622	4.303198	3.689326	3.76115	4.342054	4.505681	4.119873	4.036721	5.892129	4.056824	5.018006	4.392293	5.168945	4.455497	3.034899	4.94181	3.914299	4.25434	4.544276	3.816078	4.055553	5.451835	3.926148	4.701465
"1552863_a_at"	6.57885	6.719976	6.909487	6.542896	6.816119	6.611302	6.368509	6.654582	6.550851	6.447729	6.47057	6.620342	6.463863	6.42117	6.644553	6.580961	6.359057	6.765684	6.249909	6.782792	6.074784	6.334274	6.911326	6.407172	6.71251	7.439102	6.412075	5.764907	5.936472	6.118978	6.305623	5.390441
"1552865_a_at"	4.647387	4.608611	4.510314	4.261748	4.656873	4.228604	4.063071	4.741119	4.512011	4.289057	4.348987	4.34486	4.438467	4.199848	4.180248	4.743098	3.907237	4.338401	4.094522	4.374727	4.476332	4.762165	4.269505	4.422419	4.393438	5.83765	4.649247	4.173404	4.332309	4.804293	4.171523	4.891197
"1552867_at"	6.345637	4.796366	5.432074	6.424053	4.744567	5.877151	5.546777	5.412079	4.80593	3.801404	6.362238	5.01743	6.451667	6.688918	6.384098	5.512456	5.592355	3.844385	6.077319	5.77372	5.42626	5.749346	4.928345	5.433996	4.446141	3.138534	3.14982	5.323165	5.755324	4.8089	6.097539	3.998831
"1552868_at"	5.890439	5.863231	5.790588	5.480403	5.874436	5.970262	5.715477	6.097128	5.740769	5.762275	5.744446	5.900642	5.527231	5.756109	5.636854	5.990515	5.647305	5.502229	5.635851	5.645991	5.270103	6.187395	5.707375	5.548602	5.659906	6.028352	5.585925	5.592944	5.860693	5.703718	5.71787	4.594484
"1552870_s_at"	1.989051	2.074673	2.269243	1.706686	2.239599	1.959157	1.778932	1.973705	1.641667	2.013945	2.290377	1.838779	2.018506	2.094718	1.955094	1.673201	2.201071	2.035411	2.035495	1.879413	2.080647	1.964781	2.026226	2.489959	2.057885	1.991636	2.054848	2.929674	2.15523	2.088893	2.238628	2.606906
"1552872_at"	4.918603	4.74546	4.810704	4.732253	5.135915	4.736324	4.718552	4.833869	4.68715	4.724416	4.82478	4.921756	4.597713	4.421936	4.733727	4.93453	4.581084	4.936296	4.444513	4.577057	4.406854	4.835833	5.162684	4.675532	4.358463	4.882308	4.966636	4.441948	4.717804	4.603377	4.692653	2.913109
"1552873_s_at"	5.639187	5.719378	5.558802	5.702162	5.894566	5.61211	5.538531	5.513545	5.523039	5.39083	6.026415	5.557226	5.243831	5.27161	5.504094	5.083846	5.365603	5.375978	5.007656	5.387122	5.237596	5.541749	6.028726	5.106512	5.195891	6.473885	5.6152	5.134274	5.907908	5.873589	5.454213	3.637732
"1552875_a_at"	2.014302	2.180995	2.090391	2.31058	2.36328	2.164726	2.114702	2.224669	2.107297	2.235721	2.078158	2.308562	1.912478	1.928293	2.057526	2.064882	2.120034	2.345662	2.2562	2.430235	2.022339	2.072846	2.431433	1.955149	2.105104	2.157379	2.021641	1.556493	1.725132	2.121666	2.073536	4.568054
"1552876_at"	2.624546	2.423045	2.643923	2.453795	2.784239	2.83789	2.767363	2.769604	2.801945	2.572178	2.985975	2.749114	2.465928	2.498151	2.590361	2.622059	2.372375	2.560904	2.849439	2.794595	2.996358	2.630822	2.326509	1.829655	2.833822	3.581433	3.12689	2.613453	2.373781	2.543555	2.329799	4.442472
"1552877_s_at"	5.148278	5.048071	5.230329	5.153581	5.139043	5.46336	4.96669	5.249686	5.233276	5.097949	5.179245	4.972652	4.779024	4.847119	4.912834	5.263237	4.605875	5.135825	4.86657	4.915405	4.743578	5.501293	5.309689	4.687459	4.881351	5.643372	5.364434	5.062317	5.263237	4.91136	4.834146	3.64744
"1552878_at"	2.580817	2.807135	2.4354	2.177838	3.113749	2.580817	3.320018	2.28033	2.152463	2.220774	2.163082	2.191	1.990734	1.804322	2.979766	1.897124	2.096878	2.269079	2.652332	2.183391	2.178389	2.14973	1.9785	2.317472	2.565596	2.207598	2.152463	1.840592	2.22454	2.221555	2.38647	2.438582
"1552879_a_at"	4.523695	6.097817	4.042069	3.762001	4.552488	4.588656	4.513481	3.766837	3.884203	3.589566	3.285853	3.839643	3.688609	3.597816	5.163241	3.611253	3.748524	3.657287	4.657649	3.481858	3.47909	4.561007	3.377276	4.679272	3.87763	4.358856	4.410985	2.959818	4.305702	4.189608	3.726813	3.497784
"1552880_at"	6.545051	5.793302	5.615381	6.219084	5.577951	7.146673	6.14961	5.339823	8.068671	6.412536	3.677115	6.288313	6.496462	6.117389	6.394357	7.165952	5.053211	8.173752	6.883167	6.312352	6.875299	2.65895	5.765487	7.724069	6.003918	3.313074	4.128989	5.349795	3.745782	3.250172	5.715812	4.189853
"1552882_a_at"	3.817704	3.68888	3.597606	3.235167	3.775496	3.822966	3.490486	3.801461	3.597309	3.728648	3.290184	3.506458	3.432233	3.232617	3.499296	3.654501	3.370539	3.570987	3.910731	3.703719	3.249027	3.49448	3.632919	3.110167	3.680128	3.459461	4.013757	3.122072	3.2575	3.445691	2.949306	5.218323
"1552884_at"	4.209218	3.831589	4.549065	3.984098	4.47506	4.177786	4.041099	3.994674	4.049307	4.506684	3.66775	4.240995	3.824187	4.241969	3.889948	4.132883	3.311831	4.622484	3.851194	4.319939	3.993462	4.035594	4.632025	3.944398	4.631453	3.818064	3.685965	3.647616	3.990673	4.156024	3.682993	6.150707
"1552885_a_at"	5.909999	5.836427	6.317421	5.78874	6.084038	5.971503	5.753963	6.148111	5.995811	5.90687	5.77788	5.816612	5.999189	5.711411	5.990848	6.080209	5.642069	5.956388	5.840448	5.83145	5.864916	5.914246	6.028527	5.827347	5.899374	6.849593	6.099656	5.485661	5.681273	5.611998	5.673972	5.734141
"1552887_at"	3.534189	3.811481	4.142936	3.506621	3.803552	3.570809	3.515765	3.518602	3.762509	3.477156	3.834493	3.739357	3.393567	3.527743	3.60429	3.749861	3.506621	3.37665	3.237612	3.668206	3.519438	3.573453	3.723506	3.390687	4.470306	4.39091	3.527542	3.536995	3.229489	3.3894	3.392692	3.426949
"1552889_a_at"	7.669896	7.689806	8.088085	7.472405	7.935577	7.895555	7.529121	7.701899	7.656943	7.583153	7.807996	7.762278	7.618913	7.393587	7.548448	7.45013	7.169015	7.394003	7.359825	7.261961	6.992883	7.82058	8.05856	7.59216	7.59384	8.217459	7.644792	7.139096	7.410072	7.089341	7.576511	7.186404
"1552890_a_at"	3.820005	3.519122	3.698937	3.849317	3.553616	3.900136	3.676075	4.058933	3.028778	3.625731	3.731956	3.617634	3.44199	3.076023	3.769663	3.638838	3.250652	3.558511	3.241116	3.663145	3.360456	3.387919	3.510183	3.015326	3.664093	3.491049	3.409507	3.345397	3.618936	3.282752	3.551265	4.921131
"1552892_at"	4.877142	5.104791	4.816776	4.846814	4.751717	4.831089	4.823834	4.82813	5.088113	4.782276	5.080448	5.104239	4.817394	4.638453	4.846816	5.092617	4.666746	4.916104	4.773243	4.909893	4.80937	4.732453	4.779183	4.532914	4.643623	5.709058	5.436878	4.743171	4.731395	4.425263	4.68846	4.232523
"1552893_at"	5.827473	5.705861	6.248531	5.502559	5.71235	5.614343	5.518883	5.758086	5.719709	5.540013	5.38872	5.624547	5.396312	5.283972	5.428919	5.661729	5.225715	5.533747	5.457026	5.509812	5.834991	5.754551	5.935188	5.351984	5.891166	6.374841	5.99033	5.064489	5.880276	5.32008	5.336392	6.256867
"1552895_a_at"	2.625142	2.299455	2.197682	2.238628	2.19414	2.576628	2.352637	2.449564	2.376817	2.48864	2.452489	2.299455	2.456784	2.208813	2.536694	2.46108	2.369742	2.634952	2.486937	2.30803	2.174299	4.187684	2.196522	2.515441	2.677493	2.672497	2.959148	3.563778	2.953028	2.425444	2.180033	5.396538
"1552897_a_at"	2.186084	2.907879	2.427643	2.082078	2.319571	2.01365	2.12165	2.238628	2.518612	2.247116	2.581621	2.293821	2.187113	2.11065	2.45253	2.759307	2.506166	2.259702	2.209338	2.375624	2.275091	2.691984	2.414091	2.464759	2.384512	2.97527	2.897664	2.321542	2.759665	3.992955	2.213799	4.411709
"1552898_a_at"	2.380694	2.299455	2.592053	2.283737	2.913295	2.522834	2.449069	3.076044	2.359303	2.419973	2.901505	2.312299	2.400324	2.408418	2.525556	2.605467	2.300749	2.372037	2.591358	2.449069	2.354969	2.3785	2.57453	2.666694	2.431443	3.050505	2.604256	2.374684	2.451406	2.549741	2.299455	3.688481
"1552899_at"	2.204461	2.282797	3.135797	2.293777	2.448531	2.347783	2.197121	2.782373	2.489192	2.191852	2.328654	2.376083	2.147949	1.916181	2.282121	2.312059	2.10172	2.541137	1.978827	2.152477	1.886715	2.374094	2.545386	2.1989	2.877161	2.606906	2.043828	1.985331	1.739016	1.825423	2.238	3.981191
"1552900_a_at"	2.000092	2.110999	2.288244	1.900436	2.20783	2.146934	1.979481	2.077946	2.2397	2.003085	2.302873	2.192846	1.986385	1.661053	2.030744	1.989816	2.10271	1.78908	2.2562	1.916213	1.821517	2.113662	2.14183	1.957862	2.05829	2.671944	2.365504	2.089463	1.999629	1.737411	1.934246	5.357347
"1552902_a_at"	3.332309	3.711571	3.437073	3.606122	3.672828	3.766086	3.388026	3.496212	3.42769	3.367237	3.434364	3.352525	3.239118	3.423755	3.430651	3.692303	3.003518	3.253973	3.746238	3.52523	3.328827	3.646251	3.088975	3.219038	3.603638	4.216181	3.463112	3.706248	3.135714	3.149211	3.403999	6.192153
"1552903_at"	3.872446	3.313541	3.372321	3.29448	3.721755	3.275516	3.400465	3.932456	3.550903	4.440523	3.458407	3.530602	3.522333	3.728105	3.478328	3.540858	3.415004	3.520483	3.037575	3.860919	3.199915	3.4757	3.845889	3.550903	3.292192	3.930876	3.825477	3.305172	3.326611	3.522333	2.835376	4.581546
"1552904_at"	1.673383	1.815763	1.840592	1.701718	1.732727	1.603983	1.691511	1.974869	1.744875	1.811228	1.725818	1.748339	1.646772	1.678494	1.910864	1.802921	1.732377	1.887779	2.46682	1.718433	1.557318	1.815763	1.804854	2.097576	1.941346	2.152936	1.737602	1.848528	1.757935	1.870675	1.7493	4.935124
"1552906_at"	1.783163	1.859979	1.893902	1.928964	1.931195	1.824774	1.864902	1.961915	1.693027	1.901452	1.659178	1.704826	1.74159	1.755442	1.776443	1.827738	2.010178	1.983662	1.870486	1.826416	2.156569	1.901883	2.181193	2.292982	2.061999	1.953242	2.463707	1.934854	1.857638	1.91793	1.842843	5.863317
"1552908_at"	2.152411	1.858021	2.835726	2.111272	2.150415	2.072263	2.023275	1.681731	1.950197	2.093795	2.192499	1.924547	1.814005	2.199107	1.875217	2.06781	2.000236	1.77028	2.234938	2.354994	2.001381	2.642251	2.258446	1.93155	2.057555	2.639559	2.659621	2.085216	2.274609	2.116083	1.893425	3.754104
"1552910_at"	3.887062	3.874002	3.886012	4.25783	3.942491	3.444392	4.255383	4.037445	3.359503	3.434101	3.465784	3.392555	3.386737	3.116169	3.28476	3.377771	3.055132	3.356822	3.488402	3.435181	3.442407	3.508246	3.472153	3.369925	3.313673	4.508886	3.777541	3.40545	3.426269	3.225813	3.240538	5.394144
"1552911_at"	4.144022	4.217556	4.109276	4.119502	4.330046	4.417765	4.162548	4.380999	3.985332	4.04593	3.861223	4.094454	4.179845	4.000926	4.12413	4.093291	3.792902	4.296664	4.129596	4.169188	4.205374	4.510689	4.313169	3.960674	3.965076	4.616783	4.666925	4.204951	3.800417	3.878991	4.075776	5.622144
"1552912_a_at"	2.1247	1.800294	2.28014	2.115239	2.300163	2.329025	2.258191	2.215742	2.0707	2.247355	2.251947	2.264929	2.091615	2.029516	2.204525	2.025066	2.166035	2.029953	2.216142	1.92119	2.377331	2.267688	2.194355	2.169909	2.295409	2.48044	2.204742	2.489192	1.878866	2.238629	2.215111	3.676413
"1552913_at"	1.951502	1.834222	1.678494	1.816777	1.931195	2.045424	1.847161	2.129222	2.01971	1.957126	1.968045	1.876271	1.827013	1.915654	1.86595	1.825423	1.906688	1.934979	2.060151	2.042172	1.947873	2.0345	1.973786	2.114007	1.829922	2.326047	2.004197	2.05225	1.822786	1.841328	1.933954	3.787858
"1552914_a_at"	4.35802	4.60595	4.677106	4.326107	4.397626	4.490507	4.79054	4.375851	4.370584	4.939357	4.538961	4.233813	4.315567	3.998621	4.280943	4.252287	4.505571	3.950893	4.149199	4.646518	4.313351	4.516437	4.16189	3.805735	4.063089	5.01141	3.848084	4.303411	4.268934	3.777342	4.319998	4.921843
"1552915_at"	4.170903	3.845178	4.827371	3.743835	4.058049	3.937465	3.928895	3.33551	3.757678	3.876781	3.394918	4.203887	3.527989	3.710893	3.42941	3.844734	3.284377	4.089051	3.366884	4.398867	3.814579	3.515978	4.039618	4.608133	4.22035	3.890851	3.871809	3.298327	3.355306	3.31987	3.212036	5.003472
"1552917_at"	3.732375	3.698937	3.456769	3.713056	3.711935	4.017272	3.613498	4.109678	3.832695	3.832695	3.774934	3.924226	3.656658	3.555154	3.808497	3.799336	3.369004	3.908408	3.939999	3.849132	3.489436	3.819835	3.991127	3.686121	3.584148	4.342464	3.761161	3.385496	3.590714	3.404149	3.622231	5.186816
"1552919_at"	1.857753	2.23614	2.091526	2.082794	2.344412	2.178444	1.881637	2.113541	2.12409	2.113541	2.038522	2.046571	2.129796	1.832663	2.036005	2.033754	1.967254	2.108803	2.131113	2.114328	2.20683	2.136065	2.923823	2.139292	2.124907	2.634716	2.167159	1.994005	2.442266	2.504498	2.030801	3.69846
"1552921_a_at"	3.64633	3.61497	3.320201	3.644097	3.192884	3.642612	3.379546	3.90973	3.680054	6.416391	3.369021	4.132915	4.030919	3.18385	3.847207	3.314018	5.708237	4.967008	4.449437	5.607228	4.241489	3.758271	3.892888	5.770024	4.293505	3.497639	3.286433	4.240772	3.77588	3.632223	3.600417	3.557954
"1552922_at"	2.336183	2.218906	2.444803	2.11235	2.530235	2.251707	2.235922	2.695436	2.147825	2.392638	2.172121	2.146555	2.144832	2.079769	2.236301	2.29476	2.398321	2.23034	2.373791	2.179986	1.886715	1.949343	2.460307	2.354245	2.216008	3.552867	2.368271	2.226578	2.129514	2.21141	2.142123	4.921843
"1552923_a_at"	3.923254	4.022556	4.114419	3.760628	3.758625	3.90494	4.112962	3.858855	4.074195	4.086582	3.476906	3.923362	3.91034	3.743446	3.87885	3.966117	3.440943	3.902098	4.011694	3.993585	3.801102	4.493796	4.144022	3.294475	3.993462	4.164558	4.345025	3.879351	3.68277	3.989815	3.843492	5.609927
"1552924_a_at"	5.231627	5.583586	5.634583	5.422874	5.198827	5.457224	5.316706	5.53768	4.857493	6.489932	5.419333	5.66307	5.796906	4.23	5.452016	6.778223	4.624089	5.009467	5.214079	6.349335	5.855255	6.915762	6.260097	5.142356	6.648402	4.343251	5.51972	6.507207	4.988411	5.480825	5.388485	4.139131
"1552925_at"	3.099455	3.104109	3.585983	3.231723	3.896051	3.39159	3.044313	3.277585	3.126974	3.004459	2.919243	3.346404	3.398342	3.291512	3.116506	3.317793	3.236051	3.159163	3.357081	3.252871	3.040608	3.192114	3.599613	3.220601	3.290941	3.387897	3.15181	3.091367	3.003518	3.486166	2.883587	5.634788
"1552927_at"	3.020273	2.465304	2.735379	2.828861	2.29271	2.712342	2.814056	2.482286	3.433561	3.933996	2.686938	3.164818	2.700969	2.861207	2.6897	3.043271	5.514418	3.40021	3.402093	3.150624	3.548618	3.215975	2.805791	3.073701	3.205092	2.675217	2.747035	5.274902	3.298256	3.0168	2.737411	3.999247
"1552928_s_at"	3.066405	2.57324	2.918027	2.843174	2.834078	2.770605	2.704931	2.589261	4.787956	5.223868	3.885073	3.256881	3.352581	3.671771	3.437333	3.907357	6.407445	4.270651	4.275124	3.911802	4.08184	6.246823	2.997603	3.599196	3.612553	3.0546	2.587209	6.892278	5.338198	4.425216	3.019379	5.587776
"1552929_at"	2.559183	2.610284	2.397805	2.637022	2.443006	2.746903	2.672239	2.714057	2.924027	2.733257	2.517706	2.709899	2.303346	2.518586	2.581677	2.616143	2.658359	2.890984	2.583158	2.824849	2.619512	2.82951	2.338357	3.018431	2.380694	2.889443	3.043779	2.556328	2.576473	2.883413	2.509843	6.37048
"1552930_at"	4.921266	5.233667	4.700041	4.971498	4.932212	4.850439	4.695662	4.921843	5.236644	5.149907	5.470228	4.968143	5.58842	5.086436	5.172316	5.241152	4.914457	5.082169	4.636733	4.961304	5.178392	5.662744	4.984742	4.858019	4.804068	5.494676	5.34453	5.586975	5.112533	6.728965	5.03701	4.769009
"1552931_a_at"	5.636848	6.194696	4.512583	5.830583	5.522613	5.626111	5.532639	4.856306	4.451589	6.500241	2.387793	5.487534	5.291927	4.18255	4.716533	5.223501	4.682872	4.595422	5.511051	5.515118	6.236169	3.221115	5.279656	5.71971	4.881944	3.019378	2.72841	4.476376	3.455034	3.402953	4.362077	2.606906
"1552932_at"	3.316514	3.133805	3.072693	3.109632	2.790406	3.520292	2.679436	3.211963	3.178475	2.94434	2.747007	2.723352	2.99033	2.664772	3.128456	3.105981	2.816818	3.14075	2.899207	3.175768	3.142199	2.845555	3.053486	3.52165	3.281351	3.759068	3.371418	2.660115	3.081779	2.666351	3.114488	2.606906
"1552933_at"	2.37968	2.483069	2.938451	2.325782	2.848645	2.451026	2.36096	2.742056	2.258409	2.599267	2.644952	2.497786	2.262274	2.202156	2.283902	2.553316	2.176088	2.72841	2.333987	2.248492	2.452541	2.584218	2.569442	2.042968	2.264571	4.087553	2.48991	2.329042	2.174803	2.392117	2.357736	3.328709
"1552935_at"	3.780638	3.789047	4.494347	3.877781	4.1891	3.910704	4.005287	4.21037	3.83948	3.71907	3.951067	4.114574	3.764343	3.587023	3.822855	3.796692	3.382517	3.755139	3.787026	3.973129	3.900216	3.841379	3.771644	3.738578	3.93344	4.892345	4.24139	3.744268	3.877213	3.872467	3.889994	4.159652
"1552937_s_at"	4.375739	4.748533	4.551084	4.444487	4.150031	4.195333	4.455865	4.895889	5.233485	4.346699	5.545949	4.890471	4.644843	4.229243	4.630096	4.083946	4.919403	4.762453	4.959556	5.097137	4.878777	5.810986	4.334806	4.530026	4.775806	5.245156	5.488228	5.366224	5.417547	4.784412	5.094524	5.546559
"1552938_at"	3.843672	3.956199	4.19992	3.636726	3.938514	3.531209	3.622031	3.599223	3.822194	3.669006	4.030843	3.889405	3.644294	3.956081	3.776606	3.88804	3.46563	3.950893	3.611091	4.018148	3.751609	3.95858	4.494778	3.929099	3.810529	4.420076	4.192884	3.850376	3.827585	4.081066	3.719908	4.921843
"1552939_at"	1.7809	1.717519	1.912588	1.64521	1.931195	1.949289	1.826906	2.458296	1.933251	1.933769	1.65287	1.770843	1.685357	1.987662	1.882353	1.904451	1.86847	1.795624	2.380066	1.911088	2.378015	1.902475	2.087414	2.088878	1.915617	2.165289	2.161166	2.398321	2.199849	1.843311	1.903467	4.775461
"1552940_at"	2.893576	3.047498	3.089207	2.769769	3.342693	2.706483	2.569298	2.990701	2.970211	2.525371	2.435526	3.027789	2.461093	2.716341	2.71975	2.64225	2.34622	2.70732	2.8135	2.725619	2.621348	2.410125	2.865865	2.929432	2.570641	3.49979	3.085669	2.624072	2.750055	2.571474	2.263052	4.047155
"1552942_at"	4.376369	5.085551	4.64753	4.352869	4.979364	4.58719	4.639632	4.680449	4.563475	4.439678	4.129343	4.412195	4.654644	3.924187	4.665379	4.532483	3.676191	4.4875	4.549998	4.512152	4.313352	4.872132	4.06647	4.317694	4.42475	5.208111	4.378441	3.960756	3.901401	4.158622	4.073902	4.704175
"1552943_at"	2.183728	1.848798	2.446082	2.028735	2.040616	1.80812	2.010575	2.391123	1.822439	1.962186	1.914926	2.051493	1.969615	1.887478	1.887121	1.842201	2.027387	2.19034	2.030802	2.13612	1.939255	1.891016	2.230248	2.119248	2.100596	3.250352	2.11108	1.934626	1.819416	2.347057	2.024072	5.879952
"1552944_a_at"	7.082076	7.164825	7.363798	6.862292	7.408587	7.275884	6.891221	6.937688	7.195225	7.06088	7.002707	7.193137	6.810148	6.789536	6.905056	6.973619	6.766451	7.078403	6.859089	6.930281	6.7089	7.148588	7.268502	7.07139	7.079754	7.140819	7.448783	6.587026	6.855377	6.922514	6.917068	6.190826
"1552946_at"	2.446139	2.861134	2.816185	2.283628	3.023529	2.704615	2.597394	2.579267	2.857977	2.762054	2.953387	2.580865	2.610382	2.610382	2.426141	2.633133	2.546595	2.605646	1.863409	2.533569	2.452541	2.952669	3.20939	2.732534	3.183434	3.266387	2.533569	2.47406	2.32953	2.420084	2.489097	5.182983
"1552947_x_at"	3.1734	2.727729	2.826483	2.585496	3.182014	3.135282	2.833315	3.237283	2.924027	2.880188	2.782596	3.041138	2.947266	2.928952	2.803178	3.305044	2.677607	2.752224	2.857507	2.845532	2.528196	2.909814	3.273269	3.24026	3.154879	4.339574	3.03944	2.888771	3.05744	2.780234	2.592053	5.306117
"1552948_at"	4.567349	4.594825	4.720942	4.443643	4.65543	4.755572	4.623946	4.921843	4.602008	4.812838	4.705169	4.407292	4.549286	4.480735	4.57543	4.679861	4.424701	4.653172	4.625108	4.928246	4.562347	4.634463	5.12562	4.319215	4.751698	5.136793	4.785289	4.597246	4.87399	4.319602	4.607074	6.209976
"1552950_at"	2.61608	2.295492	2.534081	2.308857	2.217854	2.523114	2.350953	2.153944	2.137619	2.357297	2.160988	2.247105	2.218579	2.220413	2.168662	2.478689	2.105319	2.102131	2.198228	2.852471	2.631097	2.136097	2.493541	2.581041	2.348657	2.44176	2.056414	2.482103	2.550881	2.048281	2.475306	6.142153
"1552952_at"	2.380501	2.350682	2.95635	2.236522	2.091091	2.286572	1.978037	2.101757	2.215199	2.182873	2.437851	2.454368	2.163224	3.318382	2.273165	2.242971	2.62272	2.452541	2.383087	2.191961	2.824187	2.2292	2.33743	1.981672	2.42326	3.248844	2.691195	2.426296	2.405923	1.982766	2.332385	3.62743
"1552953_a_at"	3.990474	3.698937	4.096293	3.551871	3.751102	3.953424	3.855455	4.011882	4.318688	3.923731	3.669642	3.866338	3.635154	3.748598	3.915927	3.974136	3.68324	3.753411	3.829343	4.172123	3.612059	4.140964	4.015346	3.843886	3.850837	4.712807	4.092079	3.4988	3.602579	3.675699	3.725801	4.251335
"1552954_at"	3.118163	3.371314	2.60749	3.343696	3.247164	3.032332	2.934336	3.375309	3.162029	3.623859	3.214552	2.873959	3.068186	2.8571	4.568505	3.01723	4.171691	3.039826	3.190397	3.122563	2.763979	7.139064	5.59622	2.732534	2.827552	3.946584	3.287969	3.680396	3.157092	2.881588	2.947381	4.912671
"1552955_at"	4.867661	4.881606	5.064053	4.790742	4.873219	4.847832	4.627758	5.148042	4.815059	5.069407	5.019355	4.818461	4.713724	4.624718	4.852888	5.010125	4.312855	4.857834	4.796686	5.031722	4.73911	4.762165	4.884764	4.52062	4.688053	5.809098	5.291411	4.904312	4.32743	4.552781	4.488655	4.134565
"1552957_at"	2.740974	3.064515	2.588586	2.67998	2.228988	3.401473	2.612325	3.019351	2.442284	2.092182	2.39377	3.313218	2.839101	4.568009	2.759879	2.834889	2.704834	2.09515	1.996275	3.206665	3.625009	2.335591	1.819338	2.58966	2.027126	3.234301	4.757936	4.188374	2.897977	2.179786	2.513309	3.935525
"1552960_at"	4.214414	4.504707	4.374001	3.78621	4.05299	4.002642	4.183035	3.96321	4.213997	4.151077	4.213764	4.030334	3.883315	3.646988	4.082279	4.231191	3.822223	4.013011	4.044808	4.303086	4.524647	4.378938	4.144022	3.592227	3.993462	5.035844	3.787253	3.839506	4.358886	4.10295	3.962334	3.827577
"1552961_at"	3.021029	3.0925	3.174765	3.155321	3.265368	3.199075	3.155321	3.120353	3.10498	3.037124	3.314261	2.860454	3.311496	3.131459	3.093019	3.368234	3.069009	3.060242	3.356273	3.514608	3.10498	3.414378	3.138946	3.184107	3.193982	4.000955	3.286159	3.007279	3.395371	3.037892	2.964392	3.941079
"1552964_at"	4.196885	4.126382	4.449451	4.122938	4.177588	4.157413	4.096957	4.193583	4.266703	4.04755	4.409402	4.229176	4.198062	4.184456	4.117457	4.205098	4.232658	4.089073	4.209977	4.306041	4.104694	4.572346	4.210491	3.614024	4.238093	4.461019	4.283321	3.863533	4.245124	3.973482	4.142591	5.680557
"1552965_a_at"	3.411654	3.158448	3.203269	3.1035	2.843671	3.052675	3.051711	2.792612	3.339193	3.226045	3.527507	3.251111	3.030434	2.905746	2.986098	3.109627	3.094971	3.288213	3.584848	3.206665	3.060548	3.404133	2.958376	2.76726	2.862058	3.485404	3.669185	3.19973	2.981403	3.224191	2.986011	4.550208
"1552967_at"	4.109396	4.677431	4.67687	4.045249	4.079919	4.295586	4.114069	4.341143	4.129942	4.061513	4.077707	4.158311	3.922333	3.913656	4.076224	3.899989	3.627431	3.996508	4.309626	4.172123	4.083682	3.957465	4.327251	3.574401	4.243332	4.699469	4.137699	3.993462	3.586217	3.661808	3.829249	4.191174
"1552969_a_at"	2.061999	2.083449	2.496462	2.19062	2.745127	2.031092	1.825423	2.451826	1.973579	2.689434	2.120595	2.438835	2.186113	1.940291	1.761797	2.108723	2.191	2.64517	2.152642	2.340447	1.964951	1.992724	2.171453	2.221165	2.267667	2.61102	2.419336	2.212601	2.171615	2.077266	1.895417	5.293852
"1552970_s_at"	2.322622	2.577725	2.290794	2.26336	2.415548	2.316866	2.50586	2.207676	2.579502	2.471436	2.641761	2.489855	2.460766	2.365618	2.470252	2.221066	2.268523	2.501902	2.493455	2.180435	2.599537	2.826412	2.436481	2.385483	2.774821	2.839714	2.557274	2.595802	2.570795	2.367839	2.329656	3.588407
"1552971_at"	2.339911	2.604052	2.392076	2.202956	2.315541	2.385779	2.320458	2.339911	2.420561	2.328641	2.911377	2.084945	2.211761	2.282086	2.150413	2.413081	2.175924	2.184193	2.095329	2.398321	2.26218	2.732105	2.233796	2.316062	2.742435	2.8035	2.324467	2.230548	2.962329	2.381536	2.29249	2.606906
"1552972_at"	1.800651	1.883736	2.063972	1.781398	1.77528	1.68246	1.635191	1.931326	1.855103	2.165723	1.864398	1.654483	1.697365	1.748387	1.754046	1.700364	1.803689	1.780174	1.754046	1.827664	1.840256	1.847751	1.598937	1.815036	1.615413	2.199742	1.93522	1.812831	1.802753	1.825663	1.867192	5.087307
"1552973_at"	3.410394	3.213091	3.970849	3.171328	3.597461	3.185048	3.051294	3.305738	3.180553	3.345505	3.169398	2.956483	3.024709	2.996216	3.21723	3.213451	3.213598	3.038695	3.631105	3.455869	3.43276	2.88709	3.462487	2.981738	2.660456	3.705016	3.569395	2.763421	3.269833	3.293525	3.019378	2.291654
"1552974_at"	1.792789	1.950983	1.794235	1.732291	1.783947	1.965238	1.74492	1.846843	1.840816	1.634376	1.789634	1.721013	1.758846	1.577764	1.701704	1.6968	1.51829	1.745794	2.356536	1.780861	1.790533	1.923382	1.856405	1.772996	1.813882	2.181413	1.985777	1.819781	1.974869	1.58394	1.622477	5.037584
"1552975_x_at"	1.96401	1.871112	2.245422	1.850608	1.970844	2.096198	1.763177	2.062798	1.9103	2.015403	2.104384	1.934054	1.684185	1.707833	1.787465	1.971469	1.787967	2.150522	2.000306	1.859568	1.975904	2.327065	1.965713	1.924058	1.749845	2.606906	2.602398	2.398321	2.066057	1.933162	2.047663	5.173241
"1552976_at"	4.277454	4.441573	4.238048	4.112488	4.428362	4.33386	3.900941	4.330816	4.172123	4.086582	4.051246	4.246709	4.17007	3.866092	4.023181	4.127138	4.056747	4.30282	4.163061	4.190891	3.924358	3.9678	4.199586	4.321271	4.048346	4.241637	4.399795	3.801727	3.982032	3.678134	3.917797	4.997459
"1552977_a_at"	5.839671	6.753948	4.569715	5.987253	5.551928	6.098721	6.160694	5.071541	5.680725	5.954103	4.966083	4.819556	5.871281	4.489433	5.476119	6.342559	5.70129	5.659589	5.823974	6.606197	5.627483	5.40627	4.867119	5.541633	5.414787	3.950012	5.138277	4.550776	4.872948	5.736434	5.292736	5.226386
"1552978_a_at"	3.457489	3.989665	3.51174	3.520545	3.265129	3.768715	3.449964	3.279569	4.032423	5.280344	3.179495	3.837221	3.953632	3.568163	3.533514	4.124304	3.506429	3.521438	3.581744	4.522518	4.304904	3.963069	3.566044	3.649451	3.706239	4.262344	3.663971	3.733793	4.229645	3.787232	4.106238	4.647068
"1552979_at"	2.16254	2.391799	2.74521	2.087719	2.473048	2.263152	2.276198	2.956822	2.472704	2.181442	2.130952	2.264401	2.133812	2.131461	2.212922	2.040106	2.120412	2.048554	2.203168	2.180435	2.086734	2.701496	2.386954	2.076383	2.273902	2.955132	2.26728	2.273902	1.984606	2.285821	2.028751	6.084966
"1552980_at"	3.427742	3.555876	3.876694	3.269973	3.657235	3.576231	3.035108	2.979741	3.604684	3.398797	2.823091	3.491853	3.07554	3.164537	3.190241	3.529079	3.11227	3.547637	3.065554	3.396443	3.009035	3.221823	3.656942	3.167273	3.078029	4.158636	3.059938	3.219487	3.064777	3.251399	3.213911	6.456695
"1552982_a_at"	3.258619	3.349222	3.51897	3.121053	3.342693	3.393332	2.971256	3.158466	3.403989	3.114078	3.217923	3.298215	3.114893	3.152942	3.513169	3.385143	3.177703	3.328576	2.913314	3.531003	3.15397	3.505245	3.38792	3.271764	3.230093	3.700571	3.243681	3.175759	3.269799	3.305125	3.662916	6.142153
"1552985_at"	3.19041	3.174401	3.330366	3.2057	3.126619	3.016273	2.807806	3.515835	3.300889	3.262983	3.089285	3.239746	3.102478	2.732534	2.971299	3.208292	2.831111	3.243203	3.136649	2.966903	2.934024	2.961557	3.38792	2.956832	3.009305	4.201143	3.306423	3.113958	2.851915	3.291852	2.816849	5.833
"1552986_at"	4.462665	5.016331	4.939937	5.203588	4.781978	4.395325	4.725422	4.502734	4.003952	4.020266	4.150352	4.775012	4.265001	4.295972	4.246628	4.188096	4.031481	4.234006	4.788064	4.46599	3.843228	4.336106	4.067985	4.565017	4.131067	5.687115	4.082119	4.155048	4.317657	4.216823	4.342425	5.99192
"1552987_a_at"	1.843823	1.688797	2.091952	1.881514	1.668693	1.989237	1.914926	1.945244	1.88655	1.955168	1.976492	2.077505	1.806566	1.949496	1.906029	2.011744	1.880076	2.064268	2.127226	1.932488	1.926151	2.034277	1.965785	1.769233	1.866773	2.094133	1.79299	1.629501	1.910864	1.881292	1.835939	3.637732
"1552988_at"	3.018492	2.256404	2.026122	2.106302	2.730055	2.608121	2.792831	2.203664	2.364842	2.018691	2.522254	2.398463	2.053226	2.336254	2.224138	1.986385	2.338885	1.97461	1.932615	2.180435	1.964873	2.776905	2.167862	2.576094	1.999412	2.205893	2.614549	2.269798	2.455156	2.025166	2.40122	5.260783
"1552990_at"	2.730909	2.818428	2.580988	2.576089	2.742787	2.789376	2.885569	2.238629	2.653878	2.842286	2.530638	2.502426	2.570235	2.615783	2.819458	2.68478	2.527633	2.452541	2.232562	2.811177	2.865397	2.694948	2.736855	2.44691	2.88993	3.061864	2.816748	2.395313	2.572871	2.534384	2.601504	3.604759
"1552991_at"	2.857115	3.198328	3.389256	2.69209	3.548854	3.079346	2.673017	3.316354	2.981063	2.882614	3.16217	2.959922	2.901465	2.719581	2.903477	3.358668	2.621392	3.169912	2.892296	3.228135	2.825593	3.507138	3.399879	2.691874	3.015948	4.623748	3.098613	3.008988	3.111264	2.73345	2.873385	3.308725
"1552993_at"	1.858436	1.911965	1.840592	1.840063	2.03596	2.092936	1.897067	1.842291	2.040197	2.128875	2.047222	1.90196	1.948058	1.829377	2.092936	2.025134	2.170461	1.966023	2.009245	1.742227	2.053197	2.058358	1.873776	2.304996	1.815129	2.949938	2.22593	2.157106	2.511064	1.912228	2.608284	4.794917
"1552995_at"	5.477954	5.759032	5.615381	5.59644	5.768268	5.679358	5.23806	5.495356	6.13658	5.174836	5.440598	5.935163	5.211442	4.848866	5.274033	5.486911	5.051236	5.743789	5.165612	5.702339	5.508095	5.766316	5.387524	5.289725	5.605247	6.096965	5.565123	5.180993	4.967907	5.004823	5.105612	4.444556
"1552997_a_at"	4.04757	4.404512	3.926316	3.951655	4.340259	4.089622	3.995753	4.195442	4.032423	3.971219	4.217835	3.982037	3.762653	3.615045	4.103977	4.443644	3.869177	3.674913	3.641622	3.782973	3.582387	4.152595	4.016549	4.073735	3.906769	5.544266	4.369831	3.771545	3.759588	3.808485	3.766083	6.93149
"1552998_at"	2.803581	3.051728	3.618791	2.937873	3.143936	3.106221	2.970366	3.906489	3.19368	3.06632	2.849705	3.159642	2.813505	2.97563	2.859604	3.09497	2.64007	3.207436	2.993373	3.393176	3.229205	3.10406	3.243649	3.067525	3.093397	3.258619	2.72841	2.992342	2.614164	2.717942	2.992342	6.134583
"1552999_a_at"	2.897	2.892718	3.483114	2.905844	3.258771	3.010394	2.716999	3.17754	3.269863	3.225913	3.026598	3.082061	2.787732	2.428962	3.206665	3.40276	2.719881	3.124653	3.157765	3.119198	2.777777	3.078596	3.551984	3.403073	2.95306	3.917825	3.654858	3.470358	3.446002	3.140857	2.999088	5.30547
"1553002_at"	2.85794	2.714306	2.758261	2.504945	2.628791	2.779117	2.736151	2.781445	2.836573	2.483084	2.63392	2.753984	2.471435	2.442676	2.654957	2.673756	2.74672	2.704502	2.623571	2.820656	2.834477	3.043617	2.233796	2.278559	2.533795	3.562194	3.380434	2.47172	2.741563	2.620444	2.686157	5.464659
"1553003_at"	3.391547	3.648515	4.251335	3.419348	3.911699	3.738263	3.580935	3.621819	3.509695	3.267516	3.409248	3.656729	3.65758	3.494744	3.74238	3.519276	3.573319	3.708656	3.386698	3.549613	3.725324	3.765472	3.430672	3.379963	3.419947	4.741519	3.633835	3.446657	3.27845	3.32276	3.334264	3.910487
"1553004_at"	2.808946	2.581362	2.947754	2.572871	2.884926	2.770604	2.575282	2.889979	2.91162	2.549542	2.749616	2.612485	2.58515	2.418687	2.699635	2.861845	2.704783	2.452541	2.590182	2.658037	2.480842	2.489192	2.833376	2.615977	2.618775	2.844425	2.903203	2.658123	2.486265	2.569013	2.477418	4.097003
"1553006_at"	3.1119	3.03043	3.008754	2.907531	2.967786	3.215032	3.111791	3.301476	3.194602	2.910562	2.910562	2.941323	2.794475	2.904994	3.27884	3.146669	2.63023	3.023645	3.027855	3.20221	2.746542	3.070868	3.270387	2.902281	2.733932	3.59363	3.47836	2.979312	2.613077	2.87292	2.801538	3.465495
"1553007_a_at"	3.390562	3.767024	3.687655	3.49628	3.528933	3.482185	3.406905	3.46358	3.447196	3.429175	3.507799	3.399031	3.441825	3.316528	3.45383	3.467221	3.228689	3.373661	3.418416	3.47327	3.337408	3.644341	3.018201	2.895841	3.412152	3.666711	3.370691	3.472133	3.135816	3.149211	3.344541	4.282983
"1553009_s_at"	3.40866	3.161664	3.442899	3.201912	3.310402	3.368935	3.070529	3.358678	3.371195	3.017362	3.215314	3.225947	2.925278	3.239853	3.307362	3.630164	2.661998	3.53384	3.396789	3.243368	2.898295	3.63635	2.810051	3.166129	2.875839	4.252872	3.479972	3.251796	3.483685	3.159982	3.033988	5.415439
"1553011_at"	4.307123	4.13372	4.115969	4.075335	4.278798	4.027265	4.106822	4.403197	4.238801	4.309799	4.15346	4.227552	3.769454	3.948768	4.147773	4.544411	3.906758	4.434601	3.975734	4.187768	4.420488	4.317351	4.35066	4.289044	4.759224	5.367686	4.135806	3.948812	4.211162	3.863247	4.026505	4.268429
"1553013_at"	2.981129	3.000041	3.753572	2.80218	3.315587	2.958376	2.797575	3.014808	3.160239	3.398875	3.237665	2.988142	2.947013	2.979573	2.968692	2.75966	3.1298	3.264841	2.671338	2.917166	2.721157	3.231941	3.215968	2.863557	2.82526	3.989984	3.170135	3.070283	2.808867	2.79217	2.879938	3.80722
"1553015_a_at"	5.495242	5.628264	5.283335	5.770073	5.775589	5.67744	5.857833	6.095796	6.237658	6.347954	6.838237	5.804668	6.298181	6.190066	6.391476	5.968797	7.136992	6.537184	6.85533	6.522663	6.179127	6.992103	6.804303	6.015547	6.543804	7.033341	6.672688	7.065721	7.079069	6.287332	6.324306	4.921843
"1553016_at"	4.488239	4.682631	4.698812	4.576077	5.039931	4.539558	4.199977	4.550056	4.587991	4.627171	4.278223	4.511542	3.920431	4.15174	4.242631	4.284039	4.2176	4.550809	3.912514	4.648667	4.137061	4.418447	4.819788	4.248497	4.43292	5.2501	4.165508	3.976095	3.655779	3.991196	3.783866	4.921843
"1553019_at"	5.718407	5.837891	5.830463	5.480997	5.487377	5.530701	5.292062	5.623603	5.68406	5.751184	5.594752	5.762092	5.293806	5.385516	5.544006	5.750993	5.410133	5.567201	5.560668	5.533409	5.25331	5.538986	5.68405	4.948159	5.457791	6.435314	5.466416	5.840041	5.307008	5.248549	5.335823	5.614429
"1553020_at"	3.050415	3.004867	3.297465	3.107746	3.767368	3.180359	2.827503	3.309078	2.903979	2.858292	2.771425	3.127504	3.189228	2.960414	3.041281	3.12096	2.944041	2.915294	2.974147	3.030375	3.01883	3.162171	3.410949	2.929017	3.237193	3.337858	3.037591	3.594183	2.763497	2.88354	3.024974	5.627254
"1553021_s_at"	3.88147	3.637733	3.654894	3.913871	3.972847	3.953261	3.781204	4.19211	3.723657	4.042912	3.717623	3.789444	3.575166	3.379319	3.986868	3.614141	3.47019	3.674913	3.401885	3.884636	3.515383	3.997594	3.709592	3.386098	3.712201	3.204734	3.738494	3.966719	3.655697	3.793583	3.587442	4.61873
"1553022_at"	2.1935	2.379262	2.039268	2.090222	2.183348	2.3082	2.062023	2.146689	2.105865	2.169394	1.967354	2.432397	2.069068	2.168395	2.162235	2.108432	1.921069	2.428374	1.903377	2.17629	2.143921	2.230549	2.095657	2.299497	2.060126	3.036587	2.26093	1.929532	2.371752	2.058669	2.093752	5.38273
"1553023_a_at"	3.120373	3.22217	3.166068	3.040054	3.10425	3.203289	3.150132	3.0465	3.02806	3.496458	3.141473	3.159657	3.132709	2.944239	3.236754	3.248551	3.052526	3.180348	2.999015	3.164412	3.402226	3.40994	3.223998	2.572904	2.932248	4.115372	3.27225	3.056947	3.150132	3.081668	3.505564	4.603817
"1553024_at"	2.103172	2.049272	2.309968	1.918971	1.746153	1.905892	1.931296	2.017208	2.092861	2.000941	1.92021	2.123278	2.018516	1.871465	2.015731	2.028735	2.109309	2.063028	2.261965	1.842411	1.893651	2.169119	2.216656	2.063379	2.076745	2.824356	2.419825	2.111293	1.784007	1.852131	1.910875	4.927126
"1553025_at"	2.898431	2.969342	3.316516	2.966731	3.706973	3.16496	2.930221	3.226254	2.8841	2.739233	2.901505	2.828729	2.852312	3.160484	2.626273	3.050941	2.742044	2.849589	2.7403	2.776652	2.913155	2.832591	3.095572	2.440186	2.813159	4.163261	3.078847	2.619252	2.710192	2.69135	2.846648	4.921843
"1553027_a_at"	2.73013	3.26169	2.583546	2.923593	2.629201	2.722174	2.718162	3.0465	2.610402	2.842286	2.782361	3.00877	2.702259	2.569442	2.671927	2.986008	2.693369	3.004504	2.604678	2.801286	3.076533	3.065673	2.690002	2.948871	2.728633	3.479394	2.886433	2.553745	2.672875	2.988571	2.855012	2.443662
"1553028_at"	3.044627	3.02464	3.324196	2.831902	3.148553	3.532411	3.079992	3.157887	3.542346	2.834637	2.809609	3.252885	2.696045	2.927918	3.031353	3.065949	2.756509	2.984336	2.93176	2.912259	2.7884	3.259175	3.088567	2.990241	3.215772	3.637697	2.831924	2.940534	2.924255	2.510857	2.831924	4.18418
"1553030_a_at"	6.350204	6.322398	5.558877	6.28007	6.162834	6.492208	6.172079	5.831018	5.85426	6.396946	4.704771	5.882638	5.515415	5.671617	6.150742	5.517952	5.843477	5.909584	6.390899	6.208863	6.997439	5.575331	5.109806	5.734761	5.862597	4.801219	4.940672	5.188972	5.018928	5.383139	5.915457	2.150248
"1553031_at"	3.128414	3.261272	3.454947	2.844164	3.249312	3.65204	3.225077	2.88003	3.252133	2.869939	3.602058	3.510423	3.138882	3.388024	3.268353	3.265843	2.943844	3.508443	3.321931	3.368689	3.255064	3.138014	3.425436	2.88121	3.826992	4.37765	3.154523	3.108812	3.139698	3.595883	2.790143	6.142153
"1553032_at"	2.03967	2.188031	2.547629	2.262025	2.560889	2.253908	2.190147	2.824151	2.429945	2.510647	2.577012	2.364846	1.986385	2.423039	2.334017	2.398321	1.988767	2.570575	2.384063	2.360843	2.557934	2.568584	2.788915	2.247061	2.380694	2.652995	2.729717	2.397808	2.506936	2.338163	2.05162	4.068524
"1553033_at"	2.97825	2.79615	3.467989	2.949076	3.105117	2.911012	3.058284	3.105305	3.246294	2.933477	2.913223	3.256657	2.967529	3.023527	2.663256	2.996411	3.058331	2.738342	2.954554	2.724911	2.753715	3.156574	2.958376	2.89917	2.860546	3.813924	3.100949	2.67882	2.889376	3.043427	2.804687	4.921843
"1553034_at"	3.417485	3.894404	2.947754	3.798796	3.442833	3.692643	3.727053	4.053547	3.57387	4.086917	3.212632	3.562376	3.394329	3.857833	3.206123	3.368478	3.500661	4.212383	4.104488	3.758184	3.470016	3.501818	3.447225	3.385485	4.327545	4.139082	3.584119	3.768225	3.370539	4.009219	3.354713	4.029798
"1553036_at"	2.922923	2.50599	2.976974	2.721175	2.440311	2.770604	2.618717	3.024495	2.783573	2.554088	2.771116	2.645398	2.41644	2.421354	2.568144	2.809609	2.747418	2.702601	2.296455	2.465786	2.88076	2.668206	2.763789	2.384778	2.44692	3.55247	3.067327	2.495502	2.715932	2.565412	2.423386	4.380593
"1553037_a_at"	2.803033	2.60276	2.592053	2.616283	2.513934	2.695258	2.396788	2.697586	2.645231	2.270185	2.757507	2.397978	2.652754	2.606659	2.888771	2.651685	2.34764	2.804322	2.677891	2.639392	2.810289	2.881151	2.856168	2.653557	2.760622	3.485404	2.984675	2.428457	2.667907	2.414449	2.611887	3.065863
"1553039_a_at"	5.950779	6.049102	5.952753	5.843053	5.99193	6.071298	5.83963	6.108018	6.119136	5.802002	6.026137	6.231073	5.867792	5.98441	5.841925	5.777463	5.866704	5.995652	5.952511	5.77372	5.735744	5.922632	5.72813	5.945418	5.916571	6.707506	6.012519	5.711393	5.943769	5.829135	5.787661	6.142153
"1553041_at"	3.897076	4.204147	4.497272	3.968982	4.436831	4.237771	4.025448	4.05679	4.270218	3.694019	3.732264	4.092248	3.947522	3.663567	3.721054	3.99577	3.617619	4.085071	3.91119	4.172123	3.682192	4.290038	4.508289	3.577516	3.898472	4.372074	3.749793	3.70701	3.981409	3.845601	3.740168	6.142153
"1553042_a_at"	4.737305	4.756557	5.127744	5.082251	4.517144	4.825808	4.841294	5.149669	4.893928	4.802028	4.372859	4.954275	4.654501	4.469452	4.712514	4.9731	4.591518	4.550592	4.640358	4.613495	4.858488	4.906449	4.910063	4.616297	4.852292	5.471537	4.593851	4.83109	4.707931	4.304694	4.727181	4.09009
"1553043_a_at"	4.309529	4.084752	4.412674	4.859057	3.424533	4.19264	4.675125	4.445655	4.0704	4.063734	5.538462	4.596006	4.523419	4.692059	5.344256	5.137099	3.73861	3.524102	3.88702	3.762127	3.577773	4.505481	5.011373	4.235138	4.585368	5.422036	4.28629	4.192551	4.322844	4.127882	4.401837	2.602717
"1553044_at"	3.380055	3.592318	3.698937	3.273742	3.361053	3.344784	3.405982	3.296125	3.769982	3.381249	4.035297	3.774265	3.197434	3.3202	3.634621	3.394216	3.397112	3.129151	3.41399	2.823822	3.454475	3.778129	4.051242	3.070682	3.045271	3.851953	2.830579	3.265665	3.68297	3.487178	3.708631	4.100101
"1553045_at"	4.012826	4.38869	4.13592	4.143566	4.116555	4.092216	3.754102	4.213129	3.714211	4.045513	4.044146	3.75763	3.831387	3.821435	3.730037	3.968111	3.809353	3.945745	3.738976	3.802164	4.118422	4.077549	4.144022	3.829285	4.161942	4.502668	3.835016	3.960886	4.006868	3.681714	3.915811	2.637937
"1553046_s_at"	4.973725	4.982255	4.649031	4.731501	4.693086	4.872827	4.701524	5.288529	5.054928	4.288067	5.0551	4.793465	4.735601	4.682401	5.035642	4.912229	4.712527	4.458404	4.64692	4.680342	4.799358	5.358143	4.938004	4.753847	4.618381	5.06537	4.973324	4.60457	4.948504	4.519841	4.855936	5.264566
"1553047_at"	5.886395	5.717033	6.232665	5.794507	6.141438	5.919621	5.621688	6.17575	6.078398	5.987855	6.400348	5.620444	5.843288	6.040482	6.439	6.134693	5.96642	5.953367	5.417375	6.211157	5.831037	6.217927	6.003544	5.669846	5.986459	7.224715	7.033522	5.846451	6.33715	5.97558	6.116677	4.921842
"1553048_a_at"	3.19341	3.460579	3.5501	3.286825	3.471354	3.453074	2.892873	3.252054	3.377919	3.770725	3.71879	3.530972	3.333742	3.275165	3.317749	3.729178	3.370539	3.46959	3.380539	3.115604	3.333742	3.426934	3.693781	3.799277	3.445603	3.599573	3.507012	3.478758	3.358593	3.448776	3.255134	3.553283
"1553051_s_at"	3.299002	3.153057	3.416135	3.17229	3.495604	3.381039	3.088207	3.0465	3.215135	2.920177	3.271156	3.002837	2.814247	2.769656	2.936737	3.273026	2.908634	3.16204	3.050472	3.05327	3.043975	3.302341	3.442277	3.056982	2.696075	3.774733	3.035002	2.713427	2.891463	2.698258	2.806022	3.637732
"1553052_at"	2.769176	2.899536	3.154437	2.673628	2.667941	3.158916	2.541308	2.923365	2.288605	2.683389	2.74589	2.696897	2.737064	2.550655	2.436742	2.68521	2.644952	2.761566	2.740648	2.948531	2.623287	2.802373	3.136141	2.765592	2.581978	3.23929	2.962441	3.071125	2.902568	2.862858	2.649155	2.606906
"1553053_at"	3.444394	3.686228	3.650941	3.231614	3.707087	3.642127	3.35833	3.379705	3.474481	3.405067	3.859438	3.414393	3.461765	3.227618	3.323483	3.695181	3.034894	3.657011	3.490249	3.214745	3.778637	3.820324	3.306857	3.137094	3.197485	4.370976	3.554474	3.066174	3.436707	3.123869	3.152942	2.605232
"1553055_a_at"	2.962598	2.839007	2.53341	2.721553	3.193681	2.749947	2.659675	2.980265	2.704401	2.607013	2.973913	2.583666	3.036463	2.497139	2.567584	3.431362	1.919954	2.573746	3.000948	2.558984	2.939707	2.704401	3.158321	2.313658	2.609667	3.235762	2.921424	2.489192	2.663681	2.594908	2.621209	5.521206
"1553057_at"	3.765429	3.771035	4.033389	3.724941	3.776249	3.86179	3.649553	3.734864	4.132593	3.740396	3.900089	3.920932	3.692767	3.635812	4.03784	3.826737	3.554315	3.697662	3.900635	4.021996	4.001493	3.94374	3.759687	3.356552	3.846649	4.22558	4.033938	3.792557	4.101331	3.956631	3.418725	6.026672
"1553058_at"	3.583738	3.538397	3.620797	3.592779	4.035536	3.738914	3.546662	3.861889	3.657712	3.564926	3.539832	3.457308	3.350728	3.23703	3.444481	3.42568	3.261355	3.264557	3.548711	3.635312	3.7187	3.747371	3.72714	3.345712	3.648478	3.734756	3.811066	3.441611	3.676403	3.508809	3.38253	3.707567
"1553059_at"	2.642226	2.652865	2.760937	2.505522	3.107669	3.007716	2.58467	3.303511	2.922944	2.924955	2.832669	2.75817	2.747439	2.817858	2.525556	2.975049	2.540243	2.659097	2.504616	2.537391	2.651644	2.926073	2.958376	2.704844	2.535551	3.20434	3.03944	2.691498	2.968477	2.662867	2.8523	5.170259
"1553060_at"	4.162142	4.182372	4.262601	3.775559	3.946683	4.081168	3.703078	4.597271	4.213876	4.074872	4.047954	4.087606	3.777834	3.910087	4.00656	4.048264	3.843682	3.844738	4.418407	3.973129	3.829463	4.319998	4.222854	4.150027	4.437496	4.869566	4.567409	3.749372	4.128872	3.796064	4.038956	4.575731
"1553061_at"	3.604246	3.68863	4.020255	3.801815	4.242398	3.597304	3.870703	3.656791	3.86249	3.873796	3.825564	3.831275	3.609162	3.697961	3.747835	3.963109	3.507261	3.727004	3.674362	4.224866	3.604893	4.048984	4.049958	3.640507	3.84379	4.676781	3.674139	3.562169	3.624931	3.707151	3.576994	4.335638
"1553062_at"	6.140724	7.619929	6.284211	6.181748	6.919416	6.692501	6.081349	5.361315	6.946467	5.109521	5.347347	6.534575	4.143139	6.037652	5.095698	5.667034	4.281181	6.184299	5.815241	5.102343	7.659546	5.402647	4.771308	5.149181	5.278457	5.994289	5.741236	4.651788	4.571265	6.592708	4.598108	3.637732
"1553063_at"	4.324488	4.489236	3.916156	4.148543	4.215523	4.392141	4.279773	4.607736	4.459313	4.471869	4.692196	4.191053	4.092839	4.292402	4.54217	4.599451	4.120088	4.463879	4.407439	4.735579	4.721895	4.693347	4.576418	4.341202	4.442825	5.564069	4.640826	4.34808	4.90687	4.370548	4.430344	4.102153
"1553064_at"	4.35385	4.399604	4.384776	4.222097	4.423408	4.816922	4.184038	4.614015	4.535927	4.600691	4.490588	4.271602	4.393582	4.551674	4.371254	4.43113	4.164673	4.412745	4.267533	4.571119	4.263647	4.696743	4.475224	4.306785	4.175944	5.187857	4.367771	4.141664	4.599425	4.370954	4.164682	4.396276
"1553066_at"	2.905931	2.83299	2.958096	2.783385	2.858301	3.072704	2.654407	2.93231	3.016263	2.47853	2.866463	3.018504	2.951356	2.958096	3.002878	2.986176	2.848987	2.808296	3.21364	2.84688	2.905931	2.902416	2.923225	2.564652	2.7293	5.003056	2.878716	2.666583	2.767964	2.84543	2.619063	3.564347
"1553067_a_at"	3.715101	3.708107	3.973825	3.523932	4.064808	3.651883	3.530172	3.655368	3.614094	3.77152	3.597842	3.743272	3.635994	3.490912	3.432275	3.75529	3.512645	3.613001	3.655161	3.517028	3.503231	3.8476	3.620132	3.102453	3.607209	4.249909	3.553406	3.539882	3.687896	3.435873	3.443498	5.358799
"1553069_at"	2.813936	2.800968	2.850536	2.78364	2.530235	2.798114	2.765189	2.576078	2.954361	2.775167	2.716928	3.124515	2.801945	2.493419	2.659132	2.775167	2.502013	3.192225	2.592913	2.833078	2.719228	2.500687	3.111907	2.606099	2.380694	3.384916	2.732826	2.641608	2.55817	2.551006	2.490456	3.377308
"1553070_a_at"	2.893352	3.027557	2.980046	2.686832	2.635859	2.973308	2.688198	2.918141	3.066333	2.937654	2.935201	3.079554	3.008437	2.789109	2.985449	2.833829	2.732112	2.72841	3.021089	3.137283	2.663764	3.064939	3.062926	2.440959	3.194094	4.105938	2.950193	2.75404	2.647507	2.762889	2.88494	3.699154
"1553071_a_at"	4.22845	4.234266	3.833775	3.77817	4.3378	4.140399	3.912749	4.204234	4.024554	3.968504	4.098392	4.262713	3.875711	3.557176	3.840561	4.068555	3.883523	4.041344	4.188004	4.068555	3.901488	4.07544	4.36395	3.870891	4.119204	4.405443	4.222892	3.823766	3.854732	3.87476	3.665347	5.43224
"1553072_at"	2.952976	2.769911	2.734411	2.851029	3.055359	2.92082	2.593165	2.745302	3.163819	2.867145	2.906484	3.239218	2.706592	2.851029	2.842286	2.669106	2.724309	3.111638	2.745302	2.729827	2.956208	2.826334	3.220942	2.910702	2.992506	3.27794	3.508459	2.703284	3.098145	2.693722	2.911025	3.778357
"1553074_at"	2.648074	2.712578	2.811006	2.815524	2.962738	2.917959	2.832742	3.03922	2.80967	3.162171	2.703557	2.54533	2.532698	2.802748	2.836853	3.014007	2.691691	2.991802	2.660412	3.050612	2.815584	3.036239	2.704096	2.732534	2.86412	3.447552	3.846874	2.664696	2.682602	2.567376	2.695616	2.814188
"1553075_a_at"	2.211349	1.923329	2.031841	1.993888	2.263609	2.00575	2.037176	2.168937	2.170536	2.013945	2.038577	2.077964	1.948635	2.177634	2.070256	1.759059	1.795206	2.017919	2.004254	2.180435	1.866041	1.864932	2.088331	2.25677	2.380694	2.138868	2.032038	2.061999	2.222682	1.938108	1.954445	5.044389
"1553076_at"	2.15427	2.352853	2.24306	2.188805	2.679703	2.41559	2.199873	2.643485	2.249267	2.204297	2.370863	2.071793	2.220353	2.361949	2.332522	2.336305	2.234628	2.375705	2.173702	2.396121	2.272797	2.387508	2.323412	2.259641	2.013298	2.427347	2.866149	2.408043	2.332522	2.498621	2.345536	5.778027
"1553077_at"	2.433501	2.373546	2.288443	2.316265	2.191	2.585455	2.384278	2.363441	2.438785	2.244695	2.450238	2.082735	2.069335	2.313372	2.32194	2.457631	2.225483	2.435458	2.230829	2.381189	2.557893	2.422294	2.438031	2.139405	2.26218	3.258943	2.453588	2.125212	2.370988	2.30294	2.523249	5.122025
"1553078_at"	3.349966	3.555876	3.356804	3.215174	3.430539	3.740768	3.28963	3.585604	3.540699	3.588227	3.588592	3.475881	3.447937	3.402511	3.562203	3.513328	3.219413	3.48046	3.808908	3.713082	3.278368	3.739069	4.196795	3.517639	3.58914	4.770514	3.894057	3.683228	3.781204	3.616423	3.286294	5.411296
"1553079_at"	2.860868	2.755189	2.667635	2.61956	2.943325	2.664288	2.767855	2.985929	3.209094	2.970842	2.966935	2.952708	2.81373	2.524353	2.838982	2.861844	2.166856	2.828806	2.400625	3.008556	2.904007	2.663501	5.440248	2.549272	2.921585	3.916895	3.341106	2.559817	2.558387	2.458519	2.612077	4.961946
"1553080_at"	2.370339	2.353198	2.965136	2.129768	2.383159	2.473471	1.997511	2.347952	2.445779	2.387869	2.554436	2.435449	2.175026	1.906236	2.112187	2.345891	2.09658	2.452541	2.225994	2.404141	2.175281	2.336601	2.582057	2.167532	2.410259	2.723481	1.938316	2.228426	1.973308	2.171409	2.000097	3.183548
"1553081_at"	4.737483	4.73103	5.042416	4.840495	5.27283	5.008886	4.758155	4.783849	5.03983	5.251726	4.746948	4.965566	4.891546	4.936093	4.909494	5.04781	4.579679	5.105649	4.777932	5.189513	5.001542	4.918308	5.307277	4.596731	5.047999	6.254019	5.21959	4.982407	4.778479	4.56664	4.598698	3.536781
"1553082_at"	3.645324	3.815245	4.38565	4.083313	4.126654	3.951166	3.777569	3.773139	4.203677	3.835048	4.004714	3.602067	3.675049	3.631707	3.917408	3.666192	3.675905	3.691563	3.239873	4.133999	3.585237	3.947144	4.451107	3.550903	3.472632	4.941845	3.920887	3.686951	4.057493	3.792388	3.657054	6.363158
"1553083_at"	4.585679	4.516646	4.81913	4.696757	4.705325	4.575844	4.793365	4.93986	4.612975	4.724416	4.305376	4.65773	4.535518	4.519395	4.60046	4.878458	4.302565	4.837312	4.428978	4.279884	4.60205	4.40338	4.423913	4.296115	4.669314	5.24363	4.592992	4.311585	4.271559	4.4888	4.482201	6.09586
"1553084_at"	1.843907	2.098958	2.30186	1.938886	2.180713	1.834557	1.937996	2.087442	2.240878	2.346708	2.247689	2.40987	2.142814	2.229396	1.936718	2.04123	2.202998	2.195894	2.714217	2.141793	2.64966	2.230549	1.965785	2.188956	1.726708	3.349283	2.12524	1.808978	2.094183	1.952995	1.736768	2.719479
"1553086_at"	2.137972	2.17416	2.222263	2.054601	2.373995	2.204503	2.157865	2.105556	2.288861	2.426404	1.908128	2.373995	2.127358	2.164964	2.171437	1.95611	2.166051	2.353182	2.17426	2.688395	1.934271	1.900442	2.421571	2.259379	2.516012	2.737593	2.507463	2.169381	1.936257	2.169381	2.013198	4.646134
"1553087_at"	3.869188	3.570781	3.67334	3.592779	3.912781	3.560674	3.681709	4.07891	3.955357	3.553764	3.443609	3.774277	3.368932	3.651992	3.598273	3.830176	3.188509	3.440945	3.623906	3.602746	3.057338	3.600003	3.482806	3.525118	3.612553	4.374461	3.898308	3.297472	3.445336	3.610779	3.621045	6.142153
"1553088_a_at"	6.520758	6.430724	6.569742	6.409141	6.79205	6.40409	6.385545	6.55562	6.470455	6.443023	5.979682	6.501998	6.442166	6.360053	6.40897	6.624839	6.169662	6.38792	6.379539	6.424801	6.249076	6.532758	6.607464	6.239763	6.358979	7.138118	6.111287	6.03043	6.218657	6.053765	6.127974	7.340631
"1553089_a_at"	3.89607	4.003409	4.032754	3.926155	4.150443	4.462659	4.031755	4.298699	4.35229	4.235876	4.40644	4.17708	4.102807	3.926155	4.019281	4.442373	3.900134	4.277641	3.702417	4.152874	3.981003	4.819198	4.408663	4.421165	4.697552	5.00821	4.71474	4.429511	4.239226	4.228351	4.027718	6.142153
"1553093_a_at"	2.538969	2.706981	2.623902	2.423542	2.790544	2.526738	2.821898	2.552865	2.513889	2.522217	2.568105	2.518689	2.56843	2.528984	2.773283	2.722285	2.444355	2.780529	2.465118	2.784969	2.531779	2.618912	2.405295	1.934023	2.53983	4.521663	2.938361	2.765008	2.618912	2.429983	2.604941	4.782283
"1553094_at"	4.205667	4.205667	4.345554	4.011067	4.177812	4.575356	3.991578	4.364149	3.52898	4.196885	4.33535	3.665467	3.767219	3.855232	4.025466	4.365114	3.897034	4.354788	3.85676	4.654755	3.625219	4.339406	4.177812	4.044301	4.395487	4.861528	4.58479	4.204565	4.455132	3.795279	4.057909	4.921843
"1553096_s_at"	6.470273	5.491414	5.884766	5.779149	5.99896	6.043101	6.187186	6.015611	5.574233	5.73633	6.737981	6.032542	6.239237	6.351361	6.950847	7.346015	5.669228	5.921226	5.955427	5.870758	5.642848	5.698878	5.933643	5.749804	6.525031	6.321427	5.721903	6.144705	6.331117	6.896574	6.500487	4.649646
"1553099_at"	3.645725	4.746732	4.074625	3.967968	3.792338	4.234458	4.357609	4.157231	6.633882	6.285366	6.072792	4.861368	5.42093	6.985199	5.795891	4.497172	4.8321	6.612725	6.372458	4.194074	5.178392	6.744165	3.825241	5.915729	4.889461	5.067872	6.117458	6.331388	6.606548	6.706989	5.815544	4.593915
"1553101_a_at"	7.035568	7.724699	6.43163	7.131454	6.632621	7.09134	7.462336	6.457023	6.655011	8.487765	5.466533	6.800935	7.336272	6.908703	6.41418	7.009378	8.794994	6.901891	7.688814	8.031827	8.10095	5.350985	6.671509	7.608851	6.951107	6.103847	6.431765	6.35695	5.756103	7.00133	6.281123	4.718925
"1553102_a_at"	5.936453	4.895662	4.908655	5.746129	4.696899	4.83403	5.294252	5.137051	4.931234	5.993347	5.720554	4.043843	4.764832	4.477561	4.968411	4.08261	6.224437	4.211652	4.557285	6.332608	5.277349	4.174201	5.627274	6.889938	4.043604	3.71476	3.487102	4.682384	4.469717	3.098423	5.290111	4.760872
"1553103_at"	7.917015	7.715904	7.9928	7.916998	8.043118	8.050483	7.891163	8.17488	7.888361	7.039726	8.005723	7.840247	7.658191	8.380466	7.170618	8.473948	7.837715	8.22383	8.869031	8.106566	7.434036	7.763368	8.039445	8.574029	8.334227	7.637469	8.633649	7.207848	7.991861	8.277291	8.039773	6.033559
"1553105_s_at"	3.669245	3.840897	3.613895	3.457602	3.291624	2.976449	3.66523	3.264209	3.133148	4.213895	2.711866	4.932212	5.247596	2.565711	3.25329	3.527486	2.72375	4.481387	3.804003	5.311609	4.595342	2.570623	3.439187	4.248524	3.648954	3.253471	3.21393	3.531186	2.854862	4.390512	3.707538	5.203833
"1553106_at"	3.260553	2.511716	2.365923	3.140171	2.456526	3.281049	3.090112	2.474542	3.522395	3.528143	1.992971	3.762301	3.466826	3.294806	2.574022	4.122968	2.215127	3.063371	3.076671	3.872633	4.075411	2.29504	3.936092	3.786817	3.006518	1.981369	1.937527	3.420963	2.160584	2.244776	3.424103	4.181875
"1553107_s_at"	4.26373	4.593927	4.550765	3.984765	4.633191	4.622347	4.508436	4.51316	4.466101	4.937094	4.332241	4.599459	4.356257	4.156549	4.451231	4.903993	3.838205	4.608556	3.950943	4.952018	4.815546	4.640599	4.70167	4.495477	5.043042	5.905619	4.93853	4.038955	4.105672	4.278565	4.109109	4.558996
"1553108_at"	4.425021	4.185624	4.095021	4.241336	3.815013	4.111219	4.444949	4.573004	4.757472	4.605161	4.196695	4.873446	4.680956	4.150409	4.1395	4.712276	3.864738	4.621316	4.563507	4.881116	5.05612	3.91939	4.404541	4.474429	4.460044	4.839805	4.365428	4.544691	4.697402	4.20624	4.548623	4.861335
"1553111_a_at"	3.920876	3.435941	3.079993	3.194286	2.685015	3.384104	3.1595	3.015595	2.758197	4.043444	2.935971	3.087931	3.229901	3.672591	3.575727	2.204167	3.365242	2.89267	3.413633	2.193327	2.815584	3.003518	3.105779	3.889967	2.927865	2.837964	1.873676	3.087003	2.400658	2.982856	3.632779	5.155466
"1553112_s_at"	4.360947	4.879763	4.128865	4.230118	4.011753	4.096126	4.167658	3.91796	4.222026	4.98629	3.169111	4.133496	4.286066	4.05096	3.86279	3.879839	5.463957	4.582299	3.622224	4.492827	4.042184	3.150478	4.573949	5.378087	4.319998	3.926466	3.843807	4.185305	3.432922	3.796064	3.689706	6.414674
"1553113_s_at"	5.608745	5.601851	4.334922	5.392699	5.260236	5.342506	5.729222	5.209885	4.874918	5.801655	5.26654	4.81083	5.719002	5.528348	5.992476	4.747167	7.05524	5.391717	5.083916	4.847385	5.934188	5.272994	5.201575	6.019644	4.528671	3.752889	4.874864	6.568632	5.853561	5.620549	6.016171	6.965971
"1553114_a_at"	5.156459	5.540013	5.872793	5.088872	5.403378	4.946452	5.180726	5.277218	5.202618	5.060325	5.115454	6.352861	6.909078	4.894139	5.069545	5.115569	4.256173	5.151522	5.299114	5.031297	4.841383	5.272532	5.880587	4.753846	5.221217	5.561648	5.374544	4.811013	4.892992	4.852934	4.68598	3.19586
"1553115_at"	5.117829	4.479121	5.006254	4.607261	4.857491	5.298558	4.784597	4.99187	5.311921	5.440944	5.17042	5.089438	4.80949	4.500025	5.047339	5.607096	4.664872	5.688317	5.308717	5.546279	4.817854	5.420842	4.816891	5.023638	4.745357	5.942964	5.141743	4.769372	5.001234	4.662389	4.82185	4.921843
"1553117_a_at"	4.714767	5.702629	4.645291	5.694272	3.707674	5.28831	5.606843	5.052681	5.285048	7.215208	3.406806	5.223827	5.787557	4.773741	4.666359	4.758747	5.468966	5.734184	5.724346	6.308471	6.42549	3.25631	5.692365	5.693122	5.727607	3.670966	3.656898	4.587757	3.924225	4.776253	4.471228	6.649382
"1553118_at"	5.376656	5.558355	4.716527	5.400331	5.791075	5.068018	5.103721	4.214705	5.909817	6.5247	5.057406	5.014406	5.807086	7.047449	5.687025	5.775061	7.03093	6.703782	5.07509	5.69616	5.618638	5.264872	5.440673	7.481359	5.416904	4.877007	4.167669	5.668123	4.345609	5.335086	5.585222	5.541018
"1553120_at"	2.048109	2.26747	2.367458	2.191596	2.128093	2.182136	2.221148	2.541771	2.511692	2.098598	2.377934	2.11522	2.130309	2.302842	2.271033	2.314575	2.295444	2.29424	2.086893	2.193746	2.002982	2.419389	2.253156	2.172012	2.390189	2.76995	2.439189	2.127963	2.160913	2.273756	2.012903	5.209213
"1553122_s_at"	2.211718	1.95114	2.102149	2.071922	1.950719	1.93201	2.062132	2.008065	1.991108	2.27954	2.219039	2.051043	1.811102	2.055841	1.885961	2.105236	1.96422	2.314744	2.147066	2.071301	1.777581	1.981003	2.25088	1.768096	2.075439	1.950719	2.132796	1.981003	1.942967	1.830804	2.079514	3.89929
"1553123_at"	3.435803	3.411675	3.550922	3.122102	3.565864	3.324111	3.023709	3.829158	3.279046	2.947808	3.83114	3.258325	3.26169	2.97352	3.17283	3.442872	3.704698	3.154763	3.215069	3.405406	2.805213	3.855733	3.305998	3.357157	3.338116	4.008919	3.527543	3.312611	3.480997	3.176362	3.241595	2.056216
"1553125_x_at"	3.600402	3.778208	3.630179	3.601995	3.695699	3.753752	3.598918	3.944101	3.671614	3.52446	4.275576	3.851947	3.72722	3.419359	3.538353	3.787053	4.108018	3.807839	3.774045	3.941564	3.553063	4.158547	4.040202	3.818512	3.776916	5.067353	4.356404	4.025726	4.214882	3.716791	3.644253	2.779929
"1553126_a_at"	2.395835	1.980712	1.92173	2.144544	2.506598	1.914926	1.795206	2.254233	2.014793	2.238628	1.993462	1.940803	2.051732	1.965197	2.094736	2.005099	2.082229	1.904889	2.31567	2.413926	2.120285	2.206912	2.323246	2.115605	2.242186	2.715371	2.02974	1.962749	2.155056	2.114242	2.086258	3.653337
"1553127_a_at"	2.119938	2.298202	2.480659	2.220169	1.862749	2.236301	2.081175	2.545821	2.257611	2.341762	2.738778	2.136282	2.165227	2.025506	2.232811	2.162982	2.251066	2.247514	2.221352	2.416487	2.715177	2.428433	2.292775	2.118442	2.301408	2.214642	2.556781	2.303029	2.329194	2.217758	2.214454	3.438606
"1553129_at"	3.014313	2.563215	2.423978	3.136173	2.8316	2.399795	2.449749	3.518602	2.037656	2.14884	2.05737	2.950887	2.952734	2.122343	2.41196	2.493517	2.387906	2.126692	1.986979	2.248316	2.271425	2.490575	2.386437	2.413996	2.718307	2.799187	2.579296	2.219894	2.05737	2.367075	2.668656	3.027559
"1553130_at"	5.823438	5.653092	6.427521	5.620919	5.968492	5.898133	5.57256	5.93354	5.570564	5.813866	5.706968	5.890678	5.434073	5.495302	5.610905	5.764627	5.413026	5.767909	5.644902	5.922632	5.259601	5.669518	6.001608	5.958827	5.573478	7.015895	5.835611	5.287878	5.559679	5.41091	5.463341	5.21938
"1553131_a_at"	4.677445	4.74547	4.456356	4.168182	4.301504	4.296199	4.818291	4.313825	4.573255	6.326562	4.109501	4.498301	4.347611	3.843578	4.31417	4.577837	5.711922	4.659286	4.241125	4.566918	4.163162	3.562645	4.543338	3.761743	4.52338	5.546324	4.158078	4.330801	3.97302	4.140928	4.159072	3.016437
"1553132_a_at"	2.83939	2.529403	3.295984	3.149512	2.115925	3.483135	3.100718	3.376083	2.212897	2.490784	5.660071	2.688747	4.609547	2.732534	4.136874	2.184385	3.437397	2.475954	2.568079	5.028532	3.321306	2.377752	2.428945	2.225319	5.176406	3.258619	5.695029	2.306223	2.425654	3.619296	2.957987	6.972161
"1553133_at"	6.124212	4.70232	4.789927	5.212133	5.132986	6.006903	5.178392	5.102981	4.86197	4.138603	5.314888	4.911435	4.808328	4.286076	4.057227	6.353353	4.353863	4.967007	3.867978	5.170923	4.577413	4.73194	4.298424	5.37762	3.205092	4.538636	5.042934	5.63835	4.75421	7.295212	5.061604	6.099401
"1553134_s_at"	2.336713	2.231957	2.592053	2.435133	1.810289	2.436734	2.095675	2.329472	2.25358	2.032623	2.231029	2.332562	1.863455	2.02007	2.028735	2.751462	2.13732	2.505443	2.228303	2.586968	2.005921	1.923879	2.5474	2.426919	2.468757	2.248222	2.368946	2.557519	2.142221	3.152205	2.166606	2.754439
"1553136_at"	6.134927	6.235864	6.335158	5.992592	6.171973	6.301229	5.969335	6.744967	6.275234	5.909809	6.140735	6.216344	5.971957	6.039244	6.142855	6.054025	6.067192	6.07545	5.984829	6.227355	6.119541	6.562616	6.147511	5.962622	6.116128	7.135146	6.190737	6.003192	6.289739	5.925071	6.02718	6.254219
"1553137_s_at"	3.290864	3.379994	2.996073	3.028925	3.06718	3.330091	3.405666	3.340522	3.475677	3.551683	3.084639	3.40109	3.195135	2.899348	3.789697	3.995865	2.950925	3.359815	3.308708	3.572666	3.156571	3.309768	3.360144	2.672094	3.474634	3.340497	2.915285	3.571289	3.449795	3.215856	3.4348	4.341763
"1553138_a_at"	2.298829	2.349001	2.211014	2.274829	2.169198	2.34488	2.117716	2.477722	2.727194	2.513669	2.662873	2.076153	2.429002	2.329608	2.276397	2.224388	2.17018	2.225946	2.079045	2.042062	2.389567	2.173209	2.203787	2.069183	2.118266	2.541234	2.313142	2.062983	2.400658	2.445586	2.299455	4.935521
"1553139_s_at"	4.015447	3.996686	4.165801	3.991492	3.826705	4.116236	3.991797	3.870379	3.948407	4.226287	3.950892	4.061738	4.061929	3.888448	3.854177	3.983001	3.920118	3.824703	4.082528	4.117183	4.039431	3.808094	4.138347	3.740471	3.898714	3.650865	3.764377	3.872854	4.079353	3.667486	4.093198	4.432348
"1553140_at"	2.385997	2.293012	2.470181	2.305806	2.254905	2.564063	2.398321	2.623708	2.213862	3.028586	2.349822	2.387806	2.260817	2.349662	2.385431	2.41676	2.557744	2.269305	2.386731	2.102096	2.328139	2.462043	3.002771	2.393047	2.770604	2.61711	2.445637	2.613441	2.754398	2.314992	2.566278	2.856498
"1553141_at"	3.123547	3.167858	3.078054	3.101785	3.533844	3.404268	3.287664	2.978479	3.315586	3.162627	3.01921	3.186179	3.277415	2.915644	3.062654	3.072678	2.931732	3.206815	2.897651	2.943135	3.182708	2.986261	2.742981	2.67627	3.024647	4.125236	3.949065	2.831388	2.949651	3.15487	2.995646	4.09348
"1553142_at"	2.054148	2.233666	2.333852	2.295393	2.020891	2.31593	2.398321	2.361375	1.993816	2.347561	1.96606	2.113383	2.511035	1.968488	2.176968	2.056095	2.779453	2.473431	2.1666	2.299248	2.452541	2.202936	2.243321	1.854784	2.0391	2.822891	2.005781	2.411961	2.229812	2.123951	2.03303	4.921843
"1553145_at"	5.666477	6.242142	5.609207	6.249853	6.314187	6.405067	6.128969	5.718406	7.269327	5.127107	5.996041	5.767941	6.509298	6.634238	7.523769	6.005978	5.251317	5.700684	7.93957	5.580356	6.524186	6.446826	4.432123	6.661938	6.423656	5.547031	5.776863	5.948051	5.173807	5.805878	5.928149	3.987521
"1553146_at"	2.255798	2.504402	2.619168	2.457758	2.819903	2.462732	2.378142	2.818529	2.636045	2.357864	2.545466	2.473208	2.542032	2.337534	2.506574	2.531127	2.299814	2.379237	2.405151	2.260426	2.28229	2.493897	2.779824	2.191102	2.846599	3.651933	2.316851	2.272429	2.16698	2.380694	2.305033	4.822356
"1553147_at"	2.807526	2.588118	2.825352	2.661129	2.260648	2.686167	2.541413	2.552832	2.52447	2.238629	2.107171	2.223626	2.069068	2.468243	2.169311	2.324353	2.228085	2.160868	2.44113	2.275918	2.216168	2.13725	2.569442	2.149779	2.233899	2.809609	2.198768	2.226679	2.259953	1.830165	2.116226	3.967185
"1553148_a_at"	4.077187	4.179786	3.642553	4.230051	3.925121	3.918637	3.974541	3.708991	4.149128	5.527158	3.649048	4.001812	4.186663	4.131793	3.90263	3.736129	3.986775	3.956492	3.990322	4.010355	3.931129	3.896708	3.938615	4.466656	4.114816	3.533091	3.826848	3.796121	3.816222	3.588281	3.825477	3.765838
"1553150_at"	2.576824	2.460322	2.55313	2.433628	2.530235	2.500611	2.340044	2.225795	2.924027	2.502938	1.92659	2.387352	2.453336	2.173649	2.257276	2.60876	2.505497	2.902507	2.604678	2.441231	2.406258	2.085383	2.391892	3.279462	2.830661	2.561238	2.579296	2.288326	2.175174	2.13246	2.048574	3.624899
"1553151_at"	2.511441	3.02853	2.877795	2.625636	2.475506	2.706768	2.401938	2.664038	2.825921	2.837558	2.724185	2.372019	2.796974	2.438875	2.524049	2.779896	2.487408	2.962641	2.758011	2.475506	2.603696	3.032575	2.40507	2.689569	2.921759	3.373653	3.522349	2.681674	2.888212	3.364246	2.598693	5.839373
"1553153_at"	5.183458	5.128201	5.163043	5.09653	5.343348	5.247571	5.200641	5.225638	4.920239	4.704637	4.627793	5.166481	5.139328	4.709408	4.953329	5.040386	4.513365	5.236779	5.14753	4.9315	5.156405	4.840015	5.084747	4.543062	5.028397	6.651192	5.189101	4.87078	4.742594	6.31528	4.756185	3.80532
"1553155_x_at"	3.391547	3.674735	3.3202	3.285243	3.555389	3.740697	3.35336	3.55087	3.38863	3.25857	3.239482	3.471297	3.436924	2.928537	3.31581	3.606222	2.99876	3.473597	3.246564	3.087104	3.395937	3.18755	3.223131	3.110394	3.351086	4.817935	3.349566	3.217006	2.866306	3.969319	2.996834	2.704161
"1553156_at"	3.388456	3.700436	3.818238	3.65125	3.994626	3.830761	3.560548	3.780097	3.627219	3.200029	3.96033	3.386385	3.505657	3.245312	3.531934	3.736401	3.415983	3.641114	3.531469	3.857883	3.742375	3.92326	3.885168	3.621849	3.606879	4.739924	4.321893	3.596784	3.772224	3.697852	3.561797	3.268635
"1553157_at"	3.717747	3.230539	3.160543	3.624837	3.382569	3.998971	3.740312	3.305924	3.444112	4.111089	3.880371	4.004224	3.378874	3.655094	3.732703	3.457019	3.54789	3.554375	3.471941	3.735259	3.511239	4.052795	4.052795	4.207909	3.612553	4.088956	4.662611	4.494518	3.640166	3.594584	3.688443	5.783367
"1553158_at"	2.782851	2.910704	2.624515	2.902943	2.494744	2.681264	2.729182	3.0465	2.93487	4.067016	2.917628	2.604231	2.465622	2.88973	3.06576	3.050655	3.249493	2.829505	2.556447	3.078404	2.338281	3.650351	2.713024	3.099606	2.293704	3.577409	2.870695	3.664151	2.929047	2.846484	2.632004	5.715412
"1553159_at"	4.471786	4.735607	4.854893	4.444479	4.669803	4.580773	4.393413	4.366532	4.388195	4.328604	4.258873	4.489392	4.101726	4.37922	4.458038	4.651948	4.515535	4.431224	4.982198	4.677789	4.687887	4.666075	4.918309	4.111526	4.150436	4.948931	4.776732	4.456531	4.431224	4.623708	4.186434	5.884158
"1553162_x_at"	5.102657	5.553969	5.472363	5.638954	4.773974	5.603756	5.217691	5.759073	5.333755	5.431301	5.648227	5.89459	5.156181	5.17345	5.273604	5.3332	5.508719	5.439338	4.780504	5.421425	5.122827	4.873538	5.690877	5.597078	5.043042	5.595915	5.170983	5.29095	5.767746	5.551865	5.434094	5.249931
"1553163_at"	4.913339	5.101158	5.351123	4.805162	5.645007	4.962873	4.941446	5.340923	6.16141	5.162964	4.962019	5.086753	4.90635	4.762445	4.995068	5.185251	4.817046	5.444814	5.041721	5.191599	4.587021	5.236352	5.556513	5.397741	5.455453	5.791672	4.980695	4.642137	4.543062	5.162762	4.828963	5.289918
"1553165_at"	4.515372	4.947203	5.083236	5.361333	4.143306	4.313415	5.417582	4.099189	5.062945	3.80982	4.978486	4.476252	5.077035	4.990761	5.660957	5.337253	4.82775	4.298084	5.359365	4.456682	5.337158	4.20945	3.861092	3.937562	4.782022	3.184621	3.272294	4.739312	4.347444	4.690815	4.403407	5.599721
"1553166_at"	4.877029	4.872826	5.08316	4.762524	4.756496	5.116095	4.702314	5.145733	4.839942	4.69904	4.851705	4.607249	4.649384	4.613071	4.905441	4.869316	4.807117	4.735792	4.38639	5.122167	4.592126	5.12562	4.64283	4.680086	5.204669	5.48246	4.719528	4.493411	5.042728	4.872321	4.849373	4.921843
"1553167_a_at"	5.643413	5.788491	4.896052	5.615192	5.123284	5.787285	5.552942	5.471155	4.591119	4.968469	4.964112	4.943269	4.551098	4.600885	5.950261	5.691434	4.17565	4.265706	5.359365	6.819764	6.038158	5.893533	3.811583	3.970289	5.044012	3.485405	5.739423	5.850836	6.034958	4.251714	5.473006	4.998961
"1553168_at"	4.54943	4.868508	5.037011	4.480618	4.760376	4.690617	4.687546	4.921843	4.649946	4.573439	4.727114	4.577024	4.317782	4.25897	4.374672	4.71755	4.248028	4.434601	4.557285	4.829875	4.409826	4.603083	4.62225	4.22677	4.089937	5.540407	4.829875	4.527164	4.372112	3.925957	4.077768	6.142153
"1553169_at"	3.984671	3.790556	4.248148	3.804584	4.190241	3.918718	3.769613	3.518602	3.97792	4.507882	3.533016	3.976193	3.641964	3.650654	3.776841	4.081685	3.845271	3.672198	3.462364	4.146427	3.993462	4.304973	3.816063	3.545667	3.612553	4.767485	3.999078	3.919837	3.854732	4.328604	3.863212	7.421731
"1553171_x_at"	2.623177	2.705138	2.533276	2.405715	3.133317	2.457503	2.476278	2.397329	2.6707	2.801013	3.124069	2.562673	2.617379	2.46587	2.577525	2.595006	2.407384	2.72841	2.431454	2.810329	2.162132	2.811818	2.925953	2.302555	3.072125	3.265086	3.039441	2.794222	2.836747	2.654344	2.740559	4.549069
"1553172_at"	6.495115	5.719378	5.48644	6.072434	6.584285	6.412415	6.554354	5.981396	6.363706	6.631154	7.481425	5.728736	6.958598	6.496403	6.968297	6.009957	6.867126	6.201873	6.674112	6.288928	6.923996	7.882969	6.583898	6.468305	6.513823	7.425275	7.773204	7.285742	7.806367	7.37367	6.788179	4.737027
"1553174_at"	5.364281	5.428315	5.592241	5.041946	5.314959	5.42453	5.327219	5.483947	5.16625	5.41268	5.362971	5.134185	5.054663	5.023438	5.199625	5.380717	4.800597	5.322459	4.982105	5.215989	5.261152	5.278055	5.457405	5.073655	5.47463	6.233535	5.427188	5.056821	5.168796	5.09561	4.926134	4.708625
"1553175_s_at"	2.775398	2.740294	2.582678	2.577541	2.959727	2.888595	2.673017	2.664492	2.583242	3.052836	2.361554	2.900935	2.719414	2.615783	2.695656	3.150828	2.439699	2.621757	2.685692	2.693341	2.316206	2.733947	2.659659	2.803509	2.422072	3.92242	2.441453	2.579296	2.647768	2.616571	2.658999	3.143676
"1553176_at"	2.427961	2.38864	2.255384	2.372652	2.266533	2.706768	2.453172	2.089097	2.430067	2.741845	2.603489	2.585251	2.260005	2.267194	2.347794	2.401879	2.205749	2.334165	2.676227	2.569312	2.815584	2.432368	2.622674	2.157746	2.450876	3.075334	3.325236	2.454813	2.24887	2.457792	2.238629	4.415885
"1553177_at"	3.063514	4.083443	3.620086	4.478193	3.012352	3.427048	3.975023	3.507901	2.913325	2.892385	3.887872	3.020751	3.194839	3.908388	3.256506	3.301793	2.868411	3.038695	3.281868	2.651964	2.967872	3.162171	3.15587	2.676537	3.143156	4.374418	3.295162	3.310371	3.291834	2.975487	3.121208	5.999171
"1553178_a_at"	5.223598	5.272392	5.184206	4.941075	5.234028	5.247191	5.130588	5.492847	5.430495	5.183306	5.208707	5.475849	5.153973	5.059133	5.064309	5.436884	5.014089	5.057936	4.899985	5.301146	4.932275	5.407779	5.746672	5.084242	5.35159	5.584667	5.642686	5.076067	5.023785	4.872321	5.438586	4.583856
"1553179_at"	2.627138	2.60773	2.827543	2.655607	2.947213	2.950529	3.089792	2.985888	2.642615	2.772962	2.85451	2.829025	2.53303	2.523135	2.747468	2.935071	2.474121	2.833689	2.544537	2.928638	2.916124	2.592638	2.645765	2.20941	3.130332	4.146349	2.903007	2.8153	2.996816	2.712461	2.793205	3.491367
"1553180_at"	1.895182	1.628347	2.009434	1.834022	1.854258	1.664767	1.696878	1.974869	1.806173	1.872915	1.859945	1.866868	1.610601	1.705996	1.837442	1.678617	1.692788	1.736722	1.904994	1.934334	1.793803	1.646461	1.758846	1.916472	2.061999	2.20312	2.096644	1.854258	2.049452	1.657141	1.909237	5.659501
"1553181_at"	4.011977	3.824737	4.277313	3.846053	4.026001	3.798769	3.916039	4.156076	3.840878	3.772282	3.979788	3.947994	3.689457	3.681396	3.75797	3.937765	3.419298	4.019794	3.807598	3.810126	3.695319	3.700438	3.981247	3.900282	3.613397	5.12477	3.991101	3.857906	3.905823	3.741346	3.697436	4.724961
"1553183_at"	2.512783	2.464149	2.350444	2.529334	2.359614	2.525702	2.320789	2.386676	2.489192	2.52586	2.78708	2.475072	2.280411	2.235977	2.481133	4.706085	2.562077	2.468727	2.517581	2.398321	2.566362	2.505072	4.209498	3.044634	6.98356	2.291304	2.399762	2.446119	2.524637	2.540056	2.277372	5.636476
"1553185_at"	7.243784	7.074852	7.457056	7.12734	7.463031	6.324718	6.884464	7.641008	6.340471	7.152107	6.409359	7.336153	6.914903	8.058261	6.401153	8.401369	7.274518	6.918859	7.250988	6.496911	7.237916	6.326967	5.890891	7.810818	7.166557	11.29376	9.540251	7.796128	6.603156	6.163939	6.134902	5.816343
"1553186_x_at"	6.10201	5.912246	6.77494	6.240275	6.271078	5.310145	5.662513	6.775469	5.262087	6.136188	5.515575	6.37495	5.956612	7.115955	5.268711	7.675444	6.956354	5.973393	6.042283	5.982767	6.197631	5.345535	5.067696	6.623859	6.115248	10.17163	8.45751	6.729677	5.651439	5.070914	5.17417	4.917142
"1553188_s_at"	2.595397	2.899469	3.037013	2.845206	3.041239	2.723907	2.646894	2.6485	3.01113	3.063768	3.223927	2.928223	3.047409	3.318553	2.992341	3.26062	2.710994	3.038695	3.101622	3.047422	2.777268	2.765379	2.958376	2.582341	2.517255	3.688736	2.923563	3.043112	3.453602	3.265104	2.802145	3.41947
"1553190_s_at"	4.382589	4.412362	4.126821	4.288733	4.29481	4.34547	4.343946	4.341143	4.796307	4.44367	4.451147	4.368666	4.076506	4.440825	4.487402	4.424454	4.064733	4.231224	4.139446	4.35891	4.750624	4.88481	4.55662	4.092705	4.40006	5.335493	4.401771	4.442701	4.360071	4.114492	4.252887	3.506994
"1553191_at"	2.244911	2.159739	2.368061	2.260121	2.114108	2.176667	2.20442	2.157782	2.006724	2.014637	2.284352	2.256088	1.986016	2.238628	2.061177	2.069068	2.238628	1.971785	2.115888	2.427972	2.143921	1.923835	2.139138	2.558403	2.179796	2.894596	2.031882	1.902358	1.956518	2.061177	1.854242	4.921843
"1553192_at"	2.014515	2.385281	2.600181	2.09988	2.500386	1.881486	2.20295	2.434283	2.376817	2.317471	2.06424	2.308163	2.627722	2.194232	2.143446	2.197664	2.091861	2.391549	2.480195	2.284433	1.984178	2.369576	2.26509	2.128011	2.266807	2.12685	1.997112	2.206467	1.878633	2.204504	1.910151	3.54117
"1553193_at"	2.453264	2.476435	1.7585	2.184186	2.782171	1.991079	2.357641	2.593369	1.994539	2.249279	2.201988	1.898924	2.423809	2.178804	2.148234	1.993671	1.851761	2.36712	2.617572	2.562578	2.252831	1.976786	2.181721	2.034032	1.814605	1.732612	2.347795	2.230549	2.39565	3.098447	2.385444	2.652457
"1553194_at"	2.238629	2.213164	2.514929	2.29647	2.670442	2.211752	2.291073	2.527554	2.30505	2.240724	2.601724	2.303086	2.335669	2.324289	2.426546	2.247045	2.419015	2.148773	2.360296	2.398321	2.373451	2.562307	2.727619	2.65541	2.369539	3.379557	2.551246	2.288777	2.514712	2.380694	2.047578	4.921843
"1553196_a_at"	3.135819	3.31956	3.275929	2.94818	4.075214	3.30024	3.409882	3.427464	3.341332	3.322101	3.70945	3.077248	3.326718	3.184127	3.334287	3.854326	2.891959	3.201436	3.126517	3.536243	3.405225	3.453216	3.787216	3.433604	3.606978	3.85965	3.328773	3.388326	3.370539	3.395902	3.07254	4.378905
"1553197_at"	2.405183	2.196247	2.467426	2.140658	1.986134	2.407219	2.063349	2.030719	2.430638	8.179667	2.183237	2.060289	2.10219	2.259645	2.060997	2.146319	2.336254	7.054899	2.030427	2.244829	2.7258	2.419389	2.155638	2.076383	2.061999	2.484696	2.450954	2.375823	3.654492	2.153159	2.161166	5.115745
"1553199_at"	1.991016	2.110056	2.290794	1.994726	2.33031	2.18576	2.040568	2.145622	2.036358	5.916364	2.350721	2.057864	1.946331	2.036358	1.817159	2.12657	2.105865	5.217412	2.074486	1.957091	2.143921	2.54592	2.144645	1.943494	2.240859	2.62062	2.16887	1.991927	5.288569	1.771976	2.131912	3.80211
"1553202_at"	2.737079	2.111113	2.35187	2.699168	2.483626	2.523114	2.483389	2.488221	2.92156	3.335374	2.425782	2.549048	2.174208	2.585474	2.711891	2.545816	3.464219	2.382004	2.85427	3.456258	2.741521	3.022434	2.792955	3.398804	2.001035	2.741992	2.824454	2.490182	3.25311	2.540194	2.906537	3.637732
"1553204_at"	4.417907	4.508416	4.79363	4.454819	4.445173	4.513124	4.211075	4.607104	4.552264	4.457162	4.647378	4.471714	4.36538	4.365357	4.594718	4.851808	4.464612	4.26591	4.258626	4.756928	4.523593	4.392336	4.437828	4.248496	4.584458	5.533696	4.979806	4.045726	4.275621	4.241055	4.243969	5.116899
"1553205_at"	5.486707	5.63275	5.785341	5.512644	5.484919	5.425746	5.328811	5.640776	5.455804	5.551643	5.461753	5.600841	5.430709	5.497144	5.43131	5.629087	5.050627	5.589357	5.179045	5.342181	5.236435	5.52286	5.344837	5.033248	5.37571	6.495962	5.30989	5.297912	5.309578	5.140724	5.243546	6.178809
"1553207_at"	4.632899	4.771795	4.725117	4.719547	4.667081	5.031187	4.418199	4.974514	4.547113	4.767212	4.490227	4.454846	4.449653	4.149678	4.23003	4.492939	4.401577	4.417985	4.727149	4.614758	4.109115	4.769018	4.70167	4.704626	4.86251	4.502452	4.54699	4.578262	4.578171	4.259747	4.507859	5.271046
"1553208_s_at"	2.921153	3.516612	3.058277	2.831148	3.282363	3.06195	3.013264	3.0465	3.670548	2.984982	3.420002	3.408684	3.049758	3.020359	3.253586	3.24642	3.047456	2.965723	4.005175	2.89821	3.167353	3.190857	2.584501	3.096707	3.031566	4.775949	3.23163	3.41839	2.918734	3.279265	2.679479	4.001905
"1553209_at"	3.177859	2.98319	3.542922	2.805378	3.277813	3.347404	2.980815	3.0465	3.367549	3.341975	3.221967	3.468578	3.058649	3.161157	3.175166	3.261417	2.928249	3.781142	3.19275	3.718091	3.213152	3.311122	3.595781	2.948573	3.237237	3.796304	3.689263	3.261612	3.05385	3.292941	3.225339	3.032362
"1553211_at"	2.440658	2.678041	2.913558	2.169622	2.736359	2.633473	2.215576	2.604678	2.708926	2.563908	2.78565	2.245788	2.452535	2.436883	2.557518	3.617695	2.211908	3.950892	3.032648	2.598786	2.490923	2.686159	2.421096	2.621742	2.572512	3.940694	2.54404	2.3491	2.489623	2.661443	1.988214	6.408923
"1553212_at"	5.067833	5.175725	5.410896	4.9681	5.46929	5.024772	5.083116	5.340923	4.962677	5.453271	5.016988	4.884975	5.128201	4.606143	4.84039	5.181857	4.980655	5.559172	5.072614	5.246139	4.789601	5.460565	4.900597	5.444753	5.408277	5.335817	5.279542	4.822494	5.247584	5.077282	5.129754	5.827434
"1553213_a_at"	2.776953	2.718201	3.174963	2.625119	3.344531	2.7624	2.708978	3.598526	2.918989	2.889582	2.563399	2.780965	2.83089	2.666451	2.956702	2.70474	2.756818	2.718201	2.534431	2.635948	3.084476	2.934752	2.785822	2.505738	2.879808	3.454293	3.223979	2.524974	2.495762	2.739706	2.718219	4.569894
"1553214_a_at"	1.71321	1.765737	1.680346	1.737527	1.894872	1.898836	1.749468	2.238629	1.846053	1.865796	2.000588	1.876317	1.864903	1.869527	2.110999	1.839319	1.756563	1.752423	1.789474	1.858177	2.418852	1.846833	1.832697	2.25181	1.780193	1.947793	2.189372	1.825658	1.857741	1.90408	1.855952	5.366247
"1553215_s_at"	2.942835	3.14756	2.858493	2.959097	3.196191	2.924511	2.778126	3.405545	2.923632	3.16217	3.126983	3.087282	2.753442	2.748691	2.970803	3.015876	2.583387	2.970803	2.798533	3.167576	3.079695	2.94178	3.072101	3.094284	2.929873	3.560316	3.054463	3.022209	2.840758	2.751462	2.995695	3.029591
"1553216_at"	2.804483	3.490272	2.592053	3.058846	2.319209	2.890557	3.118891	3.03638	3.240158	3.005888	3.364007	2.80179	3.194805	2.753332	3.275438	3.038695	3.043629	2.920467	3.159765	3.734598	3.052305	3.081163	2.809828	2.391715	2.661762	3.612236	3.052305	3.284088	3.240158	3.042469	3.013212	5.497875
"1553217_s_at"	2.74121	2.918552	2.750354	3.087946	3.184518	3.09075	3.134709	3.0465	2.919801	3.254036	3.10057	2.783372	3.398531	2.920467	2.812574	2.878053	2.739371	3.045212	3.105517	3.244587	2.999198	2.739371	3.035028	2.925983	2.883124	2.602503	2.82727	3.155127	2.883375	3.254036	2.920467	2.972768
"1553218_a_at"	5.998671	6.256395	5.533715	6.131929	5.875782	6.055847	6.214033	6.138715	6.869944	6.935343	5.518588	6.701601	7.121945	6.489746	6.122767	6.253315	6.929394	6.687759	6.580522	6.626691	6.736501	5.0832	5.123974	5.971423	6.000051	6.096885	5.270611	5.630248	4.843671	6.277422	6.081984	5.363105
"1553219_a_at"	2.627923	2.689898	2.929624	2.624573	2.570026	2.574182	2.598919	2.98932	2.701823	3.870178	3.175301	2.694021	2.462576	2.477762	2.759557	2.830829	2.432012	2.894299	2.630095	2.699271	2.782752	2.80897	2.569442	3.122977	2.713424	4.481456	2.67123	2.514214	2.844385	2.816958	2.465344	4.696509
"1553220_at"	3.175353	3.10436	3.531999	3.160739	3.247357	2.640951	2.907459	3.0465	2.959656	2.541637	5.348929	3.362113	3.342456	4.650434	3.418463	3.113761	3.844898	3.229774	3.738171	2.627378	3.332532	3.297972	2.6659	2.585816	3.032531	4.660372	4.27242	4.295239	5.857853	5.050783	3.427916	4.084675
"1553221_at"	3.897066	3.739239	4.174265	4.33639	4.428362	4.302543	4.140269	4.265882	4.606056	4.411407	4.37706	4.030333	4.425095	4.97261	4.071265	4.356592	4.268284	4.07527	4.005407	4.245272	3.454113	4.334264	4.38911	3.787206	4.1228	5.334639	4.864694	4.354222	3.693035	4.484505	4.155161	5.548909
"1553222_at"	7.416199	7.721354	7.315075	7.511686	7.698589	7.617079	7.231039	7.480771	7.958323	7.413988	7.209134	7.539001	7.080134	7.388445	7.515289	7.631932	7.200926	7.195311	7.254342	7.860645	7.304796	7.408423	7.158047	7.942465	7.074728	8.50227	7.433116	7.114961	7.218285	6.966065	6.969919	6.902021
"1553224_at"	2.862903	2.784817	3.914703	2.831397	2.808976	2.836934	3.015902	2.655631	2.414332	2.960449	2.39448	2.964392	2.734531	2.536275	2.396612	2.606168	2.330114	2.543536	2.481599	2.636626	3.012415	2.665739	2.569442	2.689359	3.107422	2.591568	2.820145	2.527903	2.632684	2.263755	2.419474	4.197606
"1553225_s_at"	3.487028	3.559827	2.694714	3.909288	3.189415	3.294149	3.382287	2.72064	2.885941	3.718583	2.616327	3.284534	3.230068	2.537588	2.948925	2.892938	3.17556	3.870112	3.260124	3.838832	3.432153	2.699344	4.434674	3.666758	3.36061	3.262353	2.975137	2.985727	2.572871	2.48087	3.12977	4.207265
"1553226_at"	2.527652	2.752095	2.592052	2.493315	2.6789	2.478045	2.575989	2.486564	2.504527	2.695166	2.301341	2.866408	2.295663	2.28145	2.281961	2.628371	2.008145	2.365288	2.539286	2.651964	2.023005	2.451169	2.690444	2.501396	2.573693	3.183115	2.508357	2.337584	2.124464	2.167072	2.554002	3.857031
"1553227_s_at"	5.061283	5.651274	4.424262	5.72361	5.12043	5.085721	5.23484	4.728297	4.772079	4.810975	3.521407	4.726543	5.212363	4.442667	4.788231	4.453902	4.626915	4.20477	5.606168	4.910452	5.339475	3.418077	5.223181	4.593207	4.688089	4.421423	3.93962	4.490334	4.071113	3.909083	5.058374	3.25129
"1553228_at"	1.923281	2.068717	2.138066	2.028735	1.957462	1.788073	1.779601	1.845305	2.078117	2.013945	2.007921	1.843676	1.749573	1.816738	1.809464	2.065951	1.692199	1.961341	2.354998	1.88411	1.663486	1.766941	2.138046	1.844921	2.061999	2.908407	1.788948	1.673634	2.083125	1.8464	1.88411	6.17228
"1553229_at"	3.369696	3.484905	3.3202	2.98791	3.246013	3.126383	3.287899	3.03194	4.828243	3.705829	3.165835	3.404417	4.783204	3.8166	4.225306	3.092386	3.997418	4.102653	4.497464	3.605801	3.636153	3.625095	3.832166	3.38308	3.767492	3.734976	3.245779	3.85649	3.581933	3.489935	3.527502	3.938779
"1553232_at"	4.034426	4.111974	3.294748	3.990695	4.299334	4.284761	3.764214	4.159859	3.8059	3.80982	3.405588	3.824197	3.957949	3.937166	3.868195	3.762499	3.351988	3.793281	3.488402	3.659613	3.47677	3.618502	3.962331	3.92357	3.774559	4.09972	3.328422	4.034199	3.693124	3.588683	3.558649	3.610861
"1553234_at"	4.354577	4.196882	4.383413	4.049095	3.96886	4.303192	4.154401	4.545479	4.322383	4.302295	4.213318	3.957891	4.167405	4.070872	4.213234	4.511542	4.327077	3.966187	4.261363	3.909624	4.242402	4.618013	3.784005	4.171159	4.209229	5.183085	4.934588	4.462233	4.317194	4.290078	4.041706	7.421731
"1553235_at"	4.462524	4.086411	3.943711	3.916288	4.137304	4.118647	3.927181	4.207985	4.238804	4.151976	4.16617	3.825925	3.968973	3.75797	4.40876	4.00326	3.699794	3.954683	4.06924	4.172123	3.962853	4.15595	4.254393	3.706319	3.948317	4.609704	4.188948	4.114802	4.478026	3.928984	3.928984	5.519852
"1553237_x_at"	4.363547	4.492517	4.330834	4.138797	4.696899	4.39359	4.475714	4.246778	4.444343	4.381761	4.919024	4.287621	4.432425	4.129568	4.47498	4.079978	4.029683	4.261723	4.59251	4.251865	4.6596	4.559996	4.094427	4.25569	4.772913	4.592735	4.69167	4.12537	4.927434	4.320913	4.204779	4.53794
"1553238_a_at"	5.901054	5.990945	6.130706	5.971547	5.99193	6.026005	5.643022	6.406731	5.957682	5.906133	5.924099	5.801387	5.671616	5.827856	5.951466	5.933737	5.641273	5.587834	5.92088	6.041484	5.550827	5.86598	6.091827	5.762099	5.783388	6.825647	6.22092	5.877886	5.866124	5.608512	5.639547	6.168493
"1553239_at"	5.384174	5.498325	5.717198	5.480973	5.692887	5.374144	5.315971	5.776088	5.570677	5.589752	5.64962	5.595473	5.260119	5.211095	5.449454	5.683019	5.214753	5.527224	5.390072	5.378039	5.387067	5.954039	5.54916	5.507909	5.37571	6.593816	5.840925	5.469156	5.645121	5.491777	5.255021	4.544802
"1553241_at"	3.624217	3.50128	4.229902	3.466393	3.808257	3.90494	3.689098	3.86151	3.961522	3.657544	3.636891	3.624662	3.608848	3.654118	3.649449	3.64045	3.664993	3.870303	3.466412	3.732476	3.709106	3.402225	4.140824	3.559301	3.702482	4.322829	3.472468	3.58125	3.328095	3.140629	3.208863	3.606086
"1553243_at"	2.882012	2.901967	3.112076	2.89186	3.161372	2.762912	2.934335	3.152132	2.852231	2.788232	2.779675	2.780501	3.132347	2.80411	2.662427	2.974021	2.907589	2.612916	3.13099	2.778235	3.053363	2.898647	2.650818	2.984343	2.697889	3.239855	3.045681	2.934166	3.642064	2.679127	3.497712	4.383379
"1553244_at"	2.157383	2.643147	2.902783	2.255296	2.475005	2.49415	2.257625	2.900828	2.356323	2.303872	2.890309	2.338878	2.24718	2.321983	2.578953	2.323675	2.798879	2.652389	2.22977	2.66076	2.778032	2.82129	2.903292	3.042744	2.731494	3.870608	2.83086	3.096471	2.653509	2.331434	2.399178	5.590569
"1553246_a_at"	4.078259	4.157259	4.291653	3.98515	4.428362	4.062851	4.017366	4.555925	3.829389	3.909493	4.105598	4.002078	3.963423	4.033289	3.824128	4.173883	3.706114	4.452558	4.211344	3.999614	3.928473	3.902541	4.447486	4.080184	4.323857	5.286203	4.98581	3.690296	4.328604	3.825797	3.890543	6.439874
"1553247_a_at"	2.080234	1.958958	2.102382	1.971595	2.254114	2.001268	1.922979	2.037983	2.287912	2.514426	2.104475	1.850639	2.018997	2.145849	2.328186	1.838503	2.44176	1.989739	1.970181	1.934765	2.052922	2.169474	2.283006	1.97604	1.866753	2.504874	1.783139	2.359868	2.167425	2.027187	1.986378	3.767769
"1553248_at"	4.751755	5.287917	4.933365	4.868557	5.365892	5.087762	4.867326	4.804299	4.654978	4.651527	4.503309	4.701278	4.5119	4.452316	4.680957	4.865126	4.861769	4.629862	4.739246	5.258791	4.452386	4.63503	4.635554	4.680957	4.686052	4.541731	5.002513	4.480597	5.0192	4.486912	4.634607	4.847723
"1553249_at"	2.942921	2.689853	3.433229	2.572546	3.342693	2.945713	2.331181	2.717706	2.956124	2.735682	3.03389	2.77185	2.651853	2.288022	2.599293	2.751652	2.449282	2.60033	2.604678	3.067759	2.565569	2.500471	2.729123	2.900402	2.784159	3.238273	3.124063	3.007687	2.695695	2.593902	2.537292	2.04245
"1553252_a_at"	3.206431	3.367811	3.493796	3.149096	3.321931	3.353356	3.014194	3.263931	3.082766	3.36472	3.266856	3.317336	3.42665	3.146559	3.150313	3.465476	3.277497	3.06037	3.38984	3.640596	3.163866	3.253721	2.945121	3.30795	3.071939	3.851792	3.423978	3.246063	2.870365	3.090611	3.156254	5.329039
"1553253_at"	5.927084	5.966986	6.081139	5.916961	5.954766	5.878617	5.795964	6.003897	5.742454	6.000546	5.863761	5.976794	5.72361	5.942533	5.901525	6.023873	5.593643	5.750257	5.664055	5.664106	5.832798	6.126515	6.124794	5.765428	5.886701	6.542945	6.062924	5.516168	5.808269	5.779141	5.7259	5.55625
"1553254_at"	2.404568	2.215987	2.549203	2.392894	2.389815	2.536101	2.310245	2.438164	2.410653	2.47724	2.320177	2.267141	2.320177	2.760315	2.246442	2.282926	2.326801	2.336686	1.924787	2.288917	2.306799	2.637251	2.251291	2.586792	2.452453	2.941421	3.174883	2.197441	2.110312	2.157287	2.330487	4.101027
"1553255_at"	2.442459	2.425215	2.731834	2.244138	2.627964	2.388513	2.263738	2.762366	2.416297	2.715498	2.13734	2.469625	2.170821	2.259625	2.353148	2.276824	2.063867	2.558311	2.520831	2.483124	2.5068	2.49647	2.565789	2.340977	2.653328	2.909175	2.612578	2.182374	2.380593	2.263989	2.213436	3.715989
"1553257_at"	5.389792	5.553994	5.647588	5.200879	5.302655	5.416294	5.107397	5.611889	5.586282	5.063279	5.429173	5.519044	5.093934	5.002076	5.211023	5.094013	5.18094	5.331744	5.166135	4.935291	5.002039	5.204966	5.283332	4.664297	5.242785	6.002844	5.140753	5.022554	5.154035	5.053224	5.034719	6.745359
"1553258_at"	4.391871	4.57201	5.051418	4.54098	4.988983	4.615119	4.281981	4.995309	4.704162	4.550179	4.913788	4.935602	4.608089	4.561002	4.551998	4.956392	4.271903	4.576853	4.572475	4.995103	4.268233	5.08903	4.678375	4.833064	4.505007	5.499964	5.046153	4.496787	4.972038	4.630302	4.544521	5.936644
"1553260_s_at"	2.228123	2.299455	2.592053	2.247567	2.148402	2.279531	2.100422	2.286916	2.231292	2.237389	1.950347	2.258427	2.237389	2.493995	2.203029	2.288243	2.264173	2.218037	2.604678	2.011634	2.217823	2.403041	2.200525	2.340746	2.347423	3.258619	2.324467	2.184144	2.241972	2.010848	2.355181	3.60446
"1553261_x_at"	1.892305	2.027947	1.919037	1.875065	1.972757	2.015772	1.869426	1.915743	1.91508	2.158239	1.866404	2.1934	1.683567	1.985755	1.781496	1.941223	1.962578	1.925926	1.991264	1.962104	1.655604	1.81465	1.959999	1.999078	2.206292	1.816982	2.295307	1.959734	2.012453	2.013499	1.821163	3.878021
"1553262_a_at"	6.465055	6.479414	6.329365	6.16068	6.336287	6.461964	6.137553	6.079227	6.39719	6.361866	5.930945	6.454442	6.138709	5.872707	6.390954	6.149023	5.813544	6.252941	5.811789	6.048174	6.343963	6.283802	6.406004	6.073914	6.087172	6.973521	6.394238	5.801197	5.781438	5.760117	6.047225	5.503173
"1553263_at"	5.62051	5.706377	5.701524	5.467469	5.650286	5.795421	5.462799	5.675142	5.614039	5.500008	5.816356	5.628392	5.596076	5.638068	5.84266	5.813457	5.346599	5.762595	5.786099	5.558939	5.359307	6.041925	5.93586	5.431839	5.196252	7.093232	5.893796	5.746058	5.645092	5.298713	5.792217	6.596852
"1553264_a_at"	4.729728	4.365142	4.989794	4.507253	5.154738	4.575498	4.691283	4.56367	4.467643	4.644301	4.482429	4.442342	4.207555	4.572422	4.499354	4.84683	4.178771	4.549898	4.189393	4.590287	4.469331	4.758392	4.827776	4.524958	4.654141	5.593697	4.855074	4.169746	4.381394	4.328604	4.353677	5.100159
"1553265_at"	3.159889	2.971147	3.058502	2.997619	2.864863	3.350111	2.995654	3.492454	3.110993	2.522217	3.329627	3.067641	3.07147	2.936965	3.104883	2.884834	3.470073	2.95267	3.214217	2.897611	2.758558	3.328584	2.946357	2.988654	2.952173	3.914827	3.552763	2.687318	3.255826	2.73072	3.004895	3.538265
"1553266_at"	1.656682	1.901556	1.861882	1.745664	1.931195	1.839817	1.716567	2.050413	1.723068	1.811228	1.954057	1.585245	1.678679	1.875424	1.627239	1.94771	1.676343	1.781524	2.035708	1.70968	1.929867	1.916293	2.013921	2.61455	1.733714	1.754103	1.945225	1.8949	2.03791	1.846915	1.729147	4.713847
"1553267_a_at"	2.042879	2.023729	1.902827	2.184904	2.511527	2.213057	2.026624	2.308089	2.460973	2.559156	2.010354	2.254582	2.250304	2.04421	1.9778	2.3565	1.900628	2.117883	2.28629	2.604595	2.096457	2.551076	2.113175	2.131965	1.985364	2.18747	2.148166	2.525986	1.806881	2.07808	2.218738	4.533875
"1553268_at"	4.128214	4.030356	3.712824	3.991195	4.332913	3.963912	4.226534	4.183168	4.400732	4.336217	3.852316	4.282624	3.709239	3.87072	3.96264	4.248992	3.713943	3.563072	4.267533	5.091259	4.088888	4.289804	4.176629	3.92072	4.210943	4.389168	4.095976	3.758704	3.993462	3.678967	3.847528	5.314466
"1553269_at"	2.962131	2.291593	2.562209	2.906669	2.556505	2.145106	2.4298	2.687039	2.20014	3.868972	3.668397	1.934055	2.615391	2.443177	3.263902	1.590841	3.752805	4.346976	4.110632	4.100764	3.298217	4.191097	2.885754	1.883378	2.39172	2.85952	3.043736	4.017717	3.854732	3.664151	3.164293	5.121743
"1553271_at"	4.998174	3.612339	3.598707	4.038418	2.909554	3.754105	4.126734	2.874974	3.1065	2.865782	3.497907	3.363251	3.936036	4.314855	5.388175	4.142496	3.609393	3.038695	4.134104	3.197986	4.601604	2.718719	3.38792	4.151038	3.060177	1.732612	2.313275	4.214256	3.205387	3.806992	3.618414	3.937062
"1553272_at"	4.712445	4.723669	4.763146	4.541287	4.59311	4.880735	4.387166	4.794662	4.785397	4.588823	4.494606	4.744088	4.388686	4.498911	4.655529	4.684676	4.253112	4.358835	4.244654	4.524962	4.579679	4.925877	4.491801	4.597413	4.429546	5.387524	4.498641	4.339485	4.527427	4.092003	4.403082	2.606907
"1553274_a_at"	4.707573	5.343663	4.559057	5.333116	4.849841	5.692681	5.358418	4.520191	5.364951	5.251511	5.635865	5.199036	4.967906	5.179162	5.358302	6.449513	5.761867	5.149104	5.774183	6.108513	5.561399	6.207928	6.480343	5.822635	4.980728	4.861527	5.943889	6.362941	7.31129	5.567461	5.608526	7.756951
"1553275_s_at"	5.474776	5.959253	5.527046	6.317543	5.384665	5.569876	5.571632	5.663671	4.089592	3.428139	2.853588	5.083678	5.411657	4.494783	5.080498	5.107215	5.117731	6.035592	5.327085	5.057787	6.113579	3.765786	4.996665	4.753846	4.413279	3.474645	4.066231	4.752717	3.561157	4.727214	5.555954	4.96026
"1553276_at"	2.044312	1.97485	2.063695	1.886964	1.795826	1.801456	1.669193	1.984541	2.033528	2.046985	2.120671	1.862684	1.947966	1.906686	1.923577	1.945699	1.913759	1.878838	2.036148	1.99252	1.919754	1.939039	1.965785	2.097234	2.310784	1.892506	2.290048	2.086426	1.977755	2.057662	2.083208	4.931515
"1553277_at"	1.839581	1.779172	1.888448	1.940291	1.999666	1.746168	1.918884	2.205195	2.018667	2.080084	1.988026	1.94823	1.952577	1.943604	2.149458	1.957539	1.876033	2.149642	2.059735	1.819808	2.09767	2.004185	1.965785	1.942244	1.953164	2.430076	2.028121	2.398321	1.851305	2.203543	1.990639	3.637732
"1553279_at"	5.025751	5.221906	5.31486	4.997169	5.379267	5.288253	5.082382	5.754903	5.620917	5.212937	5.392651	5.534192	5.195077	5.027822	5.212729	4.828073	4.887962	5.596707	5.153474	5.419848	5.335356	5.554506	5.698638	5.593053	5.541615	5.764471	5.299039	5.023455	4.551537	4.716537	4.779843	5.118665
"1553280_at"	5.286937	5.15052	4.978178	5.015548	4.562907	5.100472	5.490326	4.04437	4.641151	5.042092	4.048162	5.199368	4.783204	3.88723	4.230597	4.78658	3.79982	4.741144	5.057467	4.698637	5.354305	4.221741	4.276368	4.214089	3.703302	4.229058	4.442394	4.29769	4.637152	3.790991	4.206826	4.904769
"1553281_at"	5.273689	4.683033	5.362118	4.569432	5.395486	4.829376	4.685812	5.026497	4.743042	4.328604	4.777075	4.862434	4.406077	4.654999	4.803339	4.868418	4.292554	4.559966	4.557285	4.533974	4.355981	4.941132	4.788971	4.44099	4.544876	5.360184	4.921078	4.576533	4.628355	4.70494	4.610473	4.921843
"1553282_at"	3.407841	3.36617	3.746539	3.424698	3.698758	3.406405	3.509541	3.212085	3.553054	3.451123	3.319385	3.468578	3.489429	3.556502	3.509091	3.549652	3.281077	3.465531	3.907249	3.474389	3.616785	3.970616	3.405571	3.494131	3.481266	3.692901	3.750102	3.569746	4.09008	3.260933	3.439057	4.882438
"1553284_s_at"	2.617834	2.879257	2.303366	2.680068	3.063876	2.856726	2.742588	2.484853	2.924027	3.507544	2.803	3.106992	2.611187	2.398321	2.701088	2.741131	2.629858	2.617445	2.909363	2.48779	2.885231	2.744611	2.808881	2.632617	2.770604	3.579597	2.90387	2.612801	2.555912	2.56989	2.753263	3.883956
"1553285_s_at"	1.732612	2.006394	2.146189	2.118637	1.756792	2.341447	2.013111	1.974869	2.142487	2.559563	2.483026	2.245605	1.908672	2.059884	2.155361	2.146595	2.259274	2.452541	1.991264	3.206665	2.354411	2.506946	2.271142	2.374017	2.434881	2.657303	2.43198	1.810321	2.197147	2.096924	2.468838	3.983142
"1553286_at"	4.902738	4.778808	4.306761	4.998781	5.254756	5.101649	5.072495	5.022353	5.113236	4.750186	5.587483	5.018776	5.643005	6.119097	5.089146	4.872089	3.842762	5.08151	5.319037	5.76616	4.711601	4.525221	5.292413	4.446143	5.01897	4.312912	4.889267	5.50814	6.363965	6.051243	5.262504	4.197375
"1553288_a_at"	4.455011	4.251207	4.727175	4.383973	4.428362	4.665946	4.214688	4.420764	4.308331	4.552521	3.99406	4.410879	4.098486	4.329626	4.252479	4.289639	4.080271	4.25259	4.104028	4.247461	4.390613	4.215958	4.537045	4.060485	4.319998	4.426417	4.285761	3.86174	4.072865	4.224587	4.085804	4.921843
"1553292_s_at"	4.592246	4.503411	3.79133	4.797265	4.132154	3.899072	4.657086	4.096829	5.02837	4.086582	4.962503	4.659173	4.468145	6.776275	4.780906	4.383973	7.254024	4.563871	5.089458	4.456577	4.849753	4.441674	3.095118	4.937117	3.851123	4.507582	4.231729	6.650061	4.328604	4.683754	5.112902	6.142153
"1553293_at"	2.881613	3.498814	2.94773	3.062765	3.443624	3.483989	3.343707	3.152965	3.254596	3.392713	3.051417	2.961665	3.055848	2.9819	3.487519	2.994764	2.840171	3.139305	3.488402	3.1795	3.184044	3.416347	3.576241	2.9819	3.20292	3.348391	3.279007	3.105241	3.307826	4.450277	3.259636	6.043126
"1553295_at"	1.7128	2.007897	2.111415	1.752672	1.931195	1.875514	1.814155	1.786089	1.746939	1.883375	1.793579	1.799447	1.665871	1.687055	1.726649	1.88652	1.82973	1.692104	1.970849	1.99622	1.959706	1.869635	1.942238	2.548319	2.428602	2.066856	1.967999	1.915262	1.94707	2.089136	1.805008	3.70988
"1553296_at"	7.112943	8.098339	5.869872	6.94452	7.508719	7.519897	7.528233	7.517221	4.427906	4.019497	2.60447	6.480954	4.657313	3.262287	4.389487	3.120865	4.080905	3.331137	3.488402	3.589099	4.007443	3.086687	3.915397	3.033432	4.319998	3.485503	3.732281	4.487316	3.785395	2.837125	5.746511	2.921788
"1553297_a_at"	7.69143	7.388484	7.614545	7.670472	7.104186	7.254454	7.431301	7.181112	6.955179	6.349907	7.088392	7.064971	6.770193	6.996447	6.912183	7.240693	9.725843	6.650453	6.395913	6.847226	6.358397	6.709291	7.227722	6.540895	7.013672	6.988814	6.732739	6.652936	6.789963	6.467788	7.53766	7.000609
"1553298_at"	2.18052	1.917462	2.42234	1.99352	2.050617	2.121081	2.078322	2.614379	1.888089	2.068916	2.228609	1.815253	1.984324	2.025877	2.011744	2.220186	2.039375	2.100492	1.855167	2.027909	2.003943	1.984324	2.399729	2.045572	2.497923	2.278579	2.558698	2.172708	2.110999	2.122105	2.178604	3.757154
"1553299_at"	1.882603	2.071935	2.2463	2.111258	2.232439	2.192697	2.016087	2.202531	2.113362	1.841409	2.280068	2.088498	6.508945	1.955273	2.270109	2.085403	2.398321	1.996113	2.1288	3.248922	3.842837	2.83927	2.071965	1.811249	2.066701	3.328738	2.647386	2.552098	2.784835	5.819513	2.223601	5.417947
"1553300_a_at"	2.739839	2.434165	2.968129	2.514774	2.998584	2.408443	2.628088	3.0465	2.511196	2.655794	3.179169	2.823052	3.201671	2.872377	2.696682	2.814969	2.347618	2.936498	3.045842	3.104468	2.440139	2.95175	3.078363	2.866025	2.906565	2.577178	2.649734	2.922766	3.111338	3.275059	2.470167	6.039956
"1553301_a_at"	2.168541	2.203444	2.270124	2.278832	2.32857	2.157458	2.118143	2.343188	2.490254	2.522217	2.177463	2.177203	2.300832	2.912341	2.130689	2.409011	2.30632	2.621309	2.424968	1.993905	2.431871	2.240018	1.892999	2.10859	2.212093	2.424947	2.500825	2.376559	2.236909	2.127654	2.19284	5.090611
"1553303_at"	4.43259	4.310405	4.676768	4.295063	4.750384	4.406563	4.084351	4.414405	4.521535	4.308687	4.585209	4.281083	4.2458	4.254427	4.490259	4.495275	4.133104	4.416043	4.576504	3.973129	3.993462	3.989904	4.23374	4.344338	4.347844	5.463173	4.766992	4.272621	4.681902	4.2887	4.319998	6.89983
"1553304_at"	4.179308	4.018864	3.941486	3.822903	4.545889	4.146674	3.742225	4.040232	4.17768	4.370123	3.935545	4.209588	3.817202	4.259212	3.942578	4.501177	3.773392	3.869096	3.910731	4.148796	3.880062	4.081056	4.313813	4.1564	4.263757	5.48246	4.089236	3.813627	3.998137	3.793497	3.825477	4.928185
"1553306_at"	3.265972	3.42987	3.498761	3.388163	3.415133	3.285217	3.237936	3.518602	3.634064	3.033383	3.506449	3.40109	3.486289	3.251787	3.595359	3.683388	3.079315	3.32244	3.524624	3.206665	3.193917	3.986956	3.292206	3.129062	3.504751	3.884011	3.888696	3.478758	3.674616	3.402566	3.42172	8.193911
"1553310_at"	2.104569	2.107663	2.100484	1.94444	2.61299	2.403804	2.006178	2.014709	2.32832	2.238629	2.280926	2.027262	2.173996	2.191746	2.26034	2.198567	2.213569	2.093054	2.2562	2.253861	2.201834	2.230902	2.662625	2.116222	2.131155	2.456268	2.420502	2.303029	2.611684	2.352385	2.399127	5.940333
"1553311_at"	2.129866	2.318191	2.53992	2.268024	1.931195	1.986196	1.689719	2.054209	2.048343	1.900485	2.103822	1.886715	1.911298	2.034277	1.999716	1.703842	1.992316	1.949708	2.100288	1.807102	1.90545	2.165352	1.98452	2.095119	1.935069	2.400971	2.452541	1.848937	2.482505	1.98379	2.090006	4.300111
"1553313_s_at"	3.485873	3.330438	3.506505	3.117645	3.430648	3.289041	3.135909	3.237081	3.430968	2.969739	2.893562	3.271822	2.905906	3.343523	2.870098	3.76522	3.160481	2.989777	3.032648	3.433919	3.789585	3.310519	3.201269	2.845799	3.337301	4.636489	3.490856	3.174148	3.117645	3.62298	3.201269	4.921843
"1553314_a_at"	2.660807	2.858085	2.703986	2.861967	3.212871	2.920648	2.710499	3.033594	2.438113	2.728629	3.034201	2.56142	2.62224	2.587077	2.470364	2.566724	2.580225	2.493447	2.481264	2.623236	2.767841	2.879809	2.750457	2.676175	2.653052	2.952951	3.277583	2.343843	2.976265	2.3867	2.620795	2.194242
"1553315_at"	4.852572	4.278997	4.236206	4.18145	3.709722	4.01553	3.716704	3.566316	2.859404	3.178923	2.832015	3.302045	2.939393	3.362867	3.086534	2.909223	3.206665	3.31135	3.243146	3.711445	3.181725	3.540492	3.293472	2.805693	2.943101	2.848123	3.160026	3.206067	2.68664	2.522446	3.031045	3.210299
"1553316_at"	3.204324	3.562533	3.328873	3.232672	3.480605	3.69506	3.476015	3.876047	3.276832	3.503467	3.406426	3.260029	3.314747	3.295442	3.514894	3.434049	3.140546	3.356674	3.285793	2.917166	3.000072	3.472222	3.725958	3.497765	3.368524	4.23659	3.436706	3.19184	3.134595	3.301876	3.644396	5.664734
"1553317_s_at"	1.748002	2.049831	2.29886	2.033608	1.931195	1.814369	1.94013	2.238629	1.85896	1.811978	2.042344	2.082735	1.736776	1.905124	1.790712	2.015544	1.921416	1.781978	2.206262	1.827664	2.027113	1.867716	1.967247	1.699671	2.382157	3.053318	1.862335	1.986385	1.82573	2.129783	1.816195	4.923305
"1553318_at"	2.962146	3.347267	2.910407	3.024766	3.379536	3.15288	3.089616	3.245076	3.565503	3.503467	3.3377	2.99085	3.146792	3.092019	3.325093	3.375218	2.701796	3.382791	3.061586	3.329925	3.107404	3.603251	3.081637	2.974836	2.947195	4.337596	3.650803	3.027403	3.238487	3.024766	3.083982	3.880034
"1553319_at"	2.787038	2.761449	3.08532	2.600871	2.976461	2.896454	2.451395	2.688527	2.838032	2.910492	3.002554	2.477793	2.531737	2.652029	2.652603	2.72197	2.355445	2.925682	2.702426	2.43749	2.379685	2.821098	3.0051	2.648298	2.755902	3.484397	3.070506	2.690926	2.654428	2.765753	2.61978	5.368069
"1553320_s_at"	1.697956	1.914317	1.826899	1.806471	1.702567	2.052155	1.706381	1.862328	1.783596	2.085743	1.578165	1.729628	1.720263	1.845839	1.771652	1.606219	1.72529	1.772201	1.796601	1.663646	1.886715	1.687212	1.97859	1.685466	1.801742	2.278654	2.026751	1.79498	1.67266	1.655782	1.706381	2.606906
"1553321_a_at"	2.591219	2.72841	3.455112	2.643115	2.800156	2.781242	2.743465	2.831237	2.984157	2.616704	2.681771	3.012985	2.839557	5.527266	2.676513	3.021497	4.633615	2.862297	2.611043	2.604499	2.755502	2.903757	2.568899	2.679497	2.494049	3.390143	2.64839	3.103284	3.196067	6.422746	3.737333	4.430253
"1553322_s_at"	2.520026	2.532182	2.542711	2.434248	2.530235	2.572191	2.679719	2.560036	2.444021	2.603845	2.519547	2.472397	2.489192	2.514157	2.562264	2.994053	2.281562	2.813037	2.608407	2.602622	2.143921	2.806387	2.569442	2.716461	2.523212	2.349754	2.817757	2.346632	2.65142	2.553946	2.737629	3.91913
"1553323_a_at"	2.802315	2.732899	2.535866	2.816121	3.203872	2.954429	2.849938	3.073766	2.737003	2.522217	2.816775	2.838883	2.688915	2.813113	2.915292	2.654428	2.688779	2.844127	2.371624	2.651964	2.422823	2.785231	2.730394	2.572981	2.903014	3.541698	2.934899	3.322483	2.760948	2.598996	3.017222	5.66503
"1553325_at"	3.736192	3.471256	3.777962	3.362852	3.834126	3.785019	3.448977	3.897613	3.467027	3.527391	3.752911	3.50848	3.205165	3.095881	3.770555	3.599955	3.339452	3.40253	3.488402	3.653374	3.504229	3.932121	3.90799	3.187857	3.371967	4.256207	3.393135	3.28886	3.483994	3.568442	3.285165	6.309028
"1553326_at"	2.504811	2.344662	2.334562	2.396896	2.369228	2.313285	2.263522	2.739336	2.468147	2.080888	2.415827	2.603445	2.069068	1.986386	2.24214	2.424239	1.862384	2.227113	2.224927	2.012025	2.112824	2.186472	2.418158	1.946123	2.614357	3.596172	2.541904	2.281304	2.359164	2.108678	2.009784	4.075765
"1553327_a_at"	3.189364	3.073806	3.278435	3.063452	3.238087	3.152353	3.005563	2.890921	3.2904	3.253113	3.106174	3.162171	3.05583	3.213108	3.255945	3.254829	3.021917	3.368593	2.907316	3.362386	3.368593	3.41462	3.394083	2.992435	3.619862	4.218044	3.583206	3.087324	3.099648	3.476912	2.680372	6.850006
"1553328_a_at"	3.768714	3.117707	3.413238	3.409318	3.429857	3.30332	3.091724	3.192234	2.927716	3.041527	2.753751	3.281989	2.894737	2.805916	2.913968	3.085669	2.44176	2.656217	2.736885	2.557519	2.825889	3.290565	3.503366	2.606538	3.125128	3.690343	3.211569	2.866343	2.572871	3.038802	2.868271	4.152855
"1553329_at"	2.003216	1.864903	2.222601	1.916076	2.476148	2.001496	1.825423	2.209118	2.084266	2.033122	2.212043	2.109204	1.906909	1.873397	2.050243	2.239702	1.819533	2.010974	1.991264	2.049558	1.851473	2.234833	2.431697	2.104875	2.286256	3.244945	2.127563	2.029376	2.110999	2.204441	1.963489	2.101455
"1553330_at"	2.013615	2.258206	2.432507	2.327926	2.530235	2.378014	2.301395	2.362324	2.38287	2.14592	2.205275	2.380342	2.384889	2.336254	2.149322	2.150944	2.107348	2.221391	2.433742	2.15736	2.576233	2.591402	2.408262	2.287096	2.246193	2.809609	2.274816	2.413056	2.379942	2.274372	2.171094	5.36432
"1553333_at"	2.468172	2.202397	2.56755	2.069736	2.193262	2.163853	2.03039	1.974869	2.201976	2.25198	1.973893	2.24001	2.021334	2.159386	1.91958	2.174064	2.929246	2.393052	2.019005	2.587305	2.791081	2.090138	2.267674	2.374018	1.917302	3.019379	2.411944	1.919897	2.553657	2.20356	2.204724	2.686212
"1553335_x_at"	2.863746	2.772211	3.476238	2.767112	2.830881	2.9514	2.574846	3.235099	2.920864	2.677717	2.84866	2.690728	2.906801	2.716011	2.820423	3.300922	3.288136	2.945316	3.053538	2.708918	2.573032	3.415403	3.011919	2.88656	3.130116	4.452564	3.65992	3.308638	3.372316	2.859093	2.659278	3.356328
"1553336_a_at"	2.809438	2.686561	2.588119	2.373387	2.775954	2.429646	2.395813	2.78748	2.542667	2.531389	2.527484	2.530235	2.578785	2.641069	2.635504	2.664935	2.57025	2.710318	2.770919	2.686391	2.642078	2.630822	2.858297	2.306079	2.669549	3.121626	2.642078	2.532943	2.193528	2.741396	2.537937	4.26394
"1553338_at"	4.784541	3.890491	3.507232	4.033574	3.636893	4.438467	4.373241	4.017945	5.15241	4.405954	5.168399	4.702794	4.909563	4.752763	3.624363	5.420511	3.867979	4.670844	4.382108	4.60193	4.129754	4.836498	4.704031	4.468526	4.079825	3.630764	5.591584	5.270214	5.269446	6.542462	4.501978	6.142153
"1553340_s_at"	4.162692	4.286255	4.825032	4.434509	4.616426	4.399138	4.448083	4.457408	4.60886	4.442735	4.381831	4.418424	4.512425	4.451146	4.515429	4.37072	4.360395	4.587051	4.404929	4.412319	4.41959	4.622163	3.882118	4.228196	4.1056	4.856799	4.726898	4.415468	4.854527	4.419574	4.360455	5.41489
"1553341_at"	5.015159	5.411675	4.825931	5.470642	5.579006	6.456777	5.304448	5.516968	4.030721	4.874909	3.556525	3.76115	4.682298	4.28218	5.029167	4.651949	3.818603	3.714514	3.704003	4.464972	4.262474	5.017295	4.050246	3.896168	4.055933	4.269117	4.459063	3.751103	4.285609	3.890866	4.782172	6.078687
"1553344_at"	2.061999	1.928839	2.043266	1.932416	2.191	1.87855	1.918577	2.238629	1.971212	1.986382	1.914927	1.970044	1.759848	1.965536	1.888078	1.997071	1.978753	1.956099	2.126245	1.857933	2.083993	2.035129	2.206233	1.999606	2.12473	2.522151	2.01468	2.034435	1.973595	1.930926	1.977216	6.045834
"1553346_a_at"	4.714117	4.578038	4.470506	4.585964	4.524366	4.834731	4.583343	4.450634	4.30953	4.618727	4.226852	4.783312	4.458424	4.096537	4.240112	4.602711	3.891312	4.676149	4.467538	4.151731	4.80754	4.17414	4.697787	3.754696	4.006984	4.672009	3.976634	4.069881	4.272802	4.087912	3.867547	7.164315
"1553347_s_at"	3.398378	3.181211	3.570342	3.271906	3.599252	3.542616	3.427949	3.483548	3.553922	3.203834	3.464556	3.395385	3.307646	3.315419	3.350855	3.299873	2.988971	3.193099	3.343678	3.478026	3.241166	3.231616	3.420387	2.958357	3.215136	3.720425	3.408038	2.972356	3.09434	3.186671	3.087324	3.637732
"1553348_a_at"	5.078411	5.067657	4.869034	5.031332	4.428362	4.801818	5.126033	4.226697	4.641207	4.341799	4.173265	4.580612	4.557564	4.100745	3.792312	4.5468	4.546927	4.299487	5.028454	4.99078	4.947845	4.074862	4.932212	4.576039	4.50541	4.512392	3.797569	3.987021	4.029018	4.040291	4.206826	4.690802
"1553349_at"	6.163693	5.730862	6.047007	6.567057	5.311801	5.756725	5.96337	5.358644	4.344929	4.310584	5.709774	5.838641	5.979288	7.380066	6.001545	6.627234	6.38761	5.50333	6.621564	5.653947	6.213099	4.723598	5.062928	6.458254	5.42302	4.544415	4.856471	5.5277	4.91963	5.154715	5.417844	7.95938
"1553350_at"	3.639162	4.022382	3.626809	3.597511	3.751103	4.134766	3.559727	3.623476	3.727281	3.383529	3.573688	3.607363	3.633929	3.457466	3.586072	3.669648	3.534568	3.586072	3.367053	3.673158	3.746331	3.749817	3.585036	3.074372	3.395051	4.41202	4.066936	3.299818	3.645405	3.479108	3.728446	5.240143
"1553351_at"	4.048347	3.637732	3.626033	3.397036	3.286861	3.610575	3.493031	3.50844	3.294429	3.418435	3.38645	3.566855	3.458601	3.099538	3.416154	3.395317	3.521895	3.406689	3.291084	3.462788	3.204755	3.456681	3.386665	3.845541	3.189737	3.667892	3.3898	3.774552	3.795991	3.457909	3.753279	6.797847
"1553352_x_at"	4.217613	4.618127	4.573862	4.239905	4.696899	4.025161	4.246787	4.662435	4.447427	4.58997	4.19843	4.203434	4.503216	4.145679	4.181549	4.642339	4.24397	4.383528	4.780333	4.494878	4.579678	4.303132	4.436012	4.519395	4.158218	4.807587	5.152086	4.817867	4.770413	4.565796	4.280225	5.238648
"1553354_a_at"	4.285198	4.262711	4.720137	4.17395	4.140137	4.066015	4.04915	4.353634	3.894052	4.324516	4.193824	4.376409	4.240571	3.925562	4.189769	4.182606	3.91206	4.482307	4.393238	3.869326	4.073691	4.210292	4.216484	4.173709	4.017387	7.221388	4.528559	4.066015	3.812991	3.761284	4.038802	6.186817
"1553355_at"	4.230477	4.039634	4.254769	3.912506	4.070596	4.239954	3.781204	4.314644	3.97149	4.299319	3.89202	3.718002	4.076506	4.069512	4.057227	3.64065	4.257647	3.956713	4.216401	4.206854	3.976392	4.066568	4.591328	4.151953	3.667976	4.170476	4.496449	3.975009	4.109495	3.678079	4.131084	3.608447
"1553356_at"	2.145827	2.033349	2.293128	2.088125	2.213591	2.158698	1.848015	2.513257	1.978429	1.921141	2.038771	2.221564	2.079488	2.166814	1.989245	2.008977	1.971838	2.201619	2.193592	2.013856	2.403276	1.956386	1.988377	2.346183	2.08459	3.649162	2.213667	2.146646	1.837065	2.088125	1.935039	3.891593
"1553357_at"	2.198564	2.201961	2.226736	1.983662	2.331779	2.09941	2.021507	2.24456	2.090212	1.962957	2.207246	1.884845	1.758846	1.912948	2.155172	1.967067	1.787428	2.143173	2.192142	2.220717	2.046225	1.967067	2.721171	2.228112	2.030716	2.450304	1.876511	1.845628	1.876861	2.468081	2.083389	4.857785
"1553359_at"	7.390366	7.529544	7.685769	7.120029	7.802866	7.545534	7.190593	7.659695	7.51635	7.799082	7.478995	7.432433	7.491528	7.207522	7.364394	7.321289	6.924022	7.576663	7.674695	7.347723	7.136675	7.635118	7.456779	7.237414	7.255428	7.902753	7.640264	7.102862	7.067796	7.236235	7.256251	5.890289
"1553361_x_at"	5.857686	5.82488	5.927067	5.802073	5.899017	5.925814	5.767104	6.121681	5.862152	5.976447	5.798526	5.98351	5.903123	5.587483	5.739504	5.907496	5.63896	6.009272	5.726464	5.706324	5.255497	5.947955	5.502713	5.445166	5.492697	7.821775	6.168542	5.767104	5.846651	5.656604	5.633816	6.29351
"1553362_at"	1.781587	1.86002	2.039268	1.654775	1.959752	1.734917	1.742623	2.1083	1.914671	2.032859	1.694181	1.88937	1.912967	1.795191	1.73892	1.780616	1.976037	1.969273	1.914063	1.891793	1.886715	1.791457	1.999152	2.329333	1.856229	2.121943	1.833884	1.833119	1.974993	1.763612	1.958854	6.198237
"1553363_at"	2.744362	3.040367	2.802847	3.199306	3.484116	2.842281	3.024018	2.843972	3.059369	3.059403	3.150776	2.609363	2.630516	2.761065	2.785146	3.019341	2.85205	2.858959	2.953614	3.001209	2.74452	3.066784	2.958376	2.781832	3.003827	3.02637	3.27825	2.949764	2.922026	3.557222	3.032537	4.105888
"1553364_at"	2.175908	2.276845	2.58643	2.033708	2.478358	2.38098	2.26232	2.254967	2.437477	2.013945	2.272295	1.994345	2.014674	2.351484	2.137678	2.402104	2.068967	2.530824	2.129118	2.130817	2.029235	2.273111	2.570028	2.867347	1.995894	2.279774	2.294043	2.022611	2.015591	2.070468	2.211526	4.469899
"1553365_at"	2.25929	2.299455	2.593894	2.235389	2.65245	2.312602	2.291613	2.352916	2.270142	2.217482	2.494244	2.303921	2.290093	2.503424	2.128523	2.419183	2.283998	2.378224	2.208678	2.651964	2.195808	2.419389	2.317791	2.474392	2.055141	2.910916	2.317045	2.230549	2.717409	2.303129	2.086555	2.64886
"1553366_s_at"	5.288138	5.24648	5.415468	5.08395	4.953076	5.301222	5.187567	4.994179	5.387734	5.086981	4.972644	5.273593	5.330441	5.566362	5.135793	5.613884	4.953629	4.931696	5.007656	5.057579	5.186799	5.649946	5.249614	5.199376	5.37571	6.238255	5.61834	4.888413	5.099932	5.173439	4.852236	3.562247
"1553367_a_at"	5.041074	5.193984	5.489229	4.892868	5.314959	4.9915	4.98148	5.463425	4.917001	5.1365	4.993828	5.007617	4.692843	4.761262	5.015749	5.252185	4.3608	5.243472	4.672135	5.112069	4.89912	4.914772	4.95938	4.981007	4.817198	5.695647	5.108926	4.870017	4.901111	4.844756	4.701091	5.537363
"1553369_at"	4.268907	4.130734	4.184303	4.236826	4.327659	4.384549	4.179129	5.003726	4.146302	4.029715	4.146187	4.006191	3.986279	4.022442	4.213739	4.115821	3.939494	4.041234	4.095952	3.831044	4.057255	4.423142	4.239807	4.00048	4.255888	4.581711	4.030033	4.017056	4.358631	4.183455	4.233441	5.193676
"1553371_at"	2.527346	2.728926	3.237895	2.408114	2.871954	2.834348	2.796131	2.867024	2.908056	2.842286	2.747848	2.929218	2.489192	2.610502	2.867275	2.777799	2.437414	2.742682	2.894818	3.017074	3.069633	2.816033	3.026455	2.443392	3.060745	3.401359	3.12262	2.483417	2.404025	2.761361	2.642815	4.921843
"1553372_at"	3.980472	3.896075	3.983167	3.594612	4.1124	4.059997	3.869229	4.267515	4.136094	4.053496	4.145564	3.68139	3.763508	3.651992	3.565827	3.991196	3.734991	3.952379	3.529503	3.980486	3.974764	4.53433	3.93717	3.780427	3.654565	4.501266	4.58074	4.066426	4.317533	3.8593	3.967896	7.421731
"1553373_at"	2.598655	2.709951	2.565282	2.711068	2.958506	2.644952	2.58605	2.604678	2.687876	2.489914	2.975011	2.842286	2.553274	2.633229	2.442092	2.574719	2.464898	2.195894	2.594803	2.651964	2.527024	2.69298	2.280601	2.456628	2.682769	2.963515	2.649245	2.489192	2.501868	2.458398	2.601928	3.205858
"1553374_at"	2.505252	2.769584	2.82187	2.460046	2.477888	2.745362	2.521347	2.650516	2.52878	2.436065	2.662386	2.533288	2.466313	2.537675	2.517942	2.433987	2.53732	2.619516	2.688721	2.599617	2.299034	2.825163	2.54846	2.480014	2.644318	2.708766	2.772734	2.613385	2.526821	2.581759	2.697628	5.325474
"1553375_at"	3.134873	3.26169	2.664985	3.091343	2.567051	3.030582	3.127265	3.392766	3.325459	3.099366	3.543326	3.171874	3.125159	2.961488	2.936624	3.486935	3.080829	3.13123	3.032648	3.132038	3.135002	3.300176	2.807053	3.107734	3.387108	3.428251	3.600731	2.961488	3.639773	3.925601	2.811915	3.96745
"1553376_a_at"	2.60978	2.72841	2.922468	2.404545	2.808363	2.86973	2.673017	3.126643	2.815051	2.789476	3.446599	2.761003	2.596613	2.810841	2.749344	3.381822	2.643092	2.945976	2.874465	3.063636	2.716133	3.165801	3.116997	3.027571	2.813132	3.771923	3.58117	3.113749	3.145083	3.228863	3.073925	4.600046
"1553378_a_at"	2.473624	2.747836	2.413383	2.658607	2.536057	2.757683	2.738691	2.670745	2.785511	3.129394	3.241448	2.596394	2.920034	2.713611	2.765111	2.668311	2.734644	2.953294	2.947888	2.546782	2.487131	2.89581	3.176619	2.803609	2.791963	4.02244	2.559565	3.064973	2.743126	2.865427	2.652178	5.899924
"1553380_at"	2.406629	2.125397	2.133822	2.114564	2.804103	2.733597	2.415401	2.322353	2.292784	2.273157	2.542116	2.519344	2.266459	2.134045	2.168011	2.31256	2.142471	2.339689	2.469593	2.180435	2.250638	2.240132	2.756836	2.127021	2.269052	2.879143	2.468262	2.83178	2.265574	2.116084	2.342334	5.201917
"1553383_at"	2.053683	2.110999	2.021553	2.116083	2.083477	2.187654	1.997445	1.746507	2.008495	2.013945	1.837875	1.888036	1.810729	1.897014	1.983662	2.061056	1.982053	1.690403	1.991264	1.831523	2.037713	1.980144	1.911128	1.885445	2.026667	2.642046	1.994783	1.992874	2.008538	1.871727	2.021553	5.047954
"1553385_at"	3.978976	3.896075	3.997377	3.848461	4.272436	4.156628	3.798342	3.96321	4.179945	3.674311	4.115248	4.041656	4.066429	3.740659	3.870982	3.919453	3.952805	4.047047	4.267533	3.988625	3.762539	4.279767	3.963145	3.924226	3.811242	4.787081	3.986396	3.926268	4.005205	4.010674	3.98751	4.039811
"1553386_at"	5.337253	5.746727	4.60635	5.207095	6.063962	6.021521	4.667895	5.533989	4.144016	4.442365	4.490587	5.842517	4.116555	4.153759	4.089152	4.05469	4.205495	4.49355	4.129738	4.399511	6.798223	4.555464	4.71258	4.154683	5.279612	3.948188	4.704877	4.412897	4.044897	4.3519	5.373499	4.62699
"1553387_at"	4.438924	4.510047	4.810704	4.74229	4.606842	4.30419	4.638026	4.817006	4.572172	4.165199	4.569029	4.519025	4.618386	4.817686	4.382707	5.014183	4.08393	4.521397	4.825528	4.457681	4.426896	4.681348	4.545329	4.406642	4.412613	5.463028	4.780946	4.381898	4.448598	4.034286	4.020805	4.932823
"1553388_at"	2.776761	2.801868	2.449433	2.499563	2.847823	2.721158	2.721117	3.152316	2.687658	2.905403	2.920625	2.534031	2.801949	2.757501	3.009972	2.917166	2.663944	3.344629	2.493726	2.549691	2.801949	3.157264	3.090052	2.927524	2.837617	3.103673	3.825477	2.887372	2.711448	2.916069	2.716881	4.554368
"1553389_at"	2.982218	2.445119	2.615354	2.86109	3.2464	2.95289	2.679502	2.510302	2.950485	2.667165	2.95289	2.887253	2.932141	2.906057	2.874171	3.429595	2.682748	2.671744	2.919394	2.865103	2.843385	3.454936	3.223436	2.826903	2.38718	2.854895	2.734896	2.615354	2.874417	2.928391	2.842286	6.413826
"1553390_at"	2.882762	2.657417	2.622197	2.640564	3.753699	2.97631	2.558554	2.77351	2.835408	3.14061	2.924145	2.768252	2.801945	2.732534	2.663185	2.750211	2.834839	2.848183	2.651841	3.337481	2.68007	2.947663	3.254959	2.983318	2.994356	3.727053	3.766836	2.635574	2.881907	3.095894	2.854482	3.667876
"1553391_at"	2.394784	2.809609	2.947754	2.1924	2.074364	2.526371	2.593574	2.743492	2.319596	2.368864	2.533047	2.491201	2.220843	2.506763	2.873424	2.903185	2.295763	2.467786	2.30938	3.006883	2.191916	3.047409	2.523019	2.581247	2.464971	2.946623	2.812132	2.579296	2.492918	2.535152	2.564438	3.955848
"1553392_at"	2.237914	2.256963	2.237253	2.097851	2.307301	1.953664	2.021507	2.699328	2.200039	2.133626	2.339531	2.413638	2.035728	2.106066	1.930121	2.318248	1.989915	2.32724	2.484732	2.163875	2.049471	2.489192	1.921508	2.083316	2.255625	2.828954	3.117456	3.867729	2.754657	4.598408	1.970531	4.672815
"1553394_a_at"	2.235893	2.130247	2.602247	2.131946	2.767756	2.405995	2.062944	2.702514	2.048034	2.251466	2.275964	2.206792	2.019716	2.028142	2.07686	2.463066	2.251466	2.175782	2.218985	2.180435	2.371642	2.517226	2.469159	2.179905	2.571923	2.406634	2.348521	2.080922	2.495487	2.117201	2.289657	3.085104
"1553395_a_at"	4.56093	4.794462	4.599542	5.003036	4.765784	4.137184	4.645002	4.539641	4.449106	4.574203	4.639103	4.358523	4.222527	4.377427	4.58127	4.621588	4.138519	4.09013	4.043251	4.447394	4.164312	4.279406	4.621429	4.141299	4.319998	5.590516	4.44645	4.295134	4.027963	4.218099	3.78282	6.142154
"1553396_a_at"	4.900453	4.718883	4.897969	5.023059	5.641957	5.142925	5.059121	5.324156	4.971087	5.696266	4.270947	4.792537	4.683751	3.907744	4.129221	5.212986	3.760961	5.174582	4.785274	5.771146	4.457567	5.171278	5.567899	5.613301	5.459172	3.975758	4.864923	4.057594	4.408941	4.489012	4.409621	4.328622
"1553397_at"	6.165114	6.536299	6.637252	6.111616	6.432957	6.38274	6.111873	6.216938	6.322093	6.163813	6.000884	6.317735	6.172726	6.225606	6.218899	6.302357	5.932432	6.25481	6.303826	5.959589	5.953876	6.182282	6.47014	6.203023	6.181473	7.671261	6.522445	6.053719	6.077893	5.902946	6.016904	4.921843
"1553398_at"	2.257113	2.139658	2.371923	2.012321	2.189723	2.440713	2.090945	2.320942	2.1573	2.089966	2.1335	2.212351	2.219659	2.069755	2.20047	2.263025	2.168622	2.195894	1.968081	1.914575	2.352559	2.27205	2.262455	2.140395	2.408071	3.275453	2.379757	2.148284	2.056446	2.191236	1.96801	4.66441
"1553399_a_at"	5.719012	5.896559	5.944686	5.709702	6.119843	6.137736	5.728388	6.1953	5.787092	6.020884	6.213223	5.399734	5.690526	5.610991	6.000003	6.255739	5.637404	6.016489	5.741021	5.982035	5.850955	6.233043	6.168308	5.925669	6.208694	7.319431	6.309565	5.928879	6.364903	5.687945	5.71258	5.754382
"1553400_a_at"	3.089711	3.089875	2.866106	3.227242	2.804288	2.961526	2.713758	3.202449	3.899426	3.028317	3.797335	2.809003	3.243836	3.752084	3.663623	3.197928	4.16758	2.452541	3.339514	2.768363	2.517612	4.159035	3.459068	3.300485	2.908712	3.0973	3.712752	3.837543	3.257761	3.280927	3.558361	4.921843
"1553401_at"	2.180419	2.110999	2.286985	2.099716	2.021878	2.480561	1.998336	2.222587	2.181423	1.976779	2.032628	2.034748	2.069068	1.929181	2.089463	2.041104	2.053387	2.498327	2.02835	2.255976	2.04614	2.125479	2.36723	2.066665	2.116314	2.854624	2.134771	2.140945	2.027565	2.00264	2.134166	2.606906
"1553402_a_at"	3.007614	3.030373	2.691129	3.259342	2.637068	3.19804	3.288974	2.82623	3.053393	3.783084	3.541859	2.769576	2.65172	2.770084	2.596692	2.689981	2.421719	3.110921	2.64843	3.502097	3.660033	3.005889	3.57929	2.803207	2.682912	3.051084	2.72841	2.916373	2.803547	3.007098	2.964392	3.130549
"1553403_at"	3.985096	3.812487	4.038586	3.920696	3.976768	4.258892	3.969305	4.22536	4.002928	3.920696	3.732263	3.740943	3.859339	3.622782	3.896248	3.816901	3.661916	3.642427	3.586691	4.217513	3.669227	4.002398	3.960221	3.924225	3.744066	5.136793	4.335305	3.677082	3.880181	3.641273	4.035216	5.3198
"1553405_a_at"	3.009492	2.848687	2.882496	2.830001	2.823412	3.03937	2.806264	2.964508	4.313227	3.675791	3.233577	2.653468	2.902634	2.976947	2.838257	2.942658	4.172124	4.538186	2.91053	2.942788	3.44749	3.154038	3.103493	2.721499	3.245099	3.155198	3.166589	3.354955	3.585442	2.85409	2.744689	5.441156
"1553407_at"	6.711298	5.385768	6.934362	6.244975	5.761508	5.977019	6.245263	5.98168	5.127895	4.095945	6.748555	5.902556	5.550468	5.517455	5.871183	6.216419	5.501636	4.333107	5.685528	4.495329	5.178392	6.142792	5.26699	5.570018	5.565758	6.44206	6.305624	6.06856	5.893806	5.837038	5.745552	6.285229
"1553409_at"	1.986629	2.094864	2.0757	2.001627	2.233625	2.269961	1.974869	2.244988	2.30157	2.048378	2.356609	2.40678	2.076543	2.417	2.121845	2.278034	2.183035	2.195894	2.057657	2.303231	2.574536	2.236908	2.3964	1.888441	2.046029	4.067621	2.4589	2.056373	2.021241	2.149835	2.155747	6.027697
"1553410_a_at"	3.40235	3.626662	3.573206	3.266075	4.149634	3.479903	3.577388	3.76672	3.663971	3.521041	3.260206	3.692283	2.997941	3.48223	3.154527	3.589492	3.176579	3.259483	3.725726	3.872304	3.622525	3.456233	3.62961	3.482398	3.205092	4.092022	3.426718	3.296134	3.457215	3.522333	3.127992	4.75878
"1553411_s_at"	2.589143	2.565164	3.029068	2.567385	2.871949	2.576824	2.498729	2.770278	2.892816	2.795002	2.710335	2.942824	2.541518	2.692423	2.787666	2.83764	2.498729	3.159874	2.830362	2.626033	2.815583	2.660199	2.717609	2.956915	3.028417	3.193584	2.862823	2.533566	2.642132	2.46406	2.332032	4.63071
"1553412_at"	4.495337	4.771587	4.36551	4.526255	4.703167	4.878986	4.706421	5.090728	4.60522	4.36328	4.841838	4.54929	4.227576	4.386301	4.078668	4.738862	4.434601	4.576884	4.391684	4.547738	4.084306	4.745464	4.451106	4.574448	4.610444	5.444716	4.990545	4.398491	4.528139	3.991196	4.592061	5.891958
"1553413_at"	3.468578	3.291133	3.297479	3.397036	3.751103	3.585673	3.513323	3.96321	3.737163	3.698737	3.499326	3.906776	3.564944	3.719038	3.550114	3.644268	3.629271	4.560228	3.46568	3.405248	3.754585	4.277882	5.665401	3.374761	3.879837	4.62958	3.442809	4.41015	9.471338	3.824407	3.905415	3.859764
"1553415_at"	1.896745	2.284276	2.124301	1.97412	1.961799	2.263407	2.220333	2.447666	1.579037	1.88935	2.113752	2.100069	1.821018	1.898094	1.967883	1.74066	2.30469	1.78908	2.019285	2.041894	1.706841	2.064303	2.021888	2.227172	2.00124	2.441088	2.523293	2.116051	2.110999	2.067385	1.964234	3.637732
"1553417_at"	2.829081	3.28752	3.101609	2.706768	3.17052	2.941374	2.931737	3.011474	3.347459	2.866719	2.805117	2.475072	3.006822	2.792387	3.016928	2.974451	2.702559	2.859337	2.768698	2.716163	2.739404	3.226305	2.95385	2.969501	3.050064	3.154112	3.014338	2.497746	3.09434	2.452541	2.936555	2.951409
"1553418_a_at"	3.393278	3.364997	3.627242	3.195773	3.83626	3.799626	3.332042	3.829114	3.3142	3.503467	3.415021	3.308469	3.222083	3.357592	3.462956	3.558153	3.291673	3.506372	3.597443	3.271219	3.26545	3.482746	4.04916	3.686827	3.360156	3.727053	4.02111	3.48648	3.644721	3.283104	3.470081	4.728516
"1553420_at"	2.415243	2.480321	2.763735	2.59638	2.66394	2.649827	2.548298	2.770364	2.466756	2.71157	2.729009	2.522429	2.5824	2.552863	2.679131	2.648163	2.437257	2.605052	2.605036	2.703705	2.428393	2.64745	2.828876	2.485542	2.695513	3.618199	2.745679	2.505934	2.255775	2.497063	2.188648	4.921843
"1553422_s_at"	4.352184	4.412885	4.465767	4.480524	4.721601	4.365403	4.448007	4.665128	4.666276	4.532814	4.759303	4.512226	4.374513	4.311223	4.337363	4.847448	4.224156	4.356418	4.459748	4.286304	4.11643	4.715132	4.539172	3.888469	4.599717	5.152331	4.925467	4.296672	4.28903	4.295705	4.210509	5.49553
"1553423_a_at"	1.89326	1.930914	2.451442	2.356542	1.895405	2.135775	2.279905	2.604678	1.914149	2.174593	2.809609	1.991002	2.369625	2.854949	2.00676	1.711133	1.680586	3.058681	3.08315	2.100327	4.15411	2.277745	2.271448	2.161803	2.26597	2.451442	2.908671	2.832122	2.624543	2.082701	2.280122	2.810878
"1553424_at"	3.395037	3.155264	3.320622	3.074445	3.246713	2.95171	2.914463	3.518602	2.923676	2.919295	3.519362	2.98109	2.833442	2.92175	3.033815	3.078988	2.585182	3.074445	2.936866	2.810152	3.034998	3.160564	3.135983	3.187402	3.097173	3.700045	2.916131	3.019507	3.302844	2.910643	2.846184	4.78269
"1553425_at"	4.822266	4.403414	4.441443	4.635168	4.534298	4.533358	4.435703	4.751007	4.742115	4.149717	4.004718	4.617487	4.172404	4.29945	4.286429	4.529629	4.015959	4.596512	4.291657	4.265262	3.868365	4.350324	4.956223	4.439521	4.326337	4.706098	4.279131	4.007647	4.375338	4.072458	4.282378	4.385749
"1553426_at"	2.936421	2.859085	2.934599	2.782629	3.342693	2.608252	2.662721	2.950301	2.801945	2.693835	2.893746	2.559209	2.602565	4.876581	2.971299	2.762726	2.693323	3.132431	3.099477	2.630965	2.06694	2.774549	2.764632	2.76361	2.741888	3.485404	3.14898	2.798046	2.738565	2.536678	2.767341	4.921843
"1553427_at"	3.866101	3.933677	4.061841	3.90043	4.09729	4.073524	3.922107	4.314142	4.179953	3.997788	4.420895	4.111144	4.141842	4.10467	4.103702	4.22485	3.781204	4.215911	3.910731	4.114033	4.002398	4.276776	4.601396	4.190392	4.134366	4.296019	3.966381	4.084573	4.266059	4.200702	3.995837	4.485357
"1553428_at"	2.112372	2.157509	2.477331	2.196862	2.589814	2.190002	2.264858	2.980589	2.292979	2.249291	2.173158	2.426379	2.038827	2.045964	2.244731	2.481173	2.045767	2.068116	2.007931	1.996039	2.2035	2.549311	2.037001	2.292848	2.279903	3.943049	2.444812	2.291655	2.30527	2.137837	2.242681	4.38383
"1553429_at"	3.95621	4.087931	4.140813	3.851053	4.292545	4.011123	3.990167	3.923044	3.952573	4.119392	4.211652	3.925587	3.834011	3.622022	3.87257	3.927174	3.698445	4.052572	4.058564	4.369041	3.776337	4.120931	4.180624	4.087789	4.055361	4.662803	4.466311	3.880863	4.190804	3.826669	3.853472	6.86867
"1553430_a_at"	3.233255	3.408077	3.874532	3.390569	3.67876	3.600391	3.403018	4.035862	3.587311	3.602038	3.162171	3.826432	3.20051	3.534496	3.49093	3.501284	2.902762	4.052795	3.162272	3.346103	3.258055	3.296613	3.625149	3.488152	3.52922	4.372753	3.509369	3.176133	2.693914	3.248955	2.860522	4.198127
"1553432_s_at"	4.269771	4.181798	4.044606	4.064548	4.341138	4.324062	4.329186	4.781004	4.354242	4.009612	4.559065	4.443998	4.186666	4.184315	4.438678	4.256461	3.866835	4.151957	4.358253	4.185773	4.296658	4.623913	3.98454	3.935011	4.400755	5.265985	4.483736	4.396328	4.396325	4.072559	3.889098	4.423087
"1553433_at"	2.048649	2.24854	1.985216	2.037242	2.289452	2.062431	1.864903	2.415836	1.937015	1.90968	2.034278	2.153625	2.062431	1.93558	2.160451	2.059436	1.695273	1.996648	2.089716	2.140871	2.041387	2.081104	1.901312	2.116568	2.160451	2.182317	2.400865	2.10038	1.951679	1.935841	1.886021	4.921843
"1553434_at"	2.523741	2.038685	2.458238	2.390397	2.366572	2.244394	2.370715	2.969008	2.556395	2.358554	2.136057	2.189782	2.220588	2.504961	2.177817	2.281337	2.687366	2.778341	2.199603	2.704741	2.348457	2.475019	2.42373	2.316526	2.120302	2.809609	2.227696	2.317277	2.400658	1.858069	2.207436	7.258068
"1553435_at"	3.998169	4.350368	4.185247	3.937765	4.116555	3.917983	3.877256	3.860587	4.318508	3.935603	4.511336	4.148495	3.953113	3.857118	3.930689	3.830471	3.976302	4.041593	4.018313	3.856537	3.508673	4.180346	4.144022	3.835924	4.128008	4.538636	4.150943	4.008938	3.924226	3.963393	3.9182	5.516696
"1553436_at"	2.865399	2.765294	3.077993	2.87925	3.217079	2.890595	2.751139	3.181126	2.876225	3.001933	2.252407	3.038671	2.699213	2.69398	2.703039	2.896563	2.557078	2.882738	3.084394	2.30738	2.500346	2.839928	2.733871	2.492898	2.962885	4.270597	2.693383	2.502004	5.695294	3.026659	2.463634	5.608686
"1553437_at"	4.209218	4.022382	4.411319	4.534009	4.561666	4.411292	4.286545	4.557158	4.397502	4.370784	4.499701	4.197766	4.252484	4.144219	4.371419	4.433501	3.871215	4.410506	4.247838	3.944265	4.367818	4.41699	4.365599	3.819516	4.514209	5.080863	4.889752	4.227616	4.655409	4.117064	4.531216	6.142153
"1553438_at"	5.68656	5.72526	5.835041	5.679753	5.691145	5.691145	5.589064	6.100505	5.641294	5.737504	5.80909	5.737282	5.697033	5.646405	5.667534	5.694702	5.495467	5.484475	5.529458	5.376525	5.644728	5.78681	5.729155	5.420372	5.61774	6.751129	5.934001	5.679547	5.579895	5.455046	5.666855	6.140396
"1553439_at"	4.601347	4.785595	5.073292	4.34702	4.606596	4.816255	4.738252	4.540977	4.554304	4.575734	4.695792	4.837409	4.445714	4.449717	4.51818	5.100587	4.363234	4.321431	4.30566	4.420612	4.313351	4.763868	4.649393	4.26777	4.587359	5.674215	4.450005	4.185269	4.23091	4.303665	4.642759	4.458047
"1553440_at"	1.946082	1.930507	2.257195	2.035926	2.41889	1.909451	2.035926	2.108833	1.985585	2.122021	1.940846	2.007219	2.035557	1.937153	1.981325	1.834819	2.054123	1.940846	2.091426	2.02488	2.068405	2.141806	2.179255	2.074976	1.833341	2.808202	2.558592	1.839185	1.909456	2.168992	2.191264	3.141888
"1553441_at"	1.826518	1.708898	1.787946	1.680525	1.924577	1.605493	1.692495	1.746507	2.282781	1.811228	1.63938	1.753276	1.64162	1.982784	1.7392	1.78996	1.666042	2.425865	1.832239	1.680525	2.232569	2.178063	1.752228	1.940554	1.90253	2.176352	1.93579	3.106297	5.041286	1.806329	1.599274	2.836877
"1553442_a_at"	2.468459	2.601365	3.159549	2.387074	3.313692	2.679638	2.355255	2.840089	2.738455	2.530658	2.513694	2.365267	2.39279	2.452061	2.540154	2.534866	2.456847	2.845837	2.325012	2.840115	2.586867	2.630822	2.567544	2.625523	2.779046	3.117553	1.901944	3.087324	2.873607	2.483194	2.523953	3.30234
"1553443_at"	3.452562	2.88306	3.348774	3.20166	3.263071	3.179179	3.054407	3.238216	3.185403	2.926835	3.104681	3.080155	3.032648	2.680302	2.870208	3.043979	2.578249	3.0632	3.254611	3.259973	2.830588	2.919744	3.342618	2.616533	2.928098	3.883984	3.054873	2.687728	2.866878	2.992328	2.867752	2.725388
"1553444_a_at"	5.723329	5.83586	6.19378	5.811951	6.199328	5.697958	5.736973	5.843573	5.914088	5.770135	5.930215	6.016232	5.541046	5.692478	5.790216	6.025884	5.24104	5.916897	5.465875	5.948772	5.672219	5.751829	6.183748	5.669846	5.972871	6.514633	5.834766	5.627172	5.683979	5.862211	5.727942	5.989939
"1553446_at"	2.88898	2.884011	3.153523	2.827621	2.755599	2.775288	2.931973	3.135447	2.901463	2.594609	2.487805	2.975289	2.786916	2.892896	2.808019	2.957028	2.82032	2.790187	2.690843	2.794781	2.789047	2.569442	3.201676	3.149211	2.829069	3.923865	3.236868	2.591556	2.832177	3.087847	2.832957	4.202332
"1553447_at"	3.02464	3.074436	3.202654	3.127215	3.105331	3.244682	2.85766	3.176655	3.295899	3.162171	2.759108	3.067603	2.753442	2.857997	2.952502	3.110427	2.950925	3.383862	3.032648	3.19305	3.054326	3.391054	3.167241	3.575803	3.287474	3.727053	3.391308	3.310182	2.98462	2.695334	2.710923	5.853164
"1553448_at"	3.16723	3.9666	3.123816	3.397036	3.438297	3.234697	3.291062	2.924202	3.035192	3.058525	3.155488	3.230959	2.925715	2.805273	3.12665	3.055413	3.172214	3.068211	3.303212	3.206665	2.971263	2.966743	3.155683	3.304563	3.239693	3.485404	3.242667	3.477846	3.100411	2.909972	2.902827	5.513831
"1553449_at"	3.388706	3.51029	3.883151	3.247063	3.814287	3.624944	3.939157	3.515084	3.214254	3.503467	3.55094	3.098715	3.469069	3.121622	3.330207	3.42634	3.419509	3.293218	2.591889	3.692118	3.203068	3.948939	3.643537	3.617795	3.205092	4.295992	3.996126	3.35925	3.923719	3.446271	3.186919	5.390426
"1553450_s_at"	2.452541	2.26054	2.459581	2.18267	2.557109	2.359113	2.237562	2.835848	2.225698	2.457351	2.102022	2.351639	2.157379	2.248026	2.44176	2.282683	2.279043	2.340399	2.39628	2.648025	2.298469	2.15909	2.556432	2.20951	2.437559	2.929542	2.476358	2.038907	2.324467	2.306373	2.055274	4.962257
"1553451_at"	3.123252	3.073928	3.494182	3.042055	3.624845	3.253195	3.068595	3.824431	3.703197	3.388713	2.785056	3.39723	3.094686	3.132147	3.309127	3.09073	2.734353	3.438521	3.742758	3.147688	2.998969	3.497195	3.129805	3.228258	2.753244	4.277849	3.039441	3.320043	3.034578	3.068645	2.892553	4.40238
"1553452_at"	2.483875	2.397339	2.81755	2.503454	3.140232	2.706768	2.649295	2.634595	2.468308	3.067783	2.244344	2.524953	2.137331	2.316553	2.549011	2.549829	3.860464	2.104545	2.298824	2.298824	2.369419	2.462271	2.65139	2.681577	2.492208	2.558358	2.471362	2.211883	2.110999	2.209658	2.484763	2.516943
"1553453_at"	3.677876	3.295946	3.754253	3.505524	3.853484	3.595636	3.355214	3.787241	3.611089	3.914861	3.461142	3.939304	3.215856	3.099984	3.459476	3.461076	3.460181	3.532274	3.539876	3.475631	3.508332	3.541135	3.534798	3.531016	3.603894	4.166122	3.825477	3.253644	3.723415	3.501655	3.106588	4.045108
"1553454_at"	2.488325	2.605411	2.705435	2.329822	2.770879	2.346325	2.403715	2.346325	2.277784	2.593825	2.405733	2.506554	2.260276	2.385683	2.573057	2.487539	2.359023	2.42393	2.907625	2.180435	2.25817	2.443971	2.767832	2.872306	2.380695	2.405303	1.995004	2.212047	2.291291	2.069562	2.273179	6.045541
"1553456_at"	2.967907	2.694764	3.826356	2.874009	3.006021	2.894576	2.954519	2.857519	3.027639	2.693878	3.174332	2.891078	2.914169	2.964659	2.83801	3.026666	2.879528	2.847222	3.045589	3.206665	3.028658	3.214587	2.958376	3.056033	2.752402	4.465054	3.66378	2.909783	2.793514	3.061362	3.037619	2.772109
"1553457_at"	5.114904	5.136632	5.112882	4.927508	5.153834	5.224008	5.042824	5.420959	5.168705	5.045309	5.464959	5.322061	5.043298	4.992364	5.174981	5.339943	5.198902	5.11502	5.193641	5.01297	4.945699	5.346849	4.961222	5.289037	5.199353	5.913028	5.344256	4.989008	5.064441	5.382217	4.981977	4.172923
"1553458_at"	4.420987	4.446878	4.423193	4.198616	4.116555	4.277921	4.246439	4.687211	4.496387	3.949754	4.15092	4.613132	4.328667	4.573061	4.290494	4.303469	3.975362	4.360452	4.580297	4.397028	4.22448	4.372682	4.651975	4.980614	4.296987	4.960102	4.317618	3.968578	3.932606	4.241106	3.982456	3.885084
"1553459_at"	3.628935	4.148504	3.315744	3.812553	4.182792	4.045108	3.572037	4.030878	3.953629	3.671552	4.412187	3.92747	4.243347	4.062072	4.324571	4.06294	4.446109	4.453033	4.001913	3.986386	4.065571	3.996582	4.370599	4.327859	3.508731	4.820535	3.990103	4.122799	3.966089	3.849776	4.158636	5.55327
"1553460_at"	3.569707	3.291121	3.757577	3.592779	3.796914	3.80241	3.44925	4.119011	3.481729	3.388332	3.915678	3.679357	3.382762	3.323489	3.521368	4.129221	3.47467	3.141876	3.879195	3.330632	3.184319	3.808103	3.489196	3.343062	3.820408	4.157532	4.347611	3.519886	3.618936	3.7517	3.526	4.921843
"1553461_at"	2.552309	2.827136	2.63415	2.818528	3.026984	3.041773	2.833003	2.630164	2.709852	2.210796	2.648661	2.638957	2.394572	2.552309	2.376887	2.94438	2.888189	2.507116	2.257564	2.324414	2.439187	2.630822	3.01931	2.555947	2.614471	4.072874	2.998072	2.520784	2.486265	2.522217	2.657417	4.976418
"1553462_at"	2.127164	1.951749	2.6662	2.028991	2.103908	2.191863	1.957436	2.356758	1.950197	1.82658	1.914926	1.930951	1.977656	2.134044	1.834572	1.986328	1.919953	2.012462	2.007461	2.183468	2.218069	2.156182	2.060093	1.767692	2.323214	2.482998	2.324467	2.02426	2.324467	1.846124	1.94134	2.606906
"1553464_at"	5.927146	5.9248	5.933739	5.581753	6.069424	5.991925	5.662744	5.771306	6.10171	6.175573	5.842226	6.064013	5.72508	5.761183	5.711435	5.871498	5.343444	5.901626	5.765028	5.637338	5.816853	5.818715	6.048964	5.826304	5.937472	6.734362	6.069687	5.320298	6.002163	6.119148	5.746467	5.539811
"1553465_a_at"	4.090991	4.05788	3.652077	3.752468	4.136061	4.159727	3.87988	3.760779	3.446616	2.569547	3.342266	3.928292	2.948683	3.067588	3.483911	3.356914	2.783279	3.002884	3.203108	2.574797	3.215856	3.203472	3.393124	3.107194	3.489338	4.325653	3.485329	3.17918	3.453362	3.050965	3.184934	4.551908
"1553466_at"	3.720647	3.820126	4.033389	3.801626	4.348333	4.011167	3.632977	3.812429	4.094817	3.934981	3.786555	3.822454	3.823904	3.957411	3.747472	4.125164	3.564176	3.902421	4.557285	3.76426	3.380061	3.937391	4.094019	3.160412	3.732161	5.226003	4.376835	3.521286	3.781224	3.445753	3.43951	4.70713
"1553467_at"	2.606164	2.749119	2.862597	2.600762	2.994111	2.717018	2.547183	2.479647	2.935648	2.557473	2.47631	3.02464	2.6531	2.680827	2.615499	2.626222	2.604382	2.72841	2.755278	2.659571	2.642437	2.851029	2.580868	2.755278	2.323248	3.280628	3.458694	2.679268	2.402011	2.692535	2.540473	4.114791
"1553468_at"	3.805953	3.861905	3.57667	3.566138	3.513909	3.987015	3.68712	3.664933	3.795928	3.662807	3.887954	3.468578	3.493246	3.682475	3.533411	3.259907	3.490979	3.674913	3.521669	3.251842	3.538151	3.730462	3.655848	3.370983	3.398333	4.34926	3.704009	3.91337	3.418296	3.486985	3.844567	4.470266
"1553470_at"	3.274289	3.026103	3.244426	2.811424	3.270044	3.123694	2.900234	3.239913	2.985435	3.162171	3.299321	2.901505	2.937704	2.959352	3.248706	3.001757	2.924896	3.038695	3.045676	2.917166	3.076311	3.304496	3.230828	3.077714	2.880457	3.196239	2.784673	2.979312	3.350898	2.962657	2.914729	4.827329
"1553471_at"	2.416618	2.43675	2.150214	2.326356	2.554715	2.297143	2.283478	2.225065	2.329217	2.486934	2.710349	2.585293	2.257999	2.391196	2.343918	2.646044	2.326356	2.323709	2.324466	2.457685	2.353136	2.501804	2.705516	2.374017	2.282952	2.809609	2.844873	2.386646	2.382584	2.147646	2.561043	4.13608
"1553472_at"	3.309122	3.038696	3.631112	3.206558	3.928613	3.298725	3.108737	3.601907	3.109071	3.447713	3.109174	3.527476	3.053209	3.603031	3.283761	3.617047	3.10179	3.332894	3.389642	3.119751	3.170025	3.278635	3.394125	3.19946	3.460377	4.538636	3.941245	3.19184	3.289872	3.404407	3.087324	5.181546
"1553474_at"	1.873327	1.991564	2.138966	1.840522	1.931195	1.974869	1.900011	2.313031	1.85635	2.083346	2.178128	2.015144	1.718976	1.950612	1.943792	2.33073	1.852362	1.978189	2.21633	1.843053	1.926906	1.994407	2.462645	2.036513	2.022128	2.589168	2.498745	2.106775	1.74619	1.895744	1.830094	5.193961
"1553475_at"	2.981675	3.217898	3.095471	3.009103	3.286916	2.737164	2.737164	2.860008	2.592753	3.110678	2.935356	2.842286	2.91014	2.901599	2.924027	3.189014	2.681716	2.873741	3.108145	3.265096	2.971375	2.934752	2.854763	2.812347	2.896411	3.487602	3.035604	2.625198	2.848717	2.697473	2.558326	3.498256
"1553478_at"	3.41028	3.466036	3.808473	3.233605	3.369698	3.62479	3.078065	3.767743	3.581969	3.450803	3.334269	3.494115	3.191644	3.191674	3.2783	3.600399	2.806186	3.345834	3.613308	3.525683	2.727537	3.271706	3.383894	3.259371	2.941601	3.686924	3.309872	2.706232	3.00072	3.11987	2.951821	3.637732
"1553479_at"	4.30953	4.356254	4.514507	4.172123	4.397245	4.448296	4.261887	4.31036	4.419114	4.695444	4.822022	4.363169	4.47398	5.152835	4.441694	4.098438	4.774393	4.153755	4.756061	4.106589	4.270408	4.819463	4.442472	4.237049	4.259644	4.837444	4.79706	4.364207	4.472665	4.843348	4.507853	4.692284
"1553482_at"	2.119938	2.171841	2.101668	2.028735	1.962336	2.235099	2.074556	2.551933	2.124532	2.286682	2.622396	1.965195	1.949758	1.817864	2.104121	2.261147	1.704379	1.797791	2.093937	1.87128	2.229408	2.520333	2.040207	1.985965	2.127186	2.498957	2.597204	1.986385	2.00601	1.896362	2.056646	2.315187
"1553483_at"	5.038768	5.072949	5.646124	4.964693	5.147197	4.883649	4.822191	5.383872	4.989332	5.108016	5.2321	5.125416	5.070883	4.742517	4.957441	5.384474	5.015436	5.38412	5.133018	5.214578	5.241005	4.997926	5.644268	4.757242	4.908782	6.303153	5.231814	4.962677	4.996971	4.960104	5.133945	4.14793
"1553484_at"	2.398386	2.50814	2.592053	2.362603	2.65669	2.58426	2.541231	2.604678	2.373334	2.33834	2.501283	2.417717	2.191	2.245831	2.527689	2.494155	2.336254	2.415754	2.540511	2.423356	2.106883	2.66264	2.43279	2.508475	2.387868	3.696958	3.044986	2.435253	2.640493	2.829636	2.457658	3.325537
"1553485_at"	2.642438	2.768765	2.925058	2.529098	3.160136	2.598476	2.311217	3.069196	2.885518	2.899735	2.719223	2.92706	2.306947	2.443766	2.652293	2.488738	2.533008	2.385791	2.794574	2.732694	2.815583	2.976981	2.604796	2.844169	2.82943	3.588599	3.078668	2.30666	2.902851	2.675333	2.378544	4.13872
"1553486_a_at"	2.416717	2.744882	2.924676	2.434248	3.061247	2.881226	2.558415	2.608752	2.788737	2.522217	2.354708	2.443439	2.58646	2.366324	2.395582	2.468104	2.252529	2.607814	2.604678	2.357409	2.361446	2.403348	2.867679	2.554558	2.546874	3.075642	2.290967	2.432853	2.416717	2.503088	2.424726	4.420441
"1553488_at"	4.900434	4.845509	4.799669	4.786326	4.980791	5.013659	4.663871	4.665091	4.771543	4.628109	4.926975	4.967312	4.852792	4.941407	4.621595	4.571177	4.696552	4.729784	4.426609	4.543512	4.758085	4.839863	4.677236	4.703551	4.750979	6.222738	5.653604	4.820824	4.944721	4.747964	4.802812	5.706637
"1553489_a_at"	3.864515	3.7602	3.614826	3.554967	3.669599	3.977227	3.714319	3.676018	4.083946	3.321802	3.616453	3.918566	3.74108	3.311325	3.60567	3.647094	3.30527	3.72087	3.271749	3.584238	3.882928	3.734337	3.681024	3.493468	3.872164	3.778509	4.038267	3.593807	3.858808	5.215032	3.477793	3.637732
"1553491_at"	2.832749	2.765162	2.947754	2.783696	2.885934	3.079346	2.916157	3.062333	2.946957	2.656211	3.123223	2.670261	2.494503	3.003605	3.024489	3.303652	2.667119	3.234941	2.818496	3.218299	2.84429	2.906775	3.387919	2.801139	3.435205	3.769016	2.996878	3.024249	2.95144	2.966461	2.663408	4.350543
"1553492_a_at"	3.12783	3.203403	3.070752	2.985254	3.627996	2.967768	2.914734	3.457346	3.200604	3.273169	3.034032	3.039328	2.975445	3.139768	3.072522	3.572397	2.755255	3.003547	2.942384	3.335191	3.180566	3.299391	3.243679	3.29604	3.32161	4.447864	4.235128	2.932356	2.888723	3.129248	2.842286	4.293657
"1553493_a_at"	4.758679	4.943878	4.710647	4.90709	4.763595	5.030628	4.672283	5.000124	4.869239	4.791293	4.926294	4.934963	4.889215	4.566689	4.850265	4.801373	4.824753	4.682977	4.835114	4.698636	4.462412	5.233514	4.738675	4.348966	4.754562	5.489055	4.823165	4.856263	5.236329	4.617409	5.041988	4.821785
"1553494_at"	1.799274	2.110999	1.840592	1.811541	1.802445	2.130957	1.877762	2.109879	1.850045	2.109879	1.861685	1.884392	1.752713	1.95881	1.78703	1.780024	2.034261	2.101184	2.096112	1.991264	2.004237	1.889779	2.087744	1.753001	2.049009	2.224042	2.450546	1.958057	1.911272	2.064035	1.667427	6.281484
"1553497_at"	2.506629	2.587598	2.947754	2.230358	2.696972	2.564342	2.534582	2.565804	2.6707	2.4656	2.519469	2.718222	2.331074	2.319246	2.454005	2.536218	2.170926	2.547114	2.538146	2.355413	2.548725	2.595184	3.090801	2.688622	2.611832	3.223644	3.328108	2.48383	2.665616	2.217929	2.514161	3.278212
"1553498_at"	3.289256	3.232658	2.575573	3.048015	3.265041	3.100518	2.844914	3.518602	2.892185	3.034968	3.2954	3.036668	3.267854	3.004577	2.959078	3.139523	3.035263	3.073329	3.488402	3.009188	2.473835	2.965355	3.115148	2.973462	2.796805	6.431756	4.593917	3.037835	3.008079	2.973435	3.098206	3.910409
"1553499_s_at"	5.738495	5.605587	6.379614	5.548896	6.067307	5.847391	5.75262	5.675142	5.808695	5.772427	5.793526	5.830705	5.643959	5.540618	5.928566	6.028791	5.34163	5.923418	5.916505	5.630028	5.88135	6.024354	6.188948	5.611363	6.040656	7.218907	6.022363	5.748408	5.547853	5.729834	5.55341	3.637733
"1553500_at"	2.617522	3.018101	2.970946	2.542126	3.104449	2.745691	2.831354	2.705416	2.973408	2.943024	3.169625	2.780694	2.699069	4.125288	2.924027	2.818504	2.823293	3.227609	2.860858	2.788303	2.261983	2.954258	2.754331	3.550903	2.845597	3.019378	2.939312	2.639918	2.617522	2.70788	2.992811	3.052798
"1553502_a_at"	2.69251	2.76852	2.947754	2.773604	2.526538	2.477983	2.628088	2.590324	2.489192	3.011494	2.878331	2.677763	2.472793	2.529349	2.569637	2.750745	2.407032	2.634418	2.686167	2.939223	2.452541	2.763386	3.226542	2.468156	2.387988	3.727053	3.120197	2.498112	2.651901	2.998535	2.526099	4.917589
"1553504_at"	3.856526	4.206618	4.108394	3.766404	3.903262	3.926013	3.623365	3.850764	3.782224	3.77807	3.614119	3.812785	3.839557	3.567457	3.773789	4.032396	3.74187	3.716938	3.690368	3.703559	3.539983	3.775612	3.49356	3.733819	3.491309	4.449258	4.192848	3.492799	3.638775	3.487562	3.65857	3.030978
"1553505_at"	2.888465	3.451803	3.138216	2.867918	2.886632	3.324309	3.162527	3.262473	3.310519	3.089357	3.259031	3.281287	3.078535	3.152942	3.000199	3.290639	3.147708	3.674913	3.470356	3.106945	3.074104	3.453216	3.853542	3.079395	3.360469	3.904531	3.633678	2.919493	3.142614	3.35334	3.047854	5.52372
"1553506_at"	3.059771	3.26169	2.997372	3.019212	3.272954	3.049492	3.231569	3.497542	3.025769	2.814032	3.657368	3.257206	3.195015	3.03205	3.45494	2.972422	3.263176	3.193666	2.847852	3.178207	2.960483	3.283916	3.341552	2.782151	3.427757	4.560027	3.503941	3.465919	3.249425	3.301731	3.299686	4.712355
"1553507_a_at"	4.959315	5.008296	4.859371	4.470214	4.707612	4.872385	4.597968	4.913251	5.019725	4.763428	4.78297	4.403509	4.634544	4.331282	4.550606	4.602487	4.483925	4.306679	4.825525	4.40026	4.798949	4.796395	4.554789	4.121927	4.732388	4.812876	4.924811	4.434434	4.767658	4.767676	5.062291	3.529413
"1553508_at"	2.812142	2.571472	2.684165	2.622086	2.625337	2.879093	2.572777	2.818516	2.81222	2.522217	3.070679	2.560541	2.732936	2.327964	2.615029	2.594789	2.637916	2.528934	2.298358	2.930081	2.785035	2.859389	2.693171	2.383806	2.737047	3.365891	2.72841	2.892277	2.646305	2.68751	2.379963	5.370724
"1553510_s_at"	5.214359	4.607209	4.655639	4.602117	4.973484	4.629862	5.166892	5.125305	6.847159	6.513317	5.256731	6.067362	5.632819	5.687515	5.322616	5.818064	5.943191	6.674892	5.749844	5.43143	6.011935	5.20648	5.608637	6.448444	5.34936	5.434938	4.853736	7.205254	5.155885	6.509877	5.85722	4.30549
"1553511_at"	4.867826	4.942914	4.810704	4.953793	5.414795	5.193856	4.78099	4.991989	5.069462	5.253617	4.972304	5.175672	4.926724	4.751709	4.624079	4.978319	4.744782	4.98323	4.374723	5.079795	4.680634	5.062899	5.257808	4.613989	4.57098	4.989844	4.816105	4.891225	4.835317	4.882739	4.78099	3.507228
"1553512_at"	3.109509	3.26324	3.302468	2.886973	2.761957	3.023099	2.672625	3.168429	3.183948	2.995331	2.900678	2.913654	2.689206	2.475293	2.525556	3.046274	2.946892	2.690575	3.032648	3.150366	2.828408	2.8095	3.061109	2.770087	2.642352	3.019378	3.439865	2.569305	2.731729	2.88244	2.813919	5.302683
"1553513_at"	2.773863	2.804513	3.322683	2.669312	2.45789	2.81379	2.699707	2.479406	2.598355	2.449872	2.40329	2.754972	2.550161	2.290875	2.294999	2.466369	2.385724	2.371071	2.513532	2.411155	2.797642	2.553677	2.958376	2.40556	2.64399	2.606906	2.595936	2.206845	2.582084	2.180684	2.559785	3.982833
"1553514_a_at"	4.30953	4.192641	3.611268	4.13201	3.319421	4.519395	4.930501	3.581005	2.688868	2.909841	2.795077	3.056445	3.521458	2.727056	3.041993	2.718517	3.101784	3.889073	2.635894	2.946876	3.029743	3.050076	3.603068	2.746919	4.238718	3.067903	3.589102	3.231472	2.877658	2.504527	3.511044	3.149366
"1553515_at"	3.16723	2.811302	3.073029	2.851029	2.89115	2.863811	2.942355	3.119433	2.981177	2.986741	3.087729	2.765517	3.006181	2.934928	3.046124	3.09434	2.62651	3.0681	2.687564	3.256856	2.792231	2.732115	3.001349	2.719369	2.882804	3.122335	3.639439	2.92023	2.834652	2.726498	3.067226	5.689395
"1553517_at"	3.595472	3.536467	3.708672	3.490682	3.965405	3.70676	3.28882	3.673914	3.457583	3.534904	4.195965	3.447682	3.479359	3.652054	3.396478	3.804208	3.399963	3.56916	3.877538	3.435118	3.504959	3.789585	3.390658	3.258544	3.775925	4.158636	3.756341	3.581058	3.769903	3.130824	3.494524	3.604058
"1553518_at"	4.994266	4.876337	5.214148	4.767507	4.98939	5.099461	4.967907	5.132832	4.900523	4.908148	4.871997	4.938227	5.064087	4.791218	4.821896	5.16221	4.595694	5.018584	4.677046	4.934997	4.926528	4.847492	4.896808	4.543637	5.274463	5.48715	5.007622	4.734795	4.603229	4.652424	4.842031	5.146621
"1553519_at"	1.897014	2.02188	2.34543	2.010507	2.089794	2.178485	2.02188	2.503472	1.928953	2.037034	2.128732	1.846218	1.941353	2.006683	2.01367	1.824035	1.855615	1.958242	1.930458	2.320393	2.056085	1.865167	2.233796	2.172423	2.161051	3.153432	2.452541	2.292548	2.174802	2.175368	2.068955	4.820637
"1553521_at"	3.00873	3.226331	3.079676	2.848739	3.013646	2.950356	2.823374	3.0465	2.853111	3.156812	3.080045	2.8692	2.769145	2.765945	2.998068	3.044194	2.70856	3.292378	3.141747	2.924149	3.052369	2.961387	3.057065	2.588675	2.884645	3.417869	3.246631	2.908865	2.947965	2.837262	2.97566	5.744489
"1553523_at"	3.826546	3.626862	3.577529	3.335732	3.370929	3.406997	3.473336	3.518602	3.656176	3.507693	3.628121	3.548641	3.295609	3.499553	3.543982	3.589142	3.407623	3.205267	3.239989	3.623415	3.464647	3.310519	3.943853	3.095805	3.599387	4.389122	3.825477	3.324255	3.452125	3.787706	3.357533	5.907319
"1553524_at"	2.058889	2.003274	2.053369	1.764143	2.082843	1.874342	1.891486	2.238629	2.138619	1.949599	1.87678	1.910803	1.606894	1.906416	1.768364	2.047145	1.721579	2.357769	1.780632	1.991264	2.048589	2.03157	2.037551	2.076383	2.223873	2.819684	1.948187	1.948187	2.153756	2.020853	1.775574	4.01445
"1553525_at"	4.422649	4.553164	4.104462	4.337603	4.485084	4.422056	4.176637	4.839955	4.383575	4.550014	4.797718	4.370994	4.371717	4.258212	4.462113	4.419764	3.805815	4.615155	4.424643	4.698636	4.415594	4.636058	4.192224	4.024905	4.695901	4.654841	4.459191	4.40118	4.508152	4.662116	4.353345	3.564677
"1553526_at"	4.474623	4.564216	4.587084	4.180749	5.113075	4.562835	4.341208	4.886611	4.658612	4.417609	4.726121	4.497465	4.455894	4.19852	4.436427	4.577837	4.228537	4.311073	4.123606	4.421915	4.544872	5.163678	4.981949	3.924226	4.699597	5.100187	4.552988	4.526162	4.566068	4.553491	4.566236	4.867494
"1553527_at"	3.370034	3.289271	3.40535	3.016001	3.355176	3.391547	3.136064	3.585652	2.982349	3.301193	3.573733	3.185763	3.100942	2.867832	3.255793	3.276178	3.304402	3.400786	3.105821	2.784474	3.279536	3.668641	3.398061	2.685667	3.173904	4.488809	3.527542	3.763586	3.447638	3.235705	3.362703	3.96208
"1553528_a_at"	4.113513	5.166053	4.330833	4.820498	4.631042	4.89135	4.721046	3.744009	5.021975	4.808548	5.225913	4.16154	5.250453	4.763317	5.379594	4.833404	6.655045	5.615646	5.716661	4.372209	5.073884	5.528172	4.929821	6.642936	4.493441	4.15871	4.964808	5.023084	5.94474	5.818497	5.183306	5.309941
"1553529_at"	3.158723	2.780459	3.2844	2.911625	3.951253	3.119032	3.362848	3.240021	3.399662	2.950971	2.917793	3.199708	3.023314	2.696703	2.940905	3.178798	3.003518	2.871263	3.076789	3.184549	3.257484	2.914128	3.409789	3.00936	3.126928	3.614552	3.262429	2.894531	2.791132	2.976141	2.89132	5.220045
"1553530_a_at"	6.86136	7.279534	6.068077	7.332801	6.005373	7.279191	7.121895	6.634781	7.272706	9.193913	4.552476	7.716335	8.322432	6.331621	6.348742	7.866438	7.966063	7.548598	7.4632	8.548735	8.06917	4.186749	8.144934	8.940531	7.677691	4.103467	5.097289	6.573505	5.112469	7.410466	7.025607	5.218343
"1553531_at"	3.659751	3.350239	3.483472	3.614938	3.368415	3.819702	3.339802	3.233557	3.300307	2.842286	3.430569	3.450563	3.042481	3.129811	3.103852	3.624957	2.950925	2.891358	3.199676	3.061985	3.093835	3.554241	3.784739	3.31794	3.481042	3.256122	3.499669	3.263344	3.363441	2.974128	3.344196	5.222574
"1553532_a_at"	4.164398	4.201037	4.138079	4.072979	4.125467	4.039497	3.80449	4.002512	3.963406	4.099998	3.80982	3.872319	3.926832	3.784411	4.070335	3.999283	3.836319	3.845031	3.910731	3.922579	3.988548	4.062537	4.366166	3.991615	4.010613	4.861528	4.075037	3.73154	3.922121	3.589397	3.863092	6.106596
"1553533_at"	3.143116	2.927497	3.217531	2.761258	2.92379	2.943696	2.766933	3.0465	3.042617	3.083761	2.93003	3.138081	3.050682	2.613321	2.831653	3.024006	2.726068	3.251239	3.021768	2.892558	2.90354	3.054201	3.292876	2.910449	2.623543	4.236006	2.8251	2.912214	2.940371	3.143159	2.84964	5.360547
"1553534_at"	2.576352	2.444287	2.405633	2.516983	2.72432	2.764723	2.598435	2.981844	2.833704	2.853834	2.443855	2.809108	2.468484	2.266161	2.521935	2.531855	2.408804	2.532296	2.604678	2.686141	2.677242	2.462661	3.145313	2.494311	2.65377	3.01879	2.888771	2.687728	2.950888	2.463514	2.353393	4.682014
"1553535_a_at"	5.421726	5.400557	5.561703	5.295529	5.351657	5.211973	5.544606	5.67194	5.388731	5.948898	4.859664	5.846903	6.463223	4.949353	5.340044	5.140938	6.185146	5.6804	5.937501	5.325266	6.402346	5.322373	5.440674	4.753846	5.834849	5.830469	5.073944	5.001375	4.95623	5.137018	5.808769	4.854527
"1553536_at"	3.443743	2.899384	3.232048	3.134063	3.212497	3.418454	3.26179	2.913039	2.993259	3.162171	3.162171	2.877512	2.984112	2.793761	3.000168	3.427362	2.514757	3.136002	3.466192	3.076469	2.546102	3.554605	3.171966	3.140125	3.178196	3.66621	3.614256	3.257724	2.732059	3.00509	3.117506	4.329713
"1553537_at"	2.554126	2.326334	2.664555	2.429128	2.74524	2.689582	2.292873	3.087412	2.723442	2.580008	2.725554	2.338721	2.362739	2.435803	2.699671	2.488543	2.486016	2.640504	2.64559	2.489447	2.599613	2.667169	2.600004	2.732534	2.380694	3.067047	2.888771	2.406654	2.386056	2.682146	2.508343	6.183065
"1553538_s_at"	14.13899	13.7358	14.08432	14.11914	13.89116	14.02689	13.60736	13.75318	13.96864	14.0684	13.79237	14.10529	14.21345	14.05426	14.06425	14.18472	14.12116	14.01383	13.86245	13.97796	13.74482	13.74162	14.11072	14.17609	13.74837	12.28664	13.21421	14.10118	13.55915	14.01383	14.07028	6.909775
"1553539_at"	5.220963	5.216841	5.485482	5.597923	5.612514	5.46857	5.101619	5.778775	5.074765	5.385542	5.26859	5.213528	5.164361	5.008156	5.174271	5.357924	5.315707	4.901597	5.360566	5.27094	5.0504	5.42843	5.151731	5.08568	5.335771	6.334459	5.511238	5.430477	5.590337	5.194359	5.225846	3.663845
"1553540_a_at"	4.564563	5.002733	4.949876	4.926022	5.106461	5.088458	4.828117	5.24386	4.965116	4.92743	5.451787	5.297853	4.967907	4.886226	4.99286	5.001336	5.05314	4.961134	4.542701	5.032373	5.379531	5.170484	5.291358	4.924261	5.391335	5.680427	5.051941	4.850898	5.34479	4.789226	4.969327	5.170854
"1553541_at"	2.612966	2.481779	3.366412	2.412333	2.958905	2.776347	2.56561	2.614512	2.484354	2.865267	2.488276	2.533857	2.323662	2.167094	2.481489	2.57903	2.135351	2.72841	2.081219	2.670031	2.233876	2.540486	2.958376	2.387464	2.799715	3.519736	2.25898	2.371936	2.284807	2.060086	2.502206	2.916844
"1553542_at"	5.196879	5.128201	4.530057	4.901033	4.9244	5.243946	4.669487	5.513011	5.374198	5.037923	5.041442	5.426274	5.369175	5.407651	4.280691	5.771375	4.947694	5.038374	4.555627	5.723751	5.23999	4.765476	5.027151	4.8566	4.713928	4.860707	4.829443	5.644431	4.564688	5.070882	5.56478	4.375684
"1553544_at"	4.430476	4.574636	5.338948	4.3649	4.864419	4.564874	4.419905	4.618919	4.603497	4.51881	4.30302	4.916583	4.662244	4.39709	4.56429	4.790279	4.30953	4.817025	4.107134	4.687028	4.617059	4.902157	4.723762	4.534009	4.516545	5.516874	4.886117	4.282496	4.598122	4.328634	4.05989	4.986084
"1553545_at"	4.111367	3.990915	4.420764	3.918172	4.250719	4.25691	3.932319	4.30116	4.281006	4.086583	3.974549	3.84675	4.343774	3.785384	3.999558	4.278752	4.040863	4.277455	3.609344	4.250009	3.946434	4.215943	4.467758	3.501371	4.592976	4.591462	4.322955	3.815096	3.870339	3.816346	3.846781	4.10217
"1553546_at"	1.886271	1.679172	2.094768	1.818611	1.833257	1.985662	1.853038	1.974869	1.908772	1.971467	2.049292	1.886715	1.891184	1.728662	1.84653	1.940356	1.717138	1.842721	2.105076	1.941476	2.257733	1.774945	2.019426	1.954552	1.933163	2.4954	2.373906	1.914927	2.044499	1.683058	1.855963	3.515901
"1553547_at"	2.149018	2.311853	2.108063	2.117895	2.943814	2.324007	2.218791	2.050421	2.113639	2.383492	2.343132	2.041909	2.191	2.067566	2.226296	2.723119	1.903699	2.327546	1.793763	2.171548	1.839795	2.038849	2.262876	2.241387	1.894856	2.946498	1.973937	1.986385	2.378161	2.099903	2.132606	5.265727
"1553549_at"	3.055136	3.283743	3.428483	2.908973	3.110021	3.188167	3.026686	3.280833	3.242802	3.309725	3.258619	3.075872	3.032648	3.077981	3.115826	3.138781	3.007924	3.245431	3.128954	3.128954	3.024404	3.276701	3.109147	3.071224	2.741722	3.727053	3.527543	3.208823	3.317605	2.888828	2.947863	4.823812
"1553550_at"	3.16723	3.126935	3.470593	2.919047	3.589996	3.156433	2.826213	3.079091	2.820597	3.064375	2.861757	3.063385	3.066108	2.986777	2.875572	2.968535	2.830933	2.755243	2.691274	3.240196	3.263584	3.248926	3.445094	3.253952	3.056649	4.806776	3.581599	2.794427	2.989024	3.054164	3.087324	3.927298
"1553551_s_at"	12.83317	12.69312	13.63485	12.9625	13.13868	12.76543	12.87548	12.77016	12.91533	13.14746	12.24449	12.90749	12.87508	12.94269	12.70621	13.20012	13.10588	13.41757	12.97213	12.52942	12.03317	12.2358	13.16022	13.07844	13.09902	10.71602	11.67903	11.87616	11.64965	12.54136	11.94108	6.606049
"1553552_at"	3.37622	3.502959	4.050766	3.505018	3.549379	3.615446	3.456163	3.70357	3.764537	3.454836	3.30919	3.807542	3.361186	3.438968	3.465961	3.407567	3.159584	3.624444	3.408011	3.490058	3.197926	3.259022	3.281759	3.206576	3.409368	4.124463	3.4575	2.908031	3.229941	3.316269	3.520219	2.958735
"1553553_at"	2.631576	2.323788	2.973834	2.694942	2.631585	2.684827	2.668077	2.735147	2.707059	2.868365	2.669513	2.964392	2.551855	2.591128	2.610077	2.868387	2.374138	2.549357	2.872951	2.666595	2.761328	2.295105	2.234349	2.432937	2.818836	3.077883	3.03944	2.341656	2.486265	2.116083	2.62747	3.298036
"1553555_at"	3.485449	3.549265	3.864767	3.406384	3.523028	3.518278	3.676353	3.418174	3.7967	3.518049	3.530542	3.169707	3.565173	3.366306	3.401446	3.691417	3.207349	3.78457	3.63682	3.161804	3.577575	3.480702	3.783427	3.247845	3.712723	5.212695	3.751231	3.394027	3.370539	3.373963	3.22126	3.637732
"1553556_at"	2.48744	2.374804	2.726339	2.256572	2.778784	2.585071	2.256312	2.309264	2.432153	2.495901	2.469037	2.465618	2.305122	2.468341	2.434643	2.57955	2.260445	2.518646	2.47322	2.38051	2.36867	2.464607	2.454922	2.606019	2.889997	3.185664	2.765303	2.46335	2.392819	2.484869	2.521496	3.637732
"1553558_at"	3.3202	3.421995	3.523819	3.00368	3.342693	3.281707	3.139974	3.229968	3.183948	3.503467	3.040009	3.087437	3.004308	2.851029	3.232333	3.222739	2.775038	3.291734	2.912127	3.301123	2.679813	3.183419	2.997442	2.614958	3.325949	3.600652	3.205899	2.893947	3.229968	2.718356	3.050755	3.297549
"1553559_at"	4.339046	4.310206	4.439578	3.94689	3.669491	4.305293	3.962415	3.963209	3.978449	3.572654	3.565509	4.114982	4.866343	3.75013	3.904091	3.995648	3.48087	3.831188	3.721347	4.202464	4.313351	4.289619	4.023151	3.749842	4.193832	4.866904	4.28712	4.078074	4.244575	4.156208	3.921061	4.590544
"1553560_at"	3.033393	3.30502	3.432608	3.0219	3.289369	3.216593	2.825517	3.901446	3.35868	3.210741	3.695089	2.987435	3.079346	3.044262	3.104965	3.631007	3.167002	3.41333	3.168728	3.133079	3.607195	3.631007	3.055614	3.061998	3.347515	4.581621	3.650155	3.732284	3.207632	3.279028	2.866947	4.921843
"1553561_at"	2.31718	2.254849	2.81495	2.149909	2.854127	2.363328	2.216672	2.799601	2.556395	2.181516	2.580373	2.854809	2.235389	2.205642	2.257028	2.314392	2.122756	2.151233	2.396883	2.403071	2.226929	2.277634	2.44033	2.541589	2.380694	2.809609	2.296675	2.24621	2.288796	2.177595	2.203356	4.674943
"1553562_at"	4.122549	4.073918	4.283549	3.826624	4.095909	4.050508	3.841488	4.295674	4.005369	4.513725	4.002429	4.126304	3.985739	3.71393	3.912669	4.103989	3.744328	3.907158	3.575897	4.091554	3.939186	4.339229	4.229112	3.911829	3.857263	4.956832	4.095977	3.868903	3.880673	3.660023	3.773058	4.663951
"1553564_at"	3.190434	3.67195	3.163772	3.186773	2.986631	3.352651	3.09847	2.810348	3.54374	3.092199	2.896178	3.342693	3.193166	3.267425	3.323344	3.346901	3.060911	3.246903	3.176397	3.337265	3.556208	3.798146	3.216669	3.243296	3.511229	3.727053	3.558814	4.141532	3.81297	3.327029	3.248194	4.209452
"1553565_s_at"	4.185942	4.298223	4.230823	3.920202	4.116555	3.992813	4.082702	3.899017	3.834355	4.782314	3.777986	3.76115	3.929967	3.801445	3.577446	3.911773	3.70659	3.950892	3.931293	3.741719	3.937335	3.845356	3.633951	3.915979	4.08422	4.689354	3.594026	3.827471	3.665197	3.733855	3.793283	5.502034
"1553566_at"	4.901631	5.034786	5.172594	4.530785	4.811807	4.732454	4.730117	4.655529	4.770764	4.891855	4.726121	4.885757	4.497293	4.511263	4.772636	5.096258	4.30953	4.953642	4.594008	4.698636	4.734114	4.850914	4.522685	4.782104	4.820174	4.820062	4.656263	4.508995	4.55349	4.884405	4.571857	3.950775
"1553567_s_at"	13.97594	13.92969	14.2955	14.08454	14.18759	14.02713	13.95922	13.99434	13.84173	14.25923	13.41125	13.9124	13.95303	13.98183	13.89739	14.2071	13.93997	14.20922	13.91469	14.16141	13.81422	13.84297	14.2045	14.17347	13.98062	12.04642	13.14332	13.69624	13.07225	13.78919	13.65749	5.741726
"1553568_a_at"	4.522644	4.732434	4.810616	4.211652	4.164459	4.433517	4.199116	4.586924	4.415899	4.515686	4.328604	4.3917	4.175718	4.206544	4.588133	4.712037	4.305222	4.354472	4.716198	4.294968	4.10633	4.56963	4.135727	4.593633	4.184001	5.310193	4.344999	4.048576	4.215724	4.400594	4.121644	6.590818
"1553569_at"	13.93307	13.88297	14.07039	13.97332	13.97513	13.85052	13.86343	13.79969	13.78251	13.94884	13.52614	13.93206	13.91729	13.888	13.81947	14.02583	13.92668	14.13027	13.76579	14.02085	13.46195	13.44495	14.03001	14.12026	14.08805	12.2146	13.22726	13.78835	13.13692	13.76466	13.66159	6.142154
"1553570_x_at"	13.90272	13.87272	14.09583	13.93944	13.99134	13.86483	13.88037	13.84456	13.8158	13.96487	13.50942	13.92855	13.91103	13.86147	13.83133	14.00412	13.90703	14.14734	13.82245	14.01943	13.50661	13.50477	14.01535	14.1125	14.08618	12.24245	13.23247	13.80772	13.13689	13.76423	13.68599	5.775839
"1553572_a_at"	5.386439	5.380243	5.601849	5.09653	5.087312	5.39275	5.170719	5.194775	5.16055	5.497087	5.142529	5.319245	5.0461	5.099701	5.24923	5.349603	5.013736	5.262212	5.016101	5.021375	5.271909	5.376913	5.522338	5.0489	5.271397	6.266483	5.364935	5.25773	5.336103	5.113343	5.08496	6.437207
"1553573_s_at"	2.911635	3.002512	3.162042	3.220242	3.24024	3.132234	2.991887	3.518602	3.082555	2.985539	3.049376	3.090473	3.219322	2.55487	3.016359	3.054764	2.844932	2.927055	2.924469	3.339778	2.828172	3.173442	3.285467	2.738773	3.322152	2.806973	3.043776	2.968413	3.265924	2.857634	2.944383	5.718924
"1553574_at"	2.327067	2.311827	2.304336	2.365068	2.196036	2.396258	1.902579	2.1114	2.320177	2.348879	2.342687	2.416075	2.314569	2.434243	2.237117	2.480976	1.678493	2.452541	2.521268	2.487966	2.261466	2.19728	2.233796	2.639086	2.454574	3.258619	2.334699	2.212215	2.409029	2.199123	2.250983	2.784353
"1553575_at"	5.978047	6.125895	6.280697	5.886622	6.158895	6.473697	6.270595	7.280323	6.324315	5.686481	7.36024	5.595489	5.73883	7.021313	6.298347	7.414948	6.444108	5.702178	6.710358	5.837137	6.351447	8.700617	5.734167	6.111774	6.41411	11.36147	9.64525	7.125703	7.987726	7.123456	6.973202	5.603669
"1553579_a_at"	1.901353	2.06186	2.052156	2.008083	2.303199	2.014896	2.050865	2.669985	2.329359	2.120541	2.098795	2.091786	1.931638	2.005939	1.965451	2.087517	1.953321	2.231226	2.340519	2.250288	1.886715	2.003513	2.024754	2.076383	1.898201	2.883905	2.53686	1.863015	1.772583	2.105389	2.167278	4.485761
"1553581_s_at"	6.866733	6.934371	7.461232	7.023342	7.311811	6.964408	7.077093	7.29148	7.451488	7.601332	7.801933	6.932648	7.441256	7.307722	6.717226	7.804049	7.727888	7.496902	7.603461	7.611217	7.473865	7.318262	6.941381	7.703952	7.568978	6.889694	7.526432	8.236321	7.742253	8.182549	7.727046	5.313578
"1553582_a_at"	2.783946	2.745532	3.31688	2.777977	3.332929	3.057742	2.52236	2.935824	2.679484	2.727323	2.873334	2.504561	2.551826	2.457004	2.639177	2.932733	2.546025	2.815166	2.286059	3.132881	2.639176	3.123474	2.958376	2.402155	2.579798	3.510196	3.137086	3.159868	2.805385	2.643717	2.669565	4.156135
"1553583_a_at"	8.465036	8.084173	6.722703	7.934023	8.105721	7.405805	7.352416	6.928463	6.982558	5.469949	4.758377	7.540134	4.501294	4.258212	4.733727	7.545865	4.438226	5.056456	6.251627	5.551803	7.952017	4.984583	4.802434	5.287223	6.595226	5.640529	5.463554	4.743713	4.79415	5.12562	5.469949	3.321756
"1553584_at"	4.617676	4.406426	5.051466	4.001141	4.709811	4.591772	4.159023	4.669918	4.388119	4.475913	3.984473	4.45516	4.076506	4.437181	4.235676	4.447327	3.934919	4.387286	4.077889	3.973129	4.557264	5.037858	4.253767	4.413284	4.456538	5.071557	4.187788	4.151046	3.869866	4.2443	4.158636	5.573075
"1553585_a_at"	2.705195	2.609132	2.691645	2.420043	2.878563	2.926904	2.45083	2.709607	2.719305	2.691882	2.961149	2.703319	2.652825	2.567292	2.61582	2.887806	2.915279	2.98822	2.915595	2.742022	2.364221	2.584951	2.569442	2.723919	2.740449	4.286805	2.890922	2.815453	2.756592	2.606897	2.560962	5.103257
"1553586_at"	4.81577	4.93909	4.695714	4.628212	5.064387	5.094034	4.730902	4.857442	4.731532	4.613545	5.139414	4.879699	4.458911	4.434184	4.678225	4.64798	4.474759	4.776554	4.1327	4.813717	4.548685	4.906763	4.656997	4.803328	4.670394	5.835448	4.692899	4.536511	4.463629	4.416976	4.557245	4.921843
"1553587_a_at"	6.05974	6.101144	4.597611	5.73575	5.356917	6.057415	5.895374	6.139015	5.590147	6.086589	6.002525	5.277573	5.903049	5.996345	5.896744	5.730102	6.891217	6.014788	5.780682	7.204411	6.264472	6.13344	6.160333	6.262608	7.506737	4.979333	6.242256	6.871032	7.132772	6.496212	6.521064	3.727244
"1553588_at"	14.01757	13.94804	14.08392	13.96482	14.09457	13.94745	14.01664	13.95474	13.92421	13.99626	13.8448	13.953	13.93106	13.9364	13.91315	14.01757	13.96741	14.07372	13.9317	13.8122	13.35549	13.84397	13.99284	14.10979	13.90349	12.85949	13.56762	13.68385	13.55923	13.65181	13.6748	4.586456
"1553589_a_at"	3.40886	3.67041	3.999792	3.79089	4.122545	3.505753	3.507261	4.265893	3.784827	5.395395	3.68286	8.586827	5.773002	3.38307	3.891964	3.88772	3.448773	3.589211	3.488402	3.735259	10.19532	3.889442	5.436256	6.701036	3.993462	4.637535	4.614196	3.701069	4.173783	4.285532	4.205624	6.142153
"1553590_at"	4.284966	4.194818	4.155715	4.116468	4.172937	4.254947	4.210698	4.373647	4.220344	4.303226	3.950893	4.030333	3.926597	4.010989	4.010989	4.290303	3.912011	4.092439	4.267533	4.225983	4.088487	4.104636	4.646261	3.645928	4.318224	5.704894	4.434479	3.97561	4.206826	4.069073	4.100891	6.571192
"1553591_at"	3.469902	3.754986	3.959054	3.462906	3.719267	3.734787	3.513228	3.778719	3.556366	3.773988	3.885073	3.666092	3.681617	3.423174	3.506299	3.675469	3.409333	3.674913	3.659694	3.870326	3.885125	3.715971	3.820246	3.968723	3.500731	4.60574	3.769567	3.92127	4.117691	3.68873	3.598133	4.106779
"1553592_x_at"	3.745268	3.775119	4.181161	3.730413	4.081641	4.02343	3.935926	4.087399	3.929347	4.086582	3.948889	4.131793	3.621806	3.821244	3.736871	4.056558	3.742727	3.931375	3.634005	4.14171	3.835644	4.074325	3.785083	3.836607	3.890274	4.565802	4.282413	4.136831	4.013551	3.910137	3.976029	6.142153
"1553593_a_at"	3.496552	3.436669	3.905011	3.203464	3.498507	3.426425	3.29561	3.351483	3.862924	4.06806	2.983793	3.628443	3.406171	3.646706	3.15328	3.181123	3.910232	4.309527	3.324342	3.876706	3.420915	3.391421	3.61041	3.649513	3.550935	3.87982	3.744487	3.497334	3.528039	3.096059	3.268816	5.569607
"1553594_a_at"	4.614442	4.863702	4.647956	4.712906	4.314489	4.833606	4.554511	4.650141	4.762084	4.558047	4.542561	4.966619	4.613583	4.330065	4.848969	4.426267	4.334324	4.702606	4.561374	4.483149	4.258298	4.587298	4.361838	4.073297	4.434105	5.553604	4.466242	4.522868	4.185544	4.765029	4.733732	4.048806
"1553599_a_at"	2.345377	2.282513	2.781508	2.20943	2.783758	2.584269	2.202286	2.439883	2.6707	3.194375	2.48421	2.367368	2.499114	2.525709	2.892508	3.124629	2.923868	2.865237	2.686714	2.649981	2.731236	3.192228	2.632245	2.563473	2.724798	2.600538	3.309382	2.998478	2.342003	2.570759	2.586678	2.388788
"1553600_at"	3.985724	4.023393	4.327801	3.898008	4.228007	4.247361	3.975134	4.47395	4.030876	4.292768	3.990845	3.954549	4.037064	3.806762	3.862431	4.249796	4.25247	4.288823	4.115656	4.172123	3.923722	4.572326	4.438715	4.652935	4.319998	4.465449	4.489549	3.871494	3.801557	5.252863	3.829835	5.507005
"1553601_a_at"	2.555807	2.984703	3.08851	2.502264	2.876367	2.500164	2.398321	3.211179	3.035982	3.348863	2.834191	2.596562	2.842023	2.756134	2.285203	2.819108	4.21775	2.882606	3.959056	2.632506	3.018299	6.374087	2.30233	3.168404	2.617204	3.131169	7.466518	3.365898	2.760337	6.869671	3.371344	2.155315
"1553602_at"	3.802552	4.423702	4.652219	4.071975	4.070357	3.830989	4.037428	4.004913	3.95803	5.519583	3.9802	4.407618	3.996007	4.087416	4.072034	4.373066	3.651992	4.020541	3.910731	4.39409	3.646178	4.013699	4.104215	3.077139	3.774327	4.783125	4.188846	3.853323	3.888628	3.591708	3.690163	3.478909
"1553603_s_at"	5.231628	5.189157	4.090296	5.281063	4.355853	5.033028	4.948579	3.792598	4.962677	5.240213	4.10265	5.384174	4.91764	4.821734	3.797844	5.503222	5.339566	5.929615	4.796962	5.691868	5.573177	4.28371	5.182528	5.878523	5.364559	3.577335	4.751238	5.133969	4.695352	3.669899	4.426697	3.956449
"1553604_at"	1.746584	1.753335	1.866469	1.736594	2.000019	1.830526	1.530239	2.126505	1.788739	1.822351	1.785881	1.596721	1.635191	3.246229	1.724387	1.744096	1.822964	1.781688	1.804787	1.862219	1.77475	1.812732	1.83674	2.00642	2.249974	1.661011	1.583278	1.686099	1.781819	1.812732	1.709611	6.23544
"1553605_a_at"	1.775944	1.824763	1.748172	1.940291	1.997565	1.950064	1.931272	1.974869	1.812012	2.064882	1.925663	1.790393	1.857948	5.047905	2.003119	1.736726	2.142641	1.809915	1.969963	1.8333	1.970174	2.17503	2.233797	2.172757	3.517962	1.857173	2.031863	1.840592	2.324467	1.942337	2.014901	2.405646
"1553607_at"	2.152275	2.340055	2.342881	2.185731	2.222363	2.263324	2.257199	2.567482	2.021401	2.238629	2.235058	2.123992	2.383832	2.068495	2.188648	2.249502	2.49748	2.381693	2.373245	2.282148	1.950575	2.334031	2.501458	2.732534	2.258591	2.314027	2.324467	2.216309	2.613265	2.223663	2.062701	4.302119
"1553608_a_at"	2.653405	2.457369	2.603588	2.336254	2.346114	2.479214	2.481393	2.389788	2.395543	3.246961	2.696457	2.733222	2.911747	2.398321	2.468081	2.633828	5.157124	3.327578	2.322855	2.582671	3.043948	5.15266	2.599514	4.814991	2.540775	3.019378	2.846638	3.162744	4.846226	3.166381	2.653548	3.608636
"1553611_s_at"	4.202194	4.068229	4.29711	3.855441	4.038077	3.781776	3.87674	4.00158	3.881558	3.850191	4.230249	3.862623	4.367724	3.726603	3.724275	4.261781	3.982667	3.986392	3.90623	4.017975	3.985962	4.256631	4.033164	3.564357	4.134115	5.397322	5.066151	4.088709	4.491491	4.142794	3.852134	3.530424
"1553612_at"	4.556767	4.444487	4.971578	4.333608	4.522034	4.677028	4.943554	4.040466	4.366756	4.044993	4.782559	4.507984	4.470084	4.41059	4.483473	5.197001	4.319021	4.101425	4.202703	4.563674	4.188094	4.592971	4.261901	4.714028	4.261311	5.464838	5.237295	5.078097	4.873127	4.620576	4.508805	5.306336
"1553613_s_at"	3.995666	3.552839	4.369132	3.898646	3.305053	3.296258	3.856713	4.662276	3.490911	3.477428	3.97897	4.738355	3.75232	3.940357	3.996343	4.617524	2.806387	2.788284	3.368391	3.117755	3.551599	3.965083	4.232654	3.524864	4.139427	3.529044	3.447845	2.887613	4.840162	9.35619	4.102808	3.637732
"1553614_a_at"	2.718282	2.948582	2.749815	2.874783	2.857862	2.699102	2.983225	2.963599	3.528943	2.781786	4.804574	3.107129	2.959685	5.082549	3.294874	2.954755	4.905391	2.860401	2.797084	3.008651	5.698173	3.550323	2.900659	3.046942	2.78444	4.349786	2.99133	2.986248	4.570618	3.48101	3.926527	4.608291
"1553618_at"	2.198237	2.168932	2.686855	2.399769	2.686316	2.644952	2.4723	2.936269	2.417048	2.485705	2.494835	2.305422	2.307039	2.467999	2.386435	2.315864	2.407009	2.237449	2.42822	2.568128	2.494112	2.424453	2.692079	2.458072	2.373432	3.76646	2.861255	2.400143	2.7203	2.395614	2.366548	4.245129
"1553619_a_at"	3.46954	3.382196	3.714558	3.284104	3.664891	3.194579	3.330624	3.611461	3.502166	3.131426	3.382196	3.378141	3.245458	3.248177	3.372381	3.552879	3.285142	3.391827	3.650107	3.567018	3.382186	3.889018	3.556804	3.462702	3.360153	4.234537	3.621238	3.34214	3.618936	3.372073	3.294363	3.78282
"1553620_at"	2.273422	2.299455	2.711105	2.294489	2.335549	2.481006	2.387415	2.540717	2.472709	2.305377	2.650381	2.436697	2.314091	2.252419	2.267374	2.10852	2.486338	2.521544	2.847044	2.398321	2.197304	2.532637	2.561879	2.467036	2.678102	2.822241	2.452541	2.363104	2.147078	2.444978	2.352066	2.99756
"1553622_a_at"	1.973943	2.128406	2.330632	2.209061	2.228688	2.466896	2.184506	2.252219	2.271165	2.515978	2.297781	2.037872	1.982949	2.023098	2.174367	2.172277	2.121136	2.340046	2.044136	2.275181	2.9027	2.253835	2.243134	2.996037	2.286153	2.904355	2.123703	2.494052	2.400658	2.874848	2.576805	5.213207
"1553623_at"	2.678017	3.031414	3.046058	2.545014	2.94387	3.190772	2.866388	2.731871	3.408823	3.135699	3.023852	2.984175	2.684879	2.953689	2.829477	3.08715	2.632572	2.828543	2.574222	2.835614	3.137712	2.995465	3.05668	3.149211	3.22851	3.580026	2.99102	2.949484	3.133551	2.927939	2.90746	4.796414
"1553625_at"	1.957793	1.944714	1.853453	1.896397	1.994105	1.93486	1.974869	2.130128	1.780103	1.927456	2.027477	1.892207	2.001413	1.894175	1.914105	1.825615	1.786743	2.051222	1.757527	1.713234	1.900754	1.791938	1.914105	2.177123	1.988841	1.734301	1.918917	1.948213	1.901428	1.647726	2.079137	5.928442
"1553626_a_at"	2.51605	2.41539	2.462122	2.14019	2.507192	2.627657	2.284999	2.533803	2.177196	2.271541	2.095176	2.167956	2.175169	2.280517	2.357239	2.257976	2.116474	2.815589	2.218263	2.744184	2.37092	2.356549	2.414692	2.350974	2.242894	2.517792	2.699323	2.141925	2.308742	2.161053	2.386193	2.833905
"1553627_s_at"	2.452541	2.750634	2.334616	2.056906	2.246471	2.449841	2.449753	2.270217	2.198567	2.103498	2.2076	2.801376	2.281734	2.311287	2.263973	2.298553	2.441759	2.505147	2.748884	2.54644	2.135728	2.278	2.598578	2.7008	2.694792	2.449841	2.284322	2.319968	2.314247	2.157431	2.188648	5.631097
"1553629_a_at"	3.732854	4.092726	4.333783	4.026601	4.364825	4.014604	3.911496	3.96321	3.997767	4.229828	4.343862	4.009045	3.880047	3.525898	3.886089	4.191817	3.853661	3.735616	4.04154	4.299522	4.135837	4.592823	4.199699	4.037646	4.158488	4.657182	4.135253	4.141205	4.025145	4.140331	3.788682	5.688008
"1553630_at"	2.168908	2.110999	2.207455	1.818555	2.308523	1.838019	2.117716	2.685147	1.929098	2.103226	2.049988	2.009875	2.219715	1.986385	1.897067	2.078817	2.094465	2.355419	2.227151	2.01586	2.107598	1.961553	2.625173	2.410151	2.221524	3.207574	2.080801	2.093885	1.833811	2.207515	2.008205	6.121054
"1553633_s_at"	3.603031	3.449385	3.823795	3.324688	3.530911	3.271838	3.182961	3.796362	3.5128	3.201973	3.930937	3.683156	3.321862	3.673607	3.267382	3.945649	3.538359	3.456275	3.032732	3.481858	3.046382	3.639453	3.380742	3.281767	3.3577	5.344628	4.135345	3.752874	3.670248	3.43875	3.559879	3.509368
"1553634_a_at"	3.149106	3.438462	3.066885	3.129209	3.773021	3.476661	3.135474	3.134898	3.511353	3.604507	3.70132	3.4399	3.544841	3.374776	3.072171	3.124879	3.007609	3.584285	2.849551	3.041774	3.173841	3.48589	3.039892	3.149211	3.415919	3.421725	4.135915	3.167992	3.330046	3.539575	3.08766	4.814886
"1553635_s_at"	3.396928	4.086894	3.038138	3.874332	3.815615	5.143063	4.817648	3.14731	2.452506	3.3162	2.568361	2.406585	3.04643	2.982872	2.348248	2.498381	3.286302	2.522711	3.447906	3.760395	2.342847	2.63847	2.602074	2.140895	2.260924	3.008535	2.822116	4.065169	2.601955	2.357745	3.385312	3.836658
"1553636_at"	2.092768	2.176052	2.458802	2.279855	2.073644	2.024458	2.18833	2.604678	2.102354	2.219851	2.333227	2.045799	2.23822	2.226289	2.110999	2.067397	2.016357	2.363902	2.204725	2.393896	1.837148	2.175129	2.293697	2.099641	2.178281	2.821755	2.741461	2.054052	2.142877	1.998728	1.877932	3.686836
"1553637_s_at"	3.939765	3.952834	3.954993	3.582707	4.023122	4.229035	3.78136	4.293768	4.269837	3.957444	4.17255	3.881104	3.898237	3.699194	4.038798	3.957947	3.626184	4.000226	3.960501	3.885801	3.937838	3.977776	3.882548	3.798283	4.005497	4.624838	4.010664	3.875565	3.723602	3.42959	3.65715	6.284783
"1553639_a_at"	6.316782	5.891099	6.201109	5.887895	5.741143	5.569368	6.052559	5.767107	5.989665	5.471493	5.813968	6.074647	5.730053	5.386899	5.928566	6.232369	5.415516	5.652455	6.025666	5.847609	6.165516	5.311316	5.718597	6.07732	5.679032	5.889979	5.634906	5.999497	5.598526	5.913141	5.795388	6.142154
"1553640_at"	3.985724	4.481192	4.481833	4.238023	4.371789	4.47255	4.020222	4.450097	4.066013	3.683779	3.99001	4.036463	3.998971	3.928154	4.022982	3.989561	3.602489	3.713057	3.850684	4.271338	3.895758	4.696448	3.968174	3.524618	4.226113	5.260174	3.994301	3.686011	4.298509	3.871235	3.9208	3.637733
"1553641_a_at"	3.517231	3.44985	3.433825	3.36521	3.524429	3.662295	3.197533	3.831862	3.387556	3.500157	3.503467	3.359607	3.423004	3.524898	3.474155	3.448746	3.442253	3.267763	3.323579	3.735259	2.74217	3.941504	3.738483	3.53497	3.26486	4.007135	3.333528	3.413431	3.374422	3.403736	3.239492	5.140646
"1553642_at"	5.475383	5.513653	5.624283	5.434117	5.614185	5.646012	5.461384	5.2694	5.62272	5.301343	5.389365	5.734618	5.36414	5.307817	5.407946	5.607902	5.25782	5.509818	5.668772	5.684587	5.673812	5.999467	5.794783	5.438333	5.538026	6.760376	6.108628	5.351388	5.246889	5.402501	5.199983	4.152178
"1553644_at"	3.575603	3.756774	4.100187	3.471	3.811462	3.891309	3.619205	4.083544	3.529224	3.445729	3.681996	3.691472	3.499767	3.408499	3.562599	3.613898	3.575758	3.613008	3.537427	3.916825	3.625009	3.711888	3.53846	3.826159	3.496247	4.309176	3.645054	3.827703	3.387177	3.553314	3.310078	5.219853
"1553645_at"	2.150359	1.970331	1.849485	2.028735	1.920022	1.980178	2.022119	2.175446	2.150773	2.099718	2.71023	1.850217	1.917987	2.034277	2.179589	2.02569	2.171143	2.022119	2.191841	2.975745	2.087291	1.920022	2.55102	2.076383	2.131105	2.807483	2.093547	2.398321	2.378699	2.035346	2.108615	4.179275
"1553646_at"	2.452541	2.573839	2.60351	2.403545	2.659245	2.740729	3.191021	2.962921	2.287925	2.242045	2.884419	2.662103	2.328813	3.441807	2.740729	2.509113	2.437517	2.943593	3.108764	3.507193	2.197371	2.292335	2.756376	2.65606	2.473771	3.334463	2.941716	3.108261	2.847047	4.218099	2.761209	6.142153
"1553647_at"	4.407914	4.354585	4.21079	4.252349	4.334909	4.458594	4.267688	4.277781	4.482759	4.167826	4.384406	4.344439	4.202619	3.889456	4.267688	5.110249	3.902896	4.154212	4.270598	4.212982	4.308034	4.448906	4.823519	3.924226	4.331623	5.97473	4.595674	4.146799	4.206826	4.28513	4.052257	3.357254
"1553651_at"	1.825389	1.95064	2.189242	1.785398	1.854544	1.698843	1.778982	1.971279	1.858489	1.859148	2.016104	1.861632	2.077752	2.084082	2.0335	1.78917	1.941553	1.861247	1.930607	1.903823	2.110013	1.942743	1.982144	2.137408	2.094914	2.44176	2.157736	2.064901	2.238629	1.81138	2.031638	1.894151
"1553652_a_at"	2.213228	2.138782	2.291889	2.236284	2.295208	2.108888	2.078102	2.154859	1.950197	2.520253	2.541393	2.039925	1.962933	2.290794	2.031155	2.114988	2.308153	2.236284	2.620213	2.398321	1.763932	2.346665	2.173372	2.329005	2.31462	3.062231	2.196352	2.279577	2.427424	2.160726	2.155526	5.129429
"1553654_at"	1.874323	1.89561	1.870239	1.803984	1.994465	1.914926	1.904275	2.346254	1.915428	2.021596	1.918768	1.921559	1.853304	1.903613	1.959282	1.777517	1.760298	1.867932	1.736127	1.831274	1.725539	1.943755	2.044637	2.052812	1.949914	1.933049	2.00486	1.726671	2.218625	1.954907	1.762702	5.889407
"1553655_at"	2.374814	2.524319	2.57257	2.477418	2.530235	2.536577	2.211796	2.262887	2.583665	2.301963	2.952346	2.420017	2.447667	2.686339	2.602564	2.395668	3.224129	2.452541	2.867551	3.248749	2.408416	3.003518	2.845148	2.872244	2.370667	3.773422	3.684123	2.519687	2.786154	2.509711	2.780694	3.637732
"1553656_at"	5.793252	5.867684	5.615381	5.336182	5.84061	5.917222	5.379394	5.700856	5.857412	5.993347	5.9481	6.037736	5.583195	5.394904	5.289576	5.788858	5.447093	5.853293	5.511051	5.577839	5.497643	5.647765	5.91067	5.658409	5.342113	6.952907	5.759425	5.487874	5.568989	5.447872	5.435784	6.766675
"1553657_at"	5.358344	5.196821	5.601851	5.251159	5.650893	5.160952	5.059611	5.632453	5.458327	5.347597	5.284688	5.246531	4.979385	5.179888	5.242615	5.510572	4.8332	5.33341	4.897732	5.425745	5.192592	5.369804	5.578373	5.431316	5.219591	6.448403	5.350584	4.890369	5.07805	4.890369	5.040881	5.54879
"1553658_at"	3.705327	3.989449	4.279787	3.854249	4.351031	3.926577	4.005049	4.197686	4.116591	4.021491	3.730201	3.975034	3.80982	3.805103	3.631243	3.812521	3.343242	3.66608	3.890436	4.207605	3.900484	4.031316	4.098608	3.861591	3.993462	4.870546	3.900413	3.424628	3.537472	3.576405	3.621379	4.921843
"1553660_at"	3.969274	4.048143	3.870229	3.914161	4.095136	4.02267	3.994794	4.419051	3.605291	4.086582	4.040909	3.881394	3.74439	3.64578	3.873815	4.165328	3.776765	3.725244	3.70463	3.899131	3.820187	3.836948	4.509246	3.924226	3.993462	4.190854	4.113625	4.044611	4.203276	3.866835	3.815118	5.568232
"1553661_a_at"	2.432755	2.556246	2.847519	2.447611	2.61726	2.731403	2.497329	2.704382	2.648808	2.876989	2.912415	2.574776	2.346247	2.441744	2.690751	2.539661	2.673622	2.754996	2.727985	2.650038	2.403986	2.775279	2.676189	2.412127	3.102521	3.485404	2.734398	2.676675	2.877743	3.923192	2.370153	3.002134
"1553663_a_at"	6.250013	6.190544	6.223886	6.157345	6.240427	6.186157	6.232201	6.417329	6.390636	6.759271	6.633852	6.202185	6.639949	6.468788	6.213077	6.505929	6.588506	6.60668	6.867805	5.984848	5.97028	8.148902	6.3752	5.938416	5.826584	8.119577	6.272345	6.700514	6.411406	6.495017	6.183643	4.545515
"1553666_at"	3.037324	2.706561	2.52789	2.741171	2.717207	2.576824	2.378824	2.939849	3.054677	2.649219	2.858931	2.963872	2.628088	2.923265	2.90226	3.607981	2.937169	3.131727	3.065178	2.748447	2.767852	3.182586	2.700285	2.640796	2.848011	4.693615	3.434673	2.954537	2.897012	3.383341	2.649148	4.113644
"1553668_at"	3.786895	4.548276	4.810704	4.118673	4.141924	4.140562	4.141387	4.044497	4.129221	4.025429	3.593572	4.08129	3.970681	3.968017	3.757627	3.921265	4.173966	4.282204	4.267533	4.097144	4.370754	3.420073	4.269257	3.808786	3.894346	4.419991	3.897089	3.548347	3.227831	3.456172	3.513629	6.473464
"1553670_at"	2.937599	2.598573	2.999542	2.3381	2.647662	2.804955	2.447676	2.452049	2.91699	2.521627	2.843143	2.643734	2.895894	2.798605	2.83908	2.817986	2.976161	2.559379	2.711989	3.318087	2.462432	3.160491	2.680864	3.260633	2.770605	3.638996	2.995347	3.210541	2.711051	3.584745	2.790013	3.182623
"1553672_at"	3.599236	3.384206	3.274725	2.853902	3.174931	2.926993	3.266672	3.621096	5.605378	4.296061	5.78239	3.821702	4.384417	3.162034	3.64839	5.711749	3.674498	3.916037	3.821702	3.812155	4.916811	6.825994	4.564723	3.357949	4.670999	3.582596	7.684017	7.415671	7.166553	7.250302	4.197562	4.212328
"1553673_at"	3.35589	3.414692	3.31308	3.363419	3.268984	3.778154	3.322033	3.889501	3.459111	3.386146	3.524546	3.621043	3.51931	3.133903	3.328035	3.35969	3.50839	3.343411	3.405878	3.478835	3.600059	3.928101	3.784005	3.521535	3.612553	4.180311	4.912449	2.942451	3.378415	3.281264	3.540582	5.556583
"1553674_at"	2.382925	2.486079	2.33357	2.197394	2.133099	2.20499	2.039336	2.604678	2.290285	2.174692	2.320177	2.397316	2.077664	2.459398	2.165511	2.506637	2.589624	2.285129	2.435709	2.688662	2.613288	2.391295	2.394543	2.490036	2.436252	3.222651	2.553755	2.215182	2.29503	2.427052	2.259573	2.606906
"1553675_at"	4.421152	4.544389	4.148087	4.450472	4.35188	4.048929	4.50967	4.057415	4.502443	5.062938	3.771328	4.743245	4.414707	4.30872	4.538167	4.140156	4.343434	4.522202	3.892979	4.570532	4.591193	4.133262	4.424715	4.839205	3.668996	4.262458	4.05509	3.751102	3.983585	3.250864	3.697701	4.801475
"1553677_a_at"	5.86584	6.142902	5.423164	5.553905	5.875782	5.938059	6.246668	5.930165	6.151771	7.584549	5.995956	5.709283	6.005111	5.985541	5.501654	6.049768	7.898907	5.523938	5.292791	6.535091	6.152422	6.942653	6.108107	7.569874	5.367316	5.981376	6.807506	5.462268	5.833208	5.102422	5.48246	3.686401
"1553678_a_at"	8.497226	8.388317	7.998988	8.614355	8.128665	8.595148	8.593861	8.357292	8.252675	10.06863	5.954018	8.753505	9.746794	8.117414	8.276528	9.084229	9.406224	8.820666	8.87756	9.845418	9.190001	5.58066	9.693429	10.36491	9.078923	4.381796	6.13383	8.237513	6.705363	9.064473	8.666202	3.614636
"1553679_s_at"	3.246889	3.044128	2.540173	2.769887	3.02618	2.896454	2.918386	2.881285	2.967367	3.503467	2.563398	2.706283	2.598496	2.42825	2.46266	3.151877	2.901505	2.126624	2.662057	2.997479	2.729488	2.805446	2.817407	2.775964	2.96762	4.110701	2.629369	2.335618	2.577486	2.292911	2.515625	2.606906
"1553681_a_at"	5.342589	5.772961	5.952753	5.691838	5.478029	5.687864	5.742011	5.157203	4.962676	5.398876	6.114205	5.351857	5.246301	5.407501	5.118497	5.546659	4.982872	5.110448	5.053932	5.128229	5.06451	5.102725	6.012863	5.360025	5.692194	5.803131	5.521992	5.3404	4.912032	4.816342	5.093895	4.921842
"1553682_at"	2.969607	3.709279	3.069595	3.276116	3.03879	3.366164	2.933018	2.672955	3.129045	2.59168	2.449792	3.195791	2.662319	2.655259	3.007279	2.703795	2.41157	2.539724	2.875697	2.712096	2.657559	2.684147	2.866441	2.669208	2.519999	3.186317	2.778631	3.09398	2.871568	2.932422	2.887197	3.491339
"1553683_s_at"	3.723035	3.634422	3.440067	3.55393	4.188081	3.96626	3.722145	3.122947	3.735754	2.857949	3.219278	3.624345	3.24707	3.134798	3.756717	3.873862	2.970906	3.08102	3.800655	2.875039	3.347159	3.568663	3.38835	3.025991	3.614609	3.285764	3.668208	3.4233	3.437632	3.395427	2.91754	4.968236
"1553684_at"	2.853565	2.964942	2.915279	2.706768	3.031234	2.494378	2.897519	3.214886	2.849528	2.995087	3.324918	2.689217	2.973676	2.672322	2.994827	3.087531	2.690827	3.179602	3.31187	2.867276	2.611349	3.190461	2.643919	2.617912	3.162038	3.089138	2.959088	2.786271	4.470578	2.995504	3.208418	4.737771
"1553685_s_at"	3.707172	3.787765	3.320201	3.80597	3.200644	3.590835	3.703219	3.518603	3.507165	6.061049	3.744061	3.991939	3.581264	3.117649	3.273526	3.871489	4.002234	4.80593	3.910731	4.127202	3.548785	3.249143	3.497531	3.924226	3.780249	3.246535	3.534884	3.264477	3.247715	2.99603	3.26169	4.41814
"1553686_at"	2.726471	3.034353	2.92239	2.851937	3.182902	3.102293	2.91855	3.236406	2.898232	2.903101	2.822657	2.654428	2.936037	3.000727	2.929943	3.07322	2.597973	2.798425	2.935014	2.956611	3.036569	3.110536	2.983369	2.657368	3.045167	3.940694	3.267303	2.798189	3.57761	2.837492	2.880313	3.637732
"1553688_at"	4.897057	5.130853	5.322782	4.706864	5.04225	5.020687	4.700386	5.145733	5.130468	4.9743	4.97964	5.02902	4.494878	4.598033	4.972067	5.32981	4.826613	5.124735	4.976278	4.981064	4.776162	5.388994	5.310863	4.887832	4.967281	5.603726	5.486573	4.761778	4.936234	4.890677	4.70678	5.460828
"1553689_s_at"	4.992005	4.824612	5.013395	4.955501	4.696899	5.038422	5.207924	4.655529	6.467056	5.992976	6.079314	5.407727	5.320418	5.892765	5.122223	5.601315	6.570855	5.406154	5.578805	5.459247	5.933737	6.907702	3.957784	5.914541	4.599717	6.083313	6.229191	6.010361	6.475718	6.651477	6.251862	4.50814
"1553690_at"	4.367342	4.069402	4.211005	4.139661	4.328016	4.105743	3.769278	4.378441	4.416084	4.351343	5.12242	4.118119	4.235732	4.421139	3.973707	3.918408	4.051013	4.975627	3.867965	4.0372	4.07104	5.138016	3.745961	3.924226	4.493596	6.118586	4.039557	4.416311	5.224422	5.011523	3.723329	3.415007
"1553691_at"	2.496163	2.431719	2.276686	2.208071	2.636333	2.402171	2.563019	2.483735	2.827116	3.650856	2.473175	2.728282	2.754341	2.385625	2.426204	2.383804	2.395737	2.442689	2.604678	2.425429	2.442689	2.706768	2.39995	2.374017	2.611639	2.464597	2.35737	2.666643	2.620137	2.741611	2.358043	3.69068
"1553693_s_at"	6.658132	8.479375	7.565741	7.747313	7.916984	7.440564	7.87915	6.829313	6.429041	5.109898	5.702169	6.428638	7.088756	7.572565	6.936137	6.274927	5.856519	6.318586	7.679065	6.242583	7.22952	7.482784	6.535728	6.507117	6.433277	4.675287	6.357403	5.828376	6.336146	5.531985	6.285666	6.239782
"1553694_a_at"	4.27038	4.610381	4.353456	3.975479	3.971985	3.771471	4.238031	3.854188	3.496397	5.742396	3.282655	4.561819	3.884045	4.046366	3.24567	4.066575	4.047887	4.31361	4.298236	4.223252	4.034737	3.07474	4.144022	4.352175	3.84004	3.874403	3.261433	2.790169	3.092477	3.383606	3.392745	4.520172
"1553695_a_at"	5.542241	5.162753	4.847968	5.110376	5.221107	5.28665	5.082263	5.443541	4.873196	4.874595	5.347582	4.776587	5.045762	5.00397	5.012708	4.483498	4.796564	4.745975	4.9459	5.104239	4.60442	5.442167	4.932034	4.712238	5.390095	4.538635	4.886355	4.86363	5.03108	4.93285	5.483799	4.403144
"1553696_s_at"	4.063192	4.292144	3.330086	4.037607	4.404228	4.097459	4.264664	4.239405	3.87272	4.89135	5.097939	3.940754	4.378401	6.008889	4.319997	3.537965	5.458964	4.147962	4.279689	4.147379	3.215855	3.988123	4.008992	3.512203	3.950896	4.09857	4.265747	5.279263	4.998113	5.232348	4.833767	4.861777
"1553697_at"	1.967571	2.237293	2.134693	1.873115	2.518087	2.236591	1.992244	2.316238	1.947378	2.186242	2.80961	2.078499	1.942132	2.322322	1.978571	1.956568	2.274693	2.001036	2.570099	2.735657	2.157561	2.830561	2.156836	2.24868	2.65154	2.202041	2.452368	2.421574	2.654429	3.109345	2.24864	4.198521
"1553698_a_at"	2.298156	2.134573	2.493147	2.118264	2.286108	2.248243	2.059786	2.497981	2.157379	2.490196	2.270946	2.267434	2.206607	2.60094	2.188648	2.040984	2.283801	2.584088	2.514376	2.569425	2.360976	2.280194	2.503769	2.374017	2.571019	2.496534	2.213261	2.769621	2.195771	2.901505	2.218395	5.687546
"1553701_a_at"	5.761601	5.466495	5.624567	5.413362	5.494269	5.677558	5.278311	5.697202	5.326245	5.450718	5.822644	5.456396	5.336908	5.012758	5.242217	5.281132	5.25782	5.688032	4.936326	5.234004	4.959022	5.652971	5.465671	5.29407	4.854758	6.312188	5.840527	5.209717	5.195291	5.043591	5.159674	4.358757
"1553702_at"	3.923007	3.753979	4.180728	3.783912	3.782332	4.192641	3.998549	4.16561	3.942071	3.799561	4.313554	3.970338	3.951586	3.850546	3.943809	3.868196	3.609712	3.817332	3.710128	3.911287	4.054804	3.977018	3.784005	3.75864	3.821779	4.786926	4.662919	3.800277	4.190124	4.068017	3.950815	5.803053
"1553703_at"	7.605611	7.875122	7.978155	8.149303	7.875867	7.87229	8.134274	7.8589	7.841467	7.008111	8.555389	8.453583	8.296152	8.547379	8.227176	7.914751	7.660434	7.988459	8.281438	7.333692	7.647848	8.080898	7.775437	7.393886	7.767041	5.14294	7.540358	7.758399	8.019374	8.354855	8.219097	4.921895
"1553704_x_at"	7.402778	7.681916	7.669916	8.0926	7.858336	7.599708	7.939749	7.659755	7.665588	6.585237	8.405559	8.195255	8.032951	8.460007	8.034119	7.866376	7.551562	7.820868	8.003759	7.171556	7.295406	8.000939	7.675061	7.011157	7.594702	5.932557	7.483288	7.623143	7.855193	8.214311	7.984209	6.285309
"1553705_a_at"	4.404197	3.663029	4.324785	3.438833	3.729533	3.945391	3.401168	4.097291	6.686331	3.866006	3.990561	3.617298	3.829365	6.545176	3.915928	3.921621	3.595735	6.073849	3.912939	5.399428	4.341374	4.673226	3.962961	3.799437	3.24018	4.613352	5.522275	4.532032	4.625606	3.626794	3.914611	6.348141
"1553706_at"	3.985724	4.353802	4.22939	3.92996	3.47296	4.098531	3.85746	4.264364	3.883232	3.566775	5.668846	3.599916	3.786222	4.322592	4.14939	4.729067	2.956095	4.028814	3.596912	3.675169	4.138565	3.503354	4.72673	3.825218	3.346631	4.167351	3.858074	3.618547	3.581658	3.634427	4.503154	5.494258
"1553708_at"	4.209218	2.705915	3.063177	2.6994	2.641208	2.729618	2.859884	2.679972	3.217385	2.210007	4.144022	2.627182	2.988163	2.475621	3.117851	2.701523	2.39219	3.186463	2.697543	2.432608	2.190667	2.542576	2.67514	2.100491	2.190106	3.823918	2.733475	2.648708	2.825303	2.477936	2.784311	5.116964
"1553709_a_at"	6.273447	6.109668	5.330654	6.148094	5.573446	6.365794	6.087826	5.937461	6.732664	7.071599	6.184815	6.97569	5.963477	6.736713	6.513899	6.200693	6.268061	6.640509	6.532942	7.56266	6.303346	6.675544	6.184243	6.899661	6.386035	6.047003	6.196935	6.658683	6.665186	6.829717	6.192335	5.571494
"1553710_at"	2.403773	2.43487	2.592052	2.116083	2.681967	2.345891	2.291439	2.384059	2.450081	2.609518	2.389269	2.485682	2.179518	2.205793	2.305749	2.374387	2.071588	2.393439	2.206628	2.595623	2.508165	2.477031	2.654468	2.697834	2.683449	4.161264	2.618304	2.477602	2.303254	2.192648	2.114245	5.378696
"1553711_a_at"	2.319173	2.29967	2.592053	2.308315	2.285048	2.118026	2.271321	2.37073	2.386277	2.820372	2.333187	2.423146	1.985111	2.241414	2.171892	2.322037	2.183624	2.786636	2.2562	2.087783	2.476831	2.252223	2.502124	2.374017	2.10432	3.944999	2.991647	2.119661	2.390118	2.308315	2.134557	3.054897
"1553713_a_at"	5.373721	5.382814	5.615381	5.184263	5.532659	5.281109	5.216158	5.589368	5.659832	5.533534	6.141701	5.50726	5.399138	5.316456	5.744466	5.5554	4.984877	5.985744	5.246679	5.268694	5.155511	5.312722	5.473591	5.548602	5.474564	6.136179	5.500056	5.256948	5.938128	5.527355	5.413725	5.283665
"1553715_s_at"	8.518789	8.624775	8.52921	7.783264	8.408103	8.305232	8.204275	8.324394	8.464478	8.812751	9.415289	7.78406	7.305105	7.441546	8.722603	7.069462	8.601658	9.083394	7.523006	8.885539	8.944549	9.420816	8.407089	6.94871	8.597117	7.176381	8.72186	8.922312	8.608698	8.14619	8.24156	6.656488
"1553717_at"	3.680346	3.735065	3.898768	3.746253	3.855219	3.840666	3.923079	3.96321	3.882929	3.611539	4.24936	3.80161	3.647007	3.786718	3.678213	4.042147	3.721065	3.847256	3.774994	3.697226	3.547337	4.049372	3.948181	3.737005	3.796278	5.001775	4.565509	3.650989	4.016674	4.030386	3.536692	3.777622
"1553718_at"	6.692226	6.498487	6.923624	6.824892	6.869601	6.863579	6.240181	6.443571	6.964394	7.431914	6.533187	7.137196	6.778462	7.3735	6.654851	7.217513	6.918984	6.83102	6.885424	6.061205	5.72622	5.984445	6.914297	7.543697	6.747012	7.667283	6.969129	6.499123	6.138393	7.014635	6.96218	3.640703
"1553719_s_at"	4.174651	4.590772	3.705521	4.720206	3.923923	4.679806	4.190541	3.915216	4.751617	5.12103	4.802367	4.477903	4.803047	6.262244	4.466841	4.827094	5.634248	4.288625	5.030314	2.515876	3.448247	4.310822	3.585151	5.32605	4.674376	4.555249	5.721902	4.882643	5.128882	5.740403	5.615735	4.841421
"1553720_a_at"	4.357943	4.445954	4.38388	4.22673	4.263361	4.680344	4.298198	4.654268	4.526164	4.448788	4.467936	4.491116	4.193502	4.086582	4.496737	4.202785	4.355647	4.411829	4.268748	4.215796	4.479654	4.71929	4.218104	4.1549	4.295339	4.854448	4.903936	4.493093	4.498859	4.021221	4.321488	5.301803
"1553721_at"	2.959864	2.132599	1.898602	2.302014	2.438042	2.528844	2.769979	2.001531	2.350468	2.187403	2.13626	2.496439	1.969104	2.159843	2.157024	2.208251	1.984851	1.962538	2.127997	2.577207	2.060173	2.15611	2.06005	2.000626	2.320303	2.437617	2.522127	2.094443	2.225976	2.515638	2.082191	6.357152
"1553722_s_at"	4.690854	3.409333	3.401008	3.743091	3.292936	5.007203	4.529094	3.434793	2.510794	3.279996	3.019161	4.269044	2.78858	3.121311	3.183264	3.611226	3.002695	3.025616	2.438272	2.72516	3.185288	3.668641	3.425148	2.906499	2.898002	3.727053	2.844061	3.223524	4.250443	3.737508	3.285619	4.6791
"1553723_at"	2.758657	2.985303	3.017836	3.283965	3.066655	2.999029	3.221972	2.717941	3.231732	2.990079	3.097897	2.901505	2.851029	2.732534	2.892678	3.440848	2.922646	3.207723	2.907416	3.001161	3.293107	2.900012	2.825667	2.85333	3.038133	3.54853	3.238485	3.111425	2.975683	3.112266	3.064523	4.117044
"1553725_s_at"	3.534189	3.727999	3.234969	3.460248	2.915147	3.403213	3.537383	3.081235	3.716997	5.540013	3.107645	4.557285	3.725749	3.050216	3.221454	3.403572	3.402834	4.084487	4.279229	4.399384	4.008303	2.706768	3.158504	4.63332	3.678622	3.341299	2.825754	3.045157	2.486401	2.913201	2.67421	4.933537
"1553726_s_at"	2.355722	2.589595	2.57472	2.714325	2.49811	2.620813	2.480342	2.297768	2.530827	2.811516	3.733561	2.127751	2.381422	2.727759	2.601623	2.439346	2.353828	2.435209	2.660244	3.519002	2.59663	3.213714	2.545303	2.374017	2.117565	3.461265	2.452541	3.146211	3.426105	2.653065	2.562223	2.984611
"1553727_at"	4.905615	4.99404	5.615381	4.778182	5.297265	4.762165	4.616327	4.768832	4.833946	4.798135	4.905376	4.934545	4.657313	4.329565	4.806514	4.926425	4.81963	4.629862	4.651622	4.930039	4.80754	5.090133	5.003237	4.618071	5.220653	4.82429	4.812401	4.831089	4.87859	4.366385	4.655095	5.890204
"1553728_at"	7.010246	7.188504	7.246059	6.795524	6.947165	7.080583	6.905322	7.109039	7.083356	6.877765	6.663374	7.036398	6.893854	6.457592	7.029326	6.803811	6.688161	6.770947	7.049427	6.738984	6.826496	7.086299	7.107267	6.154127	7.094491	7.765009	7.048053	6.640779	6.73108	6.59306	6.83297	3.877685
"1553729_s_at"	2.865263	2.835462	2.805669	2.814117	2.761797	2.762329	2.735358	2.915695	2.844512	3.196558	2.93917	2.452245	2.811575	2.54253	2.568285	2.567423	2.415172	2.924488	3.1764	3.033616	2.764497	3.003518	2.801198	2.774417	3.10435	3.059176	2.634521	2.61296	3.265293	2.878453	2.886682	4.680084
"1553730_x_at"	5.457329	5.55386	5.736083	5.369204	5.696635	5.32746	5.449718	5.672657	5.683965	5.434371	5.525813	5.536081	5.425714	5.134352	5.390995	5.491623	5.157734	5.401731	5.348084	5.499773	5.180832	5.650287	5.440673	4.898014	5.587976	6.08025	5.315894	4.880236	5.224794	5.302727	5.194255	3.662764
"1553732_s_at"	4.328019	4.609756	4.54536	4.383973	4.33108	4.564835	4.538612	4.602758	4.716969	4.779429	5.062289	5.159674	4.695834	5.176402	4.578116	4.95286	4.53295	4.713518	4.6519	4.878449	4.118963	4.869239	4.718729	5.005627	4.894705	5.796519	5.152086	4.592279	5.082001	5.447028	5.057236	6.140535
"1553734_at"	3.118507	3.109683	3.285711	3.091286	3.301904	2.958376	2.925186	3.549984	3.815129	3.503069	3.17281	3.419343	2.969972	3.205866	3.072171	3.267105	3.098623	3.279241	3.854307	4.035448	3.211783	2.858072	2.974693	3.510999	3.571764	3.54712	4.379067	3.037149	3.651506	3.702801	3.578773	6.213141
"1553736_at"	2.732676	2.438785	3.288117	2.451034	2.673259	2.610991	2.720854	2.670933	2.756417	2.330441	3.00714	2.688289	2.590113	2.479501	2.735718	3.041955	2.762129	2.63015	2.327225	2.536476	2.674616	3.527797	2.618926	2.622976	2.93678	3.935403	2.503975	3.499083	3.049081	3.229525	2.369455	5.676707
"1553739_at"	2.053555	2.161969	2.286075	2.086754	2.181127	2.173409	2.248501	2.260258	1.90835	2.287577	1.991915	2.053149	2.06435	1.952126	2.174074	2.007034	1.962536	1.978944	2.599959	2.642092	2.177307	2.220676	2.032478	2.656055	2.414081	2.437041	2.205223	2.180032	2.260258	2.183265	2.183929	3.7824
"1553740_a_at"	3.215074	3.217467	3.116567	2.99228	2.89474	3.249109	3.053235	3.202173	3.063306	3.207209	3.019565	2.844947	2.711951	3.222406	3.150424	3.313827	2.687272	3.34758	3.302917	2.796244	3.161206	3.232046	3.064783	2.682902	3.479269	4.227199	3.047903	3.199129	3.239732	2.721415	2.91905	2.606906
"1553741_at"	2.561909	2.497809	2.673463	2.156335	2.660176	3.032112	2.283015	2.29434	2.624875	2.492226	2.26561	2.7605	2.347416	2.35151	2.555683	2.826339	2.410563	2.500592	2.08533	2.490798	2.095798	2.936112	2.694766	2.732534	2.685392	3.340029	3.177189	2.436342	2.804204	2.178128	2.508582	5.67411
"1553743_at"	5.991211	5.972983	5.249235	5.70324	6.148058	6.139597	5.818715	5.691761	5.427076	4.483933	4.956283	6.186116	5.655606	6.133524	5.965485	5.133765	5.675248	6.045218	7.001682	5.21959	5.92223	5.952673	5.419852	6.260929	7.10518	5.921342	5.454623	6.574171	5.957	5.763862	5.96675	3.798273
"1553746_a_at"	2.410993	2.40406	2.290793	2.511909	2.530235	2.625855	2.513542	2.81357	2.438785	2.49159	2.310764	2.495401	2.320177	2.000095	2.379488	2.377286	2.332106	2.379488	2.177497	2.141321	2.350011	2.578611	2.47306	2.511361	2.434229	2.207357	2.579296	2.626374	2.179962	3.610007	2.427911	4.033558
"1553747_at"	2.009382	2.202706	2.628597	2.19133	2.515442	2.117404	2.253375	2.390113	2.013394	1.830806	2.226019	1.9129	2.239727	1.989351	2.130822	2.186358	1.908047	2.016378	2.2562	2.220736	2.481724	2.640677	2.54308	2.192587	2.162564	2.454166	3.170004	2.215842	2.51819	2.651711	2.152993	5.78671
"1553749_at"	2.562797	2.50599	2.453192	2.548847	2.534567	2.47636	2.403408	2.753132	2.63948	2.286515	2.048541	2.311692	2.365083	3.182042	2.352215	2.861065	2.480707	2.776297	2.523298	2.228322	1.794145	2.522186	1.993273	2.493371	2.428581	2.722564	2.133298	2.361211	2.460125	2.597499	2.636672	4.921843
"1553750_a_at"	3.854897	3.946745	4.099508	3.903718	2.888052	3.861203	3.793687	2.671922	3.111256	2.877717	3.260451	4.22807	4.088789	3.685365	2.822146	3.536535	2.568211	2.808041	3.705378	4.014721	3.215856	2.758484	4.146402	2.935367	3.560592	2.606906	3.311525	3.491275	3.265573	4.691002	3.507589	6.497653
"1553752_at"	4.250978	4.282655	4.987946	4.583295	4.657038	4.318675	4.516215	4.083713	4.299919	4.605297	4.820925	4.122451	4.038724	3.815609	4.164583	4.574958	4.226581	4.624724	4.429446	4.417313	4.447001	4.455463	4.708443	3.681266	4.535953	5.492402	4.925352	4.387737	4.309776	4.344325	4.280121	4.777202
"1553755_at"	6.071261	5.877673	6.329365	5.663866	5.474714	5.887804	5.623095	5.970337	5.818043	5.524664	5.957597	5.782374	5.661406	5.693487	5.615614	5.920938	5.741634	5.592595	5.636885	5.597853	5.600204	6.188069	5.8194	5.678422	5.520112	6.221725	6.152554	5.761521	5.949406	5.526973	5.552509	4.988338
"1553756_at"	4.162164	4.143342	4.248241	3.930948	4.156461	4.130543	3.988611	4.196725	3.965595	4.097927	4.291242	4.230758	3.78073	4.186947	4.102878	4.154107	3.955355	3.740752	3.960757	3.988651	3.993462	4.143919	3.567062	4.244594	3.892754	5.260174	4.614048	4.193749	3.982443	3.983937	4.018082	3.424002
"1553757_at"	3.709067	3.525158	3.719738	3.290595	3.520325	3.586641	3.438132	3.894534	3.710056	3.345344	3.193423	3.730597	3.418901	2.966489	3.233936	3.355412	3.205567	3.264592	3.010782	3.311278	3.461765	3.514378	4.43255	3.304847	3.651128	3.730103	3.603075	3.353132	3.403055	3.149211	3.467499	3.637733
"1553759_at"	3.273798	2.632921	2.834481	3.356123	3.096262	2.980488	3.070057	2.85172	3.229358	2.515438	2.766335	2.783921	3.241334	3.600863	3.360886	3.11204	3.451757	3.158458	3.218764	3.554954	3.215856	2.943856	3.346802	3.205011	2.776446	2.996842	2.85674	3.644726	3.088307	3.491902	3.353714	6.846363
"1553761_at"	4.973255	5.117299	5.036473	5.18668	5.246581	5.076883	4.956465	5.06456	5.101362	4.896991	5.200006	5.15349	5.08993	4.969612	5.064999	5.102317	4.912347	5.07894	4.880239	5.057887	5.026967	5.28113	4.848831	5.12562	4.968915	5.945287	5.499322	4.658824	5.11431	4.907947	5.011262	3.384858
"1553764_a_at"	5.050036	4.767869	5.593821	4.788556	4.110149	4.418639	5.835045	6.156587	6.600224	7.624767	5.092338	6.781539	6.245684	6.55508	6.376448	5.561119	7.564772	5.804779	7.420284	4.128701	7.565158	6.575481	6.082527	6.837749	4.771398	4.840138	6.172471	7.996081	6.717373	4.216127	6.295081	3.963277
"1553765_a_at"	2.000675	2.089369	2.50958	2.028735	2.530235	2.178128	2.216991	2.104805	2.320177	2.372243	1.991737	2.082735	1.933949	1.966027	2.236301	1.955735	1.859251	2.158765	2.094758	1.981966	2.061449	2.16937	2.140887	2.442463	2.090623	2.106298	1.98835	1.881792	2.085966	1.954641	2.143599	3.47629
"1553768_a_at"	4.717258	5.07436	4.467073	4.536589	4.196799	4.533801	4.849305	4.650805	4.622005	3.976206	3.483201	4.32697	4.843685	4.082753	4.52958	5.115446	3.738667	3.672472	4.042644	3.998252	6.191989	3.644062	4.154961	3.181776	4.060536	4.482156	3.360397	4.572618	3.546328	3.495415	4.245788	3.968619
"1553769_at"	4.059081	4.3982	4.385284	3.815671	3.991212	3.823296	3.946006	3.98884	3.874622	3.788342	3.974943	4.08129	3.774397	3.44833	3.76314	3.88544	3.58025	3.823694	3.921019	4.051281	4.446099	3.729424	4.522832	3.751237	5.657393	5.100976	3.483149	3.884286	3.533117	3.9129	3.690344	5.37448
"1553770_a_at"	5.878761	6.2665	6.492895	5.242483	5.720633	5.214573	5.688715	6.800875	5.601409	5.522406	5.016394	5.752397	5.504975	5.433486	5.228201	5.577314	4.942316	5.477229	5.333349	5.525915	6.667044	5.606825	5.9514	5.398548	7.418278	6.048885	6.07197	5.679547	6.075052	5.773512	5.143892	4.800054
"1553772_at"	2.366684	2.739302	2.382738	2.485228	2.530235	2.462732	2.365939	2.579902	2.262472	2.182663	2.452272	2.261695	2.376772	2.319817	2.207276	2.531663	2.367897	2.418762	2.321307	2.398321	2.576962	3.048041	2.423699	2.732534	2.462579	2.758271	2.914183	2.339872	2.320513	2.119827	2.716007	3.823505
"1553775_at"	4.601067	5.199592	4.742813	4.256434	4.650863	5.04193	4.661986	4.601067	5.916687	5.259364	4.509077	4.982406	4.626645	4.333252	4.647079	4.749979	4.199902	4.671649	4.742501	5.325266	5.291338	5.315832	4.741169	4.330539	4.366792	4.660424	4.928296	4.513441	4.53272	5.864445	4.358965	4.867381
"1553776_at"	1.839304	2.09517	2.342444	1.8205	1.941391	1.877783	1.731744	2.12752	1.769755	2.087231	2.048631	1.757922	1.924263	1.716886	1.758846	1.99266	1.941391	2.201661	2.353797	1.986575	1.988816	1.955664	1.917757	2.123137	1.938913	2.60067	1.885058	2.239583	1.797571	1.771976	1.818995	5.140074
"1553778_at"	4.697579	4.91112	4.330833	4.507154	4.779902	4.923624	4.660856	4.875675	5.435479	4.882313	4.352584	4.769108	4.525362	4.386109	4.875914	4.651948	4.873367	4.517604	4.910246	5.041426	4.927829	4.708315	4.781337	4.602398	4.611527	5.465592	4.610868	4.297031	4.757184	4.363594	4.519844	4.721353
"1553780_at"	5.170121	5.166242	5.540288	5.044861	4.986563	5.072904	4.986265	5.191572	5.452227	5.03593	5.227246	5.335608	5.248754	5.309737	5.204979	4.919427	5.118691	5.369204	5.444744	5.403237	4.912864	5.55944	5.224202	5.013577	5.378512	6.211163	5.839729	4.894163	5.246543	4.820941	5.059017	5.407195
"1553781_at"	1.702131	1.769755	1.810112	1.730549	2.00753	1.799773	1.991027	1.925661	1.993815	1.8314	1.745304	1.691636	1.758846	1.856786	1.781423	1.878294	1.870234	2.195894	1.780632	1.880227	2.250138	1.812842	1.88228	2.290513	1.834054	2.285659	1.846089	1.753583	2.187334	1.838726	1.756155	6.058648
"1553785_at"	3.807754	3.3638	3.947127	3.704567	3.310114	3.315707	3.556738	3.417166	2.933114	2.993089	3.473138	3.107343	2.896463	3.070868	2.905037	3.038483	2.623849	2.639816	2.988091	3.059443	3.056991	2.814769	3.227996	2.834644	3.252186	3.542206	3.265357	2.933114	2.930187	2.966138	3.229206	3.098364
"1553787_at"	2.502337	2.434576	3.149815	3.099265	2.988464	2.6803	2.855814	2.806738	2.344134	3.649034	3.523018	2.828984	2.885958	2.645583	2.671123	2.825378	2.746746	2.681539	2.806738	3.036593	2.815584	3.022449	2.712784	2.878101	3.178159	3.760113	4.118696	3.181373	3.355825	2.699928	2.928259	3.809456
"1553789_a_at"	3.42151	3.692647	3.27167	3.397318	3.308557	3.725629	3.093351	3.119928	4.367093	3.681101	3.70011	3.62063	3.550251	3.925365	3.75797	3.645237	4.424968	4.043278	3.580375	4.108462	3.850794	5.12562	3.784714	4.175007	3.402993	4.101857	4.279755	3.591535	3.916821	3.838123	3.82774	6.399463
"1553792_at"	1.944033	2.04245	1.987543	1.680525	1.778152	1.868464	1.779745	1.724125	1.794935	2.085555	2.011895	1.973209	1.740461	1.828952	1.966173	1.699265	1.857391	1.735322	1.819538	2.158053	2.198534	1.960269	2.029538	2.295872	1.999436	2.661519	2.165612	1.77803	1.830402	1.932959	1.762861	6.079591
"1553793_a_at"	2.606698	2.641239	2.847641	2.522014	2.534561	2.500463	2.296793	2.784202	2.252137	2.522217	2.595462	2.287856	2.245606	2.560963	2.514199	2.344354	2.420407	2.518229	1.967145	2.397381	2.197958	2.784202	2.720556	1.94553	2.426875	3.636425	2.583456	2.569513	2.588207	2.745571	2.34267	5.760109
"1553794_at"	2.766673	2.783677	2.647055	2.706278	2.767286	2.776923	2.642978	2.894069	3.055633	3.138893	3.05013	2.900032	2.751017	2.704586	2.741805	2.582686	2.551772	2.72841	2.71147	2.793318	2.873054	2.79574	2.695827	2.878437	2.873617	3.308824	3.345785	2.733518	2.976856	2.572925	2.517001	3.507171
"1553796_at"	3.070221	3.086684	3.027538	2.863833	3.540668	3.240223	3.090144	3.264478	3.183949	3.206588	3.136848	3.216849	3.079346	2.819479	2.93293	3.202564	3.087848	3.142068	2.771672	3.065948	2.815584	3.064422	2.702529	3.219922	3.01914	4.542574	2.961382	2.967293	3.28228	3.215856	3.032278	4.693232
"1553797_a_at"	2.189812	2.164427	2.447618	2.0441	2.046565	2.021507	2.025938	2.092003	2.035539	2.373352	2.544652	1.9383	2.164427	1.992717	2.24004	2.345992	2.090795	2.193717	1.955837	2.253886	2.240283	2.288633	2.034749	2.153233	2.235911	5.03957	2.679594	2.500214	1.922815	2.531056	2.140087	3.815774
"1553798_a_at"	2.113009	2.117808	2.140634	2.101768	2.081298	2.370121	2.011044	2.137681	2.032273	2.072613	2.238629	2.146474	1.861165	1.982038	1.956389	2.274272	2.110062	1.897717	1.943444	2.591351	1.982832	2.155992	2.233797	2.475384	2.193421	2.488337	2.550902	2.003404	2.532081	2.149197	2.130795	2.804449
"1553799_at"	2.049246	2.035939	2.207997	2.116083	2.028555	2.041631	2.149073	2.365333	1.99091	2.312327	2.307356	2.033936	1.892046	2.038957	2.017827	1.861411	2.029641	2.028555	2.180692	1.92538	1.878715	1.951433	2.008582	1.958344	1.816137	2.203191	1.992369	2.11309	2.278608	1.913436	1.921376	6.142153
"1553801_a_at"	3.867323	3.194394	3.313346	3.471811	3.563352	3.340558	3.215856	3.644793	3.75184	4.532814	4.130664	3.513824	4.101899	4.178772	3.74716	3.374899	3.34725	3.359539	4.261577	3.833348	3.892092	3.67604	4.104849	3.697645	3.62079	3.305601	3.838022	4.449031	3.892639	4.259317	3.842	5.431416
"1553802_a_at"	4.575363	4.414808	5.106497	4.492827	4.854503	4.850467	4.578229	4.917531	4.736042	4.874563	4.647529	4.574565	4.358872	4.564121	4.427608	4.653265	4.488204	4.890267	4.066491	4.982285	4.309039	4.615985	5.247605	4.488362	4.802882	4.841887	4.921049	4.632594	4.414886	4.580254	4.303883	7.417418
"1553803_at"	6.743726	6.995946	7.315074	6.789243	7.17765	6.763458	6.743726	7.256022	6.621699	7.080226	6.535803	6.81842	6.438164	6.449704	6.652397	6.746119	6.424505	6.990807	6.672139	7.002056	6.444724	6.749301	7.323233	6.699063	6.837067	7.362346	7.084616	6.626403	6.483876	6.383432	6.359149	6.010631
"1553804_a_at"	3.491643	3.714383	4.203084	3.6638	4.400925	3.822207	3.501073	3.957143	3.68149	3.885884	3.776021	3.81752	3.504047	3.352623	3.68753	3.651872	3.367397	3.818293	3.527189	3.539584	3.747304	3.831957	4.324443	3.679766	3.808555	3.553686	3.799946	3.410137	3.458661	3.615762	3.565602	5.938211
"1553805_at"	4.20348	4.385126	5.184206	4.29904	4.622999	4.213162	4.071547	4.63802	4.208653	4.133131	4.171095	4.23869	4.158732	4.406371	4.502132	4.494402	3.760917	4.507623	3.849677	4.003336	4.553041	4.311486	4.365671	3.924226	3.973828	5.006793	4.297619	4.141531	4.148591	3.915836	4.015162	4.138565
"1553808_a_at"	2.016234	2.097049	2.290794	2.000854	2.220202	1.95056	1.911081	2.042703	2.110499	2.138522	2.179994	2.020301	1.981909	2.664837	2.015543	2.201741	1.795445	2.116374	2.273392	2.425162	1.886715	2.410259	1.982977	2.076383	2.397887	2.152718	2.223684	2.08819	2.242636	1.986385	1.989916	3.654925
"1553809_a_at"	4.004017	3.660616	4.846252	4.236312	4.408973	4.338312	3.92068	3.747079	3.921302	4.069818	3.950893	3.870064	3.661309	3.863645	4.004248	3.878543	3.73815	4.215957	3.331093	4.012122	4.153349	4.055956	4.250148	3.550903	4.29933	5.48246	4.146653	3.326214	3.878091	3.828042	3.766525	4.137707
"1553810_a_at"	1.646434	1.864902	1.872401	1.524806	1.907001	1.630747	1.8584	1.778317	2.347931	2.554026	2.856976	2.047415	2.13284	1.98491	2.227321	1.865827	2.743667	2.523619	2.31899	2.029551	2.23574	2.634284	1.919782	2.518527	2.06546	4.014015	2.673492	3.075023	2.280179	2.614744	2.440833	3.607668
"1553811_at"	2.614835	2.481947	3.049053	2.126975	2.348062	2.49352	2.520379	3.0465	2.296994	2.924549	2.681913	2.545859	2.420195	2.244601	2.544666	2.576327	2.456829	2.82387	2.884817	2.706686	2.583418	2.836001	2.504357	2.483401	2.626174	2.560305	3.153701	2.837818	2.284487	2.678126	2.263368	4.342925
"1553812_at"	4.46307	4.507213	4.78769	4.412223	4.696899	4.608493	4.343528	4.154297	4.0842	4.698892	5.229541	4.082196	4.418374	4.515748	4.716603	4.646214	4.289624	4.762666	4.500137	4.646214	4.80754	4.783804	5.080293	4.461582	5.008649	5.582984	5.407727	4.687208	5.141929	6.22263	4.743815	3.771498
"1553813_s_at"	3.514678	3.555876	3.582822	3.414433	3.41957	3.338567	3.273862	3.293145	3.402615	3.503467	4.006354	3.395063	3.505602	3.303092	3.107214	3.374371	3.423986	3.841538	3.488402	3.328552	3.448871	3.601615	3.841829	3.544756	3.056764	3.565572	3.621866	3.571289	3.849386	5.263394	3.496224	4.813536
"1553815_a_at"	3.796064	4.829698	3.643077	4.328823	4.362719	4.359344	4.456103	4.15126	4.771927	4.339174	4.926293	3.981079	4.518079	3.734546	4.625499	3.68926	4.219612	4.490002	3.886683	4.17718	3.954379	3.987135	5.12562	5.082846	4.682794	4.056423	3.606472	4.384361	4.007303	5.011817	4.310799	4.369666
"1553817_at"	3.575783	4.094363	3.663436	3.588109	3.916138	3.899869	3.606629	3.783658	3.79672	3.517504	4.022382	3.8762	3.586009	3.380747	3.59925	4.171341	3.592078	3.774022	3.334269	3.936256	3.456303	3.95273	3.795996	3.795676	3.730436	4.628075	4.095942	4.004102	3.670125	3.568617	3.7835	4.780798
"1553818_x_at"	3.534189	3.698937	3.097506	3.30272	3.342693	3.597822	3.21207	3.497067	3.361604	3.735994	3.537233	3.290293	3.284552	3.1207	3.38792	3.592779	3.165154	3.293186	3.119442	3.495371	3.460824	3.258026	3.33516	3.123086	3.321862	3.7949	3.799401	3.222202	3.359994	3.262399	3.10487	5.897321
"1553821_at"	2.594759	3.104965	3.259596	2.928605	2.774909	2.731712	2.943672	3.13615	2.875132	3.001381	3.210246	3.005063	2.698475	3.176539	2.92445	3.137863	2.82587	3.200596	3.273124	2.935983	3.215856	3.538245	3.219943	3.151279	3.205092	3.493166	3.204099	3.199351	2.988576	3.203319	2.913737	3.35651
"1553822_at"	1.877366	2.059046	1.775664	1.957205	1.816616	2.161465	1.916512	1.98483	2.02774	2.069735	1.914926	1.942505	1.829771	1.972823	1.857201	1.853292	1.772928	1.743172	1.715388	1.793644	1.809581	2.212591	2.666612	2.374017	1.737734	2.53893	2.288382	1.896382	1.97592	1.928028	1.908653	4.977633
"1553823_a_at"	2.856224	2.956752	3.060449	2.732882	2.87077	2.836934	2.893795	2.905116	2.738824	2.953519	2.693404	2.824126	2.622263	2.569442	2.562517	2.746415	2.56714	3.005736	2.740898	2.790535	2.826289	2.296229	3.206928	2.904755	3.001573	3.547358	2.985253	2.579296	2.744126	2.365521	2.500319	5.150875
"1553826_a_at"	5.903134	5.925154	5.826249	5.729524	5.554535	6.06165	5.671654	5.675142	6.106741	5.699553	5.422621	5.773291	5.591606	5.603009	5.810535	6.052997	5.417209	5.657927	5.660124	5.545605	5.687081	6.11054	5.661113	5.507361	5.520112	6.205251	6.113854	5.557144	5.703797	5.708131	5.61232	4.921843
"1553828_at"	3.043299	3.012169	3.279085	2.92475	2.855479	3.170955	2.75053	3.518602	3.085704	3.094289	2.949501	3.009526	2.623854	2.60584	3.069432	3.170826	2.538714	3.276237	2.998729	3.14925	2.755135	3.173243	3.425842	3.081459	2.695757	4.099722	3.280386	3.066813	2.635128	2.705471	2.60584	2.606906
"1553829_at"	2.483487	2.61156	2.535652	2.406002	2.598973	2.55637	2.362574	2.40026	2.750362	2.501614	2.322054	2.299455	2.361644	2.349076	2.525556	2.435701	2.440535	2.146344	2.96955	2.400199	2.611166	2.232427	2.253681	2.711931	2.360091	2.92349	2.835022	2.57301	2.341772	2.8278	2.364787	6.142153
"1553830_s_at"	2.132805	1.986385	2.039268	1.945787	2.177457	2.131903	1.864902	2.211668	4.109801	2.420716	2.151167	1.946921	2.112711	3.936997	2.318616	2.075611	5.548601	5.457515	2.2562	2.224079	5.946604	3.283559	2.165617	2.02124	2.417827	3.019378	2.257311	2.616369	3.164879	2.159727	2.037843	3.681376
"1553831_at"	4.689946	4.662407	4.89716	4.760145	5.135915	4.567456	4.696038	4.878937	4.85403	4.513781	4.713095	4.823101	4.696818	4.987437	4.564919	4.966203	4.614528	4.642791	4.871525	4.798599	4.698447	4.6696	4.616916	4.753846	4.98279	5.146619	5.112915	4.966203	4.865413	5.044747	4.452226	7.041837
"1553832_at"	6.263474	6.255244	6.217698	6.014548	6.267673	6.33775	6.124773	6.31463	6.363121	6.126359	6.493258	6.224135	6.070117	6.194183	6.403238	6.468263	6.22901	6.082716	5.917399	6.061206	6.364945	6.453083	6.401517	6.192791	6.269212	7.808042	6.682668	6.163731	6.271949	6.404705	6.056192	8.618014
"1553834_at"	1.912018	1.777474	2.011631	2.057807	2.424809	2.042062	1.933449	1.994762	2.019545	2.021664	1.96319	1.86501	1.914926	1.933902	1.996044	1.918611	1.915967	2.006386	1.991264	1.998983	2.095032	1.8318	2.482051	1.920915	2.223992	2.533691	1.90852	1.842916	2.093372	2.072702	1.725132	6.149872
"1553835_a_at"	2.235168	2.480793	2.504871	2.230122	2.331016	2.375021	2.314395	2.904886	2.365905	2.613456	2.268486	2.297032	2.150361	2.134044	2.327969	2.849052	2.188576	2.455213	2.586767	2.423491	2.270618	2.185049	2.783394	2.138263	2.405435	3.275213	2.659941	2.329199	2.378645	2.318144	2.255745	5.240692
"1553837_at"	4.572172	4.538167	4.676599	4.641928	4.796489	4.547278	4.750327	4.689224	4.749437	4.501219	4.579102	4.398837	4.392272	4.495043	4.563368	4.654128	4.064733	4.63567	4.573376	4.578279	4.830509	4.890741	4.944156	4.437821	4.869987	5.304206	4.352235	4.37128	4.764506	4.309666	4.689658	5.321284
"1553838_at"	2.879715	3.148526	3.463264	2.911831	3.342693	2.912312	3.002253	2.872707	3.152896	3.657982	3.192047	3.082893	2.898611	3.100873	3.019678	2.883355	2.998821	2.912025	2.897286	3.058578	2.764858	3.59323	3.035967	2.732927	2.902959	4.538636	3.544106	3.401417	3.242788	2.863686	2.842286	4.706373
"1553839_at"	5.954456	6.088861	5.712146	5.720405	5.939937	6.117705	5.666426	5.87101	5.762967	5.610181	5.690903	5.417156	5.618653	5.637907	5.566238	5.593579	5.668905	5.589357	5.659516	5.67458	5.373684	5.805511	5.615713	5.390195	5.747817	5.920413	5.710989	5.339987	5.453843	5.571204	6.059638	6.142153
"1553840_a_at"	4.049264	4.312549	3.814013	4.042245	3.854964	4.048929	4.089458	4.067056	3.915592	3.796391	4.148768	3.846385	3.905271	3.553457	3.965259	3.805875	3.98856	3.875208	3.986898	4.065376	3.937189	3.986971	4.357499	3.761864	3.926425	4.425378	4.344087	3.672138	4.121253	3.724669	3.758739	2.04245
"1553842_at"	2.553687	2.227827	2.296764	2.123057	2.516222	2.701301	2.28984	2.709009	2.302898	2.294534	2.135544	2.068848	2.082485	2.457718	2.249389	2.198953	2.375726	2.397192	1.884964	2.624659	2.211938	2.503765	2.338128	2.180714	2.670111	2.662871	2.436222	2.313541	2.274522	2.373213	2.219113	4.081582
"1553843_at"	5.428379	5.362236	5.749251	5.541276	5.406874	5.496664	5.404213	5.227353	5.35276	5.548114	5.589482	5.275824	5.070883	5.122603	5.245766	5.523999	5.011923	5.225688	5.455215	5.619891	5.26376	5.740189	5.294629	5.493987	5.554758	7.044331	6.0211	5.430355	5.596053	5.268354	5.436756	4.592773
"1553844_a_at"	3.193865	3.369608	3.808757	3.095509	3.317689	3.289381	3.324181	3.538472	3.241646	3.00271	3.079346	3.250295	2.930753	3.238312	3.304994	3.106971	3.543664	3.501626	3.175481	3.676648	2.806344	3.393368	3.382613	2.892958	3.202941	3.887477	4.2272	3.443826	3.1826	4.336818	2.941118	3.560414
"1553845_x_at"	5.246909	5.141138	5.114947	4.831907	5.498949	5.054754	5.019194	5.254906	5.006975	4.784123	5.406665	5.186683	4.661026	4.577691	4.674985	5.324885	4.889654	4.872066	5.148671	4.841369	4.703368	5.420007	4.776688	4.700105	5.056125	6.415352	5.690053	5.040992	5.339016	5.035634	4.9542	5.852171
"1553846_at"	4.79727	4.78484	4.587084	4.313476	4.696898	4.688125	4.335597	4.882429	4.304453	4.501924	4.668993	4.583135	3.980948	4.35779	4.552578	4.781699	3.942578	4.515898	4.745399	4.382219	4.949911	4.954824	4.799456	4.353724	4.239979	5.124287	4.868597	4.590349	5.122546	4.248264	4.137808	3.75078
"1553847_a_at"	2.794197	2.809609	2.930869	2.789905	2.644544	2.741004	2.777643	2.717506	3.055132	3.03474	3.19802	2.968379	2.650447	2.641124	2.901996	3.228766	2.933636	2.680681	2.998837	3.072037	3.035523	3.061619	3.183994	3.170324	3.043774	4.235596	2.92402	2.856998	2.685222	3.311227	2.758794	4.123998
"1553849_at"	2.114015	2.133862	2.742675	2.530501	2.546642	2.438375	2.141999	2.198389	2.324748	1.950629	2.006011	2.338596	2.210727	2.167986	2.065774	2.002793	2.097882	2.447167	2.373031	2.196842	2.270835	2.105865	2.233796	2.076383	2.078919	3.290361	2.142031	2.146646	1.953539	2.124542	2.106302	2.486754
"1553850_at"	2.771328	2.613665	2.996247	2.839483	2.939533	2.691575	2.536453	2.463285	2.74266	2.627244	2.430586	2.710015	2.528313	2.46112	2.694585	2.876279	2.798879	2.712576	2.721828	2.46112	2.208015	2.811202	2.739969	3.089978	2.811965	3.112267	2.719398	2.364656	2.654428	2.452541	2.452703	2.66973
"1553851_at"	2.406123	3.114923	2.653345	3.766445	3.160062	2.984694	4.47522	2.75209	2.627576	2.219097	2.58603	2.582823	2.442311	2.950921	2.852149	2.595006	2.236575	2.391532	2.651078	2.270395	2.534579	2.60797	2.784007	2.829943	2.517925	3.559125	2.491069	2.048738	3.13444	2.031495	2.77166	5.329712
"1553852_at"	2.479964	2.497591	2.425859	2.415822	2.590672	2.361461	2.497591	2.190476	2.824391	2.406679	2.257475	2.663697	2.590671	2.390064	2.497591	2.720695	2.302478	2.611413	2.831401	2.497591	2.452541	2.489192	2.70789	2.25702	2.869874	3.356324	2.600259	2.342118	2.309947	3.356636	2.404255	5.021112
"1553856_s_at"	3.01658	3.096821	3.289776	3.140506	2.825673	2.960674	2.951597	2.381236	2.782198	2.809428	3.012765	2.872504	2.786936	2.823348	3.162171	3.117989	2.34874	2.794563	2.758625	2.528167	2.55851	2.49962	3.191643	2.382345	2.353855	3.458279	3.036463	2.740343	2.773476	3.059543	2.593385	7.522508
"1553857_at"	5.025751	5.576456	5.406188	5.183419	5.388863	5.582844	5.260164	5.578899	5.611663	5.388716	5.607232	5.286519	5.717503	5.131588	5.427112	5.588985	5.450196	5.369204	5.212864	4.988481	5.145609	5.643099	5.292413	5.177786	5.467961	6.300569	5.964744	5.649099	5.741603	5.918389	5.491069	4.939866
"1553858_at"	5.433328	5.63275	4.819307	5.006254	5.602319	5.19419	5.178392	5.599364	5.85714	5.443886	6.226262	5.372715	6.169443	5.950572	5.402763	5.141072	5.292602	5.376853	5.940025	5.455678	5.383116	6.52158	5.125621	5.284807	4.825004	7.000885	7.191194	5.985563	6.396352	6.616314	6.10204	4.469275
"1553859_at"	2.609011	2.910448	2.730867	2.707329	2.927749	2.970245	2.618362	2.889159	3.000131	3.09327	2.607662	2.655873	2.815354	2.709913	2.773676	2.910799	2.551729	2.789423	2.836504	2.930181	2.900324	2.816971	2.434485	2.700737	2.792112	3.48257	3.371888	2.53928	2.992244	2.477524	2.69789	4.067266
"1553860_at"	3.90888	4.033163	4.048391	3.764294	3.925234	3.876162	3.890647	3.96321	4.300015	3.969802	3.969833	4.201576	3.826123	3.596027	3.913826	3.576442	3.681392	4.293697	3.822651	4.228416	4.271922	3.754588	4.050114	3.464365	3.993462	5.395866	4.520116	3.887804	3.943003	3.838282	3.755794	6.458668
"1553861_at"	2.618729	2.551132	3.3202	2.61042	2.497088	2.83139	2.359936	2.558486	2.825633	2.680136	2.307216	2.404489	2.452346	2.674657	2.333614	3.645753	2.502517	2.595905	2.576057	2.601262	2.452541	2.774457	2.536489	2.693874	2.526333	2.93595	2.876213	2.834762	2.572871	2.979312	2.530235	4.533161
"1553863_at"	3.287144	3.321326	3.534329	3.356674	3.486038	3.273452	3.507846	3.643897	3.718873	3.377556	3.806805	3.585745	3.591878	3.142625	3.300994	3.448721	3.297471	3.375001	3.366988	3.274837	3.730277	3.866835	3.166839	3.218396	3.509171	4.38299	3.910823	3.509171	3.31803	3.305801	3.367924	7.728509
"1553864_at"	2.172621	2.365953	2.568268	2.0911	2.655635	2.489961	2.19054	2.76734	2.298755	2.232395	2.346591	2.315741	2.358482	2.301185	2.44176	2.517905	2.32029	2.253716	2.13098	2.771453	2.415426	2.489192	2.127649	2.360554	2.342882	2.31204	2.654409	1.929839	2.498913	2.580719	2.457078	3.237453
"1553865_a_at"	4.134393	3.99212	4.275272	4.115206	4.447101	4.590308	4.262078	4.92869	4.0795	4.112093	4.211652	4.321395	4.128386	4.126366	4.160971	4.343454	3.959011	4.084655	4.267533	3.964637	4.187552	4.227656	4.581446	4.554887	4.248562	4.313374	4.930302	4.19389	4.205318	4.058306	4.10731	7.294734
"1553868_a_at"	1.817425	2.03907	1.926214	1.860034	1.842679	1.848366	1.865223	1.832129	1.855377	1.934462	1.782155	1.832129	1.914812	1.971475	1.872652	1.796765	1.795894	2.195894	2.011171	2.011171	2.163828	1.839772	1.88208	2.162005	1.701035	1.71831	1.978228	1.799508	1.644578	1.709247	1.868603	5.007464
"1553869_at"	2.333647	2.593262	2.391404	2.272891	2.609174	2.422058	2.330414	3.022853	2.406281	2.163746	2.335722	2.388063	2.268385	2.151576	2.477394	2.44691	2.288409	2.505135	2.604678	2.245839	2.168953	2.348271	2.38396	2.272959	2.269284	3.016895	2.472088	2.154167	2.180865	2.380694	2.238629	3.157719
"1553871_at"	5.512751	5.494888	5.803341	5.542607	5.538308	5.268571	5.330508	5.435717	5.794032	5.496552	5.242755	5.666885	5.293563	5.409035	5.77772	5.344638	4.967907	5.369204	5.456026	5.503396	5.097516	5.226609	5.548284	5.41102	5.37571	5.48246	5.41849	5.097042	5.066107	5.339342	5.163132	4.373052
"1553872_at"	5.520114	5.586941	5.826378	5.500146	6.033438	5.619055	5.234632	5.654274	5.581298	5.222789	5.499949	5.752429	5.408917	5.682725	5.383281	5.678323	5.264375	5.518301	4.975425	5.517952	5.095559	5.748883	5.740803	5.379343	5.589539	6.695895	5.716235	5.636971	5.545127	5.311153	5.22522	4.577227
"1553873_at"	2.234313	2.506186	2.354755	2.4237	2.201081	2.322179	2.236609	2.874563	2.613393	4.079705	2.563956	2.744957	4.430781	2.529965	2.195962	2.557757	6.330037	2.465779	1.991264	5.116715	6.651738	5.706506	2.384622	2.248697	2.377486	2.560679	3.165719	5.232562	5.17576	3.890481	2.510751	3.907617
"1553874_a_at"	3.633865	3.776729	3.891504	3.768498	3.035249	3.673299	3.498781	3.509544	3.8174	4.109845	3.48491	3.468578	3.489816	3.511551	3.468578	3.658637	3.444528	3.712345	3.639026	3.4728	3.929815	4.46871	3.743358	3.332058	3.196033	3.40366	4.205684	3.54931	3.443066	3.595883	3.319817	4.08418
"1553875_s_at"	4.209218	4.120888	4.554161	4.044462	4.644458	4.252865	4.014867	4.011213	4.215958	4.358608	3.732264	4.394602	4.136981	4.185429	4.304633	4.303722	3.804695	4.197548	3.966037	4.351535	4.579678	4.48308	4.314449	3.875926	4.022664	4.454876	4.504574	3.891653	3.983636	4.061107	3.924518	5.311228
"1553876_at"	2.492774	2.263466	2.63225	2.360459	2.646373	2.770605	2.482134	2.734119	2.465804	2.400798	2.433167	2.681336	2.571893	2.225128	2.414978	2.604785	2.263399	2.325584	2.297801	2.853694	2.452541	2.474703	2.390595	2.374018	2.458223	2.986326	2.608725	2.332621	2.268221	2.265427	2.209036	2.834108
"1553878_at"	1.911068	2.065393	2.131318	2.029831	2.029402	2.058009	2.135224	2.474903	2.481955	2.311261	2.471161	2.255519	1.984645	2.277749	2.174825	3.249808	2.107869	2.72841	2.59744	2.226157	2.143921	2.376702	2.25888	1.969601	2.079595	2.456588	3.039441	2.730582	2.388101	2.1178	2.278247	5.014433
"1553879_a_at"	3.466499	3.688375	3.846572	3.658224	3.937176	3.875227	3.678037	4.113891	3.563956	3.600751	3.612025	3.435036	3.218443	3.575748	3.502752	4.172123	3.304409	3.617356	3.688364	3.730493	3.586113	3.602974	3.918341	3.523853	3.802303	4.328111	4.022085	3.478758	3.788815	3.402308	3.272543	3.739549
"1553880_at"	3.793708	4.08129	4.476856	3.890949	4.054693	3.851864	3.751326	4.077538	3.770455	4.119945	4.336642	3.745304	3.727053	3.733596	3.98244	3.701505	3.653639	3.961625	3.974837	4.236839	4.302435	4.450226	4.023688	3.856895	4.175642	5.012932	4.673647	4.010591	4.425013	4.028016	3.926527	7.116047
"1553881_at"	2.72841	3.197202	2.756161	2.850634	2.753128	3.149248	3.039092	3.0465	3.128862	3.198717	2.523531	2.965153	2.653548	2.806248	2.751462	2.679935	2.835877	3.051924	3.066361	2.523352	2.755926	2.639231	2.958376	2.737012	3.190512	2.85621	2.849621	2.711711	2.732796	2.664837	2.716415	4.249737
"1553882_at"	2.467652	2.317943	2.290794	2.08414	2.420023	2.598516	2.421735	2.671472	2.594633	2.50783	2.333097	2.42929	2.143339	2.311677	2.258703	2.437485	2.334807	2.424917	2.563877	2.409377	2.434902	2.667988	2.781984	2.369263	2.362069	2.519817	2.761855	2.327789	2.33522	2.367999	2.302477	3.900494
"1553883_at"	1.888775	2.095842	2.21288	1.772275	2.257282	2.178128	1.896279	2.238629	3.07222	2.499155	2.760051	2.060328	1.911027	2.664927	2.026886	1.916927	2.522811	3.239778	1.949122	1.874368	5.21286	3.591005	2.916296	2.323853	2.024257	2.606906	2.626154	2.861341	2.875407	2.11883	2.619768	6.09199
"1553885_x_at"	2.16514	1.804919	2.424309	1.952126	2.38194	1.947306	1.726328	2.52099	3.427526	2.324887	3.078483	1.947832	2.1199	2.836845	1.899975	2.140995	2.489192	4.063357	2.219157	2.09093	5.857668	3.991196	3.083101	2.287313	2.195514	2.589907	2.128674	3.664151	2.924789	2.137284	2.901505	6.058466
"1553886_at"	2.059264	2.001112	2.036533	1.860034	2.358037	2.08062	1.961632	2.005566	2.02607	2.013945	2.099502	2.25918	1.942769	1.807721	2.113785	2.113349	1.963607	2.357948	2.039691	2.020917	2.055288	2.348271	2.025779	2.076383	1.808667	3.155588	2.111	1.91581	1.889111	1.865914	2.217326	6.139419
"1553887_at"	2.452541	2.436064	2.742051	2.161269	2.541189	2.322297	2.211022	2.231133	2.409144	2.468741	2.283385	2.460783	2.280231	2.272826	2.131044	2.528488	2.205285	2.367357	2.390948	2.265302	2.315384	2.353633	2.42133	2.247846	2.380694	2.449606	2.665895	2.230549	2.413653	2.187305	2.215739	4.548298
"1553888_at"	3.953936	4.062284	4.06403	3.715153	3.995198	4.0703	3.781204	4.138697	3.968751	3.736514	3.885073	4.110435	3.822849	3.991916	3.973682	3.867158	3.828797	3.930556	3.910731	3.891667	3.879705	4.257836	3.822376	3.741311	4.03732	5.51406	4.371537	3.922855	4.212455	3.783448	3.750148	5.627752
"1553889_at"	3.754297	3.476928	3.289052	3.428716	4.018476	3.391547	3.449099	3.79297	3.625003	3.480119	3.40319	3.379323	3.410618	3.005303	3.350791	3.537966	3.097426	3.217151	3.443979	3.323697	3.165179	3.732264	3.255054	3.564808	3.604943	4.687465	3.563244	3.241611	3.589721	3.260401	3.27169	7.421731
"1553890_s_at"	5.119397	5.450667	5.344256	5.320529	5.571411	5.457593	5.297008	5.51383	5.458466	5.48461	5.566993	5.757587	5.198535	5.530668	5.702028	5.5986	5.074817	5.418609	6.42195	5.27909	4.984163	5.370294	5.578134	5.420372	5.37571	6.422299	5.560338	5.171145	5.658023	5.096531	5.190171	4.456445
"1553891_at"	4.290281	4.1217	4.176192	4.102571	4.568438	4.54037	4.241281	4.432014	4.496459	4.268373	4.224686	4.289484	4.385854	4.141079	4.522604	4.28372	4.231056	4.059381	4.236489	4.06816	4.05223	4.670027	4.420062	4.232223	4.446762	4.730272	4.118551	4.324217	4.222428	4.229121	4.219079	4.921843
"1553893_at"	3.988469	4.326725	4.394796	4.292706	4.562425	4.26261	3.991808	4.636548	4.405826	4.233668	4.144022	4.338864	3.905076	4.079443	3.915839	4.073012	3.835443	4.434602	4.020046	4.414346	4.345444	4.330654	4.620521	4.391087	4.993336	4.812339	4.017987	3.731068	3.613964	3.798293	3.833928	5.192516
"1553894_at"	2.33213	2.707529	2.464542	2.387224	2.040918	2.331523	2.642447	2.447969	2.382718	2.318045	2.349083	2.370458	2.930446	2.644672	2.194349	2.101569	2.865966	2.865774	2.615215	2.286916	2.634341	2.393706	2.379934	2.989758	2.281526	2.817593	2.787438	2.115011	2.578644	2.45403	2.41081	4.244123
"1553895_at"	4.097018	4.042415	4.101398	3.756309	4.194929	4.319998	3.903729	4.377615	3.907207	3.67586	4.093873	3.884936	3.708173	3.763824	3.817373	4.039174	3.454325	3.81341	3.647189	4.172123	3.923632	3.973005	4.11202	4.043368	3.924248	5.147854	4.314466	3.458975	3.633421	3.873141	3.776244	4.600161
"1553898_a_at"	2.125572	2.24517	2.482262	2.205882	2.592486	1.894732	1.933748	2.658375	2.198567	2.300767	2.214672	2.08379	1.969893	1.948574	2.005094	2.238111	1.902964	2.417827	1.931863	2.4518	2.194715	2.189501	2.146118	2.348106	2.463796	2.454024	2.189501	2.034639	2.263651	2.113164	1.917066	4.921843
"1553900_s_at"	4.231164	4.131792	4.582485	4.260415	4.091659	4.563015	4.390063	4.181977	4.339346	4.033366	4.261649	4.313351	4.274637	4.067515	4.273842	4.283172	4.222252	4.181279	4.359476	4.440144	3.795511	4.533122	4.329731	4.144459	4.319998	5.140982	4.466071	4.432564	3.993462	4.096332	4.319998	5.199156
"1553901_x_at"	3.071123	2.892201	3.903262	2.998166	3.342693	2.911092	3.019715	3.117958	3.17469	2.947554	2.901505	3.05548	2.913747	3.092298	3.068485	3.24585	2.985643	2.945912	3.060242	2.993508	3.132765	3.295635	3.056911	3.130634	3.133816	3.223703	2.993354	3.19184	3.095817	2.981825	2.897031	5.126167
"1553905_at"	3.097426	3.170199	3.186497	2.920591	3.295404	3.100187	2.947779	3.122099	3.097426	3.046512	3.21591	2.950624	2.907945	2.968759	2.797385	3.056003	3.017464	3.218946	2.771002	3.292248	2.975775	3.147398	3.552173	3.090069	3.631433	3.503981	3.08366	2.687728	2.930064	3.094217	2.91581	4.513745
"1553906_s_at"	8.144251	8.065539	8.340274	9.266788	8.209245	8.089294	8.876616	8.947822	7.529365	7.773795	10.15218	8.269775	8.534205	8.942177	8.842192	7.999424	7.432035	7.541945	8.011345	7.628183	7.910483	8.485213	8.589654	7.432258	8.08576	8.911956	8.201456	8.094363	8.449123	8.049123	8.337904	5.441592
"1553907_a_at"	2.089359	1.984492	2.33269	1.954993	1.931195	1.967065	2.092824	1.916911	1.998151	1.979266	1.965202	1.904984	1.991466	1.875232	1.983662	1.910015	1.819986	1.928242	1.879985	1.827664	1.94926	2.708604	2.110405	2.190414	1.802636	2.74352	2.453473	1.779601	2.01428	1.947128	1.819687	4.406744
"1553909_x_at"	5.667989	5.699042	6.719508	5.74445	5.816061	5.340515	5.795579	5.971606	5.356805	4.535172	5.974418	5.1126	5.646357	5.901277	5.760331	5.601315	5.736221	5.344891	6.079426	5.29542	5.72361	6.126314	4.86482	6.028203	5.331752	6.735305	6.712893	5.382014	6.05842	5.608871	5.646367	3.767132
"1553910_at"	3.513365	3.616981	4.047644	3.459847	3.906813	3.614065	3.386227	3.743111	3.707459	3.663892	3.483019	3.569826	3.503093	3.384015	3.563548	3.893053	3.345217	3.588219	3.752549	3.799271	3.642737	3.655439	3.611293	3.481895	3.340399	3.41911	3.598914	4.112992	3.588906	3.321772	3.218437	5.134081
"1553911_at"	2.356876	2.365953	2.940044	2.058871	2.426762	2.472463	2.608981	2.334579	2.75947	2.842286	2.040356	2.550709	2.360226	2.353064	2.486265	2.65713	2.131195	2.488651	2.414925	2.893888	2.662041	2.420932	2.254412	2.410127	2.332769	2.809609	2.273732	2.07753	2.863929	2.417855	2.133379	5.26983
"1553912_at"	2.129144	2.237612	2.290794	2.172439	2.126357	2.253927	2.246165	2.156176	2.220896	2.389616	2.135495	2.091941	2.342728	2.059084	2.357378	2.408074	2.250693	2.252822	2.190051	2.431957	2.08446	2.15909	1.954008	2.256358	2.263034	2.990372	2.39741	1.974763	2.306161	1.986385	2.244324	3.637732
"1553914_at"	3.179361	3.32411	2.988365	2.851029	3.078969	3.143144	3.155282	3.080321	3.144661	3.22636	3.059511	3.500922	2.977545	3.016657	3.206665	3.170992	3.003693	3.669143	2.891875	3.139038	3.084654	3.108329	3.237414	2.888518	3.101351	4.035966	3.406059	2.93178	3.249869	3.595883	2.927949	3.819242
"1553915_at"	2.128394	1.908418	1.907753	1.969229	2.22841	2.010934	1.876157	2.209714	1.941329	1.99231	1.67266	2.447281	1.783412	1.735156	1.853426	1.806577	1.767134	1.971462	1.85975	2.04892	1.972794	1.733388	2.072622	2.143488	1.90989	2.804238	1.928347	1.875609	2.784267	1.867984	1.588564	2.673302
"1553917_at"	4.906673	4.805425	5.072718	4.989106	4.864779	4.923329	4.590525	5.145734	5.061605	4.600216	4.560256	5.056213	4.437344	4.908756	4.747228	5.215282	4.351394	5.020628	4.467464	4.849781	4.642528	4.779418	5.095509	4.542986	5.28589	5.629745	5.221166	4.985476	4.691598	4.561031	4.500364	5.132885
"1553918_at"	4.614594	4.916381	4.826906	4.863286	5.312904	5.032746	3.935925	5.14739	4.648832	4.223256	4.799821	4.751875	4.159572	4.556426	5.141688	4.54581	6.756843	4.18725	4.489346	4.563585	4.354043	5.745929	4.959551	5.601122	4.319998	5.207779	4.595958	5.11566	5.401688	4.427049	4.840551	4.115842
"1553919_at"	4.743907	4.674676	4.669053	4.602863	4.362387	4.285996	4.371222	5.052666	4.445298	4.583215	4.792683	4.779223	4.278132	4.424802	4.540062	5.018415	4.472713	4.630832	4.605753	4.203872	4.592668	4.658217	4.435992	4.49631	4.413805	6.0727	5.430881	4.669456	4.677218	4.778097	4.468365	6.047205
"1553920_at"	2.009382	1.9287	2.036772	2.074761	2.416839	2.090742	2.021507	1.972374	2.110652	2.037067	1.756805	2.037906	2.189052	2.030161	1.712192	1.896196	2.068855	1.820753	2.482039	1.988769	1.781017	2.2542	2.017487	2.599857	2.093671	2.606906	2.030959	2.055721	2.031782	1.945285	1.680525	4.953515
"1553923_at"	3.20647	3.491304	3.304966	3.255247	3.344951	3.161809	2.929258	3.0465	3.232162	3.353514	3.01853	3.138422	3.196857	2.771347	3.407926	3.292061	3.103592	3.170602	3.507971	3.192882	3.328284	3.278117	3.0573	2.941346	3.481641	4.275106	2.844603	2.737824	2.816992	3.005593	3.194482	3.782969
"1553924_at"	2.173	2.407274	2.618366	2.427802	2.51957	2.427378	2.50599	2.564722	2.362868	2.519947	2.644952	2.348462	2.519947	2.382415	2.391846	2.549664	4.2567	2.609903	3.032648	2.340808	2.732296	2.61373	2.596863	2.732534	2.402256	3.301799	2.699374	3.000276	2.599011	2.303029	2.383492	4.317455
"1553927_at"	2.564124	2.670428	3.094178	2.802503	2.961879	2.742075	2.637682	2.665075	3.034529	2.806951	2.914868	2.691467	2.693125	3.226355	2.811859	2.870006	2.870306	2.878393	2.780704	2.684935	2.788076	3.01094	2.965857	2.544708	2.793877	3.545801	2.963102	2.882418	2.826592	2.829636	2.775722	3.560897
"1553928_at"	5.074653	4.954914	4.270465	5.033212	4.970512	5.332967	5.096217	5.076247	5.435789	5.045309	5.268588	5.271926	5.496035	7.00268	4.852405	4.677442	4.632888	5.589357	4.002857	6.224458	5.47437	6.825702	6.034168	3.942999	6.046925	4.359488	5.001342	5.352791	6.521873	5.696845	6.075954	3.27923
"1553929_at"	4.413298	4.30972	4.135422	4.107974	4.596783	4.488633	4.265007	4.370275	4.55704	4.334093	4.124403	4.313351	4.034449	3.954184	3.721054	4.238707	3.868758	4.438616	4.347216	4.172123	3.901676	4.476297	4.365678	3.924225	4.240973	4.198465	3.78809	4.353036	4.240973	4.174038	4.074986	5.718029
"1553930_at"	2.076646	2.173828	2.244665	2.074659	2.144366	2.264453	2.064294	2.150581	2.00465	2.173038	2.034126	2.338128	2.228643	1.919391	2.13897	2.260714	2.119087	2.226145	2.2562	2.57232	2.236242	2.467363	2.522808	2.29185	2.466072	3.257911	2.462939	2.183915	2.326809	2.116083	2.090539	3.637732
"1553931_at"	2.196443	2.264803	1.869094	2.116083	2.530235	2.327171	2.125313	2.553697	2.04799	2.310631	1.914927	2.061575	2.031519	2.001988	2.127106	2.642449	1.997002	1.984308	2.052961	2.052961	2.210595	2.011154	2.523292	2.072841	2.251473	2.246264	2.324467	1.786082	2.019321	2.048082	2.073536	3.637732
"1553934_at"	1.969741	2.357179	2.169772	2.165779	2.006608	1.990933	2.287308	2.766812	2.23736	2.542374	2.642995	2.299455	2.29732	2.289754	2.249463	2.31597	2.116415	2.569945	2.067795	2.257065	2.409722	2.213004	2.418391	2.13162	2.229643	4.031426	2.981788	2.051772	2.184092	2.29417	2.530235	6.429316
"1553935_at"	2.525844	2.763273	2.416435	2.456752	2.724184	2.933898	2.618924	3.324793	2.59575	2.54713	2.398321	2.430414	2.469039	2.380395	2.545197	2.562317	2.362084	2.620157	2.507726	2.522624	2.419899	2.776128	2.531456	2.325946	2.945653	3.532183	2.644184	2.739146	2.572871	2.413743	2.812232	4.018078
"1553936_a_at"	3.545374	3.465408	4.097361	3.360461	3.623377	3.510007	2.978566	3.633849	3.757348	3.459781	3.634545	3.502932	3.345676	3.127694	3.677211	3.597829	3.538282	3.514662	3.0994	3.459954	3.405434	3.526182	3.83962	3.35167	3.380766	4.57777	3.654331	3.287202	3.534189	3.184714	3.49894	4.05302
"1553938_a_at"	2.799347	2.483036	2.592053	2.333076	3.150613	2.777576	2.609967	2.94426	2.520502	2.340008	2.511137	2.583089	2.534039	2.386688	2.500311	2.227127	2.340008	2.616348	2.664765	2.869855	2.713983	2.483146	2.771519	2.823252	2.819569	3.535051	2.818198	2.472974	2.711851	2.920207	2.347442	5.635124
"1553940_a_at"	4.690672	4.571875	3.366782	4.669681	3.562134	4.829803	4.291885	3.995408	4.517995	5.598792	2.483027	4.566262	4.436894	4.097017	4.293446	3.076272	4.242239	3.649037	4.098743	4.501732	4.935488	3.126038	3.867235	5.991016	3.413138	4.095746	2.835804	4.520249	3.462376	3.079845	3.825478	3.856866
"1553943_at"	5.139629	5.434357	5.287445	5.187062	5.314959	5.527462	5.442308	5.340923	5.642502	5.735108	5.096402	5.710742	5.555142	5.276411	5.251481	5.443188	5.347368	5.147648	5.362221	5.404639	5.790253	5.287163	5.70568	5.442706	5.37571	5.897468	5.525717	5.439989	5.405437	5.171155	5.330455	6.351696
"1553944_at"	2.586768	3.499363	2.656346	3.139555	2.994301	2.880076	3.315387	3.086249	2.886714	3.643041	2.802773	2.737355	2.789686	2.584138	2.562147	3.085445	2.847946	2.817744	2.913193	2.630965	3.235294	2.682611	3.259196	2.796827	2.808506	3.578366	3.359124	2.466725	2.566949	2.178128	2.287888	2.845751
"1553945_at"	4.591562	4.61891	4.121367	4.342029	4.839495	4.399611	4.138591	4.575298	4.085332	4.139953	3.774443	4.23496	3.941418	3.560856	4.25966	3.962986	3.754532	4.096878	3.949251	4.201194	3.876504	4.15531	4.110676	3.977596	4.224871	4.187785	4.097626	4.12993	3.908102	3.574514	3.867714	4.628144
"1553946_at"	3.917499	3.956199	3.964664	3.756272	4.271674	4.250694	3.834355	4.262197	4.028282	3.687815	4.182289	3.746763	3.464082	3.814354	3.927139	4.694588	3.498032	4.282795	3.705565	3.962822	3.433019	4.277702	4.465976	3.825576	4.379212	5.003446	4.566352	4.048585	3.943733	3.876619	3.859332	3.417412
"1553947_at"	4.845341	5.042411	4.844949	4.698032	4.364085	4.653484	4.721036	4.965322	5.019295	5.547323	4.617769	5.140069	4.51983	4.469271	4.645683	4.786887	4.767101	4.675571	4.671483	4.917314	4.786488	4.671012	4.94521	4.753846	4.35516	5.139313	5.002721	4.637092	4.601319	4.740164	4.555333	5.268991
"1553949_at"	3.853853	3.582917	3.521866	3.355857	3.607113	3.540133	3.387749	3.976313	3.701103	3.869568	3.35235	3.710507	3.568247	3.366197	3.608207	3.749063	3.338993	3.732767	3.435555	3.136889	3.583409	3.496859	3.184821	3.439932	3.207623	4.982533	4.267238	3.21278	3.104616	3.409305	3.169696	4.079493
"1553952_at"	5.025751	5.345773	5.14762	5.241139	5.099098	5.337111	5.321418	4.838598	5.147006	5.232196	5.232827	5.186684	4.857921	4.916354	5.069545	5.126685	5.303935	5.115244	5.037581	4.638851	4.933032	5.575254	4.922449	4.941309	4.808839	5.080595	5.150743	5.135627	5.258998	4.902204	5.020147	6.142154
"1553954_at"	7.576737	7.573914	6.494422	7.175514	7.808622	7.801056	7.252802	7.048074	7.862968	7.904855	7.378344	7.313317	7.029847	7.891171	8.078209	7.67578	7.878801	6.997585	7.270108	7.219394	7.676339	7.772759	6.995977	8.130716	7.789972	5.636339	8.271439	8.459181	8.012369	7.174675	7.713809	3.637733
"1553955_at"	7.232038	7.434541	7.052089	7.749185	7.136335	7.385161	7.547559	7.371563	8.243277	7.752646	7.305372	7.569639	7.751905	8.330803	7.692485	7.376255	7.479116	7.302854	7.836075	7.475717	8.537287	6.827004	6.109476	7.628614	7.065666	5.372688	6.960313	7.294517	7.527162	7.77623	7.558779	4.184705
"1553956_at"	3.827224	3.843535	4.083354	4.088456	3.874866	3.950893	3.83291	4.621039	5.62949	6.566167	4.971315	4.735368	4.805403	6.897388	5.469288	4.831462	6.687705	5.913033	6.315587	5.439353	5.565157	6.401313	3.841095	5.813385	5.122582	5.33793	4.722449	6.59302	6.041355	6.716612	6.083134	4.906258
"1553957_at"	5.771657	6.258127	5.209715	5.758801	5.774291	5.78401	5.987971	5.601075	6.029127	5.540012	6.568555	6.317989	6.651556	6.474071	6.900141	5.513089	5.504264	5.854569	6.308763	6.031526	6.113579	5.882859	6.226348	5.152002	5.822754	6.238289	6.046241	6.521023	6.002281	6.474071	5.818998	4.686371
"1553959_a_at"	6.616418	6.511755	6.810942	6.372517	6.505013	6.614004	6.881927	6.887917	6.739206	6.185863	7.784171	7.138352	6.779083	8.153605	6.664379	5.2209	5.984717	6.463889	5.577111	6.519239	7.107647	7.51886	6.9107	6.138242	8.13012	7.010615	6.90645	7.155831	8.615858	8.284504	7.58345	6.664632
"1553960_at"	4.961959	5.159674	4.281891	5.242038	5.450468	4.79534	4.873199	5.547356	5.576798	6.5247	6.143968	4.631038	5.967497	5.377314	5.537129	3.910291	6.661996	5.854376	5.352494	4.675472	5.628544	7.007047	4.826692	5.799607	3.791362	5.772071	6.395926	5.990402	6.090592	6.125944	5.726105	4.752338
"1553961_s_at"	5.539704	5.808286	5.844739	5.587517	5.868526	5.577057	5.514969	5.684343	6.104878	6.190361	6.065793	5.490224	5.967485	5.787522	5.65709	5.021666	6.514393	6.053813	5.652831	5.65495	5.782334	6.668882	5.574708	5.88495	5.123842	5.90166	6.261714	6.125075	5.81286	6.307323	5.833801	4.335777
"1553962_s_at"	6.441137	5.993316	5.594237	6.441352	5.684899	5.986499	6.974262	5.262525	5.779387	6.942199	3.997468	7.001095	5.958564	4.164068	4.603204	6.729713	4.151935	5.735507	4.639132	5.991494	5.757751	4.247498	5.021943	4.308821	5.826849	4.559524	4.205008	4.053787	4.357802	4.046686	5.223791	3.907812
"1553963_at"	1.928909	1.743202	1.963659	2.116084	2.065609	1.881414	2.051461	1.819353	2.016086	1.938336	1.918991	2.118076	1.698905	1.735875	1.8486	1.914274	1.891645	2.035411	1.991264	1.915656	1.9658	1.81223	2.005177	1.850221	1.935498	1.898269	1.764466	1.897006	1.85568	1.769637	1.749815	3.145579
"1553965_x_at"	3.802252	2.87086	3.410802	3.231388	3.202559	3.38856	3.300946	3.417318	3.392646	3.214474	2.563398	3.37864	3.16217	2.599936	2.92953	3.674973	2.599936	3.353734	2.820347	3.246727	2.820037	2.791052	3.084943	2.732534	3.248509	3.607471	3.260318	2.516711	2.752556	2.993276	3.145141	2.606906
"1553967_at"	4.676952	4.434266	4.934981	4.599992	4.85623	4.762165	4.796814	4.696691	4.444743	4.628039	4.732078	4.618977	4.427743	4.264855	4.595587	4.66882	4.274145	4.698964	4.571811	4.675535	4.52023	4.762165	4.867311	4.688875	4.991673	4.609038	4.824646	4.51022	4.615399	4.552349	4.527143	4.675965
"1553968_a_at"	6.652436	6.629787	6.88802	6.401929	6.384701	6.666777	6.64587	6.599931	6.906737	6.566082	7.012456	6.640568	6.441821	6.338163	6.580658	6.342432	6.566635	6.293992	6.359859	6.680191	6.618894	7.028556	6.756182	5.970893	6.96029	6.684302	6.492566	6.555195	7.026414	6.652283	6.389534	4.059396
"1553970_s_at"	3.453656	4.063538	3.354574	3.592779	3.630509	3.755495	3.652252	3.700705	4.01949	4.321232	4.298289	3.816376	4.378705	5.040869	4.967207	3.599598	3.325576	3.682976	5.195323	5.173058	3.445383	6.062421	3.546067	3.545984	4.647667	3.187353	7.504714	4.647667	4.891153	3.827784	3.249708	4.627902
"1553971_a_at"	4.032145	4.662611	4.522177	4.333496	4.183428	3.917908	4.158198	3.883872	4.981251	5.141882	5.049025	4.774702	5.20348	5.081451	4.766563	4.41775	6.342624	5.446993	5.238241	4.159191	6.875299	5.45075	4.173134	4.932463	4.703631	5.584667	5.783184	5.116892	5.100218	6.913188	5.183694	4.378713
"1553972_a_at"	10.09365	10.26604	9.428753	9.729378	10.26543	10.21213	10.03537	9.458773	10.18059	9.571505	5.80329	9.594436	9.20764	9.638716	9.78919	10.09128	9.504137	9.686483	8.456639	10.36725	10.02127	9.893599	9.695173	9.515487	8.852806	7.443573	9.561174	8.931542	9.418316	6.16661	9.086967	5.994549
"1553973_a_at"	3.3202	3.52642	3.769522	3.294939	3.501357	3.422797	3.417947	3.538275	3.539946	3.33149	3.317348	3.578705	3.351153	3.387212	3.203187	3.488627	3.066921	3.429355	3.516634	3.383676	3.732137	3.504113	3.52642	3.369678	3.612553	3.95405	3.507618	3.519652	3.460078	3.30801	2.85855	5.746181
"1553974_at"	5.290071	5.419553	4.75799	5.702535	5.414282	5.32399	5.511051	5.919115	6.394289	6.314754	5.848671	5.138213	6.113358	6.008551	6.111625	6.012971	6.493891	5.936978	6.050055	5.6863	6.322761	4.726284	5.048322	5.882048	5.789536	4.959536	6.06164	4.535435	5.462781	6.368632	5.67416	4.50543
"1553976_a_at"	4.958389	5.228981	4.810704	5.139629	5.466579	5.1369	5.084724	5.502897	6.205584	5.583307	5.967563	5.696388	5.48235	5.548083	5.497045	5.831456	6.389803	6.654484	5.451858	4.956159	5.767181	6.834434	4.781771	5.548602	4.852441	5.678595	5.415295	5.497584	6.667675	7.744156	6.187379	4.799486
"1553977_a_at"	9.584956	9.586491	7.839375	9.009213	9.244104	9.257336	8.8047	6.814372	7.179617	5.862237	4.396379	7.766696	5.684861	6.329963	5.999349	5.486761	4.389986	6.622151	6.145477	4.537198	7.578581	4.310447	5.333057	6.274725	5.356449	5.206097	4.559689	5.798937	5.003445	4.593421	7.184394	5.947002
"1553978_at"	6.466424	6.145516	6.467039	6.249588	5.995083	6.268083	6.170127	6.714638	6.950314	7.158241	7.597816	6.10387	6.8492	7.201411	6.605473	5.986366	6.645597	6.949663	5.666142	7.247256	7.182808	7.303609	6.970116	6.564508	6.357498	6.067703	7.174021	6.890687	8.262368	7.257141	7.692499	5.402585
"1553979_at"	8.549378	8.356328	8.229221	8.419476	8.205157	8.245681	8.685037	8.370036	8.242136	7.483443	8.683984	8.043145	8.740695	9.413077	8.983485	8.226767	7.378139	9.027869	8.963301	6.888268	7.318097	7.853647	8.151752	7.817841	8.915054	7.033341	7.117735	8.52389	8.51599	9.513679	8.768362	6.307551
"1553982_a_at"	4.783517	4.342467	5.028374	4.465405	4.355275	4.843928	4.621307	4.574669	4.345544	4.46639	4.86218	4.512539	4.521949	4.507195	4.432914	4.466652	4.422794	4.339226	4.475444	4.433283	4.486515	5.072378	4.610152	4.248496	4.251609	5.232318	4.828073	4.746446	4.905496	4.960684	4.520876	7.206898
"1553983_at"	5.143281	4.417383	4.917993	4.844077	5.647418	5.500461	5.203296	5.055758	5.609298	5.747401	5.868879	4.835361	5.29729	5.907779	5.846806	4.577837	5.737442	5.805869	4.251703	5.660069	5.685283	6.249106	5.746399	5.803761	5.676582	6.81657	6.221001	6.659729	6.606818	5.948558	5.757691	3.085639
"1553984_s_at"	5.95456	6.386175	6.494891	6.483942	6.100444	6.53352	6.512275	6.640878	8.289352	8.725456	8.421628	7.410101	7.364331	8.586363	8.459945	6.777515	8.185143	9.059009	6.408528	8.210373	8.101174	9.558236	7.508731	7.886151	8.101671	9.22837	8.086054	9.112084	9.458216	8.822937	8.389557	4.63114
"1553986_at"	4.372391	4.344864	6.535779	3.894063	4.057328	4.37913	4.255383	4.559138	4.45632	4.555607	6.665536	6.154537	5.717063	3.610336	3.949623	7.413915	7.560986	4.009083	7.582053	7.821109	5.363648	3.837381	4.183043	4.339891	6.831415	4.990991	5.709531	4.491951	3.775038	5.091784	3.951803	4.939685
"1553987_at"	5.94216	6.456294	5.807373	6.093775	6.291502	6.246037	6.254313	6.242346	6.703195	7.318711	6.157843	6.303329	6.411188	6.698977	6.192835	6.347725	7.254274	6.726851	6.68199	6.371956	7.377534	6.407555	5.754251	6.743045	6.212874	5.919726	6.450803	6.712896	5.877964	7.454382	6.600608	4.651529
"1553989_a_at"	3.766767	3.821373	4.065786	3.614598	4.147016	3.877414	3.622031	3.999341	3.751502	3.754246	3.6253	3.709978	3.563008	3.395082	3.572739	3.769838	3.143907	3.828474	3.748562	3.207901	3.623162	3.732264	3.765955	3.773507	3.612553	3.867753	4.12476	3.6253	3.335031	4.249275	3.771971	3.70697
[truncated: 15,877,815 more chars]
