# Supplementary material for: Determining novel candidate anti-hepatocellular carcinoma drugs using interaction networks and molecular docking between drug targets and natural compounds of SiNiSan
Source: PeerJ. 2021 Feb 16;9:e10745. doi: 10.7717/peerj.10745 (PMC7894118; doi:10.7717/peerj.10745)
Supplement: Supplemental Information 8 [file peerj-09-10745-s008.xls]

id	logFC	AveExpr	t	P.Value	adj.P.Val	B
CLEC4M	-4.22628470572917	4.53696992013889	-20.0563812260839	8.54825565171875e-17	1.23541886564141e-12	27.2231527333223
CLEC4G	-4.13360874869792	5.52252040190972	-19.8093046760689	1.14105372276846e-16	1.23541886564141e-12	26.9823952685694
TTC36	-4.29871074739583	6.84220744444444	-18.7678361977538	3.99650307365519e-16	2.88467591856432e-12	25.9251159759503
FCN3	-5.20467369010416	6.90058121701389	-18.1731176624415	8.404719362557e-16	4.54989482692023e-12	25.2889760610647
OIT3	-4.96217996223958	5.20168630121528	-16.4958028820705	7.70419101941158e-15	2.78044253890564e-11	23.3557939196147
CLEC1B	-4.69206820572917	5.21043470138889	-15.3806519505685	3.74240836159022e-14	1.15768729516964e-10	21.9455375102769
ECM1	-2.86816606640625	6.80090934114583	-15.1215756798394	5.47615208004576e-14	1.48225746426639e-10	21.6023291270968
FCN2	-2.63867191796875	5.1528759296875	-14.2579128610415	2.02616773381843e-13	4.596834929893e-10	20.412985039951
RSPO3	-2.864975625	4.74302591145833	-14.2278840748373	2.12285717645377e-13	4.596834929893e-10	20.3703391607083
VIPR1	-2.3916578984375	6.56926503125	-13.1834074667173	1.12940501553274e-12	2.03801135052882e-09	18.8298269877794
CXCL14	-3.54893126953125	4.97839193489583	-13.1271082717117	1.23943013862645e-12	2.06450924783209e-09	18.7435298230192
PTH1R	-1.7385235703125	5.6378525234375	-13.0742522005919	1.35283627649429e-12	2.09245119508625e-09	18.6621968283665
DCN	-2.79738549739583	5.12858193402778	-12.9471697374725	1.67164324285585e-12	2.41318418538671e-09	18.4653959501538
CFP	-3.09835339583333	6.40515455381944	-12.5622050213035	3.20424702610967e-12	3.85470917240993e-09	17.8582810662826
BCO2	-4.6382216015625	6.17828778125	-12.5173191060698	3.46013007724852e-12	3.94345561540734e-09	17.7864040136778
CYP26A1	-4.05186648958334	5.91913559027778	-12.3554033661023	4.57291198282564e-12	4.71532552743364e-09	17.5252030811991
LINC01093	-5.60783411979167	5.80301203993056	-12.0670233936568	7.56459947867312e-12	7.12190596135599e-09	17.0524413402135
LYVE1	-2.77081634635417	4.34019985763889	-11.9733042462735	8.92565738877533e-12	8.05317437902254e-09	16.8966882558398
DNASE1L3	-3.519934703125	6.14817406770833	-11.9095462954564	9.99435521906283e-12	8.42121322374083e-09	16.7901286889363
LOC100996412	-1.59867557161458	6.09447799392361	-11.495893296031	2.10393856524305e-11	1.68735872932493e-08	16.0868179578148
GPR128	-3.5485243359375	4.880558390625	-11.4164542160303	2.43248094424889e-11	1.88117651309876e-08	15.9493444144008
KAZN	-1.4043776015625	5.15198689583333	-11.3355745732378	2.82177608872206e-11	2.10699101466163e-08	15.8085692539392
MARCO	-2.62650086328125	5.88810792708333	-11.0810491756213	4.52385069610251e-11	3.15998267656141e-08	15.3601760949743
SLC25A47	-4.03012912630208	6.02544076475694	-11.0572041602812	4.73016620153001e-11	3.20084434149784e-08	15.317746862029
MOGAT2	-2.22386099739583	5.85862357986111	-10.8409288859627	7.1096506874963e-11	4.39863931391557e-08	14.9295724808789
NGFR	-1.88088884505208	4.67323515017361	-10.5256879837787	1.30036091413866e-10	7.22000390634834e-08	14.3528604774711
SRPX	-3.9858948125	5.11204872395833	-10.3427276920266	1.85614177306962e-10	9.80314486684135e-08	14.0121165291855
CYP1A2	-4.317779265625	6.91216236979167	-10.1986679012803	2.46342361006734e-10	1.24053429889298e-07	13.7406618481907
RBMS3	-1.14292891796875	3.85967608072917	-10.0468402797139	3.32882829508747e-10	1.60183217559609e-07	13.4515294382568
KCNN2	-4.96780003776041	4.84875472482639	-9.99929021471338	3.6601202911617e-10	1.72296184314816e-07	13.3603317996462
DNM3OS	-1.2325129296875	3.17599329947917	-9.5417976389313	9.2516179532264e-10	3.92812814037578e-07	12.4669732182221
HGFAC	-3.85361272135416	6.75569968576389	-9.38957917921385	1.26698545893535e-09	5.17647228826151e-07	12.1632710360566
CYP2C19	-3.67470551953125	6.61095140104167	-9.30393920457341	1.51414471849162e-09	5.85487316682455e-07	11.9909726463284
BMPER	-1.64071837109375	2.96348754947917	-9.15451570315554	2.07106421395634e-09	7.73221111879494e-07	11.6878686407388
PRELP	-1.27288329166666	5.81724445138889	-9.12672134930608	2.19601275391929e-09	7.92541002889472e-07	11.6311393362068
MASP1	-1.40496144010417	5.98087699826389	-8.81500644819534	4.26546411542793e-09	1.48839368071015e-06	10.9873929869162
STAB2	-1.33779598177083	4.40937915277778	-8.72690513178628	5.15779801705302e-09	1.69222664032221e-06	10.8029366097309
CYP3A4	-2.79828415625	8.13023174479167	-8.57696664965204	7.1431747071345e-09	2.27468095747486e-06	10.4864616860361
CNDP1	-5.002644828125	6.53050071614583	-8.53260580182611	7.87012937766422e-09	2.45728045879874e-06	10.3922129246442
CCBE1	-1.14111534375	3.87848456770833	-8.52836178625779	7.94355001920715e-09	2.45728045879874e-06	10.3831813641181
ANGPTL1	-1.74754621614583	3.81903741319444	-8.48353134364324	8.76348767150501e-09	2.61697706822783e-06	10.2876217216056
KLRB1	-2.1153518203125	5.80230175	-8.45170515470941	9.3979760410902e-09	2.70465313896554e-06	10.2196072133556
EMILIN1	-1.39296587239583	4.81014691840278	-8.41699471344297	1.0144004983632e-08	2.78048460652616e-06	10.1452637595207
SORL1	-2.45777744010416	8.11421088888889	-8.33939948126546	1.20399313783427e-08	3.17942285447113e-06	9.97844607908343
GNA14	-1.258254765625	4.50062411979167	-8.31212160943135	1.27898765872365e-08	3.2970474716669e-06	9.91959855112544
IDO2	-2.82358184114583	4.36249487152778	-8.23038067242376	1.53377491552567e-08	3.90733670832858e-06	9.74261993445225
LOC100129447	-1.62647244921875	4.6698004609375	-8.20713250111489	1.61536612551957e-08	4.02059058413803e-06	9.69211089251574
MS4A6A	-1.93379897135417	5.98863420138889	-8.15750049250147	1.80480447637452e-08	4.39115012712516e-06	9.58402259750573
CDC37L1	-1.75051696614583	6.20430328819444	-8.1020353100821	2.04370302611926e-08	4.86311487116334e-06	9.46281608173798
RCAN1	-1.39191879947916	5.54306801388889	-7.94110254647828	2.93811291393913e-08	6.49417382368589e-06	9.10866305445697
RCL1	-1.8535505	6.281621875	-7.94095688226857	2.93908300877998e-08	6.49417382368589e-06	9.10834084128567
ST6GAL2	-1.14219358854167	2.81348574826389	-7.89832414400371	3.23761830379589e-08	6.94132542083131e-06	9.0139073681744
SELP	-1.03240629296875	4.57021673177083	-7.88445086551087	3.3413354347088e-08	7.02459004885285e-06	8.98312214643955
CRHBP	-4.05247251822917	5.06183971701389	-7.8677622918787	3.47062890532488e-08	7.22624983806778e-06	8.94605378137233
TMEM100	-2.18849001041667	3.90418876388889	-7.80187821587065	4.03326899649691e-08	8.0867043379763e-06	8.79933074734745
FHL1	-1.29976395572917	5.21045201388889	-7.74970049831683	4.54473716483833e-08	8.86592239346029e-06	8.682699575067
NDRG2	-1.35998745572917	5.94526793055556	-7.70937889494445	4.98523012509163e-08	9.63840831506554e-06	8.59230924145885
SLCO1B3	-5.59762169010417	6.13040063888889	-7.67068728597616	5.44910241480386e-08	1.04420233354126e-05	8.50535979711674
CYP4A11	-3.02169876041667	7.89218590972222	-7.61230101434901	6.23440215872831e-08	1.1739108203922e-05	8.37375778617958
PAMR1	-1.37938086197917	5.94035607638889	-7.55194810801982	7.16866333199871e-08	1.33819168785431e-05	8.23722698204889
CXCL12	-4.20235364322916	6.94689188888889	-7.51726876620948	7.76923098175828e-08	1.43790536477772e-05	8.15854794285656
HAMP	-4.69781641145833	7.69357148611111	-7.49002643598988	8.27699713427e-08	1.50779056000642e-05	8.09662581728769
CETP	-3.3245986328125	5.44241063541667	-7.48955413891748	8.28609386906638e-08	1.50779056000642e-05	8.09555138329714
PDE2A	-2.28065313020833	5.70975469444444	-7.45452752280255	8.99008206662427e-08	1.60885319893126e-05	8.01578385673711
ASPN	-1.93811842708333	5.80396494444444	-7.42197612574331	9.69922345504386e-08	1.70166783278888e-05	7.94150306023979
IYD	-3.00442822135417	4.70429830555556	-7.41998252902125	9.74447267321611e-08	1.70166783278888e-05	7.93694907271093
RAMP3	-1.85074274739583	6.15431952256944	-7.41386319945882	9.88471929810022e-08	1.7123496934485e-05	7.92296726649005
GLYAT	-3.55505961197916	6.87204931597222	-7.31203388695307	1.25471330287226e-07	2.12262202034344e-05	7.68955679909005
CDHR2	-1.72836495703125	6.56756412760417	-7.29014991702066	1.32093212020889e-07	2.21732280085297e-05	7.63921237379386
CBR4	-1.38985301302084	6.97613111631944	-7.28317325276003	1.34278625430635e-07	2.23666873467305e-05	7.62314893607499
CPEB3	-1.854865234375	4.85566415625	-7.26873164841084	1.38920720504089e-07	2.27893127408754e-05	7.58987711240066
PZP	-3.75359745703125	6.6359692734375	-7.25013780701628	1.45140319508676e-07	2.3630590064969e-05	7.54699793217524
GPR182	-1.11370953385417	4.45179863888889	-7.22214399251051	1.55046252775315e-07	2.49622348607963e-05	7.48235453539983
CYP2B7P	-3.69004721354167	6.84872064409722	-7.22056576203698	1.55624905615937e-07	2.49622348607963e-05	7.47870697489313
FYN	-1.88080318229166	6.21502722743056	-7.20598331324536	1.61077148034944e-07	2.545959535437e-05	7.44498878826219
COLEC10	-1.38159312369791	4.45378194357639	-7.18607061954578	1.68839522383415e-07	2.64260426638032e-05	7.39890021936235
EXPH5	-2.19379461197916	5.36772283159722	-7.10226509450203	2.05939212463072e-07	3.14042796244744e-05	7.20435635887226
FAM134B	-2.14624112239583	4.51239551215278	-7.06955143977421	2.22595923975704e-07	3.37069380263629e-05	7.12816603653346
GSTZ1	-2.35000705208333	7.73628562673611	-7.06495799459035	2.25042632462648e-07	3.38407858565707e-05	7.11745671313998
GGT5	-1.57164451302083	6.07002465798611	-7.05572842014222	2.3004223271331e-07	3.43540310839587e-05	7.09593026416946
LCAT	-1.6303202421875	5.49589889583333	-7.04543146574227	2.35754190023875e-07	3.49658988409383e-05	7.07190128563562
SULF2	-1.859844328125	5.8235821875	-7.03727119254812	2.40383711406608e-07	3.54099924272019e-05	7.05284871163994
LPA	-3.68355631901042	6.52247105815972	-7.02300815167526	2.48699835405152e-07	3.61432633279406e-05	7.0195267405452
C7	-3.0431937265625	5.2749829375	-7.01908050985869	2.51041086685803e-07	3.62402912739625e-05	7.0103461905903
S100A12	-2.07761406119791	4.32735252430556	-6.99155112830129	2.68096152665447e-07	3.84460535749509e-05	6.94594268683617
LILRB5	-1.55495569010417	5.38417545138889	-6.97772758015027	2.77102177509724e-07	3.92043763475802e-05	6.91356652504786
INMT	-1.91447998958333	5.09388741840278	-6.96026255866811	2.88924254087226e-07	4.01049089615692e-05	6.87262668286134
MAMDC4	-1.71182374479167	6.49961325347222	-6.92040105100272	3.17875228713284e-07	4.27532310717855e-05	6.77904148510705
GLT8D2	-1.1197436640625	4.03498932291667	-6.91190263811392	3.2442148007082e-07	4.29569587944778e-05	6.75906317500869
IL18RAP	-1.2107371640625	5.23452040625	-6.91091627516724	3.25190132697458e-07	4.29569587944778e-05	6.75674381299362
CD5L	-2.67326049869791	6.33142108940972	-6.88877341340649	3.4294395739801e-07	4.50067178999788e-05	6.70464411173299
GCDH	-1.8357518125	7.20257080208333	-6.88318474823047	3.47579325229376e-07	4.53402572802224e-05	6.691484832215
CYP4V2	-1.2259011640625	6.26195958333333	-6.86978579742031	3.58955097610789e-07	4.60222744264369e-05	6.6599191689366
VSIG4	-1.97390737369792	6.52606921961806	-6.85130469764124	3.75272576025559e-07	4.75213588377629e-05	6.61634387531702
GBA3	-3.53040016145833	7.68664381423611	-6.84759863472823	3.78634888753211e-07	4.75965740675627e-05	6.60760046463133
NTN4	-2.10788877083333	6.32411219965278	-6.82835780394287	3.96592019484686e-07	4.90731633709794e-05	6.56217960653264
IGFALS	-2.14449349479166	6.70501272743056	-6.79644315920092	4.28317126163432e-07	5.26976082383123e-05	6.48673886361525
FOXO1	-1.47922430729167	5.77357587847222	-6.78683360139977	4.38368341776171e-07	5.32214078749827e-05	6.46399882947266
OLFML3	-2.38220013020833	5.89008730381944	-6.78662344448362	4.38590827808935e-07	5.32214078749827e-05	6.46350138736167
ARSD	-1.18457357291666	6.94060517534722	-6.76963336415765	4.56964368204654e-07	5.49728134950198e-05	6.42326782079556
PLAC8	-3.17097225260417	5.77318088888889	-6.65632947414304	6.01343538869182e-07	6.81753559721113e-05	6.15405738730927
HAAO	-1.66706040625	7.2906059375	-6.65158981290626	6.08310121862465e-07	6.86059759313011e-05	6.14276220207669
HBB	-2.22445776041667	8.39904963888889	-6.62070202710331	6.5577232586738e-07	7.35487935008679e-05	6.0690873513513
CYP2A6	-3.83219633072916	8.61885528993056	-6.61872878596452	6.58929802307581e-07	7.35487935008679e-05	6.06437684491917
CLN8	-1.1215976796875	5.512843375	-6.60451385564143	6.82138690144264e-07	7.57488779301738e-05	6.03042946991873
PRRG4	-1.42436416145833	6.54160886111111	-6.5988392213442	6.91634999812312e-07	7.62852404005232e-05	6.01687093894411
CCR1	-1.3967891640625	5.98063258854167	-6.59647657509112	6.95628452413934e-07	7.62852404005232e-05	6.01122469745036
AXL	-1.15538510677083	5.96636197048611	-6.56474217116474	7.51603759530131e-07	7.97805284748307e-05	5.93532249735621
FERMT2	-1.3851012421875	7.3406399375	-6.53604327643743	8.06174387865511e-07	8.35258382528219e-05	5.86657949071855
RNF125	-2.78161566145833	6.11943222569444	-6.4991154585855	8.82383923426243e-07	9.05551728809093e-05	5.77798561260868
FOLH1B	-2.61282944010417	6.42632825868056	-6.47639458779772	9.32883908813721e-07	9.43956456142631e-05	5.72339816678138
NAT2	-3.44925668229167	7.45081012847222	-6.44521726841362	1.00701211196222e-06	0.000100952964224213	5.64839859589193
ID1	-2.72608479947917	6.44780840451389	-6.42007017005821	1.07115799914582e-06	0.000106888734163611	5.58782556005329
CD1D	-2.77964560677083	4.99306703819444	-6.41488046546503	1.08490588713155e-06	0.000107764000366728	5.57531607292103
PTPRB	-1.11545387109375	4.54952909114583	-6.40636544483491	1.10785327729328e-06	0.000109343686299015	5.55478461119119
CYP4Z1	-1.15364070052083	3.00859749131944	-6.39636342260224	1.13544039984132e-06	0.000111252608226986	5.53065741126932
FCGR2B	-2.691790203125	5.250263625	-6.39377996216384	1.14267899855154e-06	0.000111457527183041	5.52442370587223
C1orf168	-1.70488702604167	6.36827795659722	-6.38918359414126	1.15567395357533e-06	0.000112219568568252	5.51333117602416
IL33	-2.59218063020833	4.98752155121528	-6.36447539954819	1.22815351088567e-06	0.000118725161271064	5.45366243844013
RP11-138A9.1	-2.87588686588541	8.03707298524306	-6.3610144128135	1.23866931458626e-06	0.000118794643318735	5.44529903010094
SOCS2	-2.43323170572917	5.73687922743056	-6.35646147444806	1.25264265111773e-06	0.000119492176067416	5.43429494974736
CTB-167B5.2	-2.14404441276042	4.17693833940972	-6.34710188564613	1.28187420583485e-06	0.000121407416258699	5.41166649435095
CXCL2	-2.0517969296875	6.144512828125	-6.33590462931618	1.31775924779442e-06	0.000123814892919539	5.38458265338059
AVPR1A	-1.75141902864583	4.76647743923611	-6.3349610959889	1.32082942017242e-06	0.000123814892919539	5.38229982147027
FAM13A	-1.2694425859375	5.83045	-6.32362832344103	1.35827925875153e-06	0.000126232528193157	5.35487322886461
GZMK	-1.77135448177083	5.26069809548611	-6.32126150536809	1.3662360097302e-06	0.000126429378438879	5.34914351323718
FGD4	-1.44480606510416	5.33807845138889	-6.31492212901792	1.38778220145385e-06	0.000127876748043752	5.33379385524592
NR3C2	-2.40250914322916	6.01943205555556	-6.30307990582098	1.42896246135918e-06	0.000130560139823931	5.30510849722018
NSUN6	-1.65644396875	7.454496515625	-6.29535208542535	1.45650380249307e-06	0.000131962901000774	5.28638135239161
CPED1	-1.98866830989583	6.44825211111111	-6.27457455658754	1.53326303680224e-06	0.000138216541196969	5.23599881843537
ADH6	-2.48246435677083	7.77690579340278	-6.273250327877	1.53829252925415e-06	0.000138216541196969	5.23278620308747
LOC100506388	-1.02562332552083	4.07067727777778	-6.27033159261129	1.54943740358876e-06	0.000138642634451699	5.22570461711569
MFAP4	-1.3028419140625	4.88332024479167	-6.2454539926672	1.64782796009985e-06	0.00014525059661771	5.16530893870369
THRSP	-3.53191693229166	6.96976120659722	-6.24489322211893	1.65011761189418e-06	0.00014525059661771	5.16394680138184
TIAM1	-1.093955203125	4.50915718229167	-6.24080864157728	1.66689308091367e-06	0.00014613320961176	5.15402417843604
MNDA	-1.82526905989583	5.01779498090278	-6.22974151267724	1.71322327543616e-06	0.000149589261315704	5.12713020454114
ADH1C	-5.34489611458333	8.41341741319444	-6.22721879509811	1.72396616921019e-06	0.000149922744691074	5.1209980266269
C2orf40	-1.13610101041667	3.40747585243056	-6.22038299722056	1.7534218490545e-06	0.000151532663609221	5.10437837581702
LRRK2	-1.94489740755208	5.10854426475694	-6.19740858926832	1.85622417370793e-06	0.000158246764793195	5.04848615312638
ALLC	-1.3284013515625	4.65034559375	-6.18658712743915	1.90674982962073e-06	0.000161916709061205	5.02214092217193
KMO	-2.91583878645833	6.68803590277778	-6.18246589872229	1.92635772676791e-06	0.000162942774279033	5.01210450734736
P2RY13	-2.05239982552083	4.27180163194444	-6.18012787196371	1.93757257399706e-06	0.000163253682946818	5.006409950861
GADD45B	-1.7671419609375	7.62989423958333	-6.16556018862772	2.00896104204758e-06	0.000168612567459295	4.97091605891848
STARD5	-1.49827823697917	5.95267500347222	-6.15376355311983	2.06872623302931e-06	0.000171308519751248	4.94215808457985
TFPI2	-1.645185484375	3.55480576041667	-6.15298627096921	2.07272707928452e-06	0.000171308519751248	4.94026272617456
EHD3	-1.16438709895833	4.88207574131944	-6.13669532820977	2.15841468963257e-06	0.000176833322296981	4.90052428017777
TMEM71	-1.4311218515625	3.86663665625	-6.13394448653998	2.17323513242363e-06	0.000176833322296981	4.8938115489683
FTCD	-2.12036997135417	7.85503208680556	-6.13384742025193	2.17375997241423e-06	0.000176833322296981	4.89357466957643
KDM8	-1.14669526302083	5.97998362152778	-6.13262045365963	2.18040533173057e-06	0.000176833322296981	4.89058031448536
ANGPTL6	-1.82343708072916	5.76042662847222	-6.12533657968693	2.2202828472223e-06	0.000179395540200566	4.87280128230923
KCND3	-1.34576008072917	4.61886795138889	-6.10714278952404	2.32315955092165e-06	0.000184269952072005	4.82836960121145
DACH1	-1.16975546875	3.35722015104167	-6.09043108300788	2.42192222058754e-06	0.000190706559144009	4.78752874862732
EPB41L4B	-1.19502555989583	5.75704035069444	-6.06538682644483	2.57797982933889e-06	0.000202259330523566	4.72627362057291
SLC9B2	-1.42322947916667	5.68423477951389	-6.04533535867997	2.71026607144854e-06	0.000211345872731291	4.67718676567871
PLSCR4	-1.9505356015625	7.52858713020833	-6.04125964373547	2.73798730630749e-06	0.000212139053688511	4.66720455365689
CLRN3	-3.25518337760416	6.12624097743056	-6.03783140719914	2.76152761123112e-06	0.000212804693571526	4.6588069210285
HGF	-1.3399639296875	4.172759078125	-6.02832431505801	2.82789031971554e-06	0.000216378575912086	4.63551302012373
HHIP	-1.68832608333333	3.63304717881944	-6.02261269766676	2.86853598724195e-06	0.00021871576854837	4.62151454486212
ARHGEF26	-2.24379098697917	5.92906521180556	-6.00610204794983	2.98939966957067e-06	0.000226337274282808	4.5810317716327
TIMD4	-2.22670867447917	3.73914527951389	-5.97485422449653	3.23249238729842e-06	0.000239713664912877	4.5043454107821
CCDC3	-1.3681322421875	7.30525493229167	-5.94416926668643	3.49075205522536e-06	0.000257104574843027	4.42895354378861
RND3	-2.7400383671875	8.229657296875	-5.93998571924904	3.52755017033703e-06	0.000258934140299926	4.41866813340707
EGR1	-2.55300276041666	7.96572021701389	-5.93033967007326	3.61390382108169e-06	0.000264376599127375	4.39494699052122
BDH2	-1.63561041145833	6.56297863715278	-5.91912557693396	3.71699660989543e-06	0.000270217107470643	4.36735937705015
NPY1R	-2.86048043489583	3.91299718923611	-5.91894310735597	3.71869853266148e-06	0.000270217107470643	4.36691039442481
AKAP11	-1.13413270572917	6.14701545138889	-5.90510261954109	3.85012323960436e-06	0.000276978633323564	4.33284609290528
LOC100507311	-1.08368382552083	4.26653510329861	-5.89810415724824	3.9183628318673e-06	0.000279106015662022	4.31561503411288
GPR125	-1.59588397395833	5.70279186111111	-5.89515320905275	3.94750315748605e-06	0.000280259781548207	4.30834816232931
MYCT1	-1.203936765625	4.02139541666667	-5.85864568724774	4.32673769176604e-06	0.000305581075959364	4.21838415946112
ST3GAL6	-1.11072574479167	4.96059076909722	-5.85812723410866	4.33238156089059e-06	0.000305581075959364	4.21710573452304
TAT	-2.168102546875	7.22259970833333	-5.84964740368561	4.4257600487536e-06	0.00031115392238867	4.19619255564934
FAT4	-1.63325266145833	4.21666573871528	-5.84100907589979	4.52298378737115e-06	0.000315728719917246	4.17488224493311
ART4	-1.96688504557292	6.00667032378472	-5.8375933327939	4.56202282160797e-06	0.000315728719917246	4.16645405257466
EIF5	-1.20341501041667	7.74868224305556	-5.83658299395427	4.5736354961255e-06	0.000315728719917246	4.16396089968149
GFRA1	-1.24181855338542	5.18776827690972	-5.83577006752211	4.58300090558031e-06	0.000315728719917246	4.16195482761244
FLJ22763	-2.81729624869792	5.19502556336806	-5.82450033412793	4.71485707675601e-06	0.000321055079056839	4.13413864083891
FLJ36848	-1.98085216276042	5.86318489149306	-5.81204331845782	4.86508712763031e-06	0.000329214364567834	4.10337972595327
DIRAS3	-2.19292139583333	4.10487894444444	-5.80342505618182	4.97185465917255e-06	0.000335391092802873	4.08209200506996
GPM6A	-2.4221392890625	4.47205261979167	-5.79073153440695	5.13345147785888e-06	0.00034414785851875	4.05072706634383
FMO4	-1.56256167447916	7.24878436805556	-5.78423651241648	5.21818652766138e-06	0.000348748799598703	4.03467320279411
CD4	-1.1818636796875	5.14634746875	-5.77832123595381	5.29659146692216e-06	0.000352899666537638	4.02004935101063
BC032415	-1.7853730625	4.96473243229167	-5.76320976376991	5.50235529287077e-06	0.000363256102170194	3.98267779630043
TM6SF2	-1.114794265625	5.67733416145833	-5.7534225717482	5.63992679259098e-06	0.000371206610233328	3.95846383199672
KBTBD11	-2.7366121484375	5.38273341145833	-5.73940797119152	5.84301381101013e-06	0.000380599652278876	3.92377796755086
DPT	-1.49638921875	4.76507509895833	-5.73873531852414	5.85294560861115e-06	0.000380599652278876	3.92211277989715
CYP3A43	-2.4360113046875	7.016052109375	-5.72978124055717	5.98679487660022e-06	0.000386979272411646	3.89994314017926
MROH2A	-2.51530977083333	4.58450512673611	-5.72179661884979	6.10876688701046e-06	0.000392519994573663	3.88016858627568
CFHR3	-2.24298809895833	6.25860815798611	-5.71812522974967	6.16569260368494e-06	0.000393852868471523	3.87107445644965
THBS1	-1.32440734114583	4.67203834027778	-5.71694695535805	6.18407570334893e-06	0.000393852868471523	3.86815562062647
GREM2	-1.65455054427083	4.04969061631944	-5.70762657783387	6.33146033539023e-06	0.000402057014963461	3.84506334206599
GYS2	-4.02974314322916	7.50272438888889	-5.70606529262146	6.3564949375158e-06	0.00040246649525429	3.8411944387003
DMGDH	-2.06162462239583	5.91327499652778	-5.69984670778776	6.45720670027263e-06	0.000407651177515171	3.8257828053031
IL1RAP	-2.3785796796875	7.7866525	-5.6976329266182	6.49344838598061e-06	0.000408747474854721	3.82029564792639
ZC3H13	-1.41480416927083	6.02158176215278	-5.68788642439338	6.65547450312825e-06	0.000414881263292979	3.79613325288642
TXNIP	-1.77272824739583	7.80500995486111	-5.68717091390982	6.66752930756241e-06	0.000414881263292979	3.79435916320895
GPHN	-1.56918412760417	5.98568523263889	-5.66681754018455	7.01986077134875e-06	0.000431841094155642	3.74387764665398
TMEM47	-1.914688953125	6.55523231770833	-5.66144571739735	7.11595694517426e-06	0.000435279468053117	3.73054909792332
CYP2C8	-2.69334491927083	6.69892405381944	-5.64419242829829	7.43370473321838e-06	0.00045220390416843	3.68772616168091
CYP2B6	-2.9009366953125	6.619224265625	-5.6441552744466	7.43440426175123e-06	0.00045220390416843	3.68763392213772
SORBS2	-1.452549703125	6.39679519791667	-5.62969311593808	7.71182181256183e-06	0.00046515818810366	3.65172216186618
GPR65	-1.332611078125	4.60221407291667	-5.62078407736434	7.88791126682863e-06	0.000474457862699742	3.62959229467024
ZG16	-1.77369560416667	7.14064243055556	-5.60826367737471	8.14228291154488e-06	0.000487052470073461	3.59848251072247
GHR	-3.356690859375	8.82099586979167	-5.60384648623901	8.233993264256e-06	0.000490642710377239	3.58750440320577
LOC101928635	-1.71027285677083	5.38156635069444	-5.59599569088762	8.39958096497046e-06	0.000498313770453343	3.56798940321177
AKR7A3	-1.96717962760417	8.02690200868055	-5.56856159084412	9.00514229225608e-06	0.000527019868098684	3.49976269476796
LIFR	-1.90509140885417	4.70782524305556	-5.56034685920462	9.19492580794184e-06	0.00053591367692644	3.4793234539116
ACAT1	-1.02306727604166	5.96954251909722	-5.55971827767732	9.20961342591396e-06	0.00053591367692644	3.47775928432835
NOSTRIN	-1.74637756380208	4.65948715538194	-5.55562241986014	9.30590139511421e-06	0.000536709122398825	3.46756646968083
XDH	-2.23547565364583	7.32867364756944	-5.55389535559647	9.34680695670235e-06	0.000536709122398825	3.46326822643632
SLC26A6	-1.563911046875	6.25531256770833	-5.55348016944262	9.35666774205345e-06	0.000536709122398825	3.4622348999714
DEPDC7	-2.71758363932292	7.45012861024306	-5.55192182370393	9.39377285439894e-06	0.000536709122398825	3.458356346962
CYP2A7	-3.20778962760417	8.66045719097222	-5.54369225392818	9.59220674479047e-06	0.000542717540684983	3.43787122783225
LST1	-1.01095226041666	6.05075015972222	-5.52089598542297	1.01643048052582e-05	0.000568728310731424	3.38110386553885
CYP39A1	-2.85368483854167	5.70355664930556	-5.50505076579822	1.05821768009599e-05	0.000587555016533296	3.34162674383109
CSRNP1	-1.52466016927083	7.18421144444444	-5.50125438429143	1.068484921522e-05	0.000591580460820115	3.33216604664128
PPP1R3B	-1.38832369270833	5.98388432465278	-5.49407807143745	1.08816911116349e-05	0.000599572873616647	3.31428004482857
APLNR	-1.41796633333333	6.76379465277778	-5.48294456300388	1.11943592148491e-05	0.000610586031330835	3.28652506847104
ASPA	-1.84718198177083	5.39119584027778	-5.4790911119319	1.13046807221734e-05	0.000615054161703377	3.27691697422461
GRHPR	-1.54512709895834	9.61790303298611	-5.46899572678213	1.15989444843103e-05	0.000627908859658135	3.25174121001623
TEK	-1.10256037890625	5.16390699739583	-5.44508026697588	1.23273190954127e-05	0.000655861837081243	3.19207725212111
ADHFE1	-1.27519218229167	7.87315598784722	-5.43752118967646	1.25670233913682e-05	0.000666976285580113	3.17321212413312
MT1G	-2.3299920234375	7.72624840625	-5.43436981017904	1.26683421449238e-05	0.000670709733022446	3.16534629556041
C4orf29	-1.203927171875	5.91929835416667	-5.42755733881768	1.28901970851355e-05	0.000680791043125669	3.14834049097014
ACADSB	-1.8114274921875	8.35283835416667	-5.42561277939322	1.29542408706558e-05	0.000682442701052623	3.14348585917765
ADH4	-2.70586401822917	6.51584133159722	-5.42374624937599	1.30160171577876e-05	0.000682442701052623	3.13882583152848
MAT1A	-1.73239391145833	10.5890969809028	-5.42001150762392	1.31405204693689e-05	0.00068611200753168	3.12950099785171
RBL2	-1.03627401822917	7.22576443055556	-5.41974737483953	1.31493711612472e-05	0.00068611200753168	3.12884148684143
TRPM8	-1.83107611458333	5.78786757986111	-5.40720863032853	1.35765287108424e-05	0.000703316154795647	3.09752919531002
SELL	-1.88259756901042	5.32118423524306	-5.40231890526462	1.37468820244359e-05	0.000708749960374131	3.08531604680702
BGN	-1.81518305729166	6.45322678993056	-5.3678050332451	1.50123326286892e-05	0.000766691157409519	2.99907413022575
FOS	-2.96337826953125	6.86438465364583	-5.36604132595105	1.50800711418046e-05	0.000768338495305028	2.99466538700781
SEC14L2	-1.57422359374999	6.116917828125	-5.34794035018358	1.57933659152377e-05	0.000799040994225599	2.94940926977621
SYNPO2	-1.110600953125	4.711206234375	-5.34167869765539	1.60479665730253e-05	0.000808145739935556	2.93375007422948
APOA5	-2.2642147578125	7.779018046875	-5.33650503079123	1.62614528046713e-05	0.000816996517476457	2.92081027612776
PROZ	-2.00205962760416	7.15723696180556	-5.31037101958045	1.73844735017638e-05	0.000853613127453951	2.85542722316915
EDNRB	-1.97619728125	6.213734046875	-5.30391986030914	1.76735360895949e-05	0.000863888827277849	2.83928254992496
ECM2	-1.444230421875	6.70461913020833	-5.30110676599375	1.78010987761247e-05	0.000867611976671887	2.83224190216215
DAAM1	-1.2316474765625	6.20377899479167	-5.30047578019816	1.78298388112584e-05	0.000867611976671887	2.83066261351139
SHBG	-1.25357931119792	5.99227941232639	-5.29451711830234	1.81035623297241e-05	0.000876990019435894	2.81574784363045
FBLN5	-2.07770997526042	5.18233611024306	-5.28038526521825	1.87698129487643e-05	0.000900943246941669	2.7803689049533
ACADL	-2.311822140625	6.048014265625	-5.27848129075985	1.88614477785839e-05	0.000900943246941669	2.77560165328633
LDHD	-1.80341468489583	6.09073616840278	-5.27790506889922	1.88892691471099e-05	0.000900943246941669	2.77415885351197
HTR2B	-1.66247105078125	3.3521098828125	-5.27486194920157	1.90368863222258e-05	0.000903041901174037	2.76653895828551
SRGN	-1.25108585807292	6.18636478211806	-5.26940085027966	1.93047203156659e-05	0.000912717060514036	2.75286350160284
TSLP	-2.8689947421875	4.68180640625	-5.26756040869708	1.93958366135109e-05	0.000915027115531514	2.74825445637221
RP11-250B2.6	-1.47263469270833	4.22015424392361	-5.26343814110142	1.96014982610683e-05	0.000922719224663418	2.73793047758132
CTNNA3	-1.06966054427083	3.37740828819444	-5.26066953685657	1.97408584119658e-05	0.00092726366171954	2.73099626639041
SRD5A1	-1.81713056510417	7.16257319097222	-5.25301938294273	2.01311535368576e-05	0.000941511876214071	2.71183411942742
DUSP16	-1.25449835416666	6.33030381597222	-5.23640859711443	2.1005608524429e-05	0.000973994533164851	2.67021905751803
PPAP2B	-2.27988793489583	8.21084280381944	-5.2318117191102	2.12543037734847e-05	0.000981323441174919	2.65870052166678
YPEL2	-1.45223847395833	6.28273924131944	-5.22529833918226	2.16117756816546e-05	0.000995705086405422	2.64237832327573
GCGR	-1.63125092708333	6.31386465277778	-5.22089565778227	2.18568342299205e-05	0.00100272857714978	2.63134449198664
SRD5A2	-2.66732195833333	6.37639292361111	-5.21971249879755	2.19231665585846e-05	0.00100364534600337	2.62837917679701
DAK	-1.96193461197916	6.19811776388889	-5.18486904164492	2.3970320852362e-05	0.00107687412393578	2.54102862507097
EVI2B	-1.388939125	6.079563984375	-5.1434755831977	2.66542953738122e-05	0.00116541029346421	2.43720232181324
ADH1B	-3.47952836197917	7.23839653472222	-5.14261332833755	2.67133126425734e-05	0.00116541029346421	2.43503895181907
TDO2	-2.35616369270833	6.47935477256944	-5.14100787847881	2.68235489959737e-05	0.00116541029346421	2.43101086723053
NAPSB	-1.2863761484375	4.98650905729167	-5.14072774720585	2.68428307805803e-05	0.00116541029346421	2.43030800772211
ENPEP	-1.92522613802083	6.61233211111111	-5.13115642207758	2.75100917546928e-05	0.00118383507484096	2.40629175167529
TUBE1	-1.11148528645833	4.58874062673611	-5.13053575625004	2.75539335790083e-05	0.00118383507484096	2.40473428775486
CYP2C18	-2.06383038020833	7.90626213715278	-5.12942626751004	2.76324796558639e-05	0.00118485884053084	2.40195017015276
MS4A7	-1.6713557265625	5.80446450520833	-5.12493086811487	2.79530452243811e-05	0.00119387621555966	2.39066917279518
FOSB	-2.251211921875	6.39965367708333	-5.10691239653691	2.92759714684446e-05	0.001247917098775	2.34544672183475
AP000253.1	-1.68731561197917	4.75919518576389	-5.10230747699542	2.96240662211217e-05	0.00126027412564277	2.33388789632791
FAXDC2	-1.45855692447916	7.64853306597222	-5.09715381228776	3.00185855057481e-05	0.00127205959010072	2.32095097266786
MCC	-1.94977971614583	5.82236530381944	-5.09008315891742	3.05684735649549e-05	0.00128780102446602	2.30320078771505
RDH16	-2.67968654427083	8.82825279340278	-5.08736380715003	3.07826486288834e-05	0.00129430577361134	2.29637376849409
NRG1	-1.05364479036458	4.28093972829861	-5.0843152746687	3.10245461610268e-05	0.00130194868715286	2.28872010169571
ADAMTS2	-1.01265719270833	4.90500527256944	-5.08040963644876	3.13372520045776e-05	0.0013125277657778	2.27891422995502
PXDN	-1.05341752604167	6.53107428993056	-5.07233116275148	3.19941605778514e-05	0.00133451104742106	2.25863041376355
FXYD6	-1.66563000260417	6.09566633680556	-5.05505822752376	3.34455967042756e-05	0.00138476281268525	2.2152553902726
SLC25A37	-1.04794404166666	5.10206510763889	-5.04517086297971	3.43060592012709e-05	0.00140960798091901	2.19042357759431
IL7R	-1.20466475	5.47275690104167	-5.0434985308369	3.44537830476152e-05	0.00141299662521413	2.18622335246395
SC5D	-1.09607984375	6.71333461979167	-5.03561112787398	3.51591823281037e-05	0.00143648478138256	2.16641256001382
PLIN1	-1.96678636588541	6.23206043315972	-5.03354913490595	3.534597750418e-05	0.00144139698093317	2.16123323486093
CYP2C9	-2.9361294453125	8.32157094270833	-5.03243742957717	3.5447100326804e-05	0.00144280359112146	2.15844081073998
ST6GALNAC3	-1.08749353645833	3.46694253298611	-5.02819125182597	3.58360264137284e-05	0.00145589740330746	2.1477748650986
MAP2K1	-1.63487738802083	7.75876030902778	-5.01741742766696	3.68422198210021e-05	0.00148562649535192	2.1207105518216
IL2RB	-1.29996670052083	6.15849541840278	-5.01165084631654	3.73923992762502e-05	0.00150164742564084	2.10622373039486
ADAMTS13	-1.030516734375	6.21626571875	-5.0110773348547	3.74475667242105e-05	0.00150164742564084	2.10478291934671
FAM65C	-1.29930924739583	4.83368484548611	-5.00913068353194	3.76354309153375e-05	0.00150639116643386	2.09989237604934
SUCNR1	-1.35199496875	4.62144056510417	-5.00523201965483	3.80145312230663e-05	0.00151875767362413	2.09009761319273
S100A8	-1.906818109375	5.3524243125	-5.000534554265	3.84764100089256e-05	0.00153437970963771	2.07829563053707
GPD1	-1.25137560677083	5.66926046006944	-4.97768919172874	4.08044138378439e-05	0.00160650686771758	2.02089332526895
C11orf54	-1.26111510416666	7.81720873263889	-4.97645100435459	4.09345590346989e-05	0.00160870588264496	2.01778196376303
GIMAP4	-1.39581498046875	6.21274950260417	-4.95580104698188	4.31676122321698e-05	0.00167557690416157	1.96588879854605
IRF8	-1.57134765625	7.25991932291667	-4.95109045719677	4.36939230084417e-05	0.00168955037290142	1.95405033291669
HCLS1	-1.72575486458333	6.47146407986111	-4.94208225287631	4.47184259933201e-05	0.00171995168110009	1.93141052762954
LOC389831	-1.3116921328125	5.81530491666667	-4.9377086484115	4.52245054340889e-05	0.00172790716240039	1.9204182623558
FOXF1	-1.35567413932292	4.31089130815972	-4.93751057784275	4.52475603245696e-05	0.00172790716240039	1.91992044277213
HAO2	-3.280144765625	7.20920583333333	-4.93700808149081	4.53061025603429e-05	0.00172790716240039	1.91865749440769
ANXA10	-2.87269855208333	7.67385869965278	-4.929574306499	4.61811010850531e-05	0.00174826147359395	1.89997351877247
CCL21	-1.35817410416667	5.80665386024306	-4.92228319020074	4.70557970802062e-05	0.00177826567185826	1.88164756557098
ELF1	-1.16115196875	6.65006848958333	-4.91685814104353	4.77174066001788e-05	0.00179801717233588	1.86801158501802
SIGLEC1	-1.27145906510417	5.81167317013889	-4.90782317756237	4.88400642489777e-05	0.00182532260111767	1.8453014528773
C8orf4	-2.41900197135416	7.74771180034722	-4.90741770500316	4.88910644060333e-05	0.00182532260111767	1.84428224871557
ADAMTSL3	-1.15971134114583	5.29592800173611	-4.90598664583614	4.90714902340449e-05	0.00182890542087437	1.84068509907529
COL6A2	-1.34251946354166	5.87744496180556	-4.90299274358671	4.94511226486053e-05	0.00183673174928456	1.83315949540772
ITLN1	-1.07429684895833	4.08337917881944	-4.88374794695746	5.19628062014989e-05	0.00190588218847427	1.7847835427222
FBXO21	-1.13099089583333	6.34660701736111	-4.87587648888217	5.30266771280981e-05	0.00193306341166976	1.76499635678134
MAN1C1	-1.99857379427083	6.26539298611111	-4.87042913344632	5.37756924097101e-05	0.00195248844284652	1.75130270126352
BOK	-1.6207484453125	6.956335421875	-4.85978514694393	5.52700353555783e-05	0.00199802561868062	1.72454538114334
IGFBP3	-2.34365324479166	9.01886106076389	-4.8583204548527	5.54789045574638e-05	0.00200223366547887	1.72086335024827
PTS	-1.02819017447916	8.30870106597222	-4.85704818948295	5.56609759430815e-05	0.00200386534477526	1.71766504941286
FHL2	-1.85168083463542	6.30428645920139	-4.85606745196946	5.58017365336419e-05	0.00200386534477526	1.71519960742029
SPRY4-IT1	-1.04449283723958	5.65388809548611	-4.84478516465379	5.74469511227628e-05	0.00204268069975011	1.68683735114816
EVA1A	-1.58604437760416	7.29484911805556	-4.84477384533632	5.74486259419883e-05	0.00204268069975011	1.68680889573428
AK025288	-2.12492289192708	8.11720384809028	-4.83676059145232	5.86466551186503e-05	0.00207301265226854	1.66666452017798
CFI	-2.16208129427083	8.90578800694444	-4.83416770721097	5.90396494215034e-05	0.00207675860654368	1.66014631559597
ACSM3	-2.5259518828125	6.23580572395833	-4.83391309133593	5.90783828221534e-05	0.00207675860654368	1.65950624154124
SPSB3	-1.05756017708333	7.63338684027778	-4.83315188925034	5.91943326712282e-05	0.00207746204159283	1.65759267018007
LOC149703	-2.25384862760417	8.01698504513889	-4.82556537179566	6.03624961947341e-05	0.00210481399774682	1.63852109829283
TSKU	-1.64609707161458	7.92286858246528	-4.82221493764278	6.08857272052473e-05	0.00211964555772094	1.63009854388756
ETS2	-1.31995121614583	6.54779004340278	-4.80674389386485	6.33614377024283e-05	0.00219524571521341	1.59120670293109
IL18R1	-1.48295888411458	4.78022228559028	-4.80004284322497	6.44648535152073e-05	0.00222635077833859	1.57436153359165
TMEM133	-1.06703486197916	6.42082596440972	-4.79522329365952	6.52703493754452e-05	0.00225057984932467	1.56224622240263
MRC1	-2.56657525	7.205010703125	-4.78920646882333	6.62901255380803e-05	0.00227487540158731	1.54712138347103
SEC24B	-1.744539640625	8.40929863020833	-4.77049189244271	6.95652539505494e-05	0.00236478180383861	1.50007891062508
ASCL1	-2.07150582552083	4.79518523611111	-4.76957718568149	6.97294256151219e-05	0.00236664730763299	1.49777969436115
GRAMD1C	-2.20813914322916	6.79488077951389	-4.75865269185656	7.17204291818721e-05	0.00241905634502221	1.47032031793792
AGTR1	-2.06579383072917	7.87097082638889	-4.75506363224519	7.23868954751877e-05	0.00243395315934738	1.46129923383998
FXN	-1.11200466927083	5.33889572569444	-4.74914225197981	7.35000528515163e-05	0.00245569285631805	1.44641614915577
NNMT	-1.29589121484375	4.42130628385417	-4.74861249333436	7.36004739886587e-05	0.00245569285631805	1.44508464549185
SPP2	-3.41639433854166	7.91731444618056	-4.74681424509217	7.39423767009475e-05	0.00246300576811735	1.44056492228534
STEAP3	-2.011008265625	6.01648284895833	-4.74407765398778	7.44657436111585e-05	0.00247089731857369	1.43368683156211
SIGIRR	-1.57605566145833	7.07379936631944	-4.73868941904464	7.55071047476894e-05	0.00250004716545331	1.42014439838321
GIMAP7	-1.3974881484375	5.891023390625	-4.7190828925806	7.94210302712567e-05	0.002609685871766	1.370869650218
MXRA5	-2.07226757421875	5.40373420833333	-4.71727295954897	7.97924245394313e-05	0.00261791691057098	1.36632121903919
ZSWIM6	-1.88332026302083	6.70240042881944	-4.70365595536443	8.26429437469084e-05	0.0027032481931957	1.33210271138427
DTX1	-1.36567772135417	5.96969758680556	-4.69543246104804	8.44135680976828e-05	0.00275284849937835	1.3114390969464
MME	-2.3147487265625	5.83060917708333	-4.68788933961965	8.60710782000895e-05	0.00279009450201308	1.29248609576901
FCGRT	-1.14979334114583	8.38573027777778	-4.66431793735284	9.14635237942821e-05	0.00293414984332057	1.233266891663
CYFIP2	-1.78150616145833	6.67718756423611	-4.65932512848014	9.2648432717385e-05	0.00295901056351365	1.22072472028676
CDA	-1.80388252994791	6.25401227690972	-4.65265699655693	9.42549255150466e-05	0.00299623778585703	1.20397489257001
PDK4	-2.14395486197917	6.39109385763889	-4.65148361104962	9.4540488903241e-05	0.00299623778585703	1.20102754080128
LHX2	-1.0718786796875	4.15517120833333	-4.64535988552322	9.60449087398494e-05	0.00302730197067351	1.1856462520224
LUM	-2.1290681875	4.44782549479167	-4.63434014671336	9.88127176455355e-05	0.00311001538938434	1.1579695904231
DUSP1	-1.27239091927083	7.05759729340278	-4.63028674421822	9.98507547468719e-05	0.00313021583409668	1.14778999453111
GNE	-1.785206140625	8.64403202604167	-4.62515202173694	0.000101181381221634	0.00316358111608348	1.13489539548189
C3P1	-2.82954436979166	8.81716683680555	-4.62319408096734	0.000101693425239716	0.00316953417153365	1.12997868391178
SDPR	-1.571487390625	4.91502115104167	-4.61656653814101	0.000103445981200553	0.0032184185013172	1.11333657709989
AADAT	-2.38040822526041	5.82006580815972	-4.61470394457857	0.000103943931183688	0.00322464453560398	1.10865971755717
HAND2-AS1	-1.5497217890625	3.36677034375	-4.60734546994198	0.00010593471190499	0.00327233987388111	1.09018395932162
BBOX1	-3.79884369270833	6.43048671527778	-4.60340131488534	0.000107017420731052	0.0032862880787162	1.08028154183904
ADK	-1.3241447265625	7.30827494791667	-4.60293893174302	0.000107145071745342	0.0032862880787162	1.07912068560457
SLC22A1	-4.678127578125	8.10063277083333	-4.60146544238821	0.000107552877196153	0.00329413013126663	1.07542139321584
IGF1	-1.943444875	6.26219480208333	-4.59981352563809	0.000108011909771973	0.00330351679972078	1.07127422130596
ETFDH	-1.64444346354166	7.50667718055556	-4.5978766780973	0.000108552613606062	0.00331537136110812	1.06641182534082
LILRB2	-1.00671130598958	5.12362173871528	-4.58764190202735	0.000111455072727668	0.00337073763246497	1.04071957821256
CD163	-1.63468968229166	6.40182978993056	-4.58665133574203	0.00011174006981078	0.00337464361462013	1.03823313804541
ACAA2	-1.02554340364583	7.56272029340278	-4.57523692996425	0.000115077148801487	0.00344172611858359	1.00958381479361
CIDEB	-2.10817723177083	9.32787161111111	-4.57452589268397	0.000115288290400976	0.00344172611858359	1.00779929992297
RORC	-1.08483540625	7.30174180208333	-4.56939276502022	0.000116824094825288	0.00347965467585528	0.994916998646174
PALM2	-1.9504702890625	5.55299934895833	-4.56221190550045	0.000119006932202279	0.00352527511615341	0.976897088477961
ADH1A	-3.90702687369791	9.44757788628472	-4.5616200297842	0.000119188658096408	0.00352583497598309	0.975411891304418
RAB33B	-1.00841557291666	6.73638190972222	-4.54672715703102	0.000123853652592618	0.0036439225451638	0.938045108694106
FBP1	-2.1557167578125	8.5250663125	-4.54256432510683	0.000125189917277625	0.00366649989799774	0.927601812341082
GNMT	-3.55275335677083	8.07497513194444	-4.54217441668178	0.000125315812612473	0.00366649989799774	0.926623681333195
CCDC71L	-1.1069185390625	5.39211913541667	-4.54137599950276	0.000125574003746762	0.00366649989799774	0.924620775560621
CFHR4	-3.4116323828125	9.234056125	-4.53671729331991	0.000127091159560531	0.00368905089694871	0.912934434226856
ELFN1	-1.07981636458333	6.42465507465278	-4.52822732624027	0.000129903236425639	0.00375056624208105	0.891639484635778
AKAP12	-1.46229802864583	5.22714754340278	-4.51881622149307	0.000133093078363506	0.00379709818034699	0.868037332993794
MASP2	-1.37696933333333	6.71669470486111	-4.51731570104337	0.000133608850792942	0.00380447075536826	0.864274493127122
APOL6	-1.13645251302083	6.05717053819444	-4.51624683145208	0.000133977468832733	0.00380447075536826	0.861594154492129
PBLD	-1.94629632552083	8.17925084548611	-4.51466713151414	0.000134524115395062	0.00380447075536826	0.857632921792048
ACSM5	-1.9771512265625	7.291491015625	-4.51450209955197	0.000134581352111023	0.00380447075536826	0.857219095819464
SLC25A15	-1.49881324479167	7.31906554513889	-4.51275076048634	0.00013519025501504	0.00380677474914914	0.852827592461528
GPR126	-1.15475448958333	5.17493188715278	-4.50906670409237	0.000136480114281476	0.00383312632250466	0.843590184198875
BACH2	-1.1310119296875	4.79375285416667	-4.49362882032815	0.000142020160523885	0.00394269814869771	0.804887346375937
SPRYD4	-1.28331311197917	7.34959095659722	-4.48617294513904	0.000144775592494699	0.00400891391289029	0.786199087027106
SOCS2-AS1	-1.35924288020833	4.41246978298611	-4.478512554562	0.000147662172648486	0.00406188045053026	0.767000764288742
ARRDC4	-2.76978806770833	6.84941267361111	-4.46954001871176	0.000151116289481767	0.00413688006629352	0.744517347264306
CRISPLD2	-1.2533139453125	5.35318764322917	-4.46480609823782	0.000152971047063458	0.00417709338349573	0.732656571071574
GADD45G	-2.1838939375	7.28647472916667	-4.46058989065084	0.000154642072775001	0.00420680834657018	0.722093806478031
MFSD2A	-1.64548562239583	6.17111538715278	-4.45755901413337	0.000155854548152053	0.00423447225305466	0.714501147035258
SLC25A18	-2.1350243828125	8.271790515625	-4.45337568147742	0.000157543642565733	0.00426431254514798	0.704022192864603
GCKR	-1.55411381380208	8.15376443663194	-4.44774233397797	0.000159847084846453	0.00432125939483782	0.689912402604733
ALDH6A1	-2.0026608046875	7.93957490104167	-4.43415871664655	0.000165540399566127	0.00443091694957344	0.655896161115977
LINC00844	-3.99916104817708	6.84068463975694	-4.43016774685336	0.000167251244414256	0.00445986754468611	0.645903719391102
DHRS1	-1.93825513802083	8.44929087152778	-4.42971637446383	0.000167445844362696	0.00445986754468611	0.64477364196055
COLEC11	-2.35500997265624	7.92444668489583	-4.41869883720191	0.00017226645315914	0.00457139433420101	0.617192931809018
APOF	-3.31789900651042	7.12163330555556	-4.41034853777913	0.000176011963990847	0.00465367896002172	0.596293568635773
SLITRK3	-1.40897876822917	4.01432909201389	-4.40697671347387	0.000177547291047211	0.00468854761016622	0.587855551366146
SKAP1	-1.7418107109375	6.46714752083333	-4.38524106522509	0.000187769721427006	0.00489008973559228	0.533477254305552
NR4A2	-1.9103056640625	5.85107359375	-4.36940639807952	0.000195584046096721	0.00504187730259333	0.493879353354488
ZGPAT	-1.812799625	8.23964985416667	-4.3672101616096	0.000196693149687829	0.00505242403717705	0.488388394515231
HOGA1	-2.31637739583333	7.35453743923611	-4.36488036628088	0.000197876546759171	0.00507679945915059	0.482563838383494
DCPS	-1.4377241171875	8.32014577604167	-4.36066297526288	0.000200036789500414	0.00512614986963545	0.472021087746282
TMEM192	-1.697677625	6.85408784375	-4.35849681535877	0.000201155456287269	0.00514264492378339	0.466606489802314
AK021804	-1.43250984895833	4.55911290798611	-4.35659316724964	0.000202143694985535	0.00516181553209525	0.461848315812611
CEBPD	-1.7486430078125	7.54578680208333	-4.35434491959753	0.000203317051865259	0.00517956169540037	0.456229106849214
KCTD12	-1.12605762109375	6.25141707552083	-4.34990296197992	0.000205655270161302	0.00522363455155396	0.445127936721023
EPHX2	-2.19802990885417	7.77967963368056	-4.34871553775885	0.000206284844076045	0.00522465014017638	0.442160583885762
FGR	-1.315190203125	5.27358239583333	-4.34869954843928	0.000206293334711869	0.00522465014017638	0.442120627463073
NKG7	-1.22162756770833	5.23582063194444	-4.33642717711187	0.000212913866597436	0.00536097310151266	0.411457511973707
BCHE	-3.5428792421875	8.802543828125	-4.32717769866941	0.000218043003688957	0.00545208221926174	0.388353762521074
SLC41A2	-1.68091210677083	6.52051714756944	-4.32649373419929	0.000218427130113393	0.00545538763030613	0.386645552663851
COMT	-1.07274976302083	6.96368886631944	-4.31797063587774	0.000223270698765171	0.00552537566978401	0.365361657992081
TLR3	-1.07765686458333	4.30865731944444	-4.31511081824624	0.000224919720137722	0.00554794756861004	0.35822122621921
CSF1R	-1.0896259921875	6.929425109375	-4.31461365821994	0.00022520762504887	0.00554794756861004	0.356979967640475
SLCO2B1	-1.10492340625	6.744632578125	-4.30777613151745	0.000229204621040606	0.0056172410151236	0.339910463475939
LOC728040	-1.23233589583334	5.69691823090278	-4.30758476662775	0.000229317495953139	0.0056172410151236	0.339432778540222
SPRY2	-1.8544661875	6.16032217708333	-4.30479351357161	0.000230970190486631	0.00563948847244773	0.332465546133552
MICU3	-2.11744835416667	5.66360824305556	-4.30375049458195	0.00023159079541582	0.00564737284226822	0.329862212463417
NCOR1	-1.165800359375	5.85486738020833	-4.29885609997768	0.000234525222728668	0.00570607772243435	0.31764702792888
CTH	-2.04756172135417	7.78888219618056	-4.29519211223488	0.000236746135141735	0.00574507565776864	0.308503748676031
TRIM22	-1.94341735416666	7.38358783159722	-4.29328092660354	0.000237912879882612	0.00576260123151911	0.3037348729566
FAM149A	-1.88779459635416	6.40034831076389	-4.29108382409451	0.000239261237769915	0.00578878529907234	0.29825289055439
HRSP12	-1.56852178645833	8.18848701736111	-4.28632563432775	0.000242207431521711	0.00584700080509601	0.286381951031427
HOMER2	-1.780581203125	5.51901155208333	-4.2852816551366	0.000242858656039299	0.00585619302658683	0.28377760747003
OGDHL	-2.53109007291667	7.18519787847222	-4.27384602143561	0.000250107069371092	0.00601141622091319	0.255255190078468
FNIP2	-1.57231722916667	7.32473314930556	-4.26687995155749	0.000254627448231611	0.00607905486660121	0.237885429470374
FCGR3B	-1.57531208333333	5.75922392881944	-4.26332378971755	0.000256966302923371	0.00612139529538247	0.229019632029156
ALDH1L1	-2.02921656770833	7.18649626215278	-4.26266330877245	0.000257403040085312	0.00612506091209597	0.22737310666323
SMIM24	-1.96867913020833	6.56927843402778	-4.24134349436913	0.000271903732905945	0.00639978633950579	0.17424281195439
KLRF1	-1.65319883854167	4.11844013368056	-4.23208382966582	0.00027845178648784	0.00653969087267645	0.151178426191008
ANO1	-1.59793546875	5.507708125	-4.22875748528945	0.000280842078262808	0.00658868294984057	0.142894722847428
GIMAP6	-1.2964579453125	5.49521338020833	-4.22565113599313	0.000283092678302801	0.00663223701995009	0.135159701738945
KLF10	-1.30068085677083	8.51846037152778	-4.22077967335881	0.000286658249491462	0.00670334528562431	0.123031037349277
ASL	-1.81087428255208	9.31309750954861	-4.21557844837506	0.000290514413736778	0.00677887835674159	0.110083538495602
NAT1	-1.54135246223958	6.86044403559028	-4.21327410466386	0.000292239264899865	0.00678258203873706	0.104348023794981
GSPT2	-2.555525296875	5.40870986979167	-4.21004577498859	0.00029467285123025	0.00683174081428248	0.0963134633936455
PGLYRP2	-2.87790611197916	7.88636607638889	-4.20558552778179	0.000298068214034531	0.00690306856331951	0.0852144091179659
LRRN3	-1.16377485677083	4.20954877256944	-4.20344254084389	0.000299713346250881	0.00693375299115019	0.079882323196343
PCK1	-4.45645372395833	9.49552207465278	-4.1991690037205	0.000303021017366808	0.00698787764649719	0.069250279974562
ZBTB20	-1.18303173958333	6.87347428819444	-4.19496248180064	0.000306312196463406	0.00704828450027675	0.058786512878366
PLGLB2	-1.913859109375	4.47519548177083	-4.1894614618529	0.000310669773142401	0.00713387409080123	0.0451050094459031
SATB1	-1.25481326041667	4.62691830034722	-4.18642248645552	0.000313103386658182	0.00715938831541317	0.0375479663285043
TMEM220	-1.3613325703125	7.42531373958333	-4.1847211426039	0.000314474073286494	0.00716363091194771	0.033317580222711
ZBTB16	-2.17540326302083	6.50741886631944	-4.17591153519177	0.000321667322701359	0.00729359602698976	0.0114166694596873
LINC01018	-2.53674401822916	5.96254398263889	-4.17233685299546	0.000324632474618538	0.00734544577365708	0.00253191852343626
NADK2	-1.34344238020833	8.43379398611111	-4.1690781868388	0.000327359110733869	0.00738399394149083	-0.00556636937777277
AKR1D1	-2.96189809114583	9.12193969965278	-4.16671101549875	0.000329354035225463	0.00741053255778303	-0.0114485442825796
EHBP1	-1.02386005729166	7.08265070659722	-4.16289490939498	0.000332595460508083	0.00746513168813058	-0.0209300831052381
SLC16A2	-1.81943175520833	7.03354951215278	-4.16185330074524	0.000333485692837714	0.00747546500280316	-0.0235178409089176
GOT1	-1.40774502864583	9.31857230381944	-4.14949873581931	0.000344226726446123	0.00765285989164718	-0.0542036025629002
PPP3CA	-1.12770516145833	6.96453116840278	-4.14793859635537	0.000345607274132934	0.00767567170674314	-0.0580775882315558
LDB2	-1.00012032291666	4.91322230555556	-4.14715244631685	0.000346305006897471	0.00768015443408076	-0.0600295912763178
C1orf162	-1.691968328125	6.32874159895833	-4.1469122501709	0.00034651846689281	0.00768015443408076	-0.0606259842612848
NFIA	-1.13583328125	5.866802375	-4.1453841207478	0.000347879558865508	0.00769456993633679	-0.0644201112368012
GCH1	-1.84685875520833	8.98248322048611	-4.14143263623993	0.000351423734152235	0.00776088077751918	-0.0742300453091476
CRYL1	-1.391698515625	8.39862918229167	-4.14087285854807	0.000351928697380742	0.00776088077751918	-0.0756196249868593
SERPINA4	-2.5376730703125	8.08316074479167	-4.13724351121549	0.000355220146147365	0.00782496138827573	-0.0846283017265428
PEX11G	-1.11523291536458	6.14076072829861	-4.13623748237658	0.000356137900939153	0.00783720539322807	-0.0871252159004658
PROX1	-1.15686618229167	7.44611764930556	-4.13573929657055	0.000356593243107456	0.00783925897081103	-0.08836165220157
F8	-1.31576848958333	7.13693887152778	-4.12902687094007	0.000362784962765028	0.00795921538370204	-0.105018710210939
KCNJ8	-1.56026125260416	7.25258554513889	-4.11845529875357	0.000372753166390978	0.00813991810357017	-0.13124333251425
UPB1	-1.81547471354167	7.10491377951389	-4.11713294214353	0.000374018994129055	0.00814762917303964	-0.134522884439613
ALDH1B1	-1.11799595572916	6.09413574305556	-4.11676372533984	0.000374373187403223	0.00814762917303964	-0.1354385408117
C9	-4.28601811197916	8.57170752430556	-4.11316533649449	0.000377842605821528	0.00819820018683302	-0.14436181428579
CD14	-2.28747730729166	9.10939789409722	-4.10813848120506	0.000382742681798063	0.00827963040125399	-0.156825202475176
PON3	-1.9665303671875	10.3312749479167	-4.10762015327964	0.000383251503466518	0.00828236332940517	-0.158110178400504
RBP5	-1.75032515885417	7.85833988368056	-4.09581296993838	0.000395025331725499	0.00846080962728383	-0.187373654745365
RP11-96D1.11	-1.41700198567708	6.41150697829861	-4.08859606738809	0.000402397504541313	0.00860169354722367	-0.205253246080949
PEMT	-1.41250375260416	8.35598263888889	-4.08776475852825	0.000403255400827912	0.00861153101531323	-0.20731243037059
CCL19	-1.55531905208333	5.76231247048611	-4.07816071394646	0.000413298884149261	0.00877409219349815	-0.23109671927608
MYO1B	-1.84426911197916	7.75922155555556	-4.07470317381543	0.000416974922463605	0.00881755368264345	-0.239656864573526
TMEM154	-1.52348282161458	4.58169836631944	-4.07246724977461	0.00041936935826741	0.00885090066659112	-0.245191860251996
TMEM27	-2.92613065364583	5.97969879340278	-4.06723497128972	0.000425025887162808	0.00894413076834155	-0.258142173673146
CYB5D2	-1.54072351822917	6.46967409722222	-4.06636085844662	0.000425978209556341	0.00895546810653689	-0.260305384093189
PNPLA3	-1.5049367890625	7.84005441666667	-4.06470111542316	0.000427792270271723	0.00898283452351397	-0.264412603288207
CD247	-1.29539845833333	5.30534681423611	-4.06441149821712	0.000428109597684789	0.00898283452351397	-0.265129262545224
CCL4	-1.77390521875	6.95310342708333	-4.06276593985673	0.00042991702788377	0.00900331075608816	-0.269201030979158
SLA	-1.0968674453125	6.25253388541667	-4.05847944731738	0.00043466070960945	0.00908541136926972	-0.279806130018555
CYP2E1	-4.4293847421875	10.1230281302083	-4.05846520444775	0.000434676557613532	0.00908541136926972	-0.279841364558573
ERRFI1	-2.21900346354167	10.3504293628472	-4.04929451909839	0.000445000365995753	0.00926542108199234	-0.302523478542439
C6	-3.10486165885416	9.64350878993056	-4.03849430249088	0.000457470004181595	0.00949765625172411	-0.32922388045076
SLC10A1	-3.152859015625	9.06706434895833	-4.0282494872227	0.000469617543286888	0.00967564061116487	-0.35453895290058
PPARGC1A	-1.34249959375	5.27866828645833	-4.02485011284988	0.000473718325174027	0.00971588571615163	-0.362936180920472
RAPH1	-1.40117650260416	7.69707425868056	-4.02428746108542	0.000474400478097967	0.00971588571615163	-0.364325929502732
ZCCHC24	-1.02428842708333	8.10525435590278	-4.02287421990143	0.000476118162889368	0.00973449727104524	-0.367816469653919
PRG4	-2.39644485677083	5.91292124652778	-4.02236166041787	0.000476742657419885	0.00973449727104524	-0.369082374060538
AADACP1	-1.32574867708333	4.66031488975694	-4.01405336032362	0.000486979047322794	0.00990145003824205	-0.389597681852808
MT1M	-3.68886912760417	7.31132434201389	-3.99625797442692	0.000509640823582163	0.0102277686689974	-0.43351147427218
AFM	-3.31975652864583	8.66515687673611	-3.9878275621185	0.000520737387307805	0.0103926704007034	-0.454301923982172
AR	-2.004464875	6.71694621875	-3.97620679879848	0.000536425466559979	0.0106309274975536	-0.482945863255724
JUNB	-1.65325294791666	6.83030658680556	-3.97320759354947	0.000540549623481739	0.0106790189400184	-0.490335859787837
LOC728061	-1.3828271484375	6.742683125	-3.96564030785746	0.000551094957299074	0.0107872923440193	-0.508976517800835
AGPAT9	-1.87954509375	6.72228180208333	-3.96537377844985	0.00055147005748727	0.0107872923440193	-0.509632933679462
NR1I2	-1.627254484375	7.009858171875	-3.96342016875944	0.000554227176707167	0.010821672934551	-0.514444061819241
CYP4F2	-2.4101649375	8.45659056770833	-3.96133515398423	0.000557184761858389	0.0108598369336468	-0.519578264550264
CCDC68	-1.1595977109375	5.68196628645833	-3.95641121398947	0.000564231343235448	0.0109774173462897	-0.531700919932068
CYP4F12	-1.03024702864583	7.86829324131944	-3.94419310239488	0.000582098725010169	0.0112178503658491	-0.561768217157676
TNFSF13B	-1.15928029166667	6.53793274305556	-3.94367972872181	0.000582861567982116	0.0112189194605198	-0.563031143537039
EGR2	-1.7485783203125	5.35982933333333	-3.94098097018744	0.000586888018159607	0.0112767989391779	-0.56966966550659
SLC1A1	-1.9247003046875	6.16802728645833	-3.94096618619969	0.00058691015075522	0.0112767989391779	-0.569706029167063
COL3A1	-1.53290907552083	6.96038271527778	-3.93976034290322	0.000588718153018798	0.0113015096502385	-0.572671903441055
SLCO1B1	-2.51703656770833	7.78623815798611	-3.93926705602993	0.000589459354369696	0.0113057155531633	-0.573885129493501
TMEM56	-1.79468245833333	8.56467724131944	-3.932846913043	0.000599190502601264	0.0114517838864323	-0.589672377284325
OSBPL11	-1.3160070703125	6.379289953125	-3.92801159098346	0.000606623983459074	0.0115632356847032	-0.601558916317958
ABCG2	-1.93460695182292	6.84934851649306	-3.92617977473536	0.000609463785913849	0.0115867680598582	-0.606061205802198
HLF	-2.35634841666666	7.33142067534722	-3.92124976002115	0.000617171922713121	0.0116820286839422	-0.618176101097068
PHYHD1	-1.56562090755208	6.41049463975694	-3.92046034746441	0.000618415078008408	0.0116953363311739	-0.620115680295179
GZMA	-1.54624187239583	4.90465838194444	-3.91694389275653	0.00062398281027407	0.0117903348810425	-0.628754554063831
LOC101928505	-1.52350628385417	6.26426880034722	-3.91303802799368	0.000630225073949115	0.0118668641315601	-0.638348126908859
MAGI2-IT1	-1.45713928645833	2.97061750173611	-3.91147495306508	0.000632740362252594	0.0119038747213012	-0.642186765033927
NMRK1	-1.04300662760417	5.41253160243056	-3.90865860589512	0.000637297418090674	0.0119584387273271	-0.649102377816178
RUNDC3B	-1.74169402864583	6.67346198090278	-3.90629622217206	0.000641144873910803	0.012020217402307	-0.654902433623699
RCSD1	-1.08335158072916	5.31840508680556	-3.90035365629932	0.000650924684210068	0.0121644086716063	-0.669489050792854
BHLHE40	-1.49894009375	7.299211859375	-3.89453103097315	0.000660649703052515	0.0123218851592585	-0.683776515884005
C8A	-2.5331580859375	9.07700413541667	-3.89359355617254	0.000662228814016869	0.0123407080367653	-0.686076435027377
TPD52L1	-1.16038678385417	7.23062799305556	-3.89250038043617	0.000664074891304028	0.0123538468181249	-0.688758182096668
XIST	-3.25932458723958	6.58189345225694	-3.88879602267082	0.000670368342250956	0.0124495335189556	-0.697844359592861
SLC17A2	-2.02416448958333	7.88930628298611	-3.88121571735946	0.000683430534134472	0.0125948976903386	-0.716431566956387
PRODH2	-1.14064597916667	6.99450127951389	-3.88084183754967	0.000684081244376632	0.0125961694436493	-0.717348124302341
HSD17B2	-2.3399656953125	8.09332767708333	-3.87814180172004	0.000688798615244048	0.012659992128851	-0.723966606352847
ADAMTS1	-1.39413681770834	5.74730116319444	-3.87785515012603	0.000689301317073765	0.012659992128851	-0.724669202087514
LOC102723864	-1.4368598359375	5.76835267708333	-3.87309405601634	0.000697703919162291	0.0127494351607935	-0.736337135433627
SLC38A2	-1.76750758333333	10.0597286631944	-3.87048815137061	0.000702345588815279	0.012801844596133	-0.742722004505786
SFXN1	-1.0125665234375	6.325386375	-3.86428936911039	0.000713509527807413	0.012929150891332	-0.757906039103845
IGJ	-2.95863928645833	5.60289120486111	-3.85891279206958	0.000723334099414214	0.0130677400989618	-0.771071546126591
DNAJC12	-1.4495788828125	5.64574084375	-3.85798136241913	0.000725049579508424	0.0130835196622295	-0.773351888554528
CTBS	-1.08860428645833	7.19661161631944	-3.85633594213882	0.000728089862739309	0.0131249273061765	-0.777379924691977
CDO1	-2.0916886328125	8.62971393229167	-3.85608398998051	0.000728556507898038	0.0131249273061765	-0.777996675744979
ABCA1	-1.05683569010417	6.54820321180556	-3.85570861115255	0.000729252300148952	0.0131265414026811	-0.778915544358276
AIG1	-1.06828408854167	6.68052983680556	-3.85210191096466	0.000735971018741559	0.0132103671102597	-0.7877431252373
KLKB1	-1.87684741796875	9.2978237578125	-3.85038058999986	0.000739199020205662	0.0132356309893176	-0.791955468857598
SLC22A25	-1.3813198984375	5.23989330208333	-3.84824126158134	0.000743230347174986	0.0132788035789828	-0.797190131511573
CA2	-2.342794125	8.08776376041667	-3.84487496247591	0.000749617631251352	0.013362221406612	-0.805425658823115
HAPLN4	-1.24490964453125	5.90393236197917	-3.83645284260531	0.000765835602721007	0.0135929542141973	-0.826022654044489
SLC19A3	-1.05769376041667	4.76541292534722	-3.83352015232719	0.000771563583029144	0.0136498675056479	-0.83319229059087
ALDH5A1	-1.18624873958333	7.10337302256944	-3.83200956563169	0.000774530414658861	0.0136800013042602	-0.836884760554373
PTGS2	-1.3939108515625	2.94541384895833	-3.82217987348373	0.000794112255212351	0.0139916247147016	-0.860903936345322
ZCCHC6	-1.184529765625	6.26782909895833	-3.82159499374597	0.000795292632875666	0.0140000551424651	-0.862332644012489
NPTN-IT1	-1.04276113541666	5.07087772743056	-3.82035552439667	0.000797799781608825	0.0140223672653876	-0.86536016873548
GADD45A	-1.48848026302083	8.86591710069444	-3.81711997818446	0.000804381214865281	0.0141037010742452	-0.873262192270619
GPLD1	-1.35809956510416	5.92857020659722	-3.80837122720713	0.000822445698889591	0.0143545461308689	-0.894620750651983
FAM46A	-1.05150572395833	6.29329922829861	-3.80806490671818	0.000823085369208549	0.0143545461308689	-0.895368363415002
GBP1	-1.17715961197916	7.00206489409722	-3.80803301029847	0.000823152004669901	0.0143545461308689	-0.895446209701859
PLG	-2.05631674739583	9.38785393402778	-3.80763163127786	0.000823990987377391	0.0143545461308689	-0.8964258003193
GPR146	-1.05585532291667	6.07804611805556	-3.80276601713495	0.000834228470820324	0.0144860050060774	-0.908298631742366
SEC14L4	-1.06472446614583	6.20528425173611	-3.80232699441585	0.000835158324212034	0.0144860050060774	-0.909369730731993
IGFBP1	-1.340156171875	6.915605	-3.79501930985477	0.000850786561519924	0.0146913334953369	-0.927194081613897
RAB17	-1.2628438984375	7.342573171875	-3.79208027258748	0.000857152757224576	0.0147659393834057	-0.934360375119924
NR2F1	-1.8252054375	6.22560853125	-3.7901261277624	0.000861411491534928	0.0148275075021441	-0.939124431713049
MLIP	-1.66657219791667	6.85828632638889	-3.77318252869633	0.000899219900547406	0.0153804958344815	-0.980405940783934
BCKDHB	-1.255621421875	6.65231565104167	-3.77244489879448	0.00090090239410259	0.0153971116352782	-0.982202052607621
SLC31A2	-1.3032173515625	6.11769080208333	-3.76778871711599	0.000911594501937871	0.0155552934160462	-0.993537697713566
CTSO	-2.31914194791667	6.54068763888889	-3.75737574621807	0.000935959242828202	0.0158770568732205	-1.01887556732102
MPEG1	-1.33628502604166	6.85478074305556	-3.75726478843053	0.000936222280707231	0.0158770568732205	-1.0191454642658
ANK3	-1.09780661458333	4.38903273090278	-3.75691586886235	0.000937049906898303	0.0158770568732205	-1.01999417303773
PHLDA1	-1.3018675546875	6.06904006770833	-3.75594762019725	0.000939350327676115	0.0159035903014062	-1.02234922633138
CAPN3	-1.29433767708333	6.22384966840278	-3.75562687054624	0.000940113605449225	0.0159040781346856	-1.02312934540693
LURAP1L	-1.24906636067708	6.99220686371528	-3.74237341976291	0.000972190578074716	0.0163445766907064	-1.05534901102783
FNDC4	-1.1888970390625	7.17687752083333	-3.73830053238127	0.000982262190770664	0.0164500429071523	-1.06524442240481
C8B	-2.28688453385417	9.60889127430556	-3.72874398913016	0.00100629784290724	0.0167876529201182	-1.08845174257891
PIK3R1	-1.7772250859375	7.21459003125	-3.71431076717447	0.00104369681140528	0.0172784485888149	-1.12347191969225
BHMT	-2.90085441406249	9.85444353125	-3.71352438294975	0.00104577318185271	0.017294456014985	-1.12537893088897
TCTEX1D1	-1.01070910026042	3.24922474565972	-3.71322072346649	0.00104657604897158	0.017294456014985	-1.12611528759592
SMOC1	-1.29739000260416	6.20070273784722	-3.71190229052271	0.00105006896598936	0.0173132523720642	-1.12931222435034
CYP4X1	-1.78992635677083	5.51926894965278	-3.71170359416257	0.00105059636172958	0.0173132523720642	-1.12979399699365
LY6E	-2.1617751484375	7.319446828125	-3.71118018478612	0.00105198688070969	0.0173175824304538	-1.13106305770035
LOC100505985	-2.02123429817708	5.83546330642361	-3.70995610380762	0.00105524589518671	0.0173175824304538	-1.13403078245964
G6PC	-2.14688428385417	7.58205726909722	-3.70489937440301	0.00106881429303406	0.017480441617341	-1.14628778652053
NAMPT	-1.9147560703125	8.07505483854167	-3.70352582500113	0.00107252930576089	0.017510527456039	-1.14961635404557
MAGI2-AS3	-1.3611262578125	4.29289002083333	-3.69275827387523	0.00110209412468565	0.0179030321118843	-1.17569812066779
LINC00261	-1.65234687630208	9.22441743142361	-3.69236528046733	0.00110318815915204	0.0179030321118843	-1.17664966048662
GNPNAT1	-1.05647362760416	8.52360790451389	-3.68863460208993	0.0011136269753007	0.0179859040286275	-1.1856812297623
ANGPTL3	-1.281905046875	7.050684828125	-3.68855873006866	0.00111384027442456	0.0179859040286275	-1.18586488180343
MT1E	-2.19872115625	10.5961877916667	-3.68697238345152	0.00111830915635625	0.0180446098895218	-1.18970447634846
NAP1L3	-1.15025263411458	3.20582268142361	-3.67792307481815	0.00114413995506743	0.0183833196628661	-1.21159873767748
CAT	-1.90928464322916	7.95670183680556	-3.67145589956488	0.00116295751978549	0.018604451565004	-1.22723656054674
ZFPM2	-1.86670208072916	4.56592796440972	-3.669963775037	0.00116734202810243	0.0186413158381489	-1.23084347582064
ARID4A	-1.24154611197917	5.56808392013889	-3.66801910432274	0.00117308062831015	0.018691602594134	-1.23554371815902
LOC101927331	-1.95205237239583	5.23198565277778	-3.66608352783209	0.00117881983341263	0.018749300642891	-1.24022128892734
GLS2	-1.553521296875	4.98245771354167	-3.66496996075475	0.00118213414223388	0.0187654585224809	-1.24291205474561
CSF2RB	-1.31274629296875	4.77268498177083	-3.66291972075319	0.00118826016137498	0.0187951683962117	-1.24786554951085
GAREM	-1.11353729947917	5.67836278472222	-3.66183555396443	0.00119151215872036	0.0188191132639902	-1.25048464293946
PCOLCE	-1.50538274739583	7.83063125694444	-3.66081173038651	0.00119459115696884	0.0188539919190985	-1.25295776135941
CPEB4	-1.31985151822916	5.78249061805556	-3.65928019730448	0.00119921157018462	0.018858044584162	-1.25665692505111
C1QA	-1.59470401041666	7.32808821180556	-3.65261462817324	0.00121952530798377	0.0190819000183101	-1.27275141427227
MT1F	-2.9255584765625	9.68873508333333	-3.65119923031218	0.00122388199759259	0.0191211693909595	-1.27616792438202
CYP8B1	-2.90674738932291	9.48614176649306	-3.64604947466511	0.00123986226533062	0.0193012059622353	-1.28859531391692
RGN	-1.85022147395833	8.97476368402778	-3.64200383833969	0.00125255944485765	0.0194012319162716	-1.29835473738901
SLC3A1	-1.90426303385417	4.54860166493056	-3.64021313352795	0.00125822010884741	0.019474980869894	-1.30267352555324
EHHADH	-1.7342594296875	9.31915991666667	-3.63578233508175	0.00127233432704991	0.019623310197962	-1.31335702398672
MPDZ	-1.38889257552083	7.72742432986111	-3.63197421138391	0.00128458876601754	0.0197560263773749	-1.32253614458986
ACMSD	-1.45030600260417	8.66978722222222	-3.62730775111214	0.00129976287977823	0.0199267986166852	-1.33378041690751
C1R	-1.95009265885416	10.3928640659722	-3.62714538185296	0.00130029400782193	0.0199267986166852	-1.33417158549861
CLMN	-1.22514680729167	6.37451009201389	-3.62333010169005	0.00131283551831217	0.0200339255204593	-1.34336162750127
PF4	-1.01578538802083	5.26806523871528	-3.62297948113524	0.00131399399143182	0.0200374830214539	-1.34420604249035
CNGA1	-1.39496167708333	6.63138901215278	-3.61644907563201	0.00133575456509306	0.0203495596905531	-1.35992915301684
GET4	-1.05151046614583	7.49056477256944	-3.61332219295294	0.00134629836565866	0.0204096444049257	-1.36745474174879
CYR61	-2.02099034375	6.699646875	-3.61314982327869	0.00134688195504936	0.0204096444049257	-1.36786953497336
MT1H	-2.48447409635416	10.4226844565972	-3.60868124733845	0.00136209779202463	0.0205682465749661	-1.37862076034025
C5orf27	-2.72243330989583	6.61779239756944	-3.59204761096799	0.00142022807374532	0.0212240294747282	-1.41860605149188
ASS1	-1.8966408359375	10.743966421875	-3.59141797355244	0.00142247548106383	0.0212429545289353	-1.42011854510844
SLC46A3	-2.00516885677083	8.17923515798611	-3.58781672712575	0.00143539660720362	0.0213916573519527	-1.42876781166125
SLC35D1	-1.20020241145833	7.24113848611111	-3.58352636597497	0.00145094003622707	0.021578746939877	-1.43906875461555
PALM3	-1.49116076822917	6.39093055034722	-3.58291182088774	0.00145317987928347	0.0215892134046868	-1.440543943115
GABARAPL1	-1.36975241666666	6.98420950347222	-3.58278629246331	0.00145363781029063	0.0215892134046868	-1.4408452592135
SULT1E1	-2.10144617708333	5.15291335590278	-3.57322482995134	0.00148893581245833	0.0219289206012436	-1.46378703755509
UGP2	-1.79993869791667	9.09591724826389	-3.57302673225191	0.00148967591227622	0.0219289206012436	-1.46426215683599
PNRC1	-1.26254403385417	8.35954739930555	-3.56818839911108	0.00150786407788033	0.0221364669440141	-1.47586396929662
TSPAN7	-1.44372592447916	6.35413749305556	-3.56683570009701	0.00151298779788817	0.0221816098682941	-1.47910674162345
AZGP1	-1.8222282890625	10.6022934947917	-3.55294201528152	0.00156660795629039	0.0227622297524833	-1.51239169309225
ALDOB	-1.79104091666666	7.36859009201389	-3.5513733796965	0.00157277714985344	0.0228110625605669	-1.51614714179116
CREBL2	-1.05241113020833	7.13845819444444	-3.54992126941027	0.00157850920335678	0.0228635707621992	-1.51962316143705
HPD	-3.83940305078125	9.2817516640625	-3.54928346731673	0.00158103330147248	0.0228848229345488	-1.52114977447475
PRKAR2B	-1.69227412760417	4.62798995659722	-3.54194777843761	0.00161034898713873	0.0232315103047981	-1.53870200628502
C16orf54	-1.16933881640625	3.64015177864583	-3.53916021061828	0.00162162751018641	0.0233202434356637	-1.54536890167753
SLC37A4	-1.27731840364583	7.64435841319444	-3.53804110730475	0.00162617706498346	0.0233664486829143	-1.5480449471844
PIK3C2G	-1.38893933072916	6.29459558680556	-3.53662612776984	0.00163194729549239	0.0234098623757984	-1.55142812481723
TPRG1	-1.43834238020833	4.85106634027778	-3.5365051210905	0.00163244168225065	0.0234098623757984	-1.55171742882851
MAOA	-1.01133266145833	8.32727194965278	-3.53217255947669	0.00165023947038145	0.0236181662205154	-1.56207371527237
ABCA6	-1.98208640364583	7.50923612673611	-3.52722980245551	0.00167077512363064	0.0238647523265816	-1.57388369724481
RGS18	-1.00539834505208	4.01508884288194	-3.52517298174589	0.00167939384978283	0.0239275923470847	-1.57879662642513
SALL1	-1.61371019010416	7.37145262847222	-3.52473846302386	0.00168122016076832	0.0239275923470847	-1.57983440345986
SLC16A4	-1.65225234114583	4.81681072309028	-3.52459952336996	0.00168180454199053	0.0239275923470847	-1.58016622960305
PON1	-1.79192070572916	8.19133170138889	-3.52322109811478	0.00168761295272715	0.0239787210487885	-1.58345806428417
DHODH	-1.207070515625	5.98703016666667	-3.51540485463214	0.00172092092463433	0.0242136593255567	-1.60211640193493
SAMD5	-1.19437537760417	4.32504478472222	-3.51035285372451	0.00174278956947901	0.0244261264320379	-1.61416912376276
ASPDH	-1.05436346614583	5.83845768402778	-3.50555564443293	0.00176380594861783	0.0246467778204114	-1.62560884285504
SERPINE1	-2.03177656510416	6.99917139930556	-3.50426148552187	0.00176951779135889	0.0246888777410345	-1.62869411297096
ACADVL	-1.15951096354166	10.0994222118056	-3.50255251669045	0.00177708805242071	0.0247461629155635	-1.63276772674588
MT1X	-2.72021519010416	10.7505996597222	-3.5022037358837	0.00177863692945216	0.0247461629155635	-1.63359902564941
CDH5	-1.00148755598959	5.89700240277778	-3.49785771396984	0.001798047573866	0.0249103788640399	-1.64395527751296
NFKBIZ	-1.06497256640625	8.3405734453125	-3.49753820016675	0.00179948273760726	0.0249143217392248	-1.64471649154921
SERPING1	-1.35224694791667	11.0468279201389	-3.49405077997149	0.00181521998927503	0.0250840929468803	-1.653023504772
CPN2	-2.11504247395833	7.75727923090278	-3.49319412725042	0.00181910617134287	0.0251057520932177	-1.65506363518887
SEC31B	-1.16317452083333	5.48028377256944	-3.49246437469611	0.00182242306770221	0.025119509298551	-1.65680142299985
ACSM2B	-1.45813100130208	6.70411308246528	-3.48839186378292	0.00184104206935656	0.0252956376712226	-1.66649728188843
KLHL15	-1.12835824739583	7.37851408506944	-3.48711634960698	0.00184691157640403	0.0253441212138484	-1.66953327615541
WASF3	-1.50548907421875	5.0509741796875	-3.47512280025564	0.00190300106618368	0.0258516844963245	-1.69806268888861
KLF6	-1.37871409895833	7.77951547048611	-3.47302956411203	0.00191295895124503	0.0259381422230807	-1.70303862112892
TGFBR3	-1.27383281510417	7.04115170138889	-3.46953919480137	0.00192967618619712	0.0260831511460128	-1.71133354481686
FAS	-1.33246598958333	5.11421293923611	-3.46832229955142	0.00193553791816616	0.0261460624329196	-1.71422486929262
PANK1	-1.6867026328125	8.27929422916667	-3.46019814933946	0.00197511815836768	0.0265812359237376	-1.73351910004016
TENM2	-1.54178838020833	4.28367581944444	-3.45724353728813	0.00198970726630391	0.0267111724392714	-1.74053234039219
NR1I3	-1.6615587109375	5.72345194791667	-3.45343235559589	0.00200868085674175	0.0268659513723817	-1.74957582761675
FXYD1	-1.93611283854167	8.18611089930556	-3.45154696241213	0.00201813207933881	0.0269285156328953	-1.75404840940343
DPYS	-1.8090089296875	10.0754833385417	-3.44842553104528	0.00203387459581616	0.0271024741524942	-1.76145135266633
SLC28A1	-1.2044955234375	6.14804775520833	-3.44426398671401	0.00205504871929696	0.0272769221616032	-1.77131757412404
INPP1	-1.06503787239583	7.90202376215278	-3.44154838967933	0.00206898125936303	0.0274016637249218	-1.77775356527452
ACSL1	-2.01301301822916	9.91189646180556	-3.43965400359587	0.00207875488455666	0.0274974699268112	-1.78224226220923
PGRMC2	-1.04131855989583	7.46904854340278	-3.43589165023841	0.00209829916723933	0.0276412519411172	-1.79115457387403
LOC100130232	-1.2805444765625	9.14561772395833	-3.42647915000267	0.00214798024985367	0.0281094394023884	-1.81343648576853
ZNF385B	-2.33694393489583	5.82862917361111	-3.41904922682314	0.00218800276724868	0.0285072273898935	-1.83101033506731
SH2B3	-1.09601427213542	6.97118798003472	-3.41284461322807	0.00222197950337149	0.028785536954912	-1.84567592452435
AGXT	-1.7830023046875	8.853053140625	-3.41272180697855	0.00222265714365073	0.028785536954912	-1.84596610379086
XAF1	-1.1667802734375	5.96859630208333	-3.41010482245813	0.00223714539445164	0.0289422231448777	-1.85214892583683
CNTN3	-2.63414674739583	5.39700874652778	-3.41005380991009	0.00223742872192321	0.0289422231448777	-1.85226943048885
GUCY1A3	-1.12398603385416	5.09185684201389	-3.40524786663957	0.00226427822866623	0.0292371382012752	-1.86361948965124
VNN1	-1.97747717317708	7.98658175954861	-3.40320423157418	0.00227579008219788	0.0293333085951862	-1.86844419858582
FAAH	-1.28279232552083	6.23910525434028	-3.39906610960334	0.00229927461250104	0.0295480667413042	-1.8782105785541
IQGAP2	-1.1920748515625	7.17837377604167	-3.39642951991885	0.00231436028291201	0.0296890743875455	-1.88443102824395
NUDT6	-1.230941828125	6.03473156770833	-3.39081219688593	0.00234682193417283	0.0300192028076916	-1.89767821793018
FGL2	-1.38808620703125	6.84928914322917	-3.386848979475	0.00236999031072902	0.0302236573548447	-1.907019935565
ACOT12	-2.25381918098958	7.30743358767361	-3.37864221104045	0.00241867394611746	0.0306459716964468	-1.9263518812572
AOX1	-2.72432117447916	8.74945053993055	-3.37364780988413	0.00244877501639149	0.0309368577625096	-1.93810860230853
MBL2	-2.37884830078125	8.23607653385417	-3.36253882604849	0.00251703764767652	0.0315598918487477	-1.96423667518892
HPX	-2.29553673697916	11.2222924878472	-3.35641026102029	0.00255548289948736	0.0319125874887539	-1.978637685707
GIMAP2	-1.28219490625	5.8465645625	-3.34211944633104	0.00264735599561242	0.0328484066259629	-2.01218158622469
MTUS1	-1.209826578125	6.52286758333333	-3.34129678120695	0.00265274111098741	0.0328806273711055	-2.01411099173964
SLC1A2	-1.05434671744792	4.41862543315972	-3.33968920014311	0.00266329489922015	0.0329548501415503	-2.01788076927935
C1RL	-1.3608339296875	7.5189515	-3.33409085784178	0.00270036662521285	0.0332932462697011	-2.03100370708528
SLC6A12	-1.8918278984375	6.30072785416667	-3.33403320607163	0.00270075097915821	0.0332932462697011	-2.03113880527556
ECHDC2	-1.23270985416667	9.50574468055555	-3.33016400564878	0.00272666775324182	0.0335663806303004	-2.04020373143296
MTHFD1	-1.73481022916666	9.53908838888889	-3.32642013672903	0.00275197431019375	0.0338394387921269	-2.0489713422907
LIPC	-1.9473909140625	8.503994296875	-3.3231866909082	0.00277401366452014	0.0340524330450788	-2.0565406894037
SLC39A5	-1.220876546875	7.33812015104167	-3.31475300161197	0.00283230564318616	0.0346464450450027	-2.07627074871146
INHBA	-1.17861523958333	4.98920728819444	-3.31292019809865	0.00284512961369246	0.0347285437738988	-2.08055601048958
DUSP6	-1.37605465885416	8.35564192013889	-3.31118057286869	0.00285735361645682	0.0348188718124682	-2.08462259717399
STAT4	-1.38531808333333	5.57888022048611	-3.30703455659099	0.00288669219944763	0.0350580105927308	-2.09431120662396
MAFB	-1.1111498359375	8.25351034375	-3.30507098607926	0.00290068862817172	0.0352062151699468	-2.09889819015866
GPT2	-1.19062295572917	7.47443297222222	-3.29864335786319	0.0029469660087336	0.0355309587712234	-2.11390626108003
ATP11C	-1.01858632552083	5.53366327256944	-3.29811386606968	0.0029508099160761	0.0355418478671448	-2.11514209915815
ALDH2	-1.52510577604166	10.4900182222222	-3.29616571638556	0.00296499454363941	0.0356292962530343	-2.11968845373637
GJB2	-1.84283254947916	6.84258024305556	-3.28717500858629	0.00303131584536093	0.0361587901719089	-2.14065674015564
SLC13A5	-2.72275546875	8.17770475520833	-3.28692007561843	0.00303321716432437	0.0361587901719089	-2.1412509835005
LECT2	-3.320470484375	8.99763747916667	-3.28186169628916	0.00307118250672828	0.0364801897974186	-2.15303834225731
METTL7B	-1.06430386979167	8.90291186284722	-3.28112038156413	0.00307678486429067	0.0365266992606086	-2.15476522168333
ECHS1	-1.06392036197916	10.8759905190972	-3.27471366716752	0.00312561601799581	0.0369645490189411	-2.1696833534913
GRAMD3	-1.23000723177083	6.41514286111111	-3.26447049172026	0.00320524848912417	0.0377493966947871	-2.19351155338825
GMFG	-1.00014232942708	6.26048485850694	-3.26320441403907	0.00321522634436097	0.0378177682024946	-2.19645477641997
ANKRD55	-1.34323674348958	3.86689672569444	-3.25749964947308	0.00326055866445632	0.0381674590431666	-2.20971105437288
FBXO8	-1.344303171875	6.52937738020833	-3.25746696783952	0.00326082013622694	0.0381674590431666	-2.20978697153967
CCL5	-1.22322825520834	6.43169956163194	-3.25641996623287	0.00326920747670967	0.0382243081537101	-2.21221892769029
PCYOX1	-1.2278893046875	7.35363126041667	-3.25129542135954	0.00331056083210563	0.0385206256090356	-2.22411775640233
TYROBP	-1.04122035677083	7.34701921527778	-3.25083027979377	0.00331433928240007	0.0385231899200704	-2.22519742206402
SH3BGRL	-1.01922622916667	6.99896427951389	-3.24806066262101	0.00333692389761105	0.0386756623474151	-2.23162488935471
CA5A	-1.4843367265625	6.79202174479167	-3.23436383077298	0.00345081611867112	0.0395783751237842	-2.26337975368254
SLC2A2	-2.02771890104166	10.2055205138889	-3.22801196854324	0.00350489829459644	0.0400713134483586	-2.27808809238189
FMO3	-2.36372765364583	9.84904168923611	-3.22045438190374	0.00357031241830702	0.0405621957534209	-2.29557352398654
GSAP	-1.26260158333333	7.51025174131944	-3.21333867986119	0.00363297729483974	0.0411231000221953	-2.31202173488882
CARKD	-1.11052563541666	8.13928525347222	-3.2124337291809	0.00364102243218146	0.0411926330963727	-2.31411252420365
ABAT	-1.92555541145833	8.69088311111111	-3.20966318870874	0.00366575988525097	0.0414292090580503	-2.32051209345356
ITIH4	-1.18156035677083	7.81013606944444	-3.20072461153921	0.00374667991411248	0.0420583757699283	-2.3411439158864
CYP3A7-CYP3AP1	-2.24304964583333	9.82924896006944	-3.19577785130728	0.0037921997850408	0.0423935436991602	-2.35255198129397
PPP1R3C	-1.42138755208333	6.13171003819444	-3.19069020457195	0.00383957187826717	0.0427361588218882	-2.36427753085154
C1QC	-1.06929555729167	8.13072734722222	-3.1893768706931	0.00385189288551639	0.0428194936316131	-2.36730315796457
HAO1	-2.10598672916667	9.04523567534722	-3.18647776094803	0.00387922580827186	0.0429769950019899	-2.37398027121714
MT1HL1	-2.18181230208333	11.0445258819444	-3.18468211841482	0.00389624880332958	0.0431115848683182	-2.37811468790515
TRBC1	-1.11291049739583	6.19965044965278	-3.18376168160626	0.00390500257452429	0.0431761816077626	-2.38023360103348
UROC1	-1.0666667578125	4.74550168229167	-3.17737485694494	0.00396626805456805	0.0436854366498558	-2.39492967413471
KIAA0922	-1.27071570052083	7.56732011631944	-3.17526129075746	0.00398674547560965	0.043866354943522	-2.39979033623798
IL10RA	-1.16302137760416	6.28327247222222	-3.16689399627677	0.00406881624994891	0.0445205391997947	-2.41901997773265
EBPL	-1.1909349375	8.5974203125	-3.16060512204526	0.00413156884620118	0.0450705248340757	-2.43345928765597
SLC27A5	-1.47741329947917	7.32407240451389	-3.1572821390066	0.00416510177812833	0.0453221677907492	-2.44108410574365
AQP9	-2.233498328125	9.21378522916667	-3.15639847288083	0.0041740630280435	0.0453499631091649	-2.44311118184831
SMAD7	-1.35050321354166	5.83570189930556	-3.15211059747999	0.00421781037057193	0.0456662328821823	-2.45294397003277
SCARNA17	-1.61307780989583	7.16088157986111	-3.14971682999653	0.00424242445427043	0.0458181841061206	-2.45843085277686
SMIM19	-1.23387049739583	8.78030807465278	-3.14726785598681	0.00426774916014674	0.0459459179727968	-2.46404248491666
CYTIP	-1.26495457161458	5.09652782986111	-3.14117214812682	0.0043314174462204	0.046457820001469	-2.47800242620054
IFI44L	-2.16277441145833	5.95854654861111	-3.13711047931809	0.0043743466209039	0.0468457476404812	-2.48729788518213
ADRB2	-1.67807455208333	6.06030654861111	-3.13155723715616	0.00443370315368271	0.0472806684107457	-2.49999877355297
CCL2	-1.81219834244792	6.21231308940972	-3.11589857536995	0.00460527045194786	0.0485504023205837	-2.53576079408874
SERINC1	-1.2058368515625	9.34661092708333	-3.10807108699619	0.00469340705982239	0.0492851246744873	-2.55360909059155
