# Supplementary material for: Determining novel candidate anti-hepatocellular carcinoma drugs using interaction networks and molecular docking between drug targets and natural compounds of SiNiSan
Source: PeerJ. 2021 Feb 16;9:e10745. doi: 10.7717/peerj.10745 (PMC7894118; doi:10.7717/peerj.10745)
Supplement: Supplemental Information 9 [file peerj-09-10745-s009.xls]

id	logFC	AveExpr	t	P.Value	adj.P.Val	B
CCNB1	3.87289559375	5.84335491145833	17.8452216024987	1.27779702351508e-15	5.53388334943913e-12	24.9276182232302
TTK	4.15861697916667	5.56585546006944	13.2801797091727	9.63296475027543e-13	1.89629289729513e-09	18.9773620964102
NCAPG	3.60447271875	5.51792176041667	12.884910839881	1.85529987874349e-12	2.51091647339447e-09	18.368332050717
CCNA2	2.38318294791667	4.98117727777778	12.7658436005777	2.26700032671313e-12	2.88762500439094e-09	18.1815024341719
ZWINT	3.97701292447917	7.43270214496528	12.3608656847501	4.52989866500663e-12	4.71532552743364e-09	17.5340641342558
KIF4A	3.42679002604167	5.86220138715278	12.2034017218375	5.95582863150595e-12	5.86215969030135e-09	17.2772314663992
NDC80	3.46862775520834	5.53404001909722	11.9029978782156	1.01113671292723e-11	8.42121322374083e-09	16.7791566229641
FEN1	2.094744875	6.71777423958333	11.2872990084876	3.08430421437035e-11	2.22625078193252e-08	15.7241523028144
NEK2	2.48674836458333	4.45400325347222	10.9887582464752	5.37810670898608e-11	3.52901583867832e-08	15.195551082023
DTL	3.72074780989583	6.10505203993056	10.9229047064137	6.08825172312454e-11	3.87750008272173e-08	15.0774145800433
BUB1B	3.79860408854167	5.96640700694444	10.8211074210052	7.38219900642676e-11	4.4403927023657e-08	14.8936938412873
MKI67	1.806674453125	5.546159546875	10.7469845946732	8.50075292266757e-11	4.97500821047145e-08	14.7590711528394
DLGAP5	3.39696098958333	5.15200390972222	10.7132170596813	9.06699673181466e-11	5.16675650607144e-08	14.6975041407188
DEPDC1	2.040787453125	4.31423478645833	10.4395602591128	1.53673169878008e-10	8.31909705134594e-08	14.1930132786397
TOP2A	2.75183112760417	4.61007461631944	10.2482380817208	2.2341696863042e-10	1.15187405683884e-07	13.8343837068305
DEPDC1B	3.0110910234375	4.68459628125	10.075241468985	3.14585502959353e-10	1.54818965479133e-07	13.5058536153008
KIF2C	1.73529933854167	5.32163153298611	9.88344009448389	4.61737766260774e-10	2.12733395544911e-07	13.1368426189277
CDKN2C	1.579419484375	6.62156871875	9.74439764697268	6.11587472539674e-10	2.7590239854946e-07	12.8661718893579
CLGN	3.50355769140625	6.212373625	9.69234337713297	6.79873972036801e-10	3.00448795724181e-07	12.7641505431757
KIF20A	2.97714080729167	5.64346044965278	9.5917052321889	8.35076524335405e-10	3.61654941159177e-07	12.5658410758407
H2AFZ	1.8580267734375	9.69764665625	9.49661908507765	1.01534213758586e-09	4.22811897063158e-07	12.3771732687237
CDC6	2.47339565364583	4.38177995138889	9.35170837038272	1.37071159828865e-09	5.4965535091375e-07	12.0872065081805
NUF2	3.94267159114583	5.39048130034722	9.30775254911597	1.50214684242981e-09	5.85487316682455e-07	11.9986666790704
MTFR2	1.11529715625	3.44843014583333	9.25812092209175	1.66626440973706e-09	6.33005079446426e-07	11.8983663973361
ECT2	1.59981253385417	4.32473024131944	9.14236388177799	2.12476664808328e-09	7.79825372840598e-07	11.6630798033612
ASPM	2.24838599739583	4.38742196180556	9.04896922730752	2.58843294926531e-09	9.18851263662149e-07	11.4718619449256
HMMR	2.934519703125	5.91101940625	8.80798995536547	4.33032242933126e-09	1.48839368071015e-06	10.9727432983201
STIL	2.04168416666667	5.94245048611111	8.79539785557494	4.44927541087689e-09	1.50538452729888e-06	10.9464347065764
CENPK	3.19400089973958	4.95408217795139	8.75425599928334	4.86189261608708e-09	1.61968342628845e-06	10.8603194022936
CDC20	3.35672192708333	6.06145386284722	8.67456741938121	5.77675807485547e-09	1.86701372168538e-06	10.6928327160646
CENPF	1.98374618489583	4.61737874305556	8.50314221122757	8.39460525763757e-09	2.56023636970259e-06	10.3294592105047
CENPU	1.9698737734375	5.07659688541667	8.4710685444539	9.00653287138181e-09	2.63550625401219e-06	10.2610052146734
GINS1	3.70403125260417	5.84120054861111	8.44714686268776	9.49264055423392e-09	2.70465313896554e-06	10.2098540065408
UBAP2L	1.10090873958334	6.83195111805556	8.4301272501671	9.85484100541207e-09	2.76477477377545e-06	10.1734115230147
E2F8	2.77917362890625	5.03743071614583	8.42535121061738	9.9590113768581e-09	2.76477477377545e-06	10.1631776003576
PRC1	3.5696001953125	6.17539773958333	8.3915008951237	1.0730498995872e-08	2.90447781570766e-06	10.0905509256293
CENPE	2.17729572265625	4.7134801171875	8.37359845107525	1.11630797937546e-08	2.98426333153041e-06	10.0520745841636
CDK1	2.41514299479167	5.07112910590278	8.31660757902604	1.26633242919503e-08	3.2970474716669e-06	9.92928359392624
UBE2T	2.69472972135417	5.67662655902778	8.21526305753571	1.58633627163963e-08	3.99424716582379e-06	9.70978412130661
PBK	3.9653775	5.68931253125	8.18545932520972	1.69544417990096e-08	4.17194866722448e-06	9.64495432538154
UBE2S	2.02116678125	6.520802640625	8.11120110668941	2.00209143230271e-08	4.81703198612031e-06	9.48287601006392
DBF4	1.62623209114583	6.65964083159722	8.0871522313414	2.1131709146233e-08	4.97376119404924e-06	9.43021809123809
UXS1	1.32546232552083	6.75130549305556	8.0734156350828	2.17943810804773e-08	5.0745755689963e-06	9.40010329168093
BLM	1.73960832291667	5.53092436631944	8.06422707706082	2.22495206424572e-08	5.12543744672094e-06	9.37994422355452
SPC25	2.656023453125	4.54089992708333	8.0360324970181	2.37079387714123e-08	5.40391269638065e-06	9.31801246938431
EME1	1.475569984375	5.78366715104167	7.98325976506997	2.67070929386349e-08	6.02411865097084e-06	9.20178995035979
MAD2L1	1.73061812239584	4.58739903993056	7.911351698587	3.14322972597358e-08	6.87510065517494e-06	9.04279120511147
FOXM1	2.7743493828125	6.13661368229167	7.90418123391049	3.19482731841259e-08	6.91807907529062e-06	9.02689628332191
RFC4	2.33620900520834	7.10300702430556	7.89279819697587	3.27852898989803e-08	6.96012419090706e-06	9.00164837552538
BARD1	1.49272489583333	5.27982257118056	7.84489974022493	3.6561339268851e-08	7.53999276693046e-06	8.89520826227267
OIP5	2.55039175651042	5.03265911631944	7.81968428477656	3.87256008395741e-08	7.91098264698242e-06	8.83904476478081
RACGAP1	3.55189212239583	6.68476826909722	7.80812328985573	3.97613951280148e-08	8.04666588880404e-06	8.81326460104001
FANCI	1.6772718671875	4.99747791666667	7.76853644609636	4.35283846023934e-08	8.64737284569015e-06	8.72484692298631
POLR2K	1.12331501822917	8.03066394444444	7.76182289516456	4.42026416062029e-08	8.70149092127926e-06	8.70983036239707
CDC7	2.57947778645833	5.80309257638889	7.64889364432964	5.72963636660807e-08	1.08832934984676e-05	8.45629250651152
MCM5	1.61164650520833	6.44775096180556	7.48540779419531	8.36639585983093e-08	1.50971613290649e-05	8.08611750482949
RRM2	4.14319465364583	7.31538823784722	7.44170681430669	9.26282389917414e-08	1.64407531731735e-05	7.98654483104868
UBE2C	2.001003796875	6.959182359375	7.39093813323469	1.04287637789641e-07	1.79225754658482e-05	7.87054147422392
SGOL2	1.99955577604167	4.42487349652778	7.33237463208433	1.19621043379666e-07	2.03958588452228e-05	7.7362932731424
CDCA5	1.91555654427083	6.57836782118056	7.18408960989446	1.69632397260028e-07	2.64260426638032e-05	7.39431223737501
TRIP13	2.430563359375	5.18214934895833	7.13348435242928	1.91231094477581e-07	2.95779865701252e-05	7.27693579521037
NCAPG2	1.52618848307292	5.61712850434028	7.11372480168905	2.00410410524237e-07	3.07779221949775e-05	7.23101304856051
APOBEC3B	2.404611421875	4.833543375	7.03084131191809	2.44096919989332e-07	3.57140182800607e-05	7.03783018314201
SHCBP1	2.038436359375	3.94585126041667	6.96898761796535	2.82955186349653e-07	3.95297522917122e-05	6.89308401154594
PSPH	1.7266071953125	5.68710539583333	6.95380095759742	2.93427617173648e-07	4.04705835813897e-05	6.85747013844715
RAD51AP1	3.35423131770833	5.94297774826389	6.92076351577495	3.175990442651e-07	4.27532310717855e-05	6.77989337420615
GAS2L3	1.61975267447917	5.70477764236111	6.91072252871317	3.25341333808735e-07	4.29569587944778e-05	6.75628821758608
CENPM	2.083870375	6.53021397395833	6.87507130914633	3.54422941286768e-07	4.59561339558303e-05	6.6723736345998
CDKN3	3.3908337578125	5.69471397395833	6.86952097522677	3.59183724857663e-07	4.60222744264369e-05	6.65929506542587
CDCA2	1.07140524739583	5.03435813107639	6.85763300540177	3.69601546527838e-07	4.70785405206694e-05	6.63126976432502
MND1	1.72201253125	4.45512128645833	6.84581651683346	3.80262644947278e-07	4.75965740675627e-05	6.6033954489954
GPSM2	1.30142839322917	4.75332822048611	6.83872185913328	3.8681394530431e-07	4.8138328572526e-05	6.58665124246303
SMYD3	1.75299115494792	6.52526825954861	6.7853439181377	4.39947908452106e-07	5.32214078749827e-05	6.46047262681689
EXO1	1.58211790104167	4.88085479340278	6.76220623748994	4.65241252900709e-07	5.56593043663643e-05	6.40566877922045
SPAG5	1.59147219010417	7.05709638194444	6.74327471113282	4.8703781740154e-07	5.78153277236141e-05	6.36077877877536
ATAD2	1.94282634375	6.54819430208333	6.74194888247249	4.88602797331735e-07	5.78153277236141e-05	6.35763336278981
CDKN2A	1.74808081510417	5.53134308506944	6.73818539309229	4.93073155793584e-07	5.80272071497515e-05	6.34870363513012
HELLS	1.78530490104167	4.25707531944444	6.72948545847278	5.0356758274913e-07	5.89419050640522e-05	6.32805446959287
CDCA3	1.5698173125	6.0165985	6.7219769146524	5.12808002057482e-07	5.97007767556598e-05	6.31022564747002
ANLN	2.94128030989583	4.59039033680556	6.71718869564981	5.18790810817144e-07	5.9754767114013e-05	6.29885258208418
FANCG	1.5047689921875	6.73307369791667	6.68659749669865	5.58732485511987e-07	6.40147790543734e-05	6.22612628886938
KIF14	2.65184906510417	5.07432428298611	6.68215829566013	5.6478386189177e-07	6.43675249758126e-05	6.21556332649172
CDT1	1.33508183072917	5.25410638194444	6.59535199092292	6.97537526521824e-07	7.62852404005232e-05	6.00853694055285
WDR76	1.247420671875	3.84858359375	6.57647203711734	7.30397553291415e-07	7.90801430948615e-05	5.96339167014464
LAGE3	1.51459061197917	7.89191342361111	6.5708687338243	7.4045049323445e-07	7.96101783486673e-05	5.94998515915727
MCM2	2.18583026041667	6.42499883246528	6.56685393069704	7.4774013674683e-07	7.97614035522948e-05	5.94037705203144
FAM83D	2.38700307682292	6.21951435329861	6.54814693697874	7.82683154346531e-07	8.20033448378711e-05	5.89558327578747
CENPW	2.44967066927083	6.68993872743056	6.54750799038078	7.83905623969674e-07	8.20033448378711e-05	5.89405260392597
SPINK1	5.69118614583333	8.15105282638889	6.53321234083932	8.1177171283037e-07	8.37052603315658e-05	5.85979332419094
MCM10	1.69707011328125	4.61558460677083	6.49443252175092	8.92559383160075e-07	9.11673626554164e-05	5.76673955811334
UHRF1	2.437009453125	5.88376676041667	6.48394906199743	9.15774356216657e-07	9.30994268052371e-05	5.74155449955839
TCEB1	1.11344363541667	7.73776741319444	6.4542652629125	9.84901361551111e-07	9.91956003861757e-05	5.67017558215182
CCDC34	1.21003835677084	4.64948893055556	6.40524535130552	1.11090842272944e-06	0.000109343686299015	5.55208323670687
KIF11	2.910199484375	4.47674439583333	6.36062954428135	1.23984434238635e-06	0.000118794643318735	5.44436892180479
HN1	1.88107189583333	7.00147682118056	6.34645070556703	1.28393360687365e-06	0.000121407416258699	5.41009179727423
PTTG1	2.7448058828125	7.734016046875	6.3299069496602	1.3373995588504e-06	0.000124827801928218	5.37006992766455
TPX2	2.31288968489584	6.13146863888889	6.30413844166889	1.42523141487335e-06	0.000130560139823931	5.30767319417975
SASS6	1.2327300546875	4.899367640625	6.26613007970718	1.56562485290406e-06	0.000139514570225451	5.2155091123866
WDHD1	1.21754710416667	3.28441704861111	6.25445432109951	1.61151826159742e-06	0.000143015641133732	5.18716665039421
TBC1D31	1.23387079166667	4.23224743923611	6.21968125978917	1.75647448812757e-06	0.000151532663609221	5.10267199116195
AURKA	2.03604827604167	5.42574109548611	6.21239749186764	1.78848077243274e-06	0.000153681597802613	5.08495736565121
EZH2	2.93206191536458	6.13834253211806	6.20637715557374	1.81538271028543e-06	0.000155376668808382	5.0703113685441
GPC3	2.872079296875	5.977624515625	6.15749645050335	2.04962128332712e-06	0.000170776395222007	4.95125969821154
ZNF813	1.6891981328125	5.47456078645833	6.12195252033863	2.23906123097828e-06	0.000180240267269902	4.86453942595936
NUP155	1.71465429427083	6.12443672222222	6.11871759464726	2.2571629780654e-06	0.000181017662255702	4.85664060725992
CHEK1	1.15057162890625	4.55471795052083	6.11724762023498	2.26543763144431e-06	0.000181017662255702	4.85305098375716
TUFT1	2.02736986458333	6.70130949565972	6.09237705441411	2.41020580529222e-06	0.000190476629590503	4.79228580695771
CD109	1.65014978255208	4.68515886024306	6.04488482042179	2.71331636738242e-06	0.000211345872731291	4.67608338814593
LOC81691	1.30736748697917	5.20989899652778	6.04051355749314	2.74309296355329e-06	0.000212139053688511	4.66537707384001
NUDT1	1.07211350911459	5.44325073524306	6.03393386222507	2.78854032992065e-06	0.000214124298950715	4.64925834303343
PPP4R1	1.0918587578125	8.52789032291667	6.01758818753718	2.90478238641888e-06	0.000220702308054436	4.60919755256145
MELK	2.95798365885417	6.72919999392361	6.0017524978795	3.02209211245939e-06	0.00022801527039441	4.57036279732169
RRAGD	1.91322945052084	7.32954695138889	5.99932559252239	3.04049099147473e-06	0.000228606916421506	4.5644090983556
C8orf59	1.07266201953125	7.05162204947917	5.99582822014531	3.0672055832476e-06	0.000229817542213299	4.55582836315233
KNTC1	1.94540199869791	5.74261149652778	5.98043091611152	3.18768166774335e-06	0.000237202951317232	4.51803795075599
C1orf112	1.63058993489584	4.88293082118056	5.91194710973493	3.78455125355836e-06	0.000274082517874758	4.34969390443313
ZFP69	1.06400076041667	4.60499528819444	5.90625076477451	3.83904376864251e-06	0.000276978633323564	4.33567255590917
CBX1	1.22726002604167	7.69196758506944	5.83856162738218	4.5509214595013e-06	0.000315728719917246	4.16884337518251
TIPIN	1.46845537239583	5.12845219618056	5.82560778696346	4.70173115276107e-06	0.000321055079056839	4.13687254670466
RFX5	1.09216195572917	6.76719667361111	5.79749515155233	5.0466942626732e-06	0.000339382352682998	4.06744119324604
NEDD4L	1.1980572109375	6.088877640625	5.76836764478266	5.4312281673555e-06	0.000360760167901583	3.99543558207369
NME1	1.526666453125	8.560293421875	5.76386179970254	5.49331184550924e-06	0.000363256102170194	3.98429069428652
C5orf34	1.71611212109375	5.25173145052083	5.75218134667303	5.65762112199169e-06	0.000371242811441237	3.95539244467225
MCM6	1.37483025260417	5.44968007986111	5.75012973154098	5.68699143505958e-06	0.000372042636056738	3.9503154976866
CCNE2	1.94683742447917	4.54779677777778	5.73503403918802	5.90790229143707e-06	0.000383023102451432	3.91294943660094
TK1	1.31388522395833	6.25031955555556	5.67868592361556	6.81218057501373e-06	0.000421459880489564	3.77331795351032
CENPQ	1.54942700130208	4.03317057899306	5.64238277613914	7.46785421009735e-06	0.000452966148642712	3.68323333684361
BOLA3	1.26748107291667	8.73906906423611	5.64004669599444	7.51217275195802e-06	0.000454381532879606	3.67743320315948
SF3B4	1.280545734375	8.1230487109375	5.59055379888996	8.5163344260936e-06	0.000502486936410438	3.55445983034753
KIF23	2.04530143489583	4.22442655555556	5.55878958997803	9.23135686217613e-06	0.00053591367692644	3.47544827958696
TCF19	2.04394814322917	5.75865501215278	5.54665776191003	9.52021745526833e-06	0.000541078185764778	3.44525350254101
FDPS	1.47633159895833	9.86116222743055	5.54340586613963	9.59918805220045e-06	0.000542717540684983	3.4371582698835
SORT1	1.33426693489583	4.99442136805556	5.48548990651953	1.11220853759391e-05	0.000608175850329759	3.29287107298154
DHRS13	1.34948870833334	6.94619695138889	5.46760195303468	1.16401745180069e-05	0.000628569423972374	3.24826495796629
VSIG10	1.34619147395833	5.14563070659722	5.46607407807818	1.16855417044362e-05	0.000629449552407615	3.24445410878342
AACS	1.56865466666667	6.29684316319444	5.44967846508362	1.21837720194728e-05	0.000650852921695734	3.20355134304641
LOC401068	2.10454885677083	5.45190584722222	5.44905562495683	1.2203116570078e-05	0.000650852921695734	3.20199721302085
GINS3	1.20330513020833	4.34360446701389	5.42390080151408	1.30108906839044e-05	0.000682442701052623	3.13921169778412
TUBG1	1.91409490625	7.01308974479167	5.41376106186705	1.33515865419446e-05	0.000693321954386734	3.11389328123752
TMEM237	1.395348984375	4.61587288020833	5.39910917341308	1.38598782528231e-05	0.000712878393554946	3.07729834586388
SPDL1	1.75138337239583	5.50576175347222	5.33441534347422	1.6348492395333e-05	0.000819468181316067	2.915583415145
CENPL	1.5430420625	4.41533535416667	5.33087168764063	1.64971689078442e-05	0.000825010844181198	2.90671931271071
SAC3D1	2.03293689322917	7.17716638715278	5.32935884841729	1.65610560957081e-05	0.00082549685920821	2.90293491221485
TMEM38B	1.26899988802083	7.00478033680556	5.31960240970785	1.69791118225716e-05	0.000843269925243042	2.87852634879691
NABP2	1.07134965885417	5.29527961631944	5.30497953682952	1.76257234734669e-05	0.000863500941390162	2.84193462791785
PRSS3	1.45387526822917	6.16096493402778	5.29500393939389	1.80810410101037e-05	0.000876990019435894	2.81696643642966
RNASEH2A	1.5122565234375	6.39651486197917	5.28091388126946	1.87444513634655e-05	0.000900943246941669	2.78169244807328
NEB	1.8181534765625	4.96675430208333	5.27648242517445	1.89581351901473e-05	0.000902240570126263	2.77059663937305
NKAP	1.0620333984375	6.61817788020833	5.2744208556238	1.90583794604477e-05	0.000903041901174037	2.76543443777709
RFWD2	1.012145328125	7.2728843125	5.25861391608837	1.98449759636344e-05	0.00093013660068515	2.72584757624279
MRPL9	1.00631892708333	7.94734635243056	5.24099576828679	2.07603629831006e-05	0.000966763225884003	2.6817124308055
CAP2	2.27908787239584	6.29332523263889	5.22115158190457	2.18425128005736e-05	0.00100272857714978	2.63198589970651
PRIM1	1.7157718671875	6.32244493229167	5.19775557282962	2.31916543885362e-05	0.00104841771216986	2.57333961044463
RRP15	1.18361325260417	5.94119151215278	5.18696337569861	2.38420008731225e-05	0.00107333614741496	2.54628024741114
DSN1	1.1961319296875	5.80761816666667	5.17752633523094	2.44257314930615e-05	0.0010950616765026	2.52261529399521
SMC4	1.24029248697917	6.19857282986111	5.17162720210474	2.47979172992763e-05	0.00110488498188998	2.50782066506667
RP11-196G18.24	2.60135656770833	6.11431267013889	5.16167301022378	2.54389460664951e-05	0.00112880110271288	2.48285354703728
PTTG3P	1.02061131119792	5.09231109288194	5.15398057448129	2.59457373766098e-05	0.00114893455450533	2.46355711749012
SLC44A3	1.801678828125	5.66408522916667	5.14715682297547	2.64038054939045e-05	0.00116342795447095	2.44643817185485
C4orf46	1.236569890625	4.20749070833333	5.09614244965249	3.00966251794325e-05	0.0012728756281942	2.31841212743402
KIAA0101	1.60303384635417	6.33221191840278	5.07168862534183	3.2047000307516e-05	0.00133451104742106	2.25701703070962
KIF18B	1.56904015625	6.57368296354167	5.06711019313555	3.24260634847387e-05	0.00134770437370159	2.24552049818425
TDRKH	1.407144828125	4.32219247916667	5.05766216220379	3.32226199658018e-05	0.00137816592478826	2.22179472417958
BIRC5	1.62792740364583	5.58118833420139	5.05149903266264	3.37528107549861e-05	0.0013948155803215	2.20631683421345
RAB11FIP4	1.00398348958333	4.89053724305556	5.04865849579362	3.40000293530788e-05	0.00140235549640299	2.1991829096927
CUTA	1.0341361875	10.4547887864583	5.03590635020974	3.51325196301029e-05	0.00143648478138256	2.16715409381748
DDIAS	1.1273826640625	4.74773013541667	5.02147672562628	3.64598184763668e-05	0.00147570263418177	2.13090795141463
FLVCR1	2.16488213541667	6.98005033506944	5.01958404400569	3.66376170745697e-05	0.00148013238830734	2.12615336817634
MCM7	1.37348255989584	7.30155638888889	5.01416872527277	3.71511638413821e-05	0.00149529981751169	2.11254922967403
LRRC42	1.041068703125	7.67801005208333	4.99979970632891	3.85491726791814e-05	0.0015344554874908	2.07644935257168
C17orf62	1.09441108333334	6.83017314409722	4.97161741906631	4.14466205600886e-05	0.00162587884349304	2.00563574105932
EFNA4	1.22610932421875	5.91700366927083	4.97045058953613	4.15711940990343e-05	0.00162750087018396	2.00270358693617
HEY1	1.41684405729167	6.69519568923611	4.93685246200432	4.53242480947364e-05	0.00172790716240039	1.91826636788113
TRIM45	1.2116314765625	5.21392211458333	4.93288558602427	4.57892667658151e-05	0.00174256728039887	1.90829612611715
CRNDE	2.84739035677083	4.96502528472222	4.93171504449906	4.59273976011329e-05	0.00174475766255251	1.90535408654443
ORC6	1.527446421875	6.81880326041667	4.93035238525332	4.60887268435144e-05	0.00174782012446491	1.90192916065016
LOC284926	1.75654228515625	4.30581110677083	4.91663741756674	4.77445217554786e-05	0.00179801717233588	1.86745678623063
GSTA4	1.85912123697917	7.02630992881944	4.90906330660968	4.86844127118276e-05	0.00182532260111767	1.84841865895269
RBBP7	1.09170415625	9.61410263541667	4.9053166465049	4.91561924189334e-05	0.0018289144169065	1.83900096511244
POLE2	1.56991677083334	5.75578772222222	4.89739576287321	5.01687585838816e-05	0.00186019571639618	1.81909051174776
STMN1	1.3693384609375	5.17168885416667	4.89493639429935	5.04873931203317e-05	0.0018656211785455	1.81290839615931
SFN	2.516917953125	7.24112710416667	4.88751925292706	5.1460712037804e-05	0.00189834797013051	1.79426370468827
TTC13	1.18233817447917	7.66605872048611	4.8835457282549	5.19898671613747e-05	0.00190588218847427	1.78427521117463
KPNA2	2.11008308333333	8.76968236284722	4.88095786782092	5.2337426919066e-05	0.00191221229298302	1.77776990459346
ASRGL1	1.80686961197916	6.44699531423611	4.88074296618301	5.23663937258212e-05	0.00191221229298302	1.77722968815342
FLVCR1-AS1	1.66506009895833	6.31280751909722	4.86577254693087	5.44243900598886e-05	0.00197074538855657	1.73959681091024
CKS2	2.48290602864583	8.34325010763889	4.84967915254799	5.67274014523474e-05	0.0020270217014012	1.69914024294579
LRRC1	1.47663821614584	4.96965552951389	4.84702186249545	5.71169661904358e-05	0.00203757954841466	1.69246014087458
SMC2	1.56010940364583	5.45721896701389	4.83587653154786	5.87803532138583e-05	0.00207301265226854	1.66444209775491
ANXA2P2	1.518920203125	9.71609572916667	4.82911200153582	5.98135390527609e-05	0.00209241094450482	1.64743688138336
SRXN1	1.45459829947917	8.18243599131944	4.81991960903993	6.12468079528195e-05	0.00212879354640506	1.62432839929926
CEP55	2.04708613802083	4.17386005555556	4.81766607257381	6.16034038350109e-05	0.00213775658115918	1.61866332558182
XK	2.72004906640625	4.79590611197917	4.79217942577582	6.5784265538741e-05	0.00226469393636868	1.55459465224178
SOX12	1.07401211458333	4.99351126909722	4.79107876576482	6.59710942781837e-05	0.00226752075476157	1.55182786310628
HJURP	1.61092464583333	4.92061867013889	4.77155338680063	6.93752224357665e-05	0.00236202997896869	1.50274710196691
CKAP2L	1.347942796875	5.556267046875	4.76337816561862	7.0852306605965e-05	0.00239609735792174	1.48219795518775
ELOVL7	2.383231546875	5.278125203125	4.74383356485225	7.45126050165613e-05	0.00247089731857369	1.4330733470187
SUV39H2	1.11559907291667	4.27626605381944	4.72785835619737	7.76447259961486e-05	0.0025629861230497	1.39292336556542
TRIM59	1.69234275390625	3.6141286171875	4.69820829440376	8.38116887372572e-05	0.0027373428475363	1.31841395757897
NAA40	1.11185361458334	5.40885665972222	4.69171947694723	8.52254194058723e-05	0.00277491381239376	1.30210965364049
DNAJC6	1.024724046875	3.51761216666667	4.68841916601635	8.59535986737321e-05	0.00279009450201308	1.29381731588559
ALYREF	1.38168953776042	6.05547932725694	4.67032981923794	9.00568716205748e-05	0.00290192187213084	1.24836970789246
GLA	1.14196841276042	7.65332138975694	4.66364379665071	9.16226230981223e-05	0.00293490574048334	1.231573387857
RMI2	1.54824177864584	6.23575442013889	4.63014130357584	9.98882027043876e-05	0.00313021583409668	1.14742474677571
KIF2A	1.0250368046875	4.70905090104167	4.59477717696422	0.00010942352731321	0.00333256970526054	1.05863085186201
COL15A1	2.05216030078125	4.77180832552083	4.5936665692627	0.000109737288429276	0.00333306520192967	1.05584285641158
STRA13	1.03542101822917	8.61192699652778	4.59125488125729	0.000110421721896202	0.00334415659572078	1.04978884246177
TYMS	1.48083944270833	5.61380345138889	4.58437850446183	0.000112396744976446	0.00338974807203337	1.03252817294808
SLC41A1	1.3292307734375	6.84996169270833	4.58016970531622	0.000113622968690227	0.00341721078335859	1.02196421707579
HSPB1	1.76550129427084	9.94290070138889	4.57723611181212	0.000114485562720091	0.00343837777412047	1.01460131767268
PSMD2	1.23865562239584	8.70936255034722	4.57635033952392	0.000114747299320618	0.00344146540095383	1.01237820995842
LOC100506100	1.08669038802083	5.99383330295139	4.5557666064657	0.000121000853447634	0.00356969002800417	0.960724507287102
PCNA	1.32341040885417	8.97065689756944	4.53516093342424	0.000127602072669626	0.00369397764918191	0.909030492811159
AKR1B10	4.3900920859375	8.920158875	4.52752287243967	0.000130139341018022	0.00375237988069807	0.889872662562516
CORO2A	1.18779435677083	4.77873848263889	4.52218489682074	0.000131942396150647	0.00377399934133441	0.876485250733181
LOC102724156	1.64975768619792	4.82634935329861	4.51564644490567	0.000134184967586193	0.00380447075536826	0.860088622076169
PUS7	1.01125120572917	7.42517956944444	4.51546530509645	0.000134247634039145	0.00380447075536826	0.859634397790653
CAPG	1.15725097135417	5.97318655902778	4.51040103688561	0.000136011525745935	0.00382492672532789	0.846935828197127
POLA1	1.18918777604167	5.89008480902778	4.49629869914145	0.000141046244305864	0.00393077911737347	0.811580022389369
TTF2	1.04342433854167	3.50239905902778	4.49442646336607	0.000141728496035353	0.00393977550924718	0.80688679321427
KIF15	1.48691020833333	4.86824107118056	4.48165305016717	0.000146471893454037	0.00403524475935586	0.774871096243672
SULT1C2	2.00684523177083	5.63874277951389	4.46580736946736	0.000152576863205788	0.00417159014628553	0.735165155553588
E2F7	1.26558908203125	4.17822912760417	4.46257052451902	0.0001538548250657	0.00419065708424234	0.72705573640648
PSRC1	2.07744609114583	5.26876401388889	4.44585558669709	0.000160626047903381	0.00432629053313509	0.685187035225393
NRAS	1.03718250260417	7.61802139236111	4.44583983706306	0.000160632566206734	0.00432629053313509	0.68514759093791
CDCA8	1.23338417447917	5.94473933506944	4.44518289408209	0.000160904690375375	0.00432823623029612	0.683502316235384
ZEB1-AS1	1.199210765625	4.54389697395833	4.43813204529547	0.000163854449226194	0.00440211444608438	0.66584524747126
DNMT3B	1.29261726041667	5.51742305902778	4.42163136999889	0.000170970006294303	0.00454255768870779	0.624533448663591
SPA17	1.35855799609375	4.55820386197917	4.41252729583089	0.000175026931727115	0.00463778407487726	0.601746259997197
LAMC1	1.123786609375	8.27269735416667	4.40274844824719	0.000179491462894854	0.00472261013065027	0.577275173391965
FIGNL1	1.3779967265625	5.24414781770833	4.38512983664893	0.000187823512796079	0.00489008973559228	0.533199052153737
SESTD1	1.28857147916667	6.68246390277778	4.37679884826964	0.000191896404388912	0.00496454568773896	0.512363861683221
POLQ	1.13913724739583	5.02125189409722	4.33444395328282	0.000214003419278688	0.00537351475146355	0.40650325204674
CD24	2.82710476302084	7.53222580034722	4.33304943027488	0.000214772869416027	0.00538274503973917	0.403019771578083
PARP1	1.072127109375	8.34951345833333	4.32585811848985	0.000218784706599269	0.00545564939013598	0.385058122607258
MCAM	1.1897660703125	6.79816943489583	4.32264920108979	0.000220598849630191	0.00549062929872661	0.37704436891197
NUSAP1	1.9478575625	5.857431671875	4.320379234512	0.000221891192617634	0.00551645451772933	0.371375914390609
TRIM24	1.23469386197917	7.38249342881944	4.31982060374836	0.000222210386854757	0.00551669951431822	0.36998098145678
C12orf75	2.64517854427084	6.12360953472222	4.31461495613162	0.000225206872952345	0.00554794756861004	0.356983208112153
ZBED8	1.41168140364583	4.01378965972222	4.31355626765479	0.00022582117850941	0.00555674068118496	0.354340039134136
DROSHA	1.05427737239584	7.94838227430556	4.3130630860975	0.000226107916658384	0.00555748107527882	0.353108766446695
TIGD1	1.41185416666667	5.07347096006944	4.30487863433344	0.000230919615989382	0.00563948847244773	0.332678007533924
IGF2BP3	1.524542546875	3.90274191145833	4.29815018780746	0.00023495149139641	0.00571003321514911	0.315885388340448
ESM1	1.770642609375	5.23687339583333	4.29058426081341	0.000239568877538477	0.00578975945783279	0.297006480840505
MRAP2	1.73678016145833	4.79081347743056	4.27313722973675	0.000250563345018449	0.00601518699892405	0.253487664091146
ENAH	1.342007984375	5.6224515	4.27074403481724	0.000252110055313258	0.00604561587791062	0.247519992742624
CCDC167	1.24417279947917	7.47461543663194	4.26975224513736	0.000252753822034332	0.00605434874151706	0.24504699266546
TET1	1.96264623697917	4.79505664756944	4.26378815922065	0.000256659683666506	0.00612082465871644	0.230177287556389
SPP1	2.05905896875	5.48897554166667	4.25309947400984	0.000263810333685382	0.00624322291324947	0.203535025915027
RP5-1074L1.4	1.41338952083333	6.31381734201389	4.24735040592927	0.000267737925446269	0.00632235227656871	0.18920878203579
EIF5A2	1.74211729427083	4.35006632638889	4.24563155796078	0.000268923432086671	0.00634342919216207	0.184926050167187
TOMM40L	1.9240693046875	6.96999725520833	4.22535092665933	0.000283311131590183	0.00663223701995009	0.134412202288759
CTHRC1	3.64771233723958	5.49912768836806	4.2133496192697	0.000292182579782842	0.00678258203873706	0.104535972638687
FAIM	1.32710790104167	5.60905780381944	4.20123324297182	0.000301418819532369	0.00696576640144496	0.0743856599865049
STC2	1.1662781484375	4.98706521875	4.16646466529651	0.000329562337357766	0.00741053255778303	-0.0120606693095011
HAUS1	1.19678284765625	6.57269384635417	4.11830060958675	0.000372901023309393	0.00813991810357017	-0.131626983278816
MMP12	2.6155268125	4.60739886979167	4.09880639119208	0.000392006897463556	0.00843789001757043	-0.17995597953592
PPIL1	1.39250446354167	7.22548001215278	4.08635260276004	0.000404716874039962	0.0086284940026144	-0.210810228112427
GPR158	1.9875230859375	4.90889407291667	4.06777613775608	0.000424437357265456	0.00894043437181536	-0.25680288049433
RBM24	2.40514385677083	5.68272268576389	4.06290435727276	0.000429764704052252	0.00900331075608816	-0.268858542442457
NEIL3	1.37898659114583	3.90775540972222	4.05609597578558	0.000437320765867017	0.00913186486411223	-0.285702138590373
CDCA7	1.52587927083334	4.11865088368056	4.05119528130751	0.000442840860828174	0.00923822350710335	-0.297823038621574
MICB	2.37956863802083	6.44383756076389	4.04993847083775	0.000444267591376692	0.00925906681777757	-0.300931080243119
FBXO43	1.21648473958333	5.15595497743056	4.04020830026651	0.000455468242816502	0.00946517210167805	-0.324987398514192
RPL39L	1.671824609375	4.98917281770833	4.01174939568449	0.000489855966782962	0.00993605203976136	-0.39528531828925
CDCA7L	1.58885448046875	5.99704103385417	4.01158855687909	0.000490057429503331	0.00993605203976136	-0.395682346351514
TACC3	1.40912555989583	6.12802877951389	4.00953620189549	0.000492635360107089	0.0099696505493074	-0.400748283044845
TKT	1.13285659375	6.64275138541667	4.00488059007511	0.000498532994008377	0.01005632167614	-0.412238118769996
BPGM	1.12587317447917	6.27309830381944	3.99416421505977	0.000512374739508442	0.0102692165317745	-0.438675754375061
TP53I3	1.4237969765625	6.59837163541667	3.98715868851629	0.00052162794696071	0.0103927951779417	-0.455951077907601
SSR2	1.14742304947917	9.68515667881944	3.97607714239813	0.00053660311050273	0.0106309274975536	-0.483265357913811
COLCA2	1.77516520052084	5.08069091493056	3.97358376711268	0.000540030641008583	0.0106790189400184	-0.489409035509405
EPPK1	1.14489563541667	5.11200688715278	3.96851101427997	0.000547070803437277	0.0107505362715545	-0.501905894308392
GPR137C	1.572032828125	3.62425962239583	3.96848390997951	0.000547108662198809	0.0107505362715545	-0.501972657762432
TAF1A	1.21081798828125	3.9360007890625	3.95695696807108	0.000563446007387646	0.0109719962625648	-0.530357435690565
PAFAH1B3	1.17479263541667	6.55715126215278	3.95314265289823	0.000568957442657152	0.011039609734138	-0.539746344406566
SERPINI1	2.1637383359375	5.78092288020833	3.92899970133849	0.000605097573364139	0.0115471757549742	-0.599130124873737
SKA1	1.31244683072917	3.74098195225694	3.91106632378187	0.000633399556000775	0.0119059322792021	-0.643190231983125
LAPTM4B	1.65382249739584	7.65433287847222	3.90025822907367	0.000651082924650951	0.0121644086716063	-0.669723246562768
CSTF2	1.15737575	4.98838784375	3.88383157058171	0.000678894864990226	0.0125647772705114	-0.710018310549072
STC1	1.01561520052083	5.09591218576389	3.87345041209797	0.000697071526729307	0.0127494351607935	-0.735463932067227
RP11-295G20.2	1.19856299739583	5.20902115190972	3.85878368622166	0.000723571643975948	0.0130677400989618	-0.771387632913093
SNAPIN	1.031290734375	8.42757703125	3.85017182702777	0.0007395914610268	0.0132356309893176	-0.792466314957213
ZNF239	1.16207994791667	5.21898082986111	3.83938984061314	0.000760141159234352	0.0135140366683585	-0.818841188165084
TMEM106C	1.11679381510417	6.33192823611111	3.83278350470076	0.000773008978325297	0.0136642746258416	-0.834992991202133
C1orf106	2.08630736979167	6.35566599652778	3.77697795390031	0.000890611438430085	0.0152573576643711	-0.971162768598653
HIST1H4H	1.44643446354167	4.34253941319444	3.77357500264774	0.000898325947686241	0.015377351834939	-0.979450239629897
NEU1	1.488654078125	7.78946599479167	3.77176890257356	0.000902447020663398	0.0154113468339473	-0.983848009958115
TCTEX1D2	1.2036700390625	5.65078577864583	3.75908694668995	0.000931911829886023	0.0158520178824446	-1.01471293500737
PHYHIPL	1.52773453385417	6.01729673090278	3.75515818502901	0.000941230016939371	0.0159105345720571	-1.02426923953233
ARL4A	1.00956878385417	7.28749899652778	3.7377215661212	0.000983702173494031	0.016461427252581	-1.06665083976238
TRIM71	3.16789731901042	5.44449033246528	3.73100958499703	0.0010005479641312	0.0167174889006922	-1.08295133100711
ZNF57	1.43255621744792	5.07653250434028	3.72639607623801	0.00101229085037095	0.016861650826102	-1.09415107354002
MDK	1.97775036458333	6.82412705555556	3.71827012904117	0.00103330379357658	0.0171325883201434	-1.11386868077085
MSTO1	1.19910622916667	6.28786816840278	3.71528888287846	0.00104111983566423	0.0172489739261463	-1.12109980184346
HIST1H2BH	1.05797509635417	5.64712832986111	3.68898923348626	0.00111263053038789	0.0179859040286275	-1.18482281292037
ITPKA	1.11065315625	6.13866633854167	3.67676455623313	0.00114748882185513	0.0184193646763907	-1.21440063137014
ZSWIM5	1.22336869270833	5.40249740451389	3.66594559079231	0.00117922988083882	0.018749300642891	-1.24055460526039
LOC101928000	1.30459592708333	5.98476734722222	3.6587584783813	0.00120078951384559	0.018858044584162	-1.25791695094693
ZWILCH	1.07422666927083	5.49507823784722	3.65811709325953	0.00120273217594034	0.018872436621603	-1.25946591849955
RHNO1	1.27321700260417	4.71093709027778	3.65082389593764	0.00122503985627517	0.0191254600200306	-1.27707384955175
KIF18A	1.33515405729167	3.76279667881944	3.64354140940556	0.00124771887092061	0.0193644224551443	-1.29464596781802
WDYHV1	1.23112923307292	6.21037018402778	3.64332646182709	0.0012483944651049	0.0193644224551443	-1.29516446898096
HILPDA	1.1968991875	6.220240734375	3.63873047451605	0.00126292594219204	0.019519913170754	-1.30624891425127
FAM216A	1.05267766276042	6.18785255121528	3.63492694355508	0.00127507695079742	0.0196516130196208	-1.31541910524956
TRIM16	2.02997297135417	5.88301698350694	3.63124284136816	0.00128695548225618	0.0197783775818135	-1.32429872508589
ACSL4	1.63822558333333	5.77399563368056	3.62353949358635	0.00131214415052284	0.0200339255204593	-1.34285732840406
RCN2	1.06317575260417	7.07724483506944	3.61473305815238	0.00134153090890649	0.0203713255970976	-1.36405939436984
SLC51B	1.71176916666667	5.01785882986111	3.61243715902898	0.00134929743902139	0.0204319487724259	-1.36958444032903
ITGA6	1.126272078125	6.25333215885417	3.58605983993333	0.00144174180987103	0.0214566853271115	-1.43298645788805
B3GNT5	1.13376027604167	4.39948673611111	3.58226194728305	0.00145555216055382	0.0216028282965267	-1.44210385325032
EPCAM	2.896207171875	6.7697561640625	3.56688544290425	0.00151279908250126	0.0221816098682941	-1.47898750178966
CCDC137	1.16691877604167	6.45942272048611	3.56176563305384	0.00153234381788908	0.0223895904403308	-1.49125766834079
HIST1H2AM	1.23712354166667	4.36791103819444	3.55560368175137	0.00155619405781019	0.0226616181088244	-1.50601826237436
TBCE	1.000354421875	6.883066765625	3.52974930627809	0.0016602763936557	0.0237461195694984	-1.56786436906567
TSPAN8	2.0026691796875	8.48398234895833	3.52797554826221	0.00166766088427405	0.0238359925993863	-1.57210218264621
KIAA1462	1.03537025	3.71099008854167	3.52621176450314	0.00167503561656157	0.0238940851390147	-1.5763154994559
LINC01139	1.01531953385417	2.87707768923611	3.52398191460144	0.00168440460779065	0.0239488492298744	-1.58164119927219
ZIC2	1.75935018489583	3.73362547222222	3.51505308124192	0.00172243494301463	0.0242192248415837	-1.60295581830934
HIST1H2BK	1.30736702864583	10.4215609565972	3.50529202067815	0.0017649680072639	0.0246467778204114	-1.62623735062809
RPS4Y1	3.124697359375	6.7164448984375	3.49589851720028	0.00180686530201466	0.0250005503193772	-1.64862254052176
CSTA	1.8409493671875	8.67379536197917	3.49051510136378	0.00183131189144559	0.0252099349633585	-1.66144272405843
NDUFS6	1.28488655208334	10.1305470034722	3.48937128732132	0.00183654741503443	0.0252659451875194	-1.6641658005762
RIT1	1.18205915364583	4.86893495138889	3.47601493251964	0.00189877239710121	0.0258428771130293	-1.6959416582653
C11orf80	1.18597709114583	4.79424531597222	3.45087047103024	0.00202153377684779	0.0269546135491761	-1.75565300122456
SLC12A8	1.1781225703125	5.93295965104167	3.4181896984844	0.00219267927339964	0.0285509783440744	-1.83304251452871
LYSMD4	1.02826894010417	6.29673366319444	3.4144866965756	0.00221293781611189	0.0287207546659284	-1.84179549407938
SPSB2	1.07546422395833	6.36939621440972	3.39520425789559	0.00232140348941473	0.0297265944173782	-1.88732118790133
CR936796	1.85384842447917	5.27035323090278	3.38769562688095	0.00236502235894128	0.0301903500322458	-1.90502462226384
C17orf58	1.11486326822917	7.88170521267361	3.3875315566347	0.002365984298731	0.0301903500322458	-1.90541130409289
HCP5	1.31370922005208	5.85237854774306	3.37759035618524	0.0024249834350833	0.0307079481305811	-1.92882844015871
BRIP1	1.13783603125	4.46981790625	3.37467282260331	0.00244256780242509	0.0308944878467949	-1.93569624698113
RP11-846E15.4	1.26094083333333	4.03231994618056	3.36892921551431	0.00247754758199602	0.0312444907247663	-1.94921038949215
ZNF468	1.41863501041667	5.36788433506944	3.3679375569879	0.00248363599362007	0.0312778086922827	-1.95154283273327
SPAG4	1.71868854817708	6.37701534982639	3.3637369836077	0.00250958729559368	0.0315029584340786	-1.96142012039522
SEMA3G	1.20505926432292	4.53190775434028	3.36026750454716	0.00253122004833486	0.0316826814604873	-1.96957496857359
C17orf75	1.19322928385417	4.71578899913194	3.3487914906924	0.00260407094541737	0.0323938408165135	-1.99652718671774
RP11-932O9.10	1.05446709375	3.96506972395833	3.34764062115941	0.00261148795341915	0.0324544577825592	-1.99922824351805
LOC344887	1.8533401171875	4.521848640625	3.3256926096966	0.0027569183395429	0.0338809930331793	-2.05067468612168
PDGFRL	1.08817940625	4.55532566666667	3.31020708365676	0.00286421630540652	0.0348632601895857	-2.08689790007035
LOC284513	1.14943048177083	4.04333752951389	3.30290525502067	0.00291620224648539	0.0352976207073196	-2.10395624694443
RP11-196G18.23	1.13372072395833	3.98526049565972	3.29095473212799	0.00300326113365162	0.0359693675819094	-2.13184423834666
DPY19L2P2	1.9809821953125	3.62936138541667	3.26818399929678	0.00317615494495663	0.0374803592251177	-2.18487631127014
BEX2	2.36899318359375	5.6724817890625	3.26117603254218	0.00323127444932879	0.0379627590524049	-2.20116919337936
G6PD	1.49318953385417	6.36522424131944	3.26066460833891	0.00323533292626946	0.0379717610761187	-2.20235768034448
GLRB	1.460520671875	3.70876463541667	3.24636748615757	0.00335080389651356	0.0387804957643531	-2.23555320397337
SPIN4	1.19006634375	5.24149571614583	3.24318892769795	0.00337701120234195	0.0389775629838205	-2.24292557523576
LPCAT1	1.22281265625	6.94622283333333	3.24257499567516	0.00338209584570355	0.038996753696946	-2.24434920872804
LINC01419	3.60751072135417	4.82450165277778	3.23676668344391	0.00343056804505049	0.0394506215865763	-2.25781275771141
NCAPD2	1.16378559244792	5.46328272309028	3.23318670059611	0.00346077747109994	0.0396506218831736	-2.26610636897294
SPATC1L	1.16607879817708	4.74573647482639	3.22763083053235	0.0035081693313665	0.0400875454888708	-2.27897029114649
SUCO	1.38599163020833	7.06893966493056	3.22675939504354	0.00351565931472806	0.0401519230802421	-2.28098719948183
PKM	1.119094125	6.11825383333333	3.22284550483321	0.00354948988758856	0.0403892033766908	-2.29004311296109
GBAP1	1.45020565625	7.553804703125	3.22094924176112	0.0035659934000319	0.0405343942699689	-2.29442909968498
LOC100507459	1.10433780208333	2.88410007638889	3.21814804880801	0.00359050819568038	0.0407488807490897	-2.30090628264834
GMNN	2.160882671875	8.414193890625	3.20549823837801	0.0037032528616528	0.0417222879636991	-2.3301284058162
MEA1	1.20530158203125	9.25185974739583	3.20356050685495	0.00372082212954856	0.0418548999445426	-2.33460066395399
CCL20	2.5152578984375	6.892060140625	3.19956791785444	0.00375727634457857	0.0421336416185937	-2.34381208299552
GCNT3	1.3644946484375	5.96796922395833	3.19267960986738	0.00382098062544171	0.0426053112581435	-2.35969342722677
GPX7	1.24868615104167	5.16384136111111	3.18862528925196	0.00385896095579129	0.04285227719831	-2.36903440640903
FAM222A	1.2013610390625	6.015304578125	3.17899050232453	0.00395068311618861	0.0435802813030811	-2.39121321267934
CPE	1.51526211197917	6.69868235590278	3.1718982771143	0.00401953826595614	0.0441374653199869	-2.40752168229299
MMP1	1.889649078125	3.89212498958333	3.16813894499568	0.00405650296814092	0.0444607135567846	-2.41616016526394
ALDOA	1.4313571640625	8.62710459375	3.15620442357488	0.00417603336287406	0.0453499631091649	-2.44355628767458
ZNF738	1.02052627604167	3.41699917881944	3.15466324467391	0.00419171396971519	0.0454746364229522	-2.44709100616305
FABP5	1.84346606510417	7.56132169444444	3.15222553616974	0.0042166319684529	0.0456662328821823	-2.45268046938157
PEG10	2.21765923958333	6.62352203993056	3.12596723288504	0.00449423405307254	0.047588334564906	-2.51277418466716
SCGN	1.29899337890625	6.13495090364583	3.1254269142297	0.00450012675790751	0.0476041743115434	-2.51400852062165
MSH2	1.72387434895833	6.07113945920139	3.11964300604282	0.00456367280426237	0.0482292683765238	-2.52721597524953
BORA	1.0298673125	4.66251480729167	3.11645734131007	0.00459903997013361	0.0485319744216731	-2.53448596230428
