# Supplementary material for: Determining novel candidate anti-hepatocellular carcinoma drugs using interaction networks and molecular docking between drug targets and natural compounds of SiNiSan
Source: PeerJ. 2021 Feb 16;9:e10745. doi: 10.7717/peerj.10745 (PMC7894118; doi:10.7717/peerj.10745)
Supplement: Supplemental Information 10 [file peerj-09-10745-s010.xls]

id	logFC	AveExpr	t	P.Value	adj.P.Val	B
CLEC4M	-4.22628470572917	4.53696992013889	-20.0563812260839	8.54825565171875e-17	1.23541886564141e-12	27.2231527333223
CLEC4G	-4.13360874869792	5.52252040190972	-19.8093046760689	1.14105372276846e-16	1.23541886564141e-12	26.9823952685694
TTC36	-4.29871074739583	6.84220744444444	-18.7678361977538	3.99650307365519e-16	2.88467591856432e-12	25.9251159759503
FCN3	-5.20467369010416	6.90058121701389	-18.1731176624415	8.404719362557e-16	4.54989482692023e-12	25.2889760610647
CCNB1	3.87289559375	5.84335491145833	17.8452216024987	1.27779702351508e-15	5.53388334943913e-12	24.9276182232302
OIT3	-4.96217996223958	5.20168630121528	-16.4958028820705	7.70419101941158e-15	2.78044253890564e-11	23.3557939196147
CLEC1B	-4.69206820572917	5.21043470138889	-15.3806519505685	3.74240836159022e-14	1.15768729516964e-10	21.9455375102769
ECM1	-2.86816606640625	6.80090934114583	-15.1215756798394	5.47615208004576e-14	1.48225746426639e-10	21.6023291270968
FCN2	-2.63867191796875	5.1528759296875	-14.2579128610415	2.02616773381843e-13	4.596834929893e-10	20.412985039951
RSPO3	-2.864975625	4.74302591145833	-14.2278840748373	2.12285717645377e-13	4.596834929893e-10	20.3703391607083
TTK	4.15861697916667	5.56585546006944	13.2801797091727	9.63296475027543e-13	1.89629289729513e-09	18.9773620964102
VIPR1	-2.3916578984375	6.56926503125	-13.1834074667173	1.12940501553274e-12	2.03801135052882e-09	18.8298269877794
CXCL14	-3.54893126953125	4.97839193489583	-13.1271082717117	1.23943013862645e-12	2.06450924783209e-09	18.7435298230192
PTH1R	-1.7385235703125	5.6378525234375	-13.0742522005919	1.35283627649429e-12	2.09245119508625e-09	18.6621968283665
DCN	-2.79738549739583	5.12858193402778	-12.9471697374725	1.67164324285585e-12	2.41318418538671e-09	18.4653959501538
NCAPG	3.60447271875	5.51792176041667	12.884910839881	1.85529987874349e-12	2.51091647339447e-09	18.368332050717
CCNA2	2.38318294791667	4.98117727777778	12.7658436005777	2.26700032671313e-12	2.88762500439094e-09	18.1815024341719
CFP	-3.09835339583333	6.40515455381944	-12.5622050213035	3.20424702610967e-12	3.85470917240993e-09	17.8582810662826
BCO2	-4.6382216015625	6.17828778125	-12.5173191060698	3.46013007724852e-12	3.94345561540734e-09	17.7864040136778
ZWINT	3.97701292447917	7.43270214496528	12.3608656847501	4.52989866500663e-12	4.71532552743364e-09	17.5340641342558
CYP26A1	-4.05186648958334	5.91913559027778	-12.3554033661023	4.57291198282564e-12	4.71532552743364e-09	17.5252030811991
KIF4A	3.42679002604167	5.86220138715278	12.2034017218375	5.95582863150595e-12	5.86215969030135e-09	17.2772314663992
LINC01093	-5.60783411979167	5.80301203993056	-12.0670233936568	7.56459947867312e-12	7.12190596135599e-09	17.0524413402135
LYVE1	-2.77081634635417	4.34019985763889	-11.9733042462735	8.92565738877533e-12	8.05317437902254e-09	16.8966882558398
DNASE1L3	-3.519934703125	6.14817406770833	-11.9095462954564	9.99435521906283e-12	8.42121322374083e-09	16.7901286889363
NDC80	3.46862775520834	5.53404001909722	11.9029978782156	1.01113671292723e-11	8.42121322374083e-09	16.7791566229641
LOC100996412	-1.59867557161458	6.09447799392361	-11.495893296031	2.10393856524305e-11	1.68735872932493e-08	16.0868179578148
GPR128	-3.5485243359375	4.880558390625	-11.4164542160303	2.43248094424889e-11	1.88117651309876e-08	15.9493444144008
KAZN	-1.4043776015625	5.15198689583333	-11.3355745732378	2.82177608872206e-11	2.10699101466163e-08	15.8085692539392
FEN1	2.094744875	6.71777423958333	11.2872990084876	3.08430421437035e-11	2.22625078193252e-08	15.7241523028144
MARCO	-2.62650086328125	5.88810792708333	-11.0810491756213	4.52385069610251e-11	3.15998267656141e-08	15.3601760949743
SLC25A47	-4.03012912630208	6.02544076475694	-11.0572041602812	4.73016620153001e-11	3.20084434149784e-08	15.317746862029
NEK2	2.48674836458333	4.45400325347222	10.9887582464752	5.37810670898608e-11	3.52901583867832e-08	15.195551082023
DTL	3.72074780989583	6.10505203993056	10.9229047064137	6.08825172312454e-11	3.87750008272173e-08	15.0774145800433
MOGAT2	-2.22386099739583	5.85862357986111	-10.8409288859627	7.1096506874963e-11	4.39863931391557e-08	14.9295724808789
BUB1B	3.79860408854167	5.96640700694444	10.8211074210052	7.38219900642676e-11	4.4403927023657e-08	14.8936938412873
MKI67	1.806674453125	5.546159546875	10.7469845946732	8.50075292266757e-11	4.97500821047145e-08	14.7590711528394
DLGAP5	3.39696098958333	5.15200390972222	10.7132170596813	9.06699673181466e-11	5.16675650607144e-08	14.6975041407188
NGFR	-1.88088884505208	4.67323515017361	-10.5256879837787	1.30036091413866e-10	7.22000390634834e-08	14.3528604774711
DEPDC1	2.040787453125	4.31423478645833	10.4395602591128	1.53673169878008e-10	8.31909705134594e-08	14.1930132786397
SRPX	-3.9858948125	5.11204872395833	-10.3427276920266	1.85614177306962e-10	9.80314486684135e-08	14.0121165291855
TOP2A	2.75183112760417	4.61007461631944	10.2482380817208	2.2341696863042e-10	1.15187405683884e-07	13.8343837068305
CYP1A2	-4.317779265625	6.91216236979167	-10.1986679012803	2.46342361006734e-10	1.24053429889298e-07	13.7406618481907
DEPDC1B	3.0110910234375	4.68459628125	10.075241468985	3.14585502959353e-10	1.54818965479133e-07	13.5058536153008
RBMS3	-1.14292891796875	3.85967608072917	-10.0468402797139	3.32882829508747e-10	1.60183217559609e-07	13.4515294382568
KCNN2	-4.96780003776041	4.84875472482639	-9.99929021471338	3.6601202911617e-10	1.72296184314816e-07	13.3603317996462
KIF2C	1.73529933854167	5.32163153298611	9.88344009448389	4.61737766260774e-10	2.12733395544911e-07	13.1368426189277
CDKN2C	1.579419484375	6.62156871875	9.74439764697268	6.11587472539674e-10	2.7590239854946e-07	12.8661718893579
CLGN	3.50355769140625	6.212373625	9.69234337713297	6.79873972036801e-10	3.00448795724181e-07	12.7641505431757
KIF20A	2.97714080729167	5.64346044965278	9.5917052321889	8.35076524335405e-10	3.61654941159177e-07	12.5658410758407
DNM3OS	-1.2325129296875	3.17599329947917	-9.5417976389313	9.2516179532264e-10	3.92812814037578e-07	12.4669732182221
H2AFZ	1.8580267734375	9.69764665625	9.49661908507765	1.01534213758586e-09	4.22811897063158e-07	12.3771732687237
HGFAC	-3.85361272135416	6.75569968576389	-9.38957917921385	1.26698545893535e-09	5.17647228826151e-07	12.1632710360566
CDC6	2.47339565364583	4.38177995138889	9.35170837038272	1.37071159828865e-09	5.4965535091375e-07	12.0872065081805
NUF2	3.94267159114583	5.39048130034722	9.30775254911597	1.50214684242981e-09	5.85487316682455e-07	11.9986666790704
CYP2C19	-3.67470551953125	6.61095140104167	-9.30393920457341	1.51414471849162e-09	5.85487316682455e-07	11.9909726463284
MTFR2	1.11529715625	3.44843014583333	9.25812092209175	1.66626440973706e-09	6.33005079446426e-07	11.8983663973361
BMPER	-1.64071837109375	2.96348754947917	-9.15451570315554	2.07106421395634e-09	7.73221111879494e-07	11.6878686407388
ECT2	1.59981253385417	4.32473024131944	9.14236388177799	2.12476664808328e-09	7.79825372840598e-07	11.6630798033612
PRELP	-1.27288329166666	5.81724445138889	-9.12672134930608	2.19601275391929e-09	7.92541002889472e-07	11.6311393362068
ASPM	2.24838599739583	4.38742196180556	9.04896922730752	2.58843294926531e-09	9.18851263662149e-07	11.4718619449256
MASP1	-1.40496144010417	5.98087699826389	-8.81500644819534	4.26546411542793e-09	1.48839368071015e-06	10.9873929869162
HMMR	2.934519703125	5.91101940625	8.80798995536547	4.33032242933126e-09	1.48839368071015e-06	10.9727432983201
STIL	2.04168416666667	5.94245048611111	8.79539785557494	4.44927541087689e-09	1.50538452729888e-06	10.9464347065764
CENPK	3.19400089973958	4.95408217795139	8.75425599928334	4.86189261608708e-09	1.61968342628845e-06	10.8603194022936
STAB2	-1.33779598177083	4.40937915277778	-8.72690513178628	5.15779801705302e-09	1.69222664032221e-06	10.8029366097309
CDC20	3.35672192708333	6.06145386284722	8.67456741938121	5.77675807485547e-09	1.86701372168538e-06	10.6928327160646
CYP3A4	-2.79828415625	8.13023174479167	-8.57696664965204	7.1431747071345e-09	2.27468095747486e-06	10.4864616860361
CNDP1	-5.002644828125	6.53050071614583	-8.53260580182611	7.87012937766422e-09	2.45728045879874e-06	10.3922129246442
CCBE1	-1.14111534375	3.87848456770833	-8.52836178625779	7.94355001920715e-09	2.45728045879874e-06	10.3831813641181
CENPF	1.98374618489583	4.61737874305556	8.50314221122757	8.39460525763757e-09	2.56023636970259e-06	10.3294592105047
ANGPTL1	-1.74754621614583	3.81903741319444	-8.48353134364324	8.76348767150501e-09	2.61697706822783e-06	10.2876217216056
CENPU	1.9698737734375	5.07659688541667	8.4710685444539	9.00653287138181e-09	2.63550625401219e-06	10.2610052146734
KLRB1	-2.1153518203125	5.80230175	-8.45170515470941	9.3979760410902e-09	2.70465313896554e-06	10.2196072133556
GINS1	3.70403125260417	5.84120054861111	8.44714686268776	9.49264055423392e-09	2.70465313896554e-06	10.2098540065408
UBAP2L	1.10090873958334	6.83195111805556	8.4301272501671	9.85484100541207e-09	2.76477477377545e-06	10.1734115230147
E2F8	2.77917362890625	5.03743071614583	8.42535121061738	9.9590113768581e-09	2.76477477377545e-06	10.1631776003576
EMILIN1	-1.39296587239583	4.81014691840278	-8.41699471344297	1.0144004983632e-08	2.78048460652616e-06	10.1452637595207
PRC1	3.5696001953125	6.17539773958333	8.3915008951237	1.0730498995872e-08	2.90447781570766e-06	10.0905509256293
CENPE	2.17729572265625	4.7134801171875	8.37359845107525	1.11630797937546e-08	2.98426333153041e-06	10.0520745841636
SORL1	-2.45777744010416	8.11421088888889	-8.33939948126546	1.20399313783427e-08	3.17942285447113e-06	9.97844607908343
CDK1	2.41514299479167	5.07112910590278	8.31660757902604	1.26633242919503e-08	3.2970474716669e-06	9.92928359392624
GNA14	-1.258254765625	4.50062411979167	-8.31212160943135	1.27898765872365e-08	3.2970474716669e-06	9.91959855112544
IDO2	-2.82358184114583	4.36249487152778	-8.23038067242376	1.53377491552567e-08	3.90733670832858e-06	9.74261993445225
UBE2T	2.69472972135417	5.67662655902778	8.21526305753571	1.58633627163963e-08	3.99424716582379e-06	9.70978412130661
LOC100129447	-1.62647244921875	4.6698004609375	-8.20713250111489	1.61536612551957e-08	4.02059058413803e-06	9.69211089251574
PBK	3.9653775	5.68931253125	8.18545932520972	1.69544417990096e-08	4.17194866722448e-06	9.64495432538154
MS4A6A	-1.93379897135417	5.98863420138889	-8.15750049250147	1.80480447637452e-08	4.39115012712516e-06	9.58402259750573
UBE2S	2.02116678125	6.520802640625	8.11120110668941	2.00209143230271e-08	4.81703198612031e-06	9.48287601006392
CDC37L1	-1.75051696614583	6.20430328819444	-8.1020353100821	2.04370302611926e-08	4.86311487116334e-06	9.46281608173798
DBF4	1.62623209114583	6.65964083159722	8.0871522313414	2.1131709146233e-08	4.97376119404924e-06	9.43021809123809
UXS1	1.32546232552083	6.75130549305556	8.0734156350828	2.17943810804773e-08	5.0745755689963e-06	9.40010329168093
BLM	1.73960832291667	5.53092436631944	8.06422707706082	2.22495206424572e-08	5.12543744672094e-06	9.37994422355452
SPC25	2.656023453125	4.54089992708333	8.0360324970181	2.37079387714123e-08	5.40391269638065e-06	9.31801246938431
EME1	1.475569984375	5.78366715104167	7.98325976506997	2.67070929386349e-08	6.02411865097084e-06	9.20178995035979
RCAN1	-1.39191879947916	5.54306801388889	-7.94110254647828	2.93811291393913e-08	6.49417382368589e-06	9.10866305445697
RCL1	-1.8535505	6.281621875	-7.94095688226857	2.93908300877998e-08	6.49417382368589e-06	9.10834084128567
MAD2L1	1.73061812239584	4.58739903993056	7.911351698587	3.14322972597358e-08	6.87510065517494e-06	9.04279120511147
FOXM1	2.7743493828125	6.13661368229167	7.90418123391049	3.19482731841259e-08	6.91807907529062e-06	9.02689628332191
ST6GAL2	-1.14219358854167	2.81348574826389	-7.89832414400371	3.23761830379589e-08	6.94132542083131e-06	9.0139073681744
RFC4	2.33620900520834	7.10300702430556	7.89279819697587	3.27852898989803e-08	6.96012419090706e-06	9.00164837552538
SELP	-1.03240629296875	4.57021673177083	-7.88445086551087	3.3413354347088e-08	7.02459004885285e-06	8.98312214643955
CRHBP	-4.05247251822917	5.06183971701389	-7.8677622918787	3.47062890532488e-08	7.22624983806778e-06	8.94605378137233
BARD1	1.49272489583333	5.27982257118056	7.84489974022493	3.6561339268851e-08	7.53999276693046e-06	8.89520826227267
OIP5	2.55039175651042	5.03265911631944	7.81968428477656	3.87256008395741e-08	7.91098264698242e-06	8.83904476478081
RACGAP1	3.55189212239583	6.68476826909722	7.80812328985573	3.97613951280148e-08	8.04666588880404e-06	8.81326460104001
TMEM100	-2.18849001041667	3.90418876388889	-7.80187821587065	4.03326899649691e-08	8.0867043379763e-06	8.79933074734745
FANCI	1.6772718671875	4.99747791666667	7.76853644609636	4.35283846023934e-08	8.64737284569015e-06	8.72484692298631
POLR2K	1.12331501822917	8.03066394444444	7.76182289516456	4.42026416062029e-08	8.70149092127926e-06	8.70983036239707
FHL1	-1.29976395572917	5.21045201388889	-7.74970049831683	4.54473716483833e-08	8.86592239346029e-06	8.682699575067
NDRG2	-1.35998745572917	5.94526793055556	-7.70937889494445	4.98523012509163e-08	9.63840831506554e-06	8.59230924145885
SLCO1B3	-5.59762169010417	6.13040063888889	-7.67068728597616	5.44910241480386e-08	1.04420233354126e-05	8.50535979711674
CDC7	2.57947778645833	5.80309257638889	7.64889364432964	5.72963636660807e-08	1.08832934984676e-05	8.45629250651152
CYP4A11	-3.02169876041667	7.89218590972222	-7.61230101434901	6.23440215872831e-08	1.1739108203922e-05	8.37375778617958
PAMR1	-1.37938086197917	5.94035607638889	-7.55194810801982	7.16866333199871e-08	1.33819168785431e-05	8.23722698204889
CXCL12	-4.20235364322916	6.94689188888889	-7.51726876620948	7.76923098175828e-08	1.43790536477772e-05	8.15854794285656
HAMP	-4.69781641145833	7.69357148611111	-7.49002643598988	8.27699713427e-08	1.50779056000642e-05	8.09662581728769
CETP	-3.3245986328125	5.44241063541667	-7.48955413891748	8.28609386906638e-08	1.50779056000642e-05	8.09555138329714
MCM5	1.61164650520833	6.44775096180556	7.48540779419531	8.36639585983093e-08	1.50971613290649e-05	8.08611750482949
PDE2A	-2.28065313020833	5.70975469444444	-7.45452752280255	8.99008206662427e-08	1.60885319893126e-05	8.01578385673711
RRM2	4.14319465364583	7.31538823784722	7.44170681430669	9.26282389917414e-08	1.64407531731735e-05	7.98654483104868
ASPN	-1.93811842708333	5.80396494444444	-7.42197612574331	9.69922345504386e-08	1.70166783278888e-05	7.94150306023979
IYD	-3.00442822135417	4.70429830555556	-7.41998252902125	9.74447267321611e-08	1.70166783278888e-05	7.93694907271093
RAMP3	-1.85074274739583	6.15431952256944	-7.41386319945882	9.88471929810022e-08	1.7123496934485e-05	7.92296726649005
UBE2C	2.001003796875	6.959182359375	7.39093813323469	1.04287637789641e-07	1.79225754658482e-05	7.87054147422392
SGOL2	1.99955577604167	4.42487349652778	7.33237463208433	1.19621043379666e-07	2.03958588452228e-05	7.7362932731424
GLYAT	-3.55505961197916	6.87204931597222	-7.31203388695307	1.25471330287226e-07	2.12262202034344e-05	7.68955679909005
CDHR2	-1.72836495703125	6.56756412760417	-7.29014991702066	1.32093212020889e-07	2.21732280085297e-05	7.63921237379386
CBR4	-1.38985301302084	6.97613111631944	-7.28317325276003	1.34278625430635e-07	2.23666873467305e-05	7.62314893607499
CPEB3	-1.854865234375	4.85566415625	-7.26873164841084	1.38920720504089e-07	2.27893127408754e-05	7.58987711240066
PZP	-3.75359745703125	6.6359692734375	-7.25013780701628	1.45140319508676e-07	2.3630590064969e-05	7.54699793217524
GPR182	-1.11370953385417	4.45179863888889	-7.22214399251051	1.55046252775315e-07	2.49622348607963e-05	7.48235453539983
CYP2B7P	-3.69004721354167	6.84872064409722	-7.22056576203698	1.55624905615937e-07	2.49622348607963e-05	7.47870697489313
FYN	-1.88080318229166	6.21502722743056	-7.20598331324536	1.61077148034944e-07	2.545959535437e-05	7.44498878826219
COLEC10	-1.38159312369791	4.45378194357639	-7.18607061954578	1.68839522383415e-07	2.64260426638032e-05	7.39890021936235
CDCA5	1.91555654427083	6.57836782118056	7.18408960989446	1.69632397260028e-07	2.64260426638032e-05	7.39431223737501
TRIP13	2.430563359375	5.18214934895833	7.13348435242928	1.91231094477581e-07	2.95779865701252e-05	7.27693579521037
NCAPG2	1.52618848307292	5.61712850434028	7.11372480168905	2.00410410524237e-07	3.07779221949775e-05	7.23101304856051
EXPH5	-2.19379461197916	5.36772283159722	-7.10226509450203	2.05939212463072e-07	3.14042796244744e-05	7.20435635887226
FAM134B	-2.14624112239583	4.51239551215278	-7.06955143977421	2.22595923975704e-07	3.37069380263629e-05	7.12816603653346
GSTZ1	-2.35000705208333	7.73628562673611	-7.06495799459035	2.25042632462648e-07	3.38407858565707e-05	7.11745671313998
GGT5	-1.57164451302083	6.07002465798611	-7.05572842014222	2.3004223271331e-07	3.43540310839587e-05	7.09593026416946
LCAT	-1.6303202421875	5.49589889583333	-7.04543146574227	2.35754190023875e-07	3.49658988409383e-05	7.07190128563562
SULF2	-1.859844328125	5.8235821875	-7.03727119254812	2.40383711406608e-07	3.54099924272019e-05	7.05284871163994
APOBEC3B	2.404611421875	4.833543375	7.03084131191809	2.44096919989332e-07	3.57140182800607e-05	7.03783018314201
LPA	-3.68355631901042	6.52247105815972	-7.02300815167526	2.48699835405152e-07	3.61432633279406e-05	7.0195267405452
C7	-3.0431937265625	5.2749829375	-7.01908050985869	2.51041086685803e-07	3.62402912739625e-05	7.0103461905903
S100A12	-2.07761406119791	4.32735252430556	-6.99155112830129	2.68096152665447e-07	3.84460535749509e-05	6.94594268683617
LILRB5	-1.55495569010417	5.38417545138889	-6.97772758015027	2.77102177509724e-07	3.92043763475802e-05	6.91356652504786
SHCBP1	2.038436359375	3.94585126041667	6.96898761796535	2.82955186349653e-07	3.95297522917122e-05	6.89308401154594
INMT	-1.91447998958333	5.09388741840278	-6.96026255866811	2.88924254087226e-07	4.01049089615692e-05	6.87262668286134
PSPH	1.7266071953125	5.68710539583333	6.95380095759742	2.93427617173648e-07	4.04705835813897e-05	6.85747013844715
RAD51AP1	3.35423131770833	5.94297774826389	6.92076351577495	3.175990442651e-07	4.27532310717855e-05	6.77989337420615
MAMDC4	-1.71182374479167	6.49961325347222	-6.92040105100272	3.17875228713284e-07	4.27532310717855e-05	6.77904148510705
GLT8D2	-1.1197436640625	4.03498932291667	-6.91190263811392	3.2442148007082e-07	4.29569587944778e-05	6.75906317500869
IL18RAP	-1.2107371640625	5.23452040625	-6.91091627516724	3.25190132697458e-07	4.29569587944778e-05	6.75674381299362
GAS2L3	1.61975267447917	5.70477764236111	6.91072252871317	3.25341333808735e-07	4.29569587944778e-05	6.75628821758608
CD5L	-2.67326049869791	6.33142108940972	-6.88877341340649	3.4294395739801e-07	4.50067178999788e-05	6.70464411173299
GCDH	-1.8357518125	7.20257080208333	-6.88318474823047	3.47579325229376e-07	4.53402572802224e-05	6.691484832215
CENPM	2.083870375	6.53021397395833	6.87507130914633	3.54422941286768e-07	4.59561339558303e-05	6.6723736345998
CYP4V2	-1.2259011640625	6.26195958333333	-6.86978579742031	3.58955097610789e-07	4.60222744264369e-05	6.6599191689366
CDKN3	3.3908337578125	5.69471397395833	6.86952097522677	3.59183724857663e-07	4.60222744264369e-05	6.65929506542587
CDCA2	1.07140524739583	5.03435813107639	6.85763300540177	3.69601546527838e-07	4.70785405206694e-05	6.63126976432502
VSIG4	-1.97390737369792	6.52606921961806	-6.85130469764124	3.75272576025559e-07	4.75213588377629e-05	6.61634387531702
GBA3	-3.53040016145833	7.68664381423611	-6.84759863472823	3.78634888753211e-07	4.75965740675627e-05	6.60760046463133
MND1	1.72201253125	4.45512128645833	6.84581651683346	3.80262644947278e-07	4.75965740675627e-05	6.6033954489954
GPSM2	1.30142839322917	4.75332822048611	6.83872185913328	3.8681394530431e-07	4.8138328572526e-05	6.58665124246303
NTN4	-2.10788877083333	6.32411219965278	-6.82835780394287	3.96592019484686e-07	4.90731633709794e-05	6.56217960653264
IGFALS	-2.14449349479166	6.70501272743056	-6.79644315920092	4.28317126163432e-07	5.26976082383123e-05	6.48673886361525
FOXO1	-1.47922430729167	5.77357587847222	-6.78683360139977	4.38368341776171e-07	5.32214078749827e-05	6.46399882947266
OLFML3	-2.38220013020833	5.89008730381944	-6.78662344448362	4.38590827808935e-07	5.32214078749827e-05	6.46350138736167
SMYD3	1.75299115494792	6.52526825954861	6.7853439181377	4.39947908452106e-07	5.32214078749827e-05	6.46047262681689
ARSD	-1.18457357291666	6.94060517534722	-6.76963336415765	4.56964368204654e-07	5.49728134950198e-05	6.42326782079556
EXO1	1.58211790104167	4.88085479340278	6.76220623748994	4.65241252900709e-07	5.56593043663643e-05	6.40566877922045
SPAG5	1.59147219010417	7.05709638194444	6.74327471113282	4.8703781740154e-07	5.78153277236141e-05	6.36077877877536
ATAD2	1.94282634375	6.54819430208333	6.74194888247249	4.88602797331735e-07	5.78153277236141e-05	6.35763336278981
CDKN2A	1.74808081510417	5.53134308506944	6.73818539309229	4.93073155793584e-07	5.80272071497515e-05	6.34870363513012
HELLS	1.78530490104167	4.25707531944444	6.72948545847278	5.0356758274913e-07	5.89419050640522e-05	6.32805446959287
CDCA3	1.5698173125	6.0165985	6.7219769146524	5.12808002057482e-07	5.97007767556598e-05	6.31022564747002
ANLN	2.94128030989583	4.59039033680556	6.71718869564981	5.18790810817144e-07	5.9754767114013e-05	6.29885258208418
FANCG	1.5047689921875	6.73307369791667	6.68659749669865	5.58732485511987e-07	6.40147790543734e-05	6.22612628886938
KIF14	2.65184906510417	5.07432428298611	6.68215829566013	5.6478386189177e-07	6.43675249758126e-05	6.21556332649172
PLAC8	-3.17097225260417	5.77318088888889	-6.65632947414304	6.01343538869182e-07	6.81753559721113e-05	6.15405738730927
HAAO	-1.66706040625	7.2906059375	-6.65158981290626	6.08310121862465e-07	6.86059759313011e-05	6.14276220207669
HBB	-2.22445776041667	8.39904963888889	-6.62070202710331	6.5577232586738e-07	7.35487935008679e-05	6.0690873513513
CYP2A6	-3.83219633072916	8.61885528993056	-6.61872878596452	6.58929802307581e-07	7.35487935008679e-05	6.06437684491917
CLN8	-1.1215976796875	5.512843375	-6.60451385564143	6.82138690144264e-07	7.57488779301738e-05	6.03042946991873
PRRG4	-1.42436416145833	6.54160886111111	-6.5988392213442	6.91634999812312e-07	7.62852404005232e-05	6.01687093894411
CCR1	-1.3967891640625	5.98063258854167	-6.59647657509112	6.95628452413934e-07	7.62852404005232e-05	6.01122469745036
CDT1	1.33508183072917	5.25410638194444	6.59535199092292	6.97537526521824e-07	7.62852404005232e-05	6.00853694055285
WDR76	1.247420671875	3.84858359375	6.57647203711734	7.30397553291415e-07	7.90801430948615e-05	5.96339167014464
LAGE3	1.51459061197917	7.89191342361111	6.5708687338243	7.4045049323445e-07	7.96101783486673e-05	5.94998515915727
MCM2	2.18583026041667	6.42499883246528	6.56685393069704	7.4774013674683e-07	7.97614035522948e-05	5.94037705203144
AXL	-1.15538510677083	5.96636197048611	-6.56474217116474	7.51603759530131e-07	7.97805284748307e-05	5.93532249735621
FAM83D	2.38700307682292	6.21951435329861	6.54814693697874	7.82683154346531e-07	8.20033448378711e-05	5.89558327578747
CENPW	2.44967066927083	6.68993872743056	6.54750799038078	7.83905623969674e-07	8.20033448378711e-05	5.89405260392597
FERMT2	-1.3851012421875	7.3406399375	-6.53604327643743	8.06174387865511e-07	8.35258382528219e-05	5.86657949071855
SPINK1	5.69118614583333	8.15105282638889	6.53321234083932	8.1177171283037e-07	8.37052603315658e-05	5.85979332419094
RNF125	-2.78161566145833	6.11943222569444	-6.4991154585855	8.82383923426243e-07	9.05551728809093e-05	5.77798561260868
MCM10	1.69707011328125	4.61558460677083	6.49443252175092	8.92559383160075e-07	9.11673626554164e-05	5.76673955811334
UHRF1	2.437009453125	5.88376676041667	6.48394906199743	9.15774356216657e-07	9.30994268052371e-05	5.74155449955839
FOLH1B	-2.61282944010417	6.42632825868056	-6.47639458779772	9.32883908813721e-07	9.43956456142631e-05	5.72339816678138
TCEB1	1.11344363541667	7.73776741319444	6.4542652629125	9.84901361551111e-07	9.91956003861757e-05	5.67017558215182
NAT2	-3.44925668229167	7.45081012847222	-6.44521726841362	1.00701211196222e-06	0.000100952964224213	5.64839859589193
ID1	-2.72608479947917	6.44780840451389	-6.42007017005821	1.07115799914582e-06	0.000106888734163611	5.58782556005329
CD1D	-2.77964560677083	4.99306703819444	-6.41488046546503	1.08490588713155e-06	0.000107764000366728	5.57531607292103
PTPRB	-1.11545387109375	4.54952909114583	-6.40636544483491	1.10785327729328e-06	0.000109343686299015	5.55478461119119
CCDC34	1.21003835677084	4.64948893055556	6.40524535130552	1.11090842272944e-06	0.000109343686299015	5.55208323670687
CYP4Z1	-1.15364070052083	3.00859749131944	-6.39636342260224	1.13544039984132e-06	0.000111252608226986	5.53065741126932
FCGR2B	-2.691790203125	5.250263625	-6.39377996216384	1.14267899855154e-06	0.000111457527183041	5.52442370587223
C1orf168	-1.70488702604167	6.36827795659722	-6.38918359414126	1.15567395357533e-06	0.000112219568568252	5.51333117602416
IL33	-2.59218063020833	4.98752155121528	-6.36447539954819	1.22815351088567e-06	0.000118725161271064	5.45366243844013
RP11-138A9.1	-2.87588686588541	8.03707298524306	-6.3610144128135	1.23866931458626e-06	0.000118794643318735	5.44529903010094
KIF11	2.910199484375	4.47674439583333	6.36062954428135	1.23984434238635e-06	0.000118794643318735	5.44436892180479
SOCS2	-2.43323170572917	5.73687922743056	-6.35646147444806	1.25264265111773e-06	0.000119492176067416	5.43429494974736
CTB-167B5.2	-2.14404441276042	4.17693833940972	-6.34710188564613	1.28187420583485e-06	0.000121407416258699	5.41166649435095
HN1	1.88107189583333	7.00147682118056	6.34645070556703	1.28393360687365e-06	0.000121407416258699	5.41009179727423
CXCL2	-2.0517969296875	6.144512828125	-6.33590462931618	1.31775924779442e-06	0.000123814892919539	5.38458265338059
AVPR1A	-1.75141902864583	4.76647743923611	-6.3349610959889	1.32082942017242e-06	0.000123814892919539	5.38229982147027
PTTG1	2.7448058828125	7.734016046875	6.3299069496602	1.3373995588504e-06	0.000124827801928218	5.37006992766455
FAM13A	-1.2694425859375	5.83045	-6.32362832344103	1.35827925875153e-06	0.000126232528193157	5.35487322886461
GZMK	-1.77135448177083	5.26069809548611	-6.32126150536809	1.3662360097302e-06	0.000126429378438879	5.34914351323718
FGD4	-1.44480606510416	5.33807845138889	-6.31492212901792	1.38778220145385e-06	0.000127876748043752	5.33379385524592
TPX2	2.31288968489584	6.13146863888889	6.30413844166889	1.42523141487335e-06	0.000130560139823931	5.30767319417975
NR3C2	-2.40250914322916	6.01943205555556	-6.30307990582098	1.42896246135918e-06	0.000130560139823931	5.30510849722018
NSUN6	-1.65644396875	7.454496515625	-6.29535208542535	1.45650380249307e-06	0.000131962901000774	5.28638135239161
CPED1	-1.98866830989583	6.44825211111111	-6.27457455658754	1.53326303680224e-06	0.000138216541196969	5.23599881843537
ADH6	-2.48246435677083	7.77690579340278	-6.273250327877	1.53829252925415e-06	0.000138216541196969	5.23278620308747
LOC100506388	-1.02562332552083	4.07067727777778	-6.27033159261129	1.54943740358876e-06	0.000138642634451699	5.22570461711569
SASS6	1.2327300546875	4.899367640625	6.26613007970718	1.56562485290406e-06	0.000139514570225451	5.2155091123866
WDHD1	1.21754710416667	3.28441704861111	6.25445432109951	1.61151826159742e-06	0.000143015641133732	5.18716665039421
MFAP4	-1.3028419140625	4.88332024479167	-6.2454539926672	1.64782796009985e-06	0.00014525059661771	5.16530893870369
THRSP	-3.53191693229166	6.96976120659722	-6.24489322211893	1.65011761189418e-06	0.00014525059661771	5.16394680138184
TIAM1	-1.093955203125	4.50915718229167	-6.24080864157728	1.66689308091367e-06	0.00014613320961176	5.15402417843604
MNDA	-1.82526905989583	5.01779498090278	-6.22974151267724	1.71322327543616e-06	0.000149589261315704	5.12713020454114
ADH1C	-5.34489611458333	8.41341741319444	-6.22721879509811	1.72396616921019e-06	0.000149922744691074	5.1209980266269
C2orf40	-1.13610101041667	3.40747585243056	-6.22038299722056	1.7534218490545e-06	0.000151532663609221	5.10437837581702
TBC1D31	1.23387079166667	4.23224743923611	6.21968125978917	1.75647448812757e-06	0.000151532663609221	5.10267199116195
AURKA	2.03604827604167	5.42574109548611	6.21239749186764	1.78848077243274e-06	0.000153681597802613	5.08495736565121
EZH2	2.93206191536458	6.13834253211806	6.20637715557374	1.81538271028543e-06	0.000155376668808382	5.0703113685441
LRRK2	-1.94489740755208	5.10854426475694	-6.19740858926832	1.85622417370793e-06	0.000158246764793195	5.04848615312638
ALLC	-1.3284013515625	4.65034559375	-6.18658712743915	1.90674982962073e-06	0.000161916709061205	5.02214092217193
KMO	-2.91583878645833	6.68803590277778	-6.18246589872229	1.92635772676791e-06	0.000162942774279033	5.01210450734736
P2RY13	-2.05239982552083	4.27180163194444	-6.18012787196371	1.93757257399706e-06	0.000163253682946818	5.006409950861
GADD45B	-1.7671419609375	7.62989423958333	-6.16556018862772	2.00896104204758e-06	0.000168612567459295	4.97091605891848
GPC3	2.872079296875	5.977624515625	6.15749645050335	2.04962128332712e-06	0.000170776395222007	4.95125969821154
STARD5	-1.49827823697917	5.95267500347222	-6.15376355311983	2.06872623302931e-06	0.000171308519751248	4.94215808457985
TFPI2	-1.645185484375	3.55480576041667	-6.15298627096921	2.07272707928452e-06	0.000171308519751248	4.94026272617456
EHD3	-1.16438709895833	4.88207574131944	-6.13669532820977	2.15841468963257e-06	0.000176833322296981	4.90052428017777
TMEM71	-1.4311218515625	3.86663665625	-6.13394448653998	2.17323513242363e-06	0.000176833322296981	4.8938115489683
FTCD	-2.12036997135417	7.85503208680556	-6.13384742025193	2.17375997241423e-06	0.000176833322296981	4.89357466957643
KDM8	-1.14669526302083	5.97998362152778	-6.13262045365963	2.18040533173057e-06	0.000176833322296981	4.89058031448536
ANGPTL6	-1.82343708072916	5.76042662847222	-6.12533657968693	2.2202828472223e-06	0.000179395540200566	4.87280128230923
ZNF813	1.6891981328125	5.47456078645833	6.12195252033863	2.23906123097828e-06	0.000180240267269902	4.86453942595936
NUP155	1.71465429427083	6.12443672222222	6.11871759464726	2.2571629780654e-06	0.000181017662255702	4.85664060725992
CHEK1	1.15057162890625	4.55471795052083	6.11724762023498	2.26543763144431e-06	0.000181017662255702	4.85305098375716
KCND3	-1.34576008072917	4.61886795138889	-6.10714278952404	2.32315955092165e-06	0.000184269952072005	4.82836960121145
TUFT1	2.02736986458333	6.70130949565972	6.09237705441411	2.41020580529222e-06	0.000190476629590503	4.79228580695771
DACH1	-1.16975546875	3.35722015104167	-6.09043108300788	2.42192222058754e-06	0.000190706559144009	4.78752874862732
EPB41L4B	-1.19502555989583	5.75704035069444	-6.06538682644483	2.57797982933889e-06	0.000202259330523566	4.72627362057291
SLC9B2	-1.42322947916667	5.68423477951389	-6.04533535867997	2.71026607144854e-06	0.000211345872731291	4.67718676567871
CD109	1.65014978255208	4.68515886024306	6.04488482042179	2.71331636738242e-06	0.000211345872731291	4.67608338814593
PLSCR4	-1.9505356015625	7.52858713020833	-6.04125964373547	2.73798730630749e-06	0.000212139053688511	4.66720455365689
LOC81691	1.30736748697917	5.20989899652778	6.04051355749314	2.74309296355329e-06	0.000212139053688511	4.66537707384001
CLRN3	-3.25518337760416	6.12624097743056	-6.03783140719914	2.76152761123112e-06	0.000212804693571526	4.6588069210285
NUDT1	1.07211350911459	5.44325073524306	6.03393386222507	2.78854032992065e-06	0.000214124298950715	4.64925834303343
HGF	-1.3399639296875	4.172759078125	-6.02832431505801	2.82789031971554e-06	0.000216378575912086	4.63551302012373
HHIP	-1.68832608333333	3.63304717881944	-6.02261269766676	2.86853598724195e-06	0.00021871576854837	4.62151454486212
PPP4R1	1.0918587578125	8.52789032291667	6.01758818753718	2.90478238641888e-06	0.000220702308054436	4.60919755256145
ARHGEF26	-2.24379098697917	5.92906521180556	-6.00610204794983	2.98939966957067e-06	0.000226337274282808	4.5810317716327
MELK	2.95798365885417	6.72919999392361	6.0017524978795	3.02209211245939e-06	0.00022801527039441	4.57036279732169
RRAGD	1.91322945052084	7.32954695138889	5.99932559252239	3.04049099147473e-06	0.000228606916421506	4.5644090983556
C8orf59	1.07266201953125	7.05162204947917	5.99582822014531	3.0672055832476e-06	0.000229817542213299	4.55582836315233
KNTC1	1.94540199869791	5.74261149652778	5.98043091611152	3.18768166774335e-06	0.000237202951317232	4.51803795075599
TIMD4	-2.22670867447917	3.73914527951389	-5.97485422449653	3.23249238729842e-06	0.000239713664912877	4.5043454107821
CCDC3	-1.3681322421875	7.30525493229167	-5.94416926668643	3.49075205522536e-06	0.000257104574843027	4.42895354378861
RND3	-2.7400383671875	8.229657296875	-5.93998571924904	3.52755017033703e-06	0.000258934140299926	4.41866813340707
EGR1	-2.55300276041666	7.96572021701389	-5.93033967007326	3.61390382108169e-06	0.000264376599127375	4.39494699052122
BDH2	-1.63561041145833	6.56297863715278	-5.91912557693396	3.71699660989543e-06	0.000270217107470643	4.36735937705015
NPY1R	-2.86048043489583	3.91299718923611	-5.91894310735597	3.71869853266148e-06	0.000270217107470643	4.36691039442481
C1orf112	1.63058993489584	4.88293082118056	5.91194710973493	3.78455125355836e-06	0.000274082517874758	4.34969390443313
ZFP69	1.06400076041667	4.60499528819444	5.90625076477451	3.83904376864251e-06	0.000276978633323564	4.33567255590917
AKAP11	-1.13413270572917	6.14701545138889	-5.90510261954109	3.85012323960436e-06	0.000276978633323564	4.33284609290528
LOC100507311	-1.08368382552083	4.26653510329861	-5.89810415724824	3.9183628318673e-06	0.000279106015662022	4.31561503411288
GPR125	-1.59588397395833	5.70279186111111	-5.89515320905275	3.94750315748605e-06	0.000280259781548207	4.30834816232931
MYCT1	-1.203936765625	4.02139541666667	-5.85864568724774	4.32673769176604e-06	0.000305581075959364	4.21838415946112
ST3GAL6	-1.11072574479167	4.96059076909722	-5.85812723410866	4.33238156089059e-06	0.000305581075959364	4.21710573452304
TAT	-2.168102546875	7.22259970833333	-5.84964740368561	4.4257600487536e-06	0.00031115392238867	4.19619255564934
FAT4	-1.63325266145833	4.21666573871528	-5.84100907589979	4.52298378737115e-06	0.000315728719917246	4.17488224493311
CBX1	1.22726002604167	7.69196758506944	5.83856162738218	4.5509214595013e-06	0.000315728719917246	4.16884337518251
ART4	-1.96688504557292	6.00667032378472	-5.8375933327939	4.56202282160797e-06	0.000315728719917246	4.16645405257466
EIF5	-1.20341501041667	7.74868224305556	-5.83658299395427	4.5736354961255e-06	0.000315728719917246	4.16396089968149
GFRA1	-1.24181855338542	5.18776827690972	-5.83577006752211	4.58300090558031e-06	0.000315728719917246	4.16195482761244
TIPIN	1.46845537239583	5.12845219618056	5.82560778696346	4.70173115276107e-06	0.000321055079056839	4.13687254670466
FLJ22763	-2.81729624869792	5.19502556336806	-5.82450033412793	4.71485707675601e-06	0.000321055079056839	4.13413864083891
FLJ36848	-1.98085216276042	5.86318489149306	-5.81204331845782	4.86508712763031e-06	0.000329214364567834	4.10337972595327
DIRAS3	-2.19292139583333	4.10487894444444	-5.80342505618182	4.97185465917255e-06	0.000335391092802873	4.08209200506996
RFX5	1.09216195572917	6.76719667361111	5.79749515155233	5.0466942626732e-06	0.000339382352682998	4.06744119324604
GPM6A	-2.4221392890625	4.47205261979167	-5.79073153440695	5.13345147785888e-06	0.00034414785851875	4.05072706634383
FMO4	-1.56256167447916	7.24878436805556	-5.78423651241648	5.21818652766138e-06	0.000348748799598703	4.03467320279411
CD4	-1.1818636796875	5.14634746875	-5.77832123595381	5.29659146692216e-06	0.000352899666537638	4.02004935101063
NEDD4L	1.1980572109375	6.088877640625	5.76836764478266	5.4312281673555e-06	0.000360760167901583	3.99543558207369
NME1	1.526666453125	8.560293421875	5.76386179970254	5.49331184550924e-06	0.000363256102170194	3.98429069428652
BC032415	-1.7853730625	4.96473243229167	-5.76320976376991	5.50235529287077e-06	0.000363256102170194	3.98267779630043
TM6SF2	-1.114794265625	5.67733416145833	-5.7534225717482	5.63992679259098e-06	0.000371206610233328	3.95846383199672
C5orf34	1.71611212109375	5.25173145052083	5.75218134667303	5.65762112199169e-06	0.000371242811441237	3.95539244467225
MCM6	1.37483025260417	5.44968007986111	5.75012973154098	5.68699143505958e-06	0.000372042636056738	3.9503154976866
KBTBD11	-2.7366121484375	5.38273341145833	-5.73940797119152	5.84301381101013e-06	0.000380599652278876	3.92377796755086
DPT	-1.49638921875	4.76507509895833	-5.73873531852414	5.85294560861115e-06	0.000380599652278876	3.92211277989715
CCNE2	1.94683742447917	4.54779677777778	5.73503403918802	5.90790229143707e-06	0.000383023102451432	3.91294943660094
CYP3A43	-2.4360113046875	7.016052109375	-5.72978124055717	5.98679487660022e-06	0.000386979272411646	3.89994314017926
MROH2A	-2.51530977083333	4.58450512673611	-5.72179661884979	6.10876688701046e-06	0.000392519994573663	3.88016858627568
CFHR3	-2.24298809895833	6.25860815798611	-5.71812522974967	6.16569260368494e-06	0.000393852868471523	3.87107445644965
THBS1	-1.32440734114583	4.67203834027778	-5.71694695535805	6.18407570334893e-06	0.000393852868471523	3.86815562062647
GREM2	-1.65455054427083	4.04969061631944	-5.70762657783387	6.33146033539023e-06	0.000402057014963461	3.84506334206599
GYS2	-4.02974314322916	7.50272438888889	-5.70606529262146	6.3564949375158e-06	0.00040246649525429	3.8411944387003
DMGDH	-2.06162462239583	5.91327499652778	-5.69984670778776	6.45720670027263e-06	0.000407651177515171	3.8257828053031
IL1RAP	-2.3785796796875	7.7866525	-5.6976329266182	6.49344838598061e-06	0.000408747474854721	3.82029564792639
ZC3H13	-1.41480416927083	6.02158176215278	-5.68788642439338	6.65547450312825e-06	0.000414881263292979	3.79613325288642
TXNIP	-1.77272824739583	7.80500995486111	-5.68717091390982	6.66752930756241e-06	0.000414881263292979	3.79435916320895
TK1	1.31388522395833	6.25031955555556	5.67868592361556	6.81218057501373e-06	0.000421459880489564	3.77331795351032
GPHN	-1.56918412760417	5.98568523263889	-5.66681754018455	7.01986077134875e-06	0.000431841094155642	3.74387764665398
TMEM47	-1.914688953125	6.55523231770833	-5.66144571739735	7.11595694517426e-06	0.000435279468053117	3.73054909792332
CYP2C8	-2.69334491927083	6.69892405381944	-5.64419242829829	7.43370473321838e-06	0.00045220390416843	3.68772616168091
CYP2B6	-2.9009366953125	6.619224265625	-5.6441552744466	7.43440426175123e-06	0.00045220390416843	3.68763392213772
CENPQ	1.54942700130208	4.03317057899306	5.64238277613914	7.46785421009735e-06	0.000452966148642712	3.68323333684361
BOLA3	1.26748107291667	8.73906906423611	5.64004669599444	7.51217275195802e-06	0.000454381532879606	3.67743320315948
SORBS2	-1.452549703125	6.39679519791667	-5.62969311593808	7.71182181256183e-06	0.00046515818810366	3.65172216186618
GPR65	-1.332611078125	4.60221407291667	-5.62078407736434	7.88791126682863e-06	0.000474457862699742	3.62959229467024
ZG16	-1.77369560416667	7.14064243055556	-5.60826367737471	8.14228291154488e-06	0.000487052470073461	3.59848251072247
GHR	-3.356690859375	8.82099586979167	-5.60384648623901	8.233993264256e-06	0.000490642710377239	3.58750440320577
LOC101928635	-1.71027285677083	5.38156635069444	-5.59599569088762	8.39958096497046e-06	0.000498313770453343	3.56798940321177
SF3B4	1.280545734375	8.1230487109375	5.59055379888996	8.5163344260936e-06	0.000502486936410438	3.55445983034753
AKR7A3	-1.96717962760417	8.02690200868055	-5.56856159084412	9.00514229225608e-06	0.000527019868098684	3.49976269476796
LIFR	-1.90509140885417	4.70782524305556	-5.56034685920462	9.19492580794184e-06	0.00053591367692644	3.4793234539116
ACAT1	-1.02306727604166	5.96954251909722	-5.55971827767732	9.20961342591396e-06	0.00053591367692644	3.47775928432835
KIF23	2.04530143489583	4.22442655555556	5.55878958997803	9.23135686217613e-06	0.00053591367692644	3.47544827958696
NOSTRIN	-1.74637756380208	4.65948715538194	-5.55562241986014	9.30590139511421e-06	0.000536709122398825	3.46756646968083
XDH	-2.23547565364583	7.32867364756944	-5.55389535559647	9.34680695670235e-06	0.000536709122398825	3.46326822643632
SLC26A6	-1.563911046875	6.25531256770833	-5.55348016944262	9.35666774205345e-06	0.000536709122398825	3.4622348999714
DEPDC7	-2.71758363932292	7.45012861024306	-5.55192182370393	9.39377285439894e-06	0.000536709122398825	3.458356346962
TCF19	2.04394814322917	5.75865501215278	5.54665776191003	9.52021745526833e-06	0.000541078185764778	3.44525350254101
CYP2A7	-3.20778962760417	8.66045719097222	-5.54369225392818	9.59220674479047e-06	0.000542717540684983	3.43787122783225
FDPS	1.47633159895833	9.86116222743055	5.54340586613963	9.59918805220045e-06	0.000542717540684983	3.4371582698835
LST1	-1.01095226041666	6.05075015972222	-5.52089598542297	1.01643048052582e-05	0.000568728310731424	3.38110386553885
CYP39A1	-2.85368483854167	5.70355664930556	-5.50505076579822	1.05821768009599e-05	0.000587555016533296	3.34162674383109
CSRNP1	-1.52466016927083	7.18421144444444	-5.50125438429143	1.068484921522e-05	0.000591580460820115	3.33216604664128
PPP1R3B	-1.38832369270833	5.98388432465278	-5.49407807143745	1.08816911116349e-05	0.000599572873616647	3.31428004482857
SORT1	1.33426693489583	4.99442136805556	5.48548990651953	1.11220853759391e-05	0.000608175850329759	3.29287107298154
APLNR	-1.41796633333333	6.76379465277778	-5.48294456300388	1.11943592148491e-05	0.000610586031330835	3.28652506847104
ASPA	-1.84718198177083	5.39119584027778	-5.4790911119319	1.13046807221734e-05	0.000615054161703377	3.27691697422461
GRHPR	-1.54512709895834	9.61790303298611	-5.46899572678213	1.15989444843103e-05	0.000627908859658135	3.25174121001623
DHRS13	1.34948870833334	6.94619695138889	5.46760195303468	1.16401745180069e-05	0.000628569423972374	3.24826495796629
VSIG10	1.34619147395833	5.14563070659722	5.46607407807818	1.16855417044362e-05	0.000629449552407615	3.24445410878342
AACS	1.56865466666667	6.29684316319444	5.44967846508362	1.21837720194728e-05	0.000650852921695734	3.20355134304641
LOC401068	2.10454885677083	5.45190584722222	5.44905562495683	1.2203116570078e-05	0.000650852921695734	3.20199721302085
TEK	-1.10256037890625	5.16390699739583	-5.44508026697588	1.23273190954127e-05	0.000655861837081243	3.19207725212111
ADHFE1	-1.27519218229167	7.87315598784722	-5.43752118967646	1.25670233913682e-05	0.000666976285580113	3.17321212413312
MT1G	-2.3299920234375	7.72624840625	-5.43436981017904	1.26683421449238e-05	0.000670709733022446	3.16534629556041
C4orf29	-1.203927171875	5.91929835416667	-5.42755733881768	1.28901970851355e-05	0.000680791043125669	3.14834049097014
ACADSB	-1.8114274921875	8.35283835416667	-5.42561277939322	1.29542408706558e-05	0.000682442701052623	3.14348585917765
GINS3	1.20330513020833	4.34360446701389	5.42390080151408	1.30108906839044e-05	0.000682442701052623	3.13921169778412
ADH4	-2.70586401822917	6.51584133159722	-5.42374624937599	1.30160171577876e-05	0.000682442701052623	3.13882583152848
MAT1A	-1.73239391145833	10.5890969809028	-5.42001150762392	1.31405204693689e-05	0.00068611200753168	3.12950099785171
RBL2	-1.03627401822917	7.22576443055556	-5.41974737483953	1.31493711612472e-05	0.00068611200753168	3.12884148684143
TUBG1	1.91409490625	7.01308974479167	5.41376106186705	1.33515865419446e-05	0.000693321954386734	3.11389328123752
TRPM8	-1.83107611458333	5.78786757986111	-5.40720863032853	1.35765287108424e-05	0.000703316154795647	3.09752919531002
SELL	-1.88259756901042	5.32118423524306	-5.40231890526462	1.37468820244359e-05	0.000708749960374131	3.08531604680702
TMEM237	1.395348984375	4.61587288020833	5.39910917341308	1.38598782528231e-05	0.000712878393554946	3.07729834586388
BGN	-1.81518305729166	6.45322678993056	-5.3678050332451	1.50123326286892e-05	0.000766691157409519	2.99907413022575
FOS	-2.96337826953125	6.86438465364583	-5.36604132595105	1.50800711418046e-05	0.000768338495305028	2.99466538700781
SEC14L2	-1.57422359374999	6.116917828125	-5.34794035018358	1.57933659152377e-05	0.000799040994225599	2.94940926977621
SYNPO2	-1.110600953125	4.711206234375	-5.34167869765539	1.60479665730253e-05	0.000808145739935556	2.93375007422948
APOA5	-2.2642147578125	7.779018046875	-5.33650503079123	1.62614528046713e-05	0.000816996517476457	2.92081027612776
SPDL1	1.75138337239583	5.50576175347222	5.33441534347422	1.6348492395333e-05	0.000819468181316067	2.915583415145
CENPL	1.5430420625	4.41533535416667	5.33087168764063	1.64971689078442e-05	0.000825010844181198	2.90671931271071
SAC3D1	2.03293689322917	7.17716638715278	5.32935884841729	1.65610560957081e-05	0.00082549685920821	2.90293491221485
TMEM38B	1.26899988802083	7.00478033680556	5.31960240970785	1.69791118225716e-05	0.000843269925243042	2.87852634879691
PROZ	-2.00205962760416	7.15723696180556	-5.31037101958045	1.73844735017638e-05	0.000853613127453951	2.85542722316915
NABP2	1.07134965885417	5.29527961631944	5.30497953682952	1.76257234734669e-05	0.000863500941390162	2.84193462791785
EDNRB	-1.97619728125	6.213734046875	-5.30391986030914	1.76735360895949e-05	0.000863888827277849	2.83928254992496
ECM2	-1.444230421875	6.70461913020833	-5.30110676599375	1.78010987761247e-05	0.000867611976671887	2.83224190216215
DAAM1	-1.2316474765625	6.20377899479167	-5.30047578019816	1.78298388112584e-05	0.000867611976671887	2.83066261351139
PRSS3	1.45387526822917	6.16096493402778	5.29500393939389	1.80810410101037e-05	0.000876990019435894	2.81696643642966
SHBG	-1.25357931119792	5.99227941232639	-5.29451711830234	1.81035623297241e-05	0.000876990019435894	2.81574784363045
RNASEH2A	1.5122565234375	6.39651486197917	5.28091388126946	1.87444513634655e-05	0.000900943246941669	2.78169244807328
FBLN5	-2.07770997526042	5.18233611024306	-5.28038526521825	1.87698129487643e-05	0.000900943246941669	2.7803689049533
ACADL	-2.311822140625	6.048014265625	-5.27848129075985	1.88614477785839e-05	0.000900943246941669	2.77560165328633
LDHD	-1.80341468489583	6.09073616840278	-5.27790506889922	1.88892691471099e-05	0.000900943246941669	2.77415885351197
NEB	1.8181534765625	4.96675430208333	5.27648242517445	1.89581351901473e-05	0.000902240570126263	2.77059663937305
HTR2B	-1.66247105078125	3.3521098828125	-5.27486194920157	1.90368863222258e-05	0.000903041901174037	2.76653895828551
NKAP	1.0620333984375	6.61817788020833	5.2744208556238	1.90583794604477e-05	0.000903041901174037	2.76543443777709
SRGN	-1.25108585807292	6.18636478211806	-5.26940085027966	1.93047203156659e-05	0.000912717060514036	2.75286350160284
TSLP	-2.8689947421875	4.68180640625	-5.26756040869708	1.93958366135109e-05	0.000915027115531514	2.74825445637221
RP11-250B2.6	-1.47263469270833	4.22015424392361	-5.26343814110142	1.96014982610683e-05	0.000922719224663418	2.73793047758132
CTNNA3	-1.06966054427083	3.37740828819444	-5.26066953685657	1.97408584119658e-05	0.00092726366171954	2.73099626639041
RFWD2	1.012145328125	7.2728843125	5.25861391608837	1.98449759636344e-05	0.00093013660068515	2.72584757624279
SRD5A1	-1.81713056510417	7.16257319097222	-5.25301938294273	2.01311535368576e-05	0.000941511876214071	2.71183411942742
MRPL9	1.00631892708333	7.94734635243056	5.24099576828679	2.07603629831006e-05	0.000966763225884003	2.6817124308055
DUSP16	-1.25449835416666	6.33030381597222	-5.23640859711443	2.1005608524429e-05	0.000973994533164851	2.67021905751803
PPAP2B	-2.27988793489583	8.21084280381944	-5.2318117191102	2.12543037734847e-05	0.000981323441174919	2.65870052166678
YPEL2	-1.45223847395833	6.28273924131944	-5.22529833918226	2.16117756816546e-05	0.000995705086405422	2.64237832327573
CAP2	2.27908787239584	6.29332523263889	5.22115158190457	2.18425128005736e-05	0.00100272857714978	2.63198589970651
GCGR	-1.63125092708333	6.31386465277778	-5.22089565778227	2.18568342299205e-05	0.00100272857714978	2.63134449198664
SRD5A2	-2.66732195833333	6.37639292361111	-5.21971249879755	2.19231665585846e-05	0.00100364534600337	2.62837917679701
PRIM1	1.7157718671875	6.32244493229167	5.19775557282962	2.31916543885362e-05	0.00104841771216986	2.57333961044463
RRP15	1.18361325260417	5.94119151215278	5.18696337569861	2.38420008731225e-05	0.00107333614741496	2.54628024741114
DAK	-1.96193461197916	6.19811776388889	-5.18486904164492	2.3970320852362e-05	0.00107687412393578	2.54102862507097
DSN1	1.1961319296875	5.80761816666667	5.17752633523094	2.44257314930615e-05	0.0010950616765026	2.52261529399521
SMC4	1.24029248697917	6.19857282986111	5.17162720210474	2.47979172992763e-05	0.00110488498188998	2.50782066506667
RP11-196G18.24	2.60135656770833	6.11431267013889	5.16167301022378	2.54389460664951e-05	0.00112880110271288	2.48285354703728
PTTG3P	1.02061131119792	5.09231109288194	5.15398057448129	2.59457373766098e-05	0.00114893455450533	2.46355711749012
SLC44A3	1.801678828125	5.66408522916667	5.14715682297547	2.64038054939045e-05	0.00116342795447095	2.44643817185485
EVI2B	-1.388939125	6.079563984375	-5.1434755831977	2.66542953738122e-05	0.00116541029346421	2.43720232181324
ADH1B	-3.47952836197917	7.23839653472222	-5.14261332833755	2.67133126425734e-05	0.00116541029346421	2.43503895181907
TDO2	-2.35616369270833	6.47935477256944	-5.14100787847881	2.68235489959737e-05	0.00116541029346421	2.43101086723053
NAPSB	-1.2863761484375	4.98650905729167	-5.14072774720585	2.68428307805803e-05	0.00116541029346421	2.43030800772211
ENPEP	-1.92522613802083	6.61233211111111	-5.13115642207758	2.75100917546928e-05	0.00118383507484096	2.40629175167529
TUBE1	-1.11148528645833	4.58874062673611	-5.13053575625004	2.75539335790083e-05	0.00118383507484096	2.40473428775486
CYP2C18	-2.06383038020833	7.90626213715278	-5.12942626751004	2.76324796558639e-05	0.00118485884053084	2.40195017015276
MS4A7	-1.6713557265625	5.80446450520833	-5.12493086811487	2.79530452243811e-05	0.00119387621555966	2.39066917279518
FOSB	-2.251211921875	6.39965367708333	-5.10691239653691	2.92759714684446e-05	0.001247917098775	2.34544672183475
AP000253.1	-1.68731561197917	4.75919518576389	-5.10230747699542	2.96240662211217e-05	0.00126027412564277	2.33388789632791
FAXDC2	-1.45855692447916	7.64853306597222	-5.09715381228776	3.00185855057481e-05	0.00127205959010072	2.32095097266786
C4orf46	1.236569890625	4.20749070833333	5.09614244965249	3.00966251794325e-05	0.0012728756281942	2.31841212743402
MCC	-1.94977971614583	5.82236530381944	-5.09008315891742	3.05684735649549e-05	0.00128780102446602	2.30320078771505
RDH16	-2.67968654427083	8.82825279340278	-5.08736380715003	3.07826486288834e-05	0.00129430577361134	2.29637376849409
NRG1	-1.05364479036458	4.28093972829861	-5.0843152746687	3.10245461610268e-05	0.00130194868715286	2.28872010169571
ADAMTS2	-1.01265719270833	4.90500527256944	-5.08040963644876	3.13372520045776e-05	0.0013125277657778	2.27891422995502
PXDN	-1.05341752604167	6.53107428993056	-5.07233116275148	3.19941605778514e-05	0.00133451104742106	2.25863041376355
KIAA0101	1.60303384635417	6.33221191840278	5.07168862534183	3.2047000307516e-05	0.00133451104742106	2.25701703070962
KIF18B	1.56904015625	6.57368296354167	5.06711019313555	3.24260634847387e-05	0.00134770437370159	2.24552049818425
TDRKH	1.407144828125	4.32219247916667	5.05766216220379	3.32226199658018e-05	0.00137816592478826	2.22179472417958
FXYD6	-1.66563000260417	6.09566633680556	-5.05505822752376	3.34455967042756e-05	0.00138476281268525	2.2152553902726
BIRC5	1.62792740364583	5.58118833420139	5.05149903266264	3.37528107549861e-05	0.0013948155803215	2.20631683421345
RAB11FIP4	1.00398348958333	4.89053724305556	5.04865849579362	3.40000293530788e-05	0.00140235549640299	2.1991829096927
SLC25A37	-1.04794404166666	5.10206510763889	-5.04517086297971	3.43060592012709e-05	0.00140960798091901	2.19042357759431
IL7R	-1.20466475	5.47275690104167	-5.0434985308369	3.44537830476152e-05	0.00141299662521413	2.18622335246395
CUTA	1.0341361875	10.4547887864583	5.03590635020974	3.51325196301029e-05	0.00143648478138256	2.16715409381748
SC5D	-1.09607984375	6.71333461979167	-5.03561112787398	3.51591823281037e-05	0.00143648478138256	2.16641256001382
PLIN1	-1.96678636588541	6.23206043315972	-5.03354913490595	3.534597750418e-05	0.00144139698093317	2.16123323486093
CYP2C9	-2.9361294453125	8.32157094270833	-5.03243742957717	3.5447100326804e-05	0.00144280359112146	2.15844081073998
ST6GALNAC3	-1.08749353645833	3.46694253298611	-5.02819125182597	3.58360264137284e-05	0.00145589740330746	2.1477748650986
DDIAS	1.1273826640625	4.74773013541667	5.02147672562628	3.64598184763668e-05	0.00147570263418177	2.13090795141463
FLVCR1	2.16488213541667	6.98005033506944	5.01958404400569	3.66376170745697e-05	0.00148013238830734	2.12615336817634
MAP2K1	-1.63487738802083	7.75876030902778	-5.01741742766696	3.68422198210021e-05	0.00148562649535192	2.1207105518216
MCM7	1.37348255989584	7.30155638888889	5.01416872527277	3.71511638413821e-05	0.00149529981751169	2.11254922967403
IL2RB	-1.29996670052083	6.15849541840278	-5.01165084631654	3.73923992762502e-05	0.00150164742564084	2.10622373039486
ADAMTS13	-1.030516734375	6.21626571875	-5.0110773348547	3.74475667242105e-05	0.00150164742564084	2.10478291934671
FAM65C	-1.29930924739583	4.83368484548611	-5.00913068353194	3.76354309153375e-05	0.00150639116643386	2.09989237604934
SUCNR1	-1.35199496875	4.62144056510417	-5.00523201965483	3.80145312230663e-05	0.00151875767362413	2.09009761319273
S100A8	-1.906818109375	5.3524243125	-5.000534554265	3.84764100089256e-05	0.00153437970963771	2.07829563053707
LRRC42	1.041068703125	7.67801005208333	4.99979970632891	3.85491726791814e-05	0.0015344554874908	2.07644935257168
GPD1	-1.25137560677083	5.66926046006944	-4.97768919172874	4.08044138378439e-05	0.00160650686771758	2.02089332526895
C11orf54	-1.26111510416666	7.81720873263889	-4.97645100435459	4.09345590346989e-05	0.00160870588264496	2.01778196376303
C17orf62	1.09441108333334	6.83017314409722	4.97161741906631	4.14466205600886e-05	0.00162587884349304	2.00563574105932
EFNA4	1.22610932421875	5.91700366927083	4.97045058953613	4.15711940990343e-05	0.00162750087018396	2.00270358693617
GIMAP4	-1.39581498046875	6.21274950260417	-4.95580104698188	4.31676122321698e-05	0.00167557690416157	1.96588879854605
IRF8	-1.57134765625	7.25991932291667	-4.95109045719677	4.36939230084417e-05	0.00168955037290142	1.95405033291669
HCLS1	-1.72575486458333	6.47146407986111	-4.94208225287631	4.47184259933201e-05	0.00171995168110009	1.93141052762954
LOC389831	-1.3116921328125	5.81530491666667	-4.9377086484115	4.52245054340889e-05	0.00172790716240039	1.9204182623558
FOXF1	-1.35567413932292	4.31089130815972	-4.93751057784275	4.52475603245696e-05	0.00172790716240039	1.91992044277213
HAO2	-3.280144765625	7.20920583333333	-4.93700808149081	4.53061025603429e-05	0.00172790716240039	1.91865749440769
HEY1	1.41684405729167	6.69519568923611	4.93685246200432	4.53242480947364e-05	0.00172790716240039	1.91826636788113
TRIM45	1.2116314765625	5.21392211458333	4.93288558602427	4.57892667658151e-05	0.00174256728039887	1.90829612611715
CRNDE	2.84739035677083	4.96502528472222	4.93171504449906	4.59273976011329e-05	0.00174475766255251	1.90535408654443
ORC6	1.527446421875	6.81880326041667	4.93035238525332	4.60887268435144e-05	0.00174782012446491	1.90192916065016
ANXA10	-2.87269855208333	7.67385869965278	-4.929574306499	4.61811010850531e-05	0.00174826147359395	1.89997351877247
CCL21	-1.35817410416667	5.80665386024306	-4.92228319020074	4.70557970802062e-05	0.00177826567185826	1.88164756557098
ELF1	-1.16115196875	6.65006848958333	-4.91685814104353	4.77174066001788e-05	0.00179801717233588	1.86801158501802
LOC284926	1.75654228515625	4.30581110677083	4.91663741756674	4.77445217554786e-05	0.00179801717233588	1.86745678623063
GSTA4	1.85912123697917	7.02630992881944	4.90906330660968	4.86844127118276e-05	0.00182532260111767	1.84841865895269
SIGLEC1	-1.27145906510417	5.81167317013889	-4.90782317756237	4.88400642489777e-05	0.00182532260111767	1.8453014528773
C8orf4	-2.41900197135416	7.74771180034722	-4.90741770500316	4.88910644060333e-05	0.00182532260111767	1.84428224871557
ADAMTSL3	-1.15971134114583	5.29592800173611	-4.90598664583614	4.90714902340449e-05	0.00182890542087437	1.84068509907529
RBBP7	1.09170415625	9.61410263541667	4.9053166465049	4.91561924189334e-05	0.0018289144169065	1.83900096511244
COL6A2	-1.34251946354166	5.87744496180556	-4.90299274358671	4.94511226486053e-05	0.00183673174928456	1.83315949540772
POLE2	1.56991677083334	5.75578772222222	4.89739576287321	5.01687585838816e-05	0.00186019571639618	1.81909051174776
STMN1	1.3693384609375	5.17168885416667	4.89493639429935	5.04873931203317e-05	0.0018656211785455	1.81290839615931
SFN	2.516917953125	7.24112710416667	4.88751925292706	5.1460712037804e-05	0.00189834797013051	1.79426370468827
ITLN1	-1.07429684895833	4.08337917881944	-4.88374794695746	5.19628062014989e-05	0.00190588218847427	1.7847835427222
TTC13	1.18233817447917	7.66605872048611	4.8835457282549	5.19898671613747e-05	0.00190588218847427	1.78427521117463
KPNA2	2.11008308333333	8.76968236284722	4.88095786782092	5.2337426919066e-05	0.00191221229298302	1.77776990459346
ASRGL1	1.80686961197916	6.44699531423611	4.88074296618301	5.23663937258212e-05	0.00191221229298302	1.77722968815342
FBXO21	-1.13099089583333	6.34660701736111	-4.87587648888217	5.30266771280981e-05	0.00193306341166976	1.76499635678134
MAN1C1	-1.99857379427083	6.26539298611111	-4.87042913344632	5.37756924097101e-05	0.00195248844284652	1.75130270126352
FLVCR1-AS1	1.66506009895833	6.31280751909722	4.86577254693087	5.44243900598886e-05	0.00197074538855657	1.73959681091024
BOK	-1.6207484453125	6.956335421875	-4.85978514694393	5.52700353555783e-05	0.00199802561868062	1.72454538114334
IGFBP3	-2.34365324479166	9.01886106076389	-4.8583204548527	5.54789045574638e-05	0.00200223366547887	1.72086335024827
PTS	-1.02819017447916	8.30870106597222	-4.85704818948295	5.56609759430815e-05	0.00200386534477526	1.71766504941286
FHL2	-1.85168083463542	6.30428645920139	-4.85606745196946	5.58017365336419e-05	0.00200386534477526	1.71519960742029
CKS2	2.48290602864583	8.34325010763889	4.84967915254799	5.67274014523474e-05	0.0020270217014012	1.69914024294579
LRRC1	1.47663821614584	4.96965552951389	4.84702186249545	5.71169661904358e-05	0.00203757954841466	1.69246014087458
SPRY4-IT1	-1.04449283723958	5.65388809548611	-4.84478516465379	5.74469511227628e-05	0.00204268069975011	1.68683735114816
EVA1A	-1.58604437760416	7.29484911805556	-4.84477384533632	5.74486259419883e-05	0.00204268069975011	1.68680889573428
AK025288	-2.12492289192708	8.11720384809028	-4.83676059145232	5.86466551186503e-05	0.00207301265226854	1.66666452017798
SMC2	1.56010940364583	5.45721896701389	4.83587653154786	5.87803532138583e-05	0.00207301265226854	1.66444209775491
CFI	-2.16208129427083	8.90578800694444	-4.83416770721097	5.90396494215034e-05	0.00207675860654368	1.66014631559597
ACSM3	-2.5259518828125	6.23580572395833	-4.83391309133593	5.90783828221534e-05	0.00207675860654368	1.65950624154124
SPSB3	-1.05756017708333	7.63338684027778	-4.83315188925034	5.91943326712282e-05	0.00207746204159283	1.65759267018007
ANXA2P2	1.518920203125	9.71609572916667	4.82911200153582	5.98135390527609e-05	0.00209241094450482	1.64743688138336
LOC149703	-2.25384862760417	8.01698504513889	-4.82556537179566	6.03624961947341e-05	0.00210481399774682	1.63852109829283
TSKU	-1.64609707161458	7.92286858246528	-4.82221493764278	6.08857272052473e-05	0.00211964555772094	1.63009854388756
SRXN1	1.45459829947917	8.18243599131944	4.81991960903993	6.12468079528195e-05	0.00212879354640506	1.62432839929926
CEP55	2.04708613802083	4.17386005555556	4.81766607257381	6.16034038350109e-05	0.00213775658115918	1.61866332558182
ETS2	-1.31995121614583	6.54779004340278	-4.80674389386485	6.33614377024283e-05	0.00219524571521341	1.59120670293109
IL18R1	-1.48295888411458	4.78022228559028	-4.80004284322497	6.44648535152073e-05	0.00222635077833859	1.57436153359165
TMEM133	-1.06703486197916	6.42082596440972	-4.79522329365952	6.52703493754452e-05	0.00225057984932467	1.56224622240263
XK	2.72004906640625	4.79590611197917	4.79217942577582	6.5784265538741e-05	0.00226469393636868	1.55459465224178
SOX12	1.07401211458333	4.99351126909722	4.79107876576482	6.59710942781837e-05	0.00226752075476157	1.55182786310628
MRC1	-2.56657525	7.205010703125	-4.78920646882333	6.62901255380803e-05	0.00227487540158731	1.54712138347103
HJURP	1.61092464583333	4.92061867013889	4.77155338680063	6.93752224357665e-05	0.00236202997896869	1.50274710196691
SEC24B	-1.744539640625	8.40929863020833	-4.77049189244271	6.95652539505494e-05	0.00236478180383861	1.50007891062508
ASCL1	-2.07150582552083	4.79518523611111	-4.76957718568149	6.97294256151219e-05	0.00236664730763299	1.49777969436115
CKAP2L	1.347942796875	5.556267046875	4.76337816561862	7.0852306605965e-05	0.00239609735792174	1.48219795518775
GRAMD1C	-2.20813914322916	6.79488077951389	-4.75865269185656	7.17204291818721e-05	0.00241905634502221	1.47032031793792
AGTR1	-2.06579383072917	7.87097082638889	-4.75506363224519	7.23868954751877e-05	0.00243395315934738	1.46129923383998
FXN	-1.11200466927083	5.33889572569444	-4.74914225197981	7.35000528515163e-05	0.00245569285631805	1.44641614915577
NNMT	-1.29589121484375	4.42130628385417	-4.74861249333436	7.36004739886587e-05	0.00245569285631805	1.44508464549185
SPP2	-3.41639433854166	7.91731444618056	-4.74681424509217	7.39423767009475e-05	0.00246300576811735	1.44056492228534
STEAP3	-2.011008265625	6.01648284895833	-4.74407765398778	7.44657436111585e-05	0.00247089731857369	1.43368683156211
ELOVL7	2.383231546875	5.278125203125	4.74383356485225	7.45126050165613e-05	0.00247089731857369	1.4330733470187
SIGIRR	-1.57605566145833	7.07379936631944	-4.73868941904464	7.55071047476894e-05	0.00250004716545331	1.42014439838321
SUV39H2	1.11559907291667	4.27626605381944	4.72785835619737	7.76447259961486e-05	0.0025629861230497	1.39292336556542
GIMAP7	-1.3974881484375	5.891023390625	-4.7190828925806	7.94210302712567e-05	0.002609685871766	1.370869650218
MXRA5	-2.07226757421875	5.40373420833333	-4.71727295954897	7.97924245394313e-05	0.00261791691057098	1.36632121903919
ZSWIM6	-1.88332026302083	6.70240042881944	-4.70365595536443	8.26429437469084e-05	0.0027032481931957	1.33210271138427
TRIM59	1.69234275390625	3.6141286171875	4.69820829440376	8.38116887372572e-05	0.0027373428475363	1.31841395757897
DTX1	-1.36567772135417	5.96969758680556	-4.69543246104804	8.44135680976828e-05	0.00275284849937835	1.3114390969464
NAA40	1.11185361458334	5.40885665972222	4.69171947694723	8.52254194058723e-05	0.00277491381239376	1.30210965364049
DNAJC6	1.024724046875	3.51761216666667	4.68841916601635	8.59535986737321e-05	0.00279009450201308	1.29381731588559
MME	-2.3147487265625	5.83060917708333	-4.68788933961965	8.60710782000895e-05	0.00279009450201308	1.29248609576901
ALYREF	1.38168953776042	6.05547932725694	4.67032981923794	9.00568716205748e-05	0.00290192187213084	1.24836970789246
FCGRT	-1.14979334114583	8.38573027777778	-4.66431793735284	9.14635237942821e-05	0.00293414984332057	1.233266891663
GLA	1.14196841276042	7.65332138975694	4.66364379665071	9.16226230981223e-05	0.00293490574048334	1.231573387857
CYFIP2	-1.78150616145833	6.67718756423611	-4.65932512848014	9.2648432717385e-05	0.00295901056351365	1.22072472028676
CDA	-1.80388252994791	6.25401227690972	-4.65265699655693	9.42549255150466e-05	0.00299623778585703	1.20397489257001
PDK4	-2.14395486197917	6.39109385763889	-4.65148361104962	9.4540488903241e-05	0.00299623778585703	1.20102754080128
LHX2	-1.0718786796875	4.15517120833333	-4.64535988552322	9.60449087398494e-05	0.00302730197067351	1.1856462520224
LUM	-2.1290681875	4.44782549479167	-4.63434014671336	9.88127176455355e-05	0.00311001538938434	1.1579695904231
DUSP1	-1.27239091927083	7.05759729340278	-4.63028674421822	9.98507547468719e-05	0.00313021583409668	1.14778999453111
RMI2	1.54824177864584	6.23575442013889	4.63014130357584	9.98882027043876e-05	0.00313021583409668	1.14742474677571
GNE	-1.785206140625	8.64403202604167	-4.62515202173694	0.000101181381221634	0.00316358111608348	1.13489539548189
C3P1	-2.82954436979166	8.81716683680555	-4.62319408096734	0.000101693425239716	0.00316953417153365	1.12997868391178
SDPR	-1.571487390625	4.91502115104167	-4.61656653814101	0.000103445981200553	0.0032184185013172	1.11333657709989
AADAT	-2.38040822526041	5.82006580815972	-4.61470394457857	0.000103943931183688	0.00322464453560398	1.10865971755717
HAND2-AS1	-1.5497217890625	3.36677034375	-4.60734546994198	0.00010593471190499	0.00327233987388111	1.09018395932162
BBOX1	-3.79884369270833	6.43048671527778	-4.60340131488534	0.000107017420731052	0.0032862880787162	1.08028154183904
ADK	-1.3241447265625	7.30827494791667	-4.60293893174302	0.000107145071745342	0.0032862880787162	1.07912068560457
SLC22A1	-4.678127578125	8.10063277083333	-4.60146544238821	0.000107552877196153	0.00329413013126663	1.07542139321584
IGF1	-1.943444875	6.26219480208333	-4.59981352563809	0.000108011909771973	0.00330351679972078	1.07127422130596
ETFDH	-1.64444346354166	7.50667718055556	-4.5978766780973	0.000108552613606062	0.00331537136110812	1.06641182534082
KIF2A	1.0250368046875	4.70905090104167	4.59477717696422	0.00010942352731321	0.00333256970526054	1.05863085186201
COL15A1	2.05216030078125	4.77180832552083	4.5936665692627	0.000109737288429276	0.00333306520192967	1.05584285641158
STRA13	1.03542101822917	8.61192699652778	4.59125488125729	0.000110421721896202	0.00334415659572078	1.04978884246177
LILRB2	-1.00671130598958	5.12362173871528	-4.58764190202735	0.000111455072727668	0.00337073763246497	1.04071957821256
CD163	-1.63468968229166	6.40182978993056	-4.58665133574203	0.00011174006981078	0.00337464361462013	1.03823313804541
TYMS	1.48083944270833	5.61380345138889	4.58437850446183	0.000112396744976446	0.00338974807203337	1.03252817294808
SLC41A1	1.3292307734375	6.84996169270833	4.58016970531622	0.000113622968690227	0.00341721078335859	1.02196421707579
HSPB1	1.76550129427084	9.94290070138889	4.57723611181212	0.000114485562720091	0.00343837777412047	1.01460131767268
PSMD2	1.23865562239584	8.70936255034722	4.57635033952392	0.000114747299320618	0.00344146540095383	1.01237820995842
ACAA2	-1.02554340364583	7.56272029340278	-4.57523692996425	0.000115077148801487	0.00344172611858359	1.00958381479361
CIDEB	-2.10817723177083	9.32787161111111	-4.57452589268397	0.000115288290400976	0.00344172611858359	1.00779929992297
RORC	-1.08483540625	7.30174180208333	-4.56939276502022	0.000116824094825288	0.00347965467585528	0.994916998646174
PALM2	-1.9504702890625	5.55299934895833	-4.56221190550045	0.000119006932202279	0.00352527511615341	0.976897088477961
ADH1A	-3.90702687369791	9.44757788628472	-4.5616200297842	0.000119188658096408	0.00352583497598309	0.975411891304418
LOC100506100	1.08669038802083	5.99383330295139	4.5557666064657	0.000121000853447634	0.00356969002800417	0.960724507287102
RAB33B	-1.00841557291666	6.73638190972222	-4.54672715703102	0.000123853652592618	0.0036439225451638	0.938045108694106
FBP1	-2.1557167578125	8.5250663125	-4.54256432510683	0.000125189917277625	0.00366649989799774	0.927601812341082
GNMT	-3.55275335677083	8.07497513194444	-4.54217441668178	0.000125315812612473	0.00366649989799774	0.926623681333195
CCDC71L	-1.1069185390625	5.39211913541667	-4.54137599950276	0.000125574003746762	0.00366649989799774	0.924620775560621
CFHR4	-3.4116323828125	9.234056125	-4.53671729331991	0.000127091159560531	0.00368905089694871	0.912934434226856
PCNA	1.32341040885417	8.97065689756944	4.53516093342424	0.000127602072669626	0.00369397764918191	0.909030492811159
ELFN1	-1.07981636458333	6.42465507465278	-4.52822732624027	0.000129903236425639	0.00375056624208105	0.891639484635778
AKR1B10	4.3900920859375	8.920158875	4.52752287243967	0.000130139341018022	0.00375237988069807	0.889872662562516
CORO2A	1.18779435677083	4.77873848263889	4.52218489682074	0.000131942396150647	0.00377399934133441	0.876485250733181
AKAP12	-1.46229802864583	5.22714754340278	-4.51881622149307	0.000133093078363506	0.00379709818034699	0.868037332993794
MASP2	-1.37696933333333	6.71669470486111	-4.51731570104337	0.000133608850792942	0.00380447075536826	0.864274493127122
APOL6	-1.13645251302083	6.05717053819444	-4.51624683145208	0.000133977468832733	0.00380447075536826	0.861594154492129
LOC102724156	1.64975768619792	4.82634935329861	4.51564644490567	0.000134184967586193	0.00380447075536826	0.860088622076169
PUS7	1.01125120572917	7.42517956944444	4.51546530509645	0.000134247634039145	0.00380447075536826	0.859634397790653
PBLD	-1.94629632552083	8.17925084548611	-4.51466713151414	0.000134524115395062	0.00380447075536826	0.857632921792048
ACSM5	-1.9771512265625	7.291491015625	-4.51450209955197	0.000134581352111023	0.00380447075536826	0.857219095819464
SLC25A15	-1.49881324479167	7.31906554513889	-4.51275076048634	0.00013519025501504	0.00380677474914914	0.852827592461528
CAPG	1.15725097135417	5.97318655902778	4.51040103688561	0.000136011525745935	0.00382492672532789	0.846935828197127
GPR126	-1.15475448958333	5.17493188715278	-4.50906670409237	0.000136480114281476	0.00383312632250466	0.843590184198875
POLA1	1.18918777604167	5.89008480902778	4.49629869914145	0.000141046244305864	0.00393077911737347	0.811580022389369
TTF2	1.04342433854167	3.50239905902778	4.49442646336607	0.000141728496035353	0.00393977550924718	0.80688679321427
BACH2	-1.1310119296875	4.79375285416667	-4.49362882032815	0.000142020160523885	0.00394269814869771	0.804887346375937
SPRYD4	-1.28331311197917	7.34959095659722	-4.48617294513904	0.000144775592494699	0.00400891391289029	0.786199087027106
KIF15	1.48691020833333	4.86824107118056	4.48165305016717	0.000146471893454037	0.00403524475935586	0.774871096243672
SOCS2-AS1	-1.35924288020833	4.41246978298611	-4.478512554562	0.000147662172648486	0.00406188045053026	0.767000764288742
ARRDC4	-2.76978806770833	6.84941267361111	-4.46954001871176	0.000151116289481767	0.00413688006629352	0.744517347264306
SULT1C2	2.00684523177083	5.63874277951389	4.46580736946736	0.000152576863205788	0.00417159014628553	0.735165155553588
CRISPLD2	-1.2533139453125	5.35318764322917	-4.46480609823782	0.000152971047063458	0.00417709338349573	0.732656571071574
E2F7	1.26558908203125	4.17822912760417	4.46257052451902	0.0001538548250657	0.00419065708424234	0.72705573640648
GADD45G	-2.1838939375	7.28647472916667	-4.46058989065084	0.000154642072775001	0.00420680834657018	0.722093806478031
MFSD2A	-1.64548562239583	6.17111538715278	-4.45755901413337	0.000155854548152053	0.00423447225305466	0.714501147035258
SLC25A18	-2.1350243828125	8.271790515625	-4.45337568147742	0.000157543642565733	0.00426431254514798	0.704022192864603
GCKR	-1.55411381380208	8.15376443663194	-4.44774233397797	0.000159847084846453	0.00432125939483782	0.689912402604733
PSRC1	2.07744609114583	5.26876401388889	4.44585558669709	0.000160626047903381	0.00432629053313509	0.685187035225393
NRAS	1.03718250260417	7.61802139236111	4.44583983706306	0.000160632566206734	0.00432629053313509	0.68514759093791
CDCA8	1.23338417447917	5.94473933506944	4.44518289408209	0.000160904690375375	0.00432823623029612	0.683502316235384
ZEB1-AS1	1.199210765625	4.54389697395833	4.43813204529547	0.000163854449226194	0.00440211444608438	0.66584524747126
ALDH6A1	-2.0026608046875	7.93957490104167	-4.43415871664655	0.000165540399566127	0.00443091694957344	0.655896161115977
LINC00844	-3.99916104817708	6.84068463975694	-4.43016774685336	0.000167251244414256	0.00445986754468611	0.645903719391102
DHRS1	-1.93825513802083	8.44929087152778	-4.42971637446383	0.000167445844362696	0.00445986754468611	0.64477364196055
DNMT3B	1.29261726041667	5.51742305902778	4.42163136999889	0.000170970006294303	0.00454255768870779	0.624533448663591
COLEC11	-2.35500997265624	7.92444668489583	-4.41869883720191	0.00017226645315914	0.00457139433420101	0.617192931809018
SPA17	1.35855799609375	4.55820386197917	4.41252729583089	0.000175026931727115	0.00463778407487726	0.601746259997197
APOF	-3.31789900651042	7.12163330555556	-4.41034853777913	0.000176011963990847	0.00465367896002172	0.596293568635773
SLITRK3	-1.40897876822917	4.01432909201389	-4.40697671347387	0.000177547291047211	0.00468854761016622	0.587855551366146
LAMC1	1.123786609375	8.27269735416667	4.40274844824719	0.000179491462894854	0.00472261013065027	0.577275173391965
SKAP1	-1.7418107109375	6.46714752083333	-4.38524106522509	0.000187769721427006	0.00489008973559228	0.533477254305552
FIGNL1	1.3779967265625	5.24414781770833	4.38512983664893	0.000187823512796079	0.00489008973559228	0.533199052153737
SESTD1	1.28857147916667	6.68246390277778	4.37679884826964	0.000191896404388912	0.00496454568773896	0.512363861683221
NR4A2	-1.9103056640625	5.85107359375	-4.36940639807952	0.000195584046096721	0.00504187730259333	0.493879353354488
ZGPAT	-1.812799625	8.23964985416667	-4.3672101616096	0.000196693149687829	0.00505242403717705	0.488388394515231
HOGA1	-2.31637739583333	7.35453743923611	-4.36488036628088	0.000197876546759171	0.00507679945915059	0.482563838383494
DCPS	-1.4377241171875	8.32014577604167	-4.36066297526288	0.000200036789500414	0.00512614986963545	0.472021087746282
TMEM192	-1.697677625	6.85408784375	-4.35849681535877	0.000201155456287269	0.00514264492378339	0.466606489802314
AK021804	-1.43250984895833	4.55911290798611	-4.35659316724964	0.000202143694985535	0.00516181553209525	0.461848315812611
CEBPD	-1.7486430078125	7.54578680208333	-4.35434491959753	0.000203317051865259	0.00517956169540037	0.456229106849214
KCTD12	-1.12605762109375	6.25141707552083	-4.34990296197992	0.000205655270161302	0.00522363455155396	0.445127936721023
EPHX2	-2.19802990885417	7.77967963368056	-4.34871553775885	0.000206284844076045	0.00522465014017638	0.442160583885762
FGR	-1.315190203125	5.27358239583333	-4.34869954843928	0.000206293334711869	0.00522465014017638	0.442120627463073
NKG7	-1.22162756770833	5.23582063194444	-4.33642717711187	0.000212913866597436	0.00536097310151266	0.411457511973707
POLQ	1.13913724739583	5.02125189409722	4.33444395328282	0.000214003419278688	0.00537351475146355	0.40650325204674
CD24	2.82710476302084	7.53222580034722	4.33304943027488	0.000214772869416027	0.00538274503973917	0.403019771578083
BCHE	-3.5428792421875	8.802543828125	-4.32717769866941	0.000218043003688957	0.00545208221926174	0.388353762521074
SLC41A2	-1.68091210677083	6.52051714756944	-4.32649373419929	0.000218427130113393	0.00545538763030613	0.386645552663851
PARP1	1.072127109375	8.34951345833333	4.32585811848985	0.000218784706599269	0.00545564939013598	0.385058122607258
MCAM	1.1897660703125	6.79816943489583	4.32264920108979	0.000220598849630191	0.00549062929872661	0.37704436891197
NUSAP1	1.9478575625	5.857431671875	4.320379234512	0.000221891192617634	0.00551645451772933	0.371375914390609
TRIM24	1.23469386197917	7.38249342881944	4.31982060374836	0.000222210386854757	0.00551669951431822	0.36998098145678
COMT	-1.07274976302083	6.96368886631944	-4.31797063587774	0.000223270698765171	0.00552537566978401	0.365361657992081
TLR3	-1.07765686458333	4.30865731944444	-4.31511081824624	0.000224919720137722	0.00554794756861004	0.35822122621921
C12orf75	2.64517854427084	6.12360953472222	4.31461495613162	0.000225206872952345	0.00554794756861004	0.356983208112153
CSF1R	-1.0896259921875	6.929425109375	-4.31461365821994	0.00022520762504887	0.00554794756861004	0.356979967640475
ZBED8	1.41168140364583	4.01378965972222	4.31355626765479	0.00022582117850941	0.00555674068118496	0.354340039134136
DROSHA	1.05427737239584	7.94838227430556	4.3130630860975	0.000226107916658384	0.00555748107527882	0.353108766446695
SLCO2B1	-1.10492340625	6.744632578125	-4.30777613151745	0.000229204621040606	0.0056172410151236	0.339910463475939
LOC728040	-1.23233589583334	5.69691823090278	-4.30758476662775	0.000229317495953139	0.0056172410151236	0.339432778540222
TIGD1	1.41185416666667	5.07347096006944	4.30487863433344	0.000230919615989382	0.00563948847244773	0.332678007533924
SPRY2	-1.8544661875	6.16032217708333	-4.30479351357161	0.000230970190486631	0.00563948847244773	0.332465546133552
MICU3	-2.11744835416667	5.66360824305556	-4.30375049458195	0.00023159079541582	0.00564737284226822	0.329862212463417
NCOR1	-1.165800359375	5.85486738020833	-4.29885609997768	0.000234525222728668	0.00570607772243435	0.31764702792888
IGF2BP3	1.524542546875	3.90274191145833	4.29815018780746	0.00023495149139641	0.00571003321514911	0.315885388340448
CTH	-2.04756172135417	7.78888219618056	-4.29519211223488	0.000236746135141735	0.00574507565776864	0.308503748676031
TRIM22	-1.94341735416666	7.38358783159722	-4.29328092660354	0.000237912879882612	0.00576260123151911	0.3037348729566
FAM149A	-1.88779459635416	6.40034831076389	-4.29108382409451	0.000239261237769915	0.00578878529907234	0.29825289055439
ESM1	1.770642609375	5.23687339583333	4.29058426081341	0.000239568877538477	0.00578975945783279	0.297006480840505
HRSP12	-1.56852178645833	8.18848701736111	-4.28632563432775	0.000242207431521711	0.00584700080509601	0.286381951031427
HOMER2	-1.780581203125	5.51901155208333	-4.2852816551366	0.000242858656039299	0.00585619302658683	0.28377760747003
OGDHL	-2.53109007291667	7.18519787847222	-4.27384602143561	0.000250107069371092	0.00601141622091319	0.255255190078468
MRAP2	1.73678016145833	4.79081347743056	4.27313722973675	0.000250563345018449	0.00601518699892405	0.253487664091146
ENAH	1.342007984375	5.6224515	4.27074403481724	0.000252110055313258	0.00604561587791062	0.247519992742624
CCDC167	1.24417279947917	7.47461543663194	4.26975224513736	0.000252753822034332	0.00605434874151706	0.24504699266546
FNIP2	-1.57231722916667	7.32473314930556	-4.26687995155749	0.000254627448231611	0.00607905486660121	0.237885429470374
TET1	1.96264623697917	4.79505664756944	4.26378815922065	0.000256659683666506	0.00612082465871644	0.230177287556389
FCGR3B	-1.57531208333333	5.75922392881944	-4.26332378971755	0.000256966302923371	0.00612139529538247	0.229019632029156
ALDH1L1	-2.02921656770833	7.18649626215278	-4.26266330877245	0.000257403040085312	0.00612506091209597	0.22737310666323
SPP1	2.05905896875	5.48897554166667	4.25309947400984	0.000263810333685382	0.00624322291324947	0.203535025915027
RP5-1074L1.4	1.41338952083333	6.31381734201389	4.24735040592927	0.000267737925446269	0.00632235227656871	0.18920878203579
EIF5A2	1.74211729427083	4.35006632638889	4.24563155796078	0.000268923432086671	0.00634342919216207	0.184926050167187
SMIM24	-1.96867913020833	6.56927843402778	-4.24134349436913	0.000271903732905945	0.00639978633950579	0.17424281195439
KLRF1	-1.65319883854167	4.11844013368056	-4.23208382966582	0.00027845178648784	0.00653969087267645	0.151178426191008
ANO1	-1.59793546875	5.507708125	-4.22875748528945	0.000280842078262808	0.00658868294984057	0.142894722847428
GIMAP6	-1.2964579453125	5.49521338020833	-4.22565113599313	0.000283092678302801	0.00663223701995009	0.135159701738945
TOMM40L	1.9240693046875	6.96999725520833	4.22535092665933	0.000283311131590183	0.00663223701995009	0.134412202288759
KLF10	-1.30068085677083	8.51846037152778	-4.22077967335881	0.000286658249491462	0.00670334528562431	0.123031037349277
ASL	-1.81087428255208	9.31309750954861	-4.21557844837506	0.000290514413736778	0.00677887835674159	0.110083538495602
CTHRC1	3.64771233723958	5.49912768836806	4.2133496192697	0.000292182579782842	0.00678258203873706	0.104535972638687
NAT1	-1.54135246223958	6.86044403559028	-4.21327410466386	0.000292239264899865	0.00678258203873706	0.104348023794981
GSPT2	-2.555525296875	5.40870986979167	-4.21004577498859	0.00029467285123025	0.00683174081428248	0.0963134633936455
PGLYRP2	-2.87790611197916	7.88636607638889	-4.20558552778179	0.000298068214034531	0.00690306856331951	0.0852144091179659
LRRN3	-1.16377485677083	4.20954877256944	-4.20344254084389	0.000299713346250881	0.00693375299115019	0.079882323196343
FAIM	1.32710790104167	5.60905780381944	4.20123324297182	0.000301418819532369	0.00696576640144496	0.0743856599865049
PCK1	-4.45645372395833	9.49552207465278	-4.1991690037205	0.000303021017366808	0.00698787764649719	0.069250279974562
ZBTB20	-1.18303173958333	6.87347428819444	-4.19496248180064	0.000306312196463406	0.00704828450027675	0.058786512878366
PLGLB2	-1.913859109375	4.47519548177083	-4.1894614618529	0.000310669773142401	0.00713387409080123	0.0451050094459031
SATB1	-1.25481326041667	4.62691830034722	-4.18642248645552	0.000313103386658182	0.00715938831541317	0.0375479663285043
TMEM220	-1.3613325703125	7.42531373958333	-4.1847211426039	0.000314474073286494	0.00716363091194771	0.033317580222711
ZBTB16	-2.17540326302083	6.50741886631944	-4.17591153519177	0.000321667322701359	0.00729359602698976	0.0114166694596873
LINC01018	-2.53674401822916	5.96254398263889	-4.17233685299546	0.000324632474618538	0.00734544577365708	0.00253191852343626
NADK2	-1.34344238020833	8.43379398611111	-4.1690781868388	0.000327359110733869	0.00738399394149083	-0.00556636937777277
AKR1D1	-2.96189809114583	9.12193969965278	-4.16671101549875	0.000329354035225463	0.00741053255778303	-0.0114485442825796
STC2	1.1662781484375	4.98706521875	4.16646466529651	0.000329562337357766	0.00741053255778303	-0.0120606693095011
EHBP1	-1.02386005729166	7.08265070659722	-4.16289490939498	0.000332595460508083	0.00746513168813058	-0.0209300831052381
SLC16A2	-1.81943175520833	7.03354951215278	-4.16185330074524	0.000333485692837714	0.00747546500280316	-0.0235178409089176
GOT1	-1.40774502864583	9.31857230381944	-4.14949873581931	0.000344226726446123	0.00765285989164718	-0.0542036025629002
PPP3CA	-1.12770516145833	6.96453116840278	-4.14793859635537	0.000345607274132934	0.00767567170674314	-0.0580775882315558
LDB2	-1.00012032291666	4.91322230555556	-4.14715244631685	0.000346305006897471	0.00768015443408076	-0.0600295912763178
C1orf162	-1.691968328125	6.32874159895833	-4.1469122501709	0.00034651846689281	0.00768015443408076	-0.0606259842612848
NFIA	-1.13583328125	5.866802375	-4.1453841207478	0.000347879558865508	0.00769456993633679	-0.0644201112368012
GCH1	-1.84685875520833	8.98248322048611	-4.14143263623993	0.000351423734152235	0.00776088077751918	-0.0742300453091476
CRYL1	-1.391698515625	8.39862918229167	-4.14087285854807	0.000351928697380742	0.00776088077751918	-0.0756196249868593
SERPINA4	-2.5376730703125	8.08316074479167	-4.13724351121549	0.000355220146147365	0.00782496138827573	-0.0846283017265428
PEX11G	-1.11523291536458	6.14076072829861	-4.13623748237658	0.000356137900939153	0.00783720539322807	-0.0871252159004658
PROX1	-1.15686618229167	7.44611764930556	-4.13573929657055	0.000356593243107456	0.00783925897081103	-0.08836165220157
F8	-1.31576848958333	7.13693887152778	-4.12902687094007	0.000362784962765028	0.00795921538370204	-0.105018710210939
KCNJ8	-1.56026125260416	7.25258554513889	-4.11845529875357	0.000372753166390978	0.00813991810357017	-0.13124333251425
HAUS1	1.19678284765625	6.57269384635417	4.11830060958675	0.000372901023309393	0.00813991810357017	-0.131626983278816
UPB1	-1.81547471354167	7.10491377951389	-4.11713294214353	0.000374018994129055	0.00814762917303964	-0.134522884439613
ALDH1B1	-1.11799595572916	6.09413574305556	-4.11676372533984	0.000374373187403223	0.00814762917303964	-0.1354385408117
C9	-4.28601811197916	8.57170752430556	-4.11316533649449	0.000377842605821528	0.00819820018683302	-0.14436181428579
CD14	-2.28747730729166	9.10939789409722	-4.10813848120506	0.000382742681798063	0.00827963040125399	-0.156825202475176
PON3	-1.9665303671875	10.3312749479167	-4.10762015327964	0.000383251503466518	0.00828236332940517	-0.158110178400504
MMP12	2.6155268125	4.60739886979167	4.09880639119208	0.000392006897463556	0.00843789001757043	-0.17995597953592
RBP5	-1.75032515885417	7.85833988368056	-4.09581296993838	0.000395025331725499	0.00846080962728383	-0.187373654745365
RP11-96D1.11	-1.41700198567708	6.41150697829861	-4.08859606738809	0.000402397504541313	0.00860169354722367	-0.205253246080949
PEMT	-1.41250375260416	8.35598263888889	-4.08776475852825	0.000403255400827912	0.00861153101531323	-0.20731243037059
PPIL1	1.39250446354167	7.22548001215278	4.08635260276004	0.000404716874039962	0.0086284940026144	-0.210810228112427
CCL19	-1.55531905208333	5.76231247048611	-4.07816071394646	0.000413298884149261	0.00877409219349815	-0.23109671927608
MYO1B	-1.84426911197916	7.75922155555556	-4.07470317381543	0.000416974922463605	0.00881755368264345	-0.239656864573526
TMEM154	-1.52348282161458	4.58169836631944	-4.07246724977461	0.00041936935826741	0.00885090066659112	-0.245191860251996
GPR158	1.9875230859375	4.90889407291667	4.06777613775608	0.000424437357265456	0.00894043437181536	-0.25680288049433
TMEM27	-2.92613065364583	5.97969879340278	-4.06723497128972	0.000425025887162808	0.00894413076834155	-0.258142173673146
CYB5D2	-1.54072351822917	6.46967409722222	-4.06636085844662	0.000425978209556341	0.00895546810653689	-0.260305384093189
PNPLA3	-1.5049367890625	7.84005441666667	-4.06470111542316	0.000427792270271723	0.00898283452351397	-0.264412603288207
CD247	-1.29539845833333	5.30534681423611	-4.06441149821712	0.000428109597684789	0.00898283452351397	-0.265129262545224
RBM24	2.40514385677083	5.68272268576389	4.06290435727276	0.000429764704052252	0.00900331075608816	-0.268858542442457
CCL4	-1.77390521875	6.95310342708333	-4.06276593985673	0.00042991702788377	0.00900331075608816	-0.269201030979158
SLA	-1.0968674453125	6.25253388541667	-4.05847944731738	0.00043466070960945	0.00908541136926972	-0.279806130018555
CYP2E1	-4.4293847421875	10.1230281302083	-4.05846520444775	0.000434676557613532	0.00908541136926972	-0.279841364558573
NEIL3	1.37898659114583	3.90775540972222	4.05609597578558	0.000437320765867017	0.00913186486411223	-0.285702138590373
CDCA7	1.52587927083334	4.11865088368056	4.05119528130751	0.000442840860828174	0.00923822350710335	-0.297823038621574
MICB	2.37956863802083	6.44383756076389	4.04993847083775	0.000444267591376692	0.00925906681777757	-0.300931080243119
ERRFI1	-2.21900346354167	10.3504293628472	-4.04929451909839	0.000445000365995753	0.00926542108199234	-0.302523478542439
FBXO43	1.21648473958333	5.15595497743056	4.04020830026651	0.000455468242816502	0.00946517210167805	-0.324987398514192
C6	-3.10486165885416	9.64350878993056	-4.03849430249088	0.000457470004181595	0.00949765625172411	-0.32922388045076
SLC10A1	-3.152859015625	9.06706434895833	-4.0282494872227	0.000469617543286888	0.00967564061116487	-0.35453895290058
PPARGC1A	-1.34249959375	5.27866828645833	-4.02485011284988	0.000473718325174027	0.00971588571615163	-0.362936180920472
RAPH1	-1.40117650260416	7.69707425868056	-4.02428746108542	0.000474400478097967	0.00971588571615163	-0.364325929502732
ZCCHC24	-1.02428842708333	8.10525435590278	-4.02287421990143	0.000476118162889368	0.00973449727104524	-0.367816469653919
PRG4	-2.39644485677083	5.91292124652778	-4.02236166041787	0.000476742657419885	0.00973449727104524	-0.369082374060538
AADACP1	-1.32574867708333	4.66031488975694	-4.01405336032362	0.000486979047322794	0.00990145003824205	-0.389597681852808
RPL39L	1.671824609375	4.98917281770833	4.01174939568449	0.000489855966782962	0.00993605203976136	-0.39528531828925
CDCA7L	1.58885448046875	5.99704103385417	4.01158855687909	0.000490057429503331	0.00993605203976136	-0.395682346351514
TACC3	1.40912555989583	6.12802877951389	4.00953620189549	0.000492635360107089	0.0099696505493074	-0.400748283044845
TKT	1.13285659375	6.64275138541667	4.00488059007511	0.000498532994008377	0.01005632167614	-0.412238118769996
MT1M	-3.68886912760417	7.31132434201389	-3.99625797442692	0.000509640823582163	0.0102277686689974	-0.43351147427218
BPGM	1.12587317447917	6.27309830381944	3.99416421505977	0.000512374739508442	0.0102692165317745	-0.438675754375061
AFM	-3.31975652864583	8.66515687673611	-3.9878275621185	0.000520737387307805	0.0103926704007034	-0.454301923982172
TP53I3	1.4237969765625	6.59837163541667	3.98715868851629	0.00052162794696071	0.0103927951779417	-0.455951077907601
AR	-2.004464875	6.71694621875	-3.97620679879848	0.000536425466559979	0.0106309274975536	-0.482945863255724
SSR2	1.14742304947917	9.68515667881944	3.97607714239813	0.00053660311050273	0.0106309274975536	-0.483265357913811
COLCA2	1.77516520052084	5.08069091493056	3.97358376711268	0.000540030641008583	0.0106790189400184	-0.489409035509405
JUNB	-1.65325294791666	6.83030658680556	-3.97320759354947	0.000540549623481739	0.0106790189400184	-0.490335859787837
EPPK1	1.14489563541667	5.11200688715278	3.96851101427997	0.000547070803437277	0.0107505362715545	-0.501905894308392
GPR137C	1.572032828125	3.62425962239583	3.96848390997951	0.000547108662198809	0.0107505362715545	-0.501972657762432
LOC728061	-1.3828271484375	6.742683125	-3.96564030785746	0.000551094957299074	0.0107872923440193	-0.508976517800835
AGPAT9	-1.87954509375	6.72228180208333	-3.96537377844985	0.00055147005748727	0.0107872923440193	-0.509632933679462
NR1I2	-1.627254484375	7.009858171875	-3.96342016875944	0.000554227176707167	0.010821672934551	-0.514444061819241
CYP4F2	-2.4101649375	8.45659056770833	-3.96133515398423	0.000557184761858389	0.0108598369336468	-0.519578264550264
TAF1A	1.21081798828125	3.9360007890625	3.95695696807108	0.000563446007387646	0.0109719962625648	-0.530357435690565
CCDC68	-1.1595977109375	5.68196628645833	-3.95641121398947	0.000564231343235448	0.0109774173462897	-0.531700919932068
PAFAH1B3	1.17479263541667	6.55715126215278	3.95314265289823	0.000568957442657152	0.011039609734138	-0.539746344406566
CYP4F12	-1.03024702864583	7.86829324131944	-3.94419310239488	0.000582098725010169	0.0112178503658491	-0.561768217157676
TNFSF13B	-1.15928029166667	6.53793274305556	-3.94367972872181	0.000582861567982116	0.0112189194605198	-0.563031143537039
EGR2	-1.7485783203125	5.35982933333333	-3.94098097018744	0.000586888018159607	0.0112767989391779	-0.56966966550659
SLC1A1	-1.9247003046875	6.16802728645833	-3.94096618619969	0.00058691015075522	0.0112767989391779	-0.569706029167063
COL3A1	-1.53290907552083	6.96038271527778	-3.93976034290322	0.000588718153018798	0.0113015096502385	-0.572671903441055
SLCO1B1	-2.51703656770833	7.78623815798611	-3.93926705602993	0.000589459354369696	0.0113057155531633	-0.573885129493501
TMEM56	-1.79468245833333	8.56467724131944	-3.932846913043	0.000599190502601264	0.0114517838864323	-0.589672377284325
SERPINI1	2.1637383359375	5.78092288020833	3.92899970133849	0.000605097573364139	0.0115471757549742	-0.599130124873737
OSBPL11	-1.3160070703125	6.379289953125	-3.92801159098346	0.000606623983459074	0.0115632356847032	-0.601558916317958
ABCG2	-1.93460695182292	6.84934851649306	-3.92617977473536	0.000609463785913849	0.0115867680598582	-0.606061205802198
HLF	-2.35634841666666	7.33142067534722	-3.92124976002115	0.000617171922713121	0.0116820286839422	-0.618176101097068
PHYHD1	-1.56562090755208	6.41049463975694	-3.92046034746441	0.000618415078008408	0.0116953363311739	-0.620115680295179
GZMA	-1.54624187239583	4.90465838194444	-3.91694389275653	0.00062398281027407	0.0117903348810425	-0.628754554063831
LOC101928505	-1.52350628385417	6.26426880034722	-3.91303802799368	0.000630225073949115	0.0118668641315601	-0.638348126908859
MAGI2-IT1	-1.45713928645833	2.97061750173611	-3.91147495306508	0.000632740362252594	0.0119038747213012	-0.642186765033927
SKA1	1.31244683072917	3.74098195225694	3.91106632378187	0.000633399556000775	0.0119059322792021	-0.643190231983125
NMRK1	-1.04300662760417	5.41253160243056	-3.90865860589512	0.000637297418090674	0.0119584387273271	-0.649102377816178
RUNDC3B	-1.74169402864583	6.67346198090278	-3.90629622217206	0.000641144873910803	0.012020217402307	-0.654902433623699
RCSD1	-1.08335158072916	5.31840508680556	-3.90035365629932	0.000650924684210068	0.0121644086716063	-0.669489050792854
LAPTM4B	1.65382249739584	7.65433287847222	3.90025822907367	0.000651082924650951	0.0121644086716063	-0.669723246562768
BHLHE40	-1.49894009375	7.299211859375	-3.89453103097315	0.000660649703052515	0.0123218851592585	-0.683776515884005
C8A	-2.5331580859375	9.07700413541667	-3.89359355617254	0.000662228814016869	0.0123407080367653	-0.686076435027377
TPD52L1	-1.16038678385417	7.23062799305556	-3.89250038043617	0.000664074891304028	0.0123538468181249	-0.688758182096668
XIST	-3.25932458723958	6.58189345225694	-3.88879602267082	0.000670368342250956	0.0124495335189556	-0.697844359592861
CSTF2	1.15737575	4.98838784375	3.88383157058171	0.000678894864990226	0.0125647772705114	-0.710018310549072
SLC17A2	-2.02416448958333	7.88930628298611	-3.88121571735946	0.000683430534134472	0.0125948976903386	-0.716431566956387
PRODH2	-1.14064597916667	6.99450127951389	-3.88084183754967	0.000684081244376632	0.0125961694436493	-0.717348124302341
HSD17B2	-2.3399656953125	8.09332767708333	-3.87814180172004	0.000688798615244048	0.012659992128851	-0.723966606352847
ADAMTS1	-1.39413681770834	5.74730116319444	-3.87785515012603	0.000689301317073765	0.012659992128851	-0.724669202087514
STC1	1.01561520052083	5.09591218576389	3.87345041209797	0.000697071526729307	0.0127494351607935	-0.735463932067227
LOC102723864	-1.4368598359375	5.76835267708333	-3.87309405601634	0.000697703919162291	0.0127494351607935	-0.736337135433627
SLC38A2	-1.76750758333333	10.0597286631944	-3.87048815137061	0.000702345588815279	0.012801844596133	-0.742722004505786
SFXN1	-1.0125665234375	6.325386375	-3.86428936911039	0.000713509527807413	0.012929150891332	-0.757906039103845
IGJ	-2.95863928645833	5.60289120486111	-3.85891279206958	0.000723334099414214	0.0130677400989618	-0.771071546126591
RP11-295G20.2	1.19856299739583	5.20902115190972	3.85878368622166	0.000723571643975948	0.0130677400989618	-0.771387632913093
DNAJC12	-1.4495788828125	5.64574084375	-3.85798136241913	0.000725049579508424	0.0130835196622295	-0.773351888554528
CTBS	-1.08860428645833	7.19661161631944	-3.85633594213882	0.000728089862739309	0.0131249273061765	-0.777379924691977
CDO1	-2.0916886328125	8.62971393229167	-3.85608398998051	0.000728556507898038	0.0131249273061765	-0.777996675744979
ABCA1	-1.05683569010417	6.54820321180556	-3.85570861115255	0.000729252300148952	0.0131265414026811	-0.778915544358276
AIG1	-1.06828408854167	6.68052983680556	-3.85210191096466	0.000735971018741559	0.0132103671102597	-0.7877431252373
KLKB1	-1.87684741796875	9.2978237578125	-3.85038058999986	0.000739199020205662	0.0132356309893176	-0.791955468857598
SNAPIN	1.031290734375	8.42757703125	3.85017182702777	0.0007395914610268	0.0132356309893176	-0.792466314957213
SLC22A25	-1.3813198984375	5.23989330208333	-3.84824126158134	0.000743230347174986	0.0132788035789828	-0.797190131511573
CA2	-2.342794125	8.08776376041667	-3.84487496247591	0.000749617631251352	0.013362221406612	-0.805425658823115
ZNF239	1.16207994791667	5.21898082986111	3.83938984061314	0.000760141159234352	0.0135140366683585	-0.818841188165084
HAPLN4	-1.24490964453125	5.90393236197917	-3.83645284260531	0.000765835602721007	0.0135929542141973	-0.826022654044489
SLC19A3	-1.05769376041667	4.76541292534722	-3.83352015232719	0.000771563583029144	0.0136498675056479	-0.83319229059087
TMEM106C	1.11679381510417	6.33192823611111	3.83278350470076	0.000773008978325297	0.0136642746258416	-0.834992991202133
ALDH5A1	-1.18624873958333	7.10337302256944	-3.83200956563169	0.000774530414658861	0.0136800013042602	-0.836884760554373
PTGS2	-1.3939108515625	2.94541384895833	-3.82217987348373	0.000794112255212351	0.0139916247147016	-0.860903936345322
ZCCHC6	-1.184529765625	6.26782909895833	-3.82159499374597	0.000795292632875666	0.0140000551424651	-0.862332644012489
NPTN-IT1	-1.04276113541666	5.07087772743056	-3.82035552439667	0.000797799781608825	0.0140223672653876	-0.86536016873548
GADD45A	-1.48848026302083	8.86591710069444	-3.81711997818446	0.000804381214865281	0.0141037010742452	-0.873262192270619
GPLD1	-1.35809956510416	5.92857020659722	-3.80837122720713	0.000822445698889591	0.0143545461308689	-0.894620750651983
FAM46A	-1.05150572395833	6.29329922829861	-3.80806490671818	0.000823085369208549	0.0143545461308689	-0.895368363415002
GBP1	-1.17715961197916	7.00206489409722	-3.80803301029847	0.000823152004669901	0.0143545461308689	-0.895446209701859
PLG	-2.05631674739583	9.38785393402778	-3.80763163127786	0.000823990987377391	0.0143545461308689	-0.8964258003193
GPR146	-1.05585532291667	6.07804611805556	-3.80276601713495	0.000834228470820324	0.0144860050060774	-0.908298631742366
SEC14L4	-1.06472446614583	6.20528425173611	-3.80232699441585	0.000835158324212034	0.0144860050060774	-0.909369730731993
IGFBP1	-1.340156171875	6.915605	-3.79501930985477	0.000850786561519924	0.0146913334953369	-0.927194081613897
RAB17	-1.2628438984375	7.342573171875	-3.79208027258748	0.000857152757224576	0.0147659393834057	-0.934360375119924
NR2F1	-1.8252054375	6.22560853125	-3.7901261277624	0.000861411491534928	0.0148275075021441	-0.939124431713049
C1orf106	2.08630736979167	6.35566599652778	3.77697795390031	0.000890611438430085	0.0152573576643711	-0.971162768598653
HIST1H4H	1.44643446354167	4.34253941319444	3.77357500264774	0.000898325947686241	0.015377351834939	-0.979450239629897
MLIP	-1.66657219791667	6.85828632638889	-3.77318252869633	0.000899219900547406	0.0153804958344815	-0.980405940783934
BCKDHB	-1.255621421875	6.65231565104167	-3.77244489879448	0.00090090239410259	0.0153971116352782	-0.982202052607621
NEU1	1.488654078125	7.78946599479167	3.77176890257356	0.000902447020663398	0.0154113468339473	-0.983848009958115
SLC31A2	-1.3032173515625	6.11769080208333	-3.76778871711599	0.000911594501937871	0.0155552934160462	-0.993537697713566
TCTEX1D2	1.2036700390625	5.65078577864583	3.75908694668995	0.000931911829886023	0.0158520178824446	-1.01471293500737
CTSO	-2.31914194791667	6.54068763888889	-3.75737574621807	0.000935959242828202	0.0158770568732205	-1.01887556732102
MPEG1	-1.33628502604166	6.85478074305556	-3.75726478843053	0.000936222280707231	0.0158770568732205	-1.0191454642658
ANK3	-1.09780661458333	4.38903273090278	-3.75691586886235	0.000937049906898303	0.0158770568732205	-1.01999417303773
PHLDA1	-1.3018675546875	6.06904006770833	-3.75594762019725	0.000939350327676115	0.0159035903014062	-1.02234922633138
CAPN3	-1.29433767708333	6.22384966840278	-3.75562687054624	0.000940113605449225	0.0159040781346856	-1.02312934540693
PHYHIPL	1.52773453385417	6.01729673090278	3.75515818502901	0.000941230016939371	0.0159105345720571	-1.02426923953233
LURAP1L	-1.24906636067708	6.99220686371528	-3.74237341976291	0.000972190578074716	0.0163445766907064	-1.05534901102783
FNDC4	-1.1888970390625	7.17687752083333	-3.73830053238127	0.000982262190770664	0.0164500429071523	-1.06524442240481
ARL4A	1.00956878385417	7.28749899652778	3.7377215661212	0.000983702173494031	0.016461427252581	-1.06665083976238
TRIM71	3.16789731901042	5.44449033246528	3.73100958499703	0.0010005479641312	0.0167174889006922	-1.08295133100711
C8B	-2.28688453385417	9.60889127430556	-3.72874398913016	0.00100629784290724	0.0167876529201182	-1.08845174257891
ZNF57	1.43255621744792	5.07653250434028	3.72639607623801	0.00101229085037095	0.016861650826102	-1.09415107354002
MDK	1.97775036458333	6.82412705555556	3.71827012904117	0.00103330379357658	0.0171325883201434	-1.11386868077085
MSTO1	1.19910622916667	6.28786816840278	3.71528888287846	0.00104111983566423	0.0172489739261463	-1.12109980184346
PIK3R1	-1.7772250859375	7.21459003125	-3.71431076717447	0.00104369681140528	0.0172784485888149	-1.12347191969225
BHMT	-2.90085441406249	9.85444353125	-3.71352438294975	0.00104577318185271	0.017294456014985	-1.12537893088897
TCTEX1D1	-1.01070910026042	3.24922474565972	-3.71322072346649	0.00104657604897158	0.017294456014985	-1.12611528759592
SMOC1	-1.29739000260416	6.20070273784722	-3.71190229052271	0.00105006896598936	0.0173132523720642	-1.12931222435034
CYP4X1	-1.78992635677083	5.51926894965278	-3.71170359416257	0.00105059636172958	0.0173132523720642	-1.12979399699365
LY6E	-2.1617751484375	7.319446828125	-3.71118018478612	0.00105198688070969	0.0173175824304538	-1.13106305770035
LOC100505985	-2.02123429817708	5.83546330642361	-3.70995610380762	0.00105524589518671	0.0173175824304538	-1.13403078245964
G6PC	-2.14688428385417	7.58205726909722	-3.70489937440301	0.00106881429303406	0.017480441617341	-1.14628778652053
NAMPT	-1.9147560703125	8.07505483854167	-3.70352582500113	0.00107252930576089	0.017510527456039	-1.14961635404557
MAGI2-AS3	-1.3611262578125	4.29289002083333	-3.69275827387523	0.00110209412468565	0.0179030321118843	-1.17569812066779
LINC00261	-1.65234687630208	9.22441743142361	-3.69236528046733	0.00110318815915204	0.0179030321118843	-1.17664966048662
HIST1H2BH	1.05797509635417	5.64712832986111	3.68898923348626	0.00111263053038789	0.0179859040286275	-1.18482281292037
GNPNAT1	-1.05647362760416	8.52360790451389	-3.68863460208993	0.0011136269753007	0.0179859040286275	-1.1856812297623
ANGPTL3	-1.281905046875	7.050684828125	-3.68855873006866	0.00111384027442456	0.0179859040286275	-1.18586488180343
MT1E	-2.19872115625	10.5961877916667	-3.68697238345152	0.00111830915635625	0.0180446098895218	-1.18970447634846
NAP1L3	-1.15025263411458	3.20582268142361	-3.67792307481815	0.00114413995506743	0.0183833196628661	-1.21159873767748
ITPKA	1.11065315625	6.13866633854167	3.67676455623313	0.00114748882185513	0.0184193646763907	-1.21440063137014
CAT	-1.90928464322916	7.95670183680556	-3.67145589956488	0.00116295751978549	0.018604451565004	-1.22723656054674
ZFPM2	-1.86670208072916	4.56592796440972	-3.669963775037	0.00116734202810243	0.0186413158381489	-1.23084347582064
ARID4A	-1.24154611197917	5.56808392013889	-3.66801910432274	0.00117308062831015	0.018691602594134	-1.23554371815902
LOC101927331	-1.95205237239583	5.23198565277778	-3.66608352783209	0.00117881983341263	0.018749300642891	-1.24022128892734
ZSWIM5	1.22336869270833	5.40249740451389	3.66594559079231	0.00117922988083882	0.018749300642891	-1.24055460526039
GLS2	-1.553521296875	4.98245771354167	-3.66496996075475	0.00118213414223388	0.0187654585224809	-1.24291205474561
CSF2RB	-1.31274629296875	4.77268498177083	-3.66291972075319	0.00118826016137498	0.0187951683962117	-1.24786554951085
GAREM	-1.11353729947917	5.67836278472222	-3.66183555396443	0.00119151215872036	0.0188191132639902	-1.25048464293946
PCOLCE	-1.50538274739583	7.83063125694444	-3.66081173038651	0.00119459115696884	0.0188539919190985	-1.25295776135941
CPEB4	-1.31985151822916	5.78249061805556	-3.65928019730448	0.00119921157018462	0.018858044584162	-1.25665692505111
LOC101928000	1.30459592708333	5.98476734722222	3.6587584783813	0.00120078951384559	0.018858044584162	-1.25791695094693
ZWILCH	1.07422666927083	5.49507823784722	3.65811709325953	0.00120273217594034	0.018872436621603	-1.25946591849955
C1QA	-1.59470401041666	7.32808821180556	-3.65261462817324	0.00121952530798377	0.0190819000183101	-1.27275141427227
MT1F	-2.9255584765625	9.68873508333333	-3.65119923031218	0.00122388199759259	0.0191211693909595	-1.27616792438202
RHNO1	1.27321700260417	4.71093709027778	3.65082389593764	0.00122503985627517	0.0191254600200306	-1.27707384955175
CYP8B1	-2.90674738932291	9.48614176649306	-3.64604947466511	0.00123986226533062	0.0193012059622353	-1.28859531391692
KIF18A	1.33515405729167	3.76279667881944	3.64354140940556	0.00124771887092061	0.0193644224551443	-1.29464596781802
WDYHV1	1.23112923307292	6.21037018402778	3.64332646182709	0.0012483944651049	0.0193644224551443	-1.29516446898096
RGN	-1.85022147395833	8.97476368402778	-3.64200383833969	0.00125255944485765	0.0194012319162716	-1.29835473738901
SLC3A1	-1.90426303385417	4.54860166493056	-3.64021313352795	0.00125822010884741	0.019474980869894	-1.30267352555324
HILPDA	1.1968991875	6.220240734375	3.63873047451605	0.00126292594219204	0.019519913170754	-1.30624891425127
EHHADH	-1.7342594296875	9.31915991666667	-3.63578233508175	0.00127233432704991	0.019623310197962	-1.31335702398672
FAM216A	1.05267766276042	6.18785255121528	3.63492694355508	0.00127507695079742	0.0196516130196208	-1.31541910524956
MPDZ	-1.38889257552083	7.72742432986111	-3.63197421138391	0.00128458876601754	0.0197560263773749	-1.32253614458986
TRIM16	2.02997297135417	5.88301698350694	3.63124284136816	0.00128695548225618	0.0197783775818135	-1.32429872508589
ACMSD	-1.45030600260417	8.66978722222222	-3.62730775111214	0.00129976287977823	0.0199267986166852	-1.33378041690751
C1R	-1.95009265885416	10.3928640659722	-3.62714538185296	0.00130029400782193	0.0199267986166852	-1.33417158549861
ACSL4	1.63822558333333	5.77399563368056	3.62353949358635	0.00131214415052284	0.0200339255204593	-1.34285732840406
CLMN	-1.22514680729167	6.37451009201389	-3.62333010169005	0.00131283551831217	0.0200339255204593	-1.34336162750127
PF4	-1.01578538802083	5.26806523871528	-3.62297948113524	0.00131399399143182	0.0200374830214539	-1.34420604249035
CNGA1	-1.39496167708333	6.63138901215278	-3.61644907563201	0.00133575456509306	0.0203495596905531	-1.35992915301684
RCN2	1.06317575260417	7.07724483506944	3.61473305815238	0.00134153090890649	0.0203713255970976	-1.36405939436984
GET4	-1.05151046614583	7.49056477256944	-3.61332219295294	0.00134629836565866	0.0204096444049257	-1.36745474174879
CYR61	-2.02099034375	6.699646875	-3.61314982327869	0.00134688195504936	0.0204096444049257	-1.36786953497336
SLC51B	1.71176916666667	5.01785882986111	3.61243715902898	0.00134929743902139	0.0204319487724259	-1.36958444032903
MT1H	-2.48447409635416	10.4226844565972	-3.60868124733845	0.00136209779202463	0.0205682465749661	-1.37862076034025
C5orf27	-2.72243330989583	6.61779239756944	-3.59204761096799	0.00142022807374532	0.0212240294747282	-1.41860605149188
ASS1	-1.8966408359375	10.743966421875	-3.59141797355244	0.00142247548106383	0.0212429545289353	-1.42011854510844
SLC46A3	-2.00516885677083	8.17923515798611	-3.58781672712575	0.00143539660720362	0.0213916573519527	-1.42876781166125
ITGA6	1.126272078125	6.25333215885417	3.58605983993333	0.00144174180987103	0.0214566853271115	-1.43298645788805
SLC35D1	-1.20020241145833	7.24113848611111	-3.58352636597497	0.00145094003622707	0.021578746939877	-1.43906875461555
PALM3	-1.49116076822917	6.39093055034722	-3.58291182088774	0.00145317987928347	0.0215892134046868	-1.440543943115
GABARAPL1	-1.36975241666666	6.98420950347222	-3.58278629246331	0.00145363781029063	0.0215892134046868	-1.4408452592135
B3GNT5	1.13376027604167	4.39948673611111	3.58226194728305	0.00145555216055382	0.0216028282965267	-1.44210385325032
SULT1E1	-2.10144617708333	5.15291335590278	-3.57322482995134	0.00148893581245833	0.0219289206012436	-1.46378703755509
UGP2	-1.79993869791667	9.09591724826389	-3.57302673225191	0.00148967591227622	0.0219289206012436	-1.46426215683599
PNRC1	-1.26254403385417	8.35954739930555	-3.56818839911108	0.00150786407788033	0.0221364669440141	-1.47586396929662
EPCAM	2.896207171875	6.7697561640625	3.56688544290425	0.00151279908250126	0.0221816098682941	-1.47898750178966
TSPAN7	-1.44372592447916	6.35413749305556	-3.56683570009701	0.00151298779788817	0.0221816098682941	-1.47910674162345
CCDC137	1.16691877604167	6.45942272048611	3.56176563305384	0.00153234381788908	0.0223895904403308	-1.49125766834079
HIST1H2AM	1.23712354166667	4.36791103819444	3.55560368175137	0.00155619405781019	0.0226616181088244	-1.50601826237436
AZGP1	-1.8222282890625	10.6022934947917	-3.55294201528152	0.00156660795629039	0.0227622297524833	-1.51239169309225
ALDOB	-1.79104091666666	7.36859009201389	-3.5513733796965	0.00157277714985344	0.0228110625605669	-1.51614714179116
CREBL2	-1.05241113020833	7.13845819444444	-3.54992126941027	0.00157850920335678	0.0228635707621992	-1.51962316143705
HPD	-3.83940305078125	9.2817516640625	-3.54928346731673	0.00158103330147248	0.0228848229345488	-1.52114977447475
PRKAR2B	-1.69227412760417	4.62798995659722	-3.54194777843761	0.00161034898713873	0.0232315103047981	-1.53870200628502
C16orf54	-1.16933881640625	3.64015177864583	-3.53916021061828	0.00162162751018641	0.0233202434356637	-1.54536890167753
SLC37A4	-1.27731840364583	7.64435841319444	-3.53804110730475	0.00162617706498346	0.0233664486829143	-1.5480449471844
PIK3C2G	-1.38893933072916	6.29459558680556	-3.53662612776984	0.00163194729549239	0.0234098623757984	-1.55142812481723
TPRG1	-1.43834238020833	4.85106634027778	-3.5365051210905	0.00163244168225065	0.0234098623757984	-1.55171742882851
MAOA	-1.01133266145833	8.32727194965278	-3.53217255947669	0.00165023947038145	0.0236181662205154	-1.56207371527237
TBCE	1.000354421875	6.883066765625	3.52974930627809	0.0016602763936557	0.0237461195694984	-1.56786436906567
TSPAN8	2.0026691796875	8.48398234895833	3.52797554826221	0.00166766088427405	0.0238359925993863	-1.57210218264621
ABCA6	-1.98208640364583	7.50923612673611	-3.52722980245551	0.00167077512363064	0.0238647523265816	-1.57388369724481
KIAA1462	1.03537025	3.71099008854167	3.52621176450314	0.00167503561656157	0.0238940851390147	-1.5763154994559
RGS18	-1.00539834505208	4.01508884288194	-3.52517298174589	0.00167939384978283	0.0239275923470847	-1.57879662642513
SALL1	-1.61371019010416	7.37145262847222	-3.52473846302386	0.00168122016076832	0.0239275923470847	-1.57983440345986
SLC16A4	-1.65225234114583	4.81681072309028	-3.52459952336996	0.00168180454199053	0.0239275923470847	-1.58016622960305
LINC01139	1.01531953385417	2.87707768923611	3.52398191460144	0.00168440460779065	0.0239488492298744	-1.58164119927219
PON1	-1.79192070572916	8.19133170138889	-3.52322109811478	0.00168761295272715	0.0239787210487885	-1.58345806428417
DHODH	-1.207070515625	5.98703016666667	-3.51540485463214	0.00172092092463433	0.0242136593255567	-1.60211640193493
ZIC2	1.75935018489583	3.73362547222222	3.51505308124192	0.00172243494301463	0.0242192248415837	-1.60295581830934
SAMD5	-1.19437537760417	4.32504478472222	-3.51035285372451	0.00174278956947901	0.0244261264320379	-1.61416912376276
ASPDH	-1.05436346614583	5.83845768402778	-3.50555564443293	0.00176380594861783	0.0246467778204114	-1.62560884285504
HIST1H2BK	1.30736702864583	10.4215609565972	3.50529202067815	0.0017649680072639	0.0246467778204114	-1.62623735062809
SERPINE1	-2.03177656510416	6.99917139930556	-3.50426148552187	0.00176951779135889	0.0246888777410345	-1.62869411297096
ACADVL	-1.15951096354166	10.0994222118056	-3.50255251669045	0.00177708805242071	0.0247461629155635	-1.63276772674588
MT1X	-2.72021519010416	10.7505996597222	-3.5022037358837	0.00177863692945216	0.0247461629155635	-1.63359902564941
CDH5	-1.00148755598959	5.89700240277778	-3.49785771396984	0.001798047573866	0.0249103788640399	-1.64395527751296
NFKBIZ	-1.06497256640625	8.3405734453125	-3.49753820016675	0.00179948273760726	0.0249143217392248	-1.64471649154921
RPS4Y1	3.124697359375	6.7164448984375	3.49589851720028	0.00180686530201466	0.0250005503193772	-1.64862254052176
SERPING1	-1.35224694791667	11.0468279201389	-3.49405077997149	0.00181521998927503	0.0250840929468803	-1.653023504772
CPN2	-2.11504247395833	7.75727923090278	-3.49319412725042	0.00181910617134287	0.0251057520932177	-1.65506363518887
SEC31B	-1.16317452083333	5.48028377256944	-3.49246437469611	0.00182242306770221	0.025119509298551	-1.65680142299985
CSTA	1.8409493671875	8.67379536197917	3.49051510136378	0.00183131189144559	0.0252099349633585	-1.66144272405843
NDUFS6	1.28488655208334	10.1305470034722	3.48937128732132	0.00183654741503443	0.0252659451875194	-1.6641658005762
ACSM2B	-1.45813100130208	6.70411308246528	-3.48839186378292	0.00184104206935656	0.0252956376712226	-1.66649728188843
KLHL15	-1.12835824739583	7.37851408506944	-3.48711634960698	0.00184691157640403	0.0253441212138484	-1.66953327615541
RIT1	1.18205915364583	4.86893495138889	3.47601493251964	0.00189877239710121	0.0258428771130293	-1.6959416582653
WASF3	-1.50548907421875	5.0509741796875	-3.47512280025564	0.00190300106618368	0.0258516844963245	-1.69806268888861
KLF6	-1.37871409895833	7.77951547048611	-3.47302956411203	0.00191295895124503	0.0259381422230807	-1.70303862112892
TGFBR3	-1.27383281510417	7.04115170138889	-3.46953919480137	0.00192967618619712	0.0260831511460128	-1.71133354481686
FAS	-1.33246598958333	5.11421293923611	-3.46832229955142	0.00193553791816616	0.0261460624329196	-1.71422486929262
PANK1	-1.6867026328125	8.27929422916667	-3.46019814933946	0.00197511815836768	0.0265812359237376	-1.73351910004016
TENM2	-1.54178838020833	4.28367581944444	-3.45724353728813	0.00198970726630391	0.0267111724392714	-1.74053234039219
NR1I3	-1.6615587109375	5.72345194791667	-3.45343235559589	0.00200868085674175	0.0268659513723817	-1.74957582761675
FXYD1	-1.93611283854167	8.18611089930556	-3.45154696241213	0.00201813207933881	0.0269285156328953	-1.75404840940343
C11orf80	1.18597709114583	4.79424531597222	3.45087047103024	0.00202153377684779	0.0269546135491761	-1.75565300122456
DPYS	-1.8090089296875	10.0754833385417	-3.44842553104528	0.00203387459581616	0.0271024741524942	-1.76145135266633
SLC28A1	-1.2044955234375	6.14804775520833	-3.44426398671401	0.00205504871929696	0.0272769221616032	-1.77131757412404
INPP1	-1.06503787239583	7.90202376215278	-3.44154838967933	0.00206898125936303	0.0274016637249218	-1.77775356527452
ACSL1	-2.01301301822916	9.91189646180556	-3.43965400359587	0.00207875488455666	0.0274974699268112	-1.78224226220923
PGRMC2	-1.04131855989583	7.46904854340278	-3.43589165023841	0.00209829916723933	0.0276412519411172	-1.79115457387403
LOC100130232	-1.2805444765625	9.14561772395833	-3.42647915000267	0.00214798024985367	0.0281094394023884	-1.81343648576853
ZNF385B	-2.33694393489583	5.82862917361111	-3.41904922682314	0.00218800276724868	0.0285072273898935	-1.83101033506731
SLC12A8	1.1781225703125	5.93295965104167	3.4181896984844	0.00219267927339964	0.0285509783440744	-1.83304251452871
LYSMD4	1.02826894010417	6.29673366319444	3.4144866965756	0.00221293781611189	0.0287207546659284	-1.84179549407938
SH2B3	-1.09601427213542	6.97118798003472	-3.41284461322807	0.00222197950337149	0.028785536954912	-1.84567592452435
AGXT	-1.7830023046875	8.853053140625	-3.41272180697855	0.00222265714365073	0.028785536954912	-1.84596610379086
XAF1	-1.1667802734375	5.96859630208333	-3.41010482245813	0.00223714539445164	0.0289422231448777	-1.85214892583683
CNTN3	-2.63414674739583	5.39700874652778	-3.41005380991009	0.00223742872192321	0.0289422231448777	-1.85226943048885
GUCY1A3	-1.12398603385416	5.09185684201389	-3.40524786663957	0.00226427822866623	0.0292371382012752	-1.86361948965124
VNN1	-1.97747717317708	7.98658175954861	-3.40320423157418	0.00227579008219788	0.0293333085951862	-1.86844419858582
FAAH	-1.28279232552083	6.23910525434028	-3.39906610960334	0.00229927461250104	0.0295480667413042	-1.8782105785541
IQGAP2	-1.1920748515625	7.17837377604167	-3.39642951991885	0.00231436028291201	0.0296890743875455	-1.88443102824395
SPSB2	1.07546422395833	6.36939621440972	3.39520425789559	0.00232140348941473	0.0297265944173782	-1.88732118790133
NUDT6	-1.230941828125	6.03473156770833	-3.39081219688593	0.00234682193417283	0.0300192028076916	-1.89767821793018
CR936796	1.85384842447917	5.27035323090278	3.38769562688095	0.00236502235894128	0.0301903500322458	-1.90502462226384
C17orf58	1.11486326822917	7.88170521267361	3.3875315566347	0.002365984298731	0.0301903500322458	-1.90541130409289
FGL2	-1.38808620703125	6.84928914322917	-3.386848979475	0.00236999031072902	0.0302236573548447	-1.907019935565
ACOT12	-2.25381918098958	7.30743358767361	-3.37864221104045	0.00241867394611746	0.0306459716964468	-1.9263518812572
HCP5	1.31370922005208	5.85237854774306	3.37759035618524	0.0024249834350833	0.0307079481305811	-1.92882844015871
BRIP1	1.13783603125	4.46981790625	3.37467282260331	0.00244256780242509	0.0308944878467949	-1.93569624698113
AOX1	-2.72432117447916	8.74945053993055	-3.37364780988413	0.00244877501639149	0.0309368577625096	-1.93810860230853
RP11-846E15.4	1.26094083333333	4.03231994618056	3.36892921551431	0.00247754758199602	0.0312444907247663	-1.94921038949215
ZNF468	1.41863501041667	5.36788433506944	3.3679375569879	0.00248363599362007	0.0312778086922827	-1.95154283273327
SPAG4	1.71868854817708	6.37701534982639	3.3637369836077	0.00250958729559368	0.0315029584340786	-1.96142012039522
MBL2	-2.37884830078125	8.23607653385417	-3.36253882604849	0.00251703764767652	0.0315598918487477	-1.96423667518892
SEMA3G	1.20505926432292	4.53190775434028	3.36026750454716	0.00253122004833486	0.0316826814604873	-1.96957496857359
HPX	-2.29553673697916	11.2222924878472	-3.35641026102029	0.00255548289948736	0.0319125874887539	-1.978637685707
C17orf75	1.19322928385417	4.71578899913194	3.3487914906924	0.00260407094541737	0.0323938408165135	-1.99652718671774
RP11-932O9.10	1.05446709375	3.96506972395833	3.34764062115941	0.00261148795341915	0.0324544577825592	-1.99922824351805
GIMAP2	-1.28219490625	5.8465645625	-3.34211944633104	0.00264735599561242	0.0328484066259629	-2.01218158622469
MTUS1	-1.209826578125	6.52286758333333	-3.34129678120695	0.00265274111098741	0.0328806273711055	-2.01411099173964
SLC1A2	-1.05434671744792	4.41862543315972	-3.33968920014311	0.00266329489922015	0.0329548501415503	-2.01788076927935
C1RL	-1.3608339296875	7.5189515	-3.33409085784178	0.00270036662521285	0.0332932462697011	-2.03100370708528
SLC6A12	-1.8918278984375	6.30072785416667	-3.33403320607163	0.00270075097915821	0.0332932462697011	-2.03113880527556
ECHDC2	-1.23270985416667	9.50574468055555	-3.33016400564878	0.00272666775324182	0.0335663806303004	-2.04020373143296
MTHFD1	-1.73481022916666	9.53908838888889	-3.32642013672903	0.00275197431019375	0.0338394387921269	-2.0489713422907
LOC344887	1.8533401171875	4.521848640625	3.3256926096966	0.0027569183395429	0.0338809930331793	-2.05067468612168
LIPC	-1.9473909140625	8.503994296875	-3.3231866909082	0.00277401366452014	0.0340524330450788	-2.0565406894037
SLC39A5	-1.220876546875	7.33812015104167	-3.31475300161197	0.00283230564318616	0.0346464450450027	-2.07627074871146
INHBA	-1.17861523958333	4.98920728819444	-3.31292019809865	0.00284512961369246	0.0347285437738988	-2.08055601048958
DUSP6	-1.37605465885416	8.35564192013889	-3.31118057286869	0.00285735361645682	0.0348188718124682	-2.08462259717399
PDGFRL	1.08817940625	4.55532566666667	3.31020708365676	0.00286421630540652	0.0348632601895857	-2.08689790007035
STAT4	-1.38531808333333	5.57888022048611	-3.30703455659099	0.00288669219944763	0.0350580105927308	-2.09431120662396
MAFB	-1.1111498359375	8.25351034375	-3.30507098607926	0.00290068862817172	0.0352062151699468	-2.09889819015866
LOC284513	1.14943048177083	4.04333752951389	3.30290525502067	0.00291620224648539	0.0352976207073196	-2.10395624694443
GPT2	-1.19062295572917	7.47443297222222	-3.29864335786319	0.0029469660087336	0.0355309587712234	-2.11390626108003
ATP11C	-1.01858632552083	5.53366327256944	-3.29811386606968	0.0029508099160761	0.0355418478671448	-2.11514209915815
ALDH2	-1.52510577604166	10.4900182222222	-3.29616571638556	0.00296499454363941	0.0356292962530343	-2.11968845373637
RP11-196G18.23	1.13372072395833	3.98526049565972	3.29095473212799	0.00300326113365162	0.0359693675819094	-2.13184423834666
GJB2	-1.84283254947916	6.84258024305556	-3.28717500858629	0.00303131584536093	0.0361587901719089	-2.14065674015564
SLC13A5	-2.72275546875	8.17770475520833	-3.28692007561843	0.00303321716432437	0.0361587901719089	-2.1412509835005
LECT2	-3.320470484375	8.99763747916667	-3.28186169628916	0.00307118250672828	0.0364801897974186	-2.15303834225731
METTL7B	-1.06430386979167	8.90291186284722	-3.28112038156413	0.00307678486429067	0.0365266992606086	-2.15476522168333
ECHS1	-1.06392036197916	10.8759905190972	-3.27471366716752	0.00312561601799581	0.0369645490189411	-2.1696833534913
DPY19L2P2	1.9809821953125	3.62936138541667	3.26818399929678	0.00317615494495663	0.0374803592251177	-2.18487631127014
GRAMD3	-1.23000723177083	6.41514286111111	-3.26447049172026	0.00320524848912417	0.0377493966947871	-2.19351155338825
GMFG	-1.00014232942708	6.26048485850694	-3.26320441403907	0.00321522634436097	0.0378177682024946	-2.19645477641997
BEX2	2.36899318359375	5.6724817890625	3.26117603254218	0.00323127444932879	0.0379627590524049	-2.20116919337936
G6PD	1.49318953385417	6.36522424131944	3.26066460833891	0.00323533292626946	0.0379717610761187	-2.20235768034448
ANKRD55	-1.34323674348958	3.86689672569444	-3.25749964947308	0.00326055866445632	0.0381674590431666	-2.20971105437288
FBXO8	-1.344303171875	6.52937738020833	-3.25746696783952	0.00326082013622694	0.0381674590431666	-2.20978697153967
CCL5	-1.22322825520834	6.43169956163194	-3.25641996623287	0.00326920747670967	0.0382243081537101	-2.21221892769029
PCYOX1	-1.2278893046875	7.35363126041667	-3.25129542135954	0.00331056083210563	0.0385206256090356	-2.22411775640233
TYROBP	-1.04122035677083	7.34701921527778	-3.25083027979377	0.00331433928240007	0.0385231899200704	-2.22519742206402
SH3BGRL	-1.01922622916667	6.99896427951389	-3.24806066262101	0.00333692389761105	0.0386756623474151	-2.23162488935471
GLRB	1.460520671875	3.70876463541667	3.24636748615757	0.00335080389651356	0.0387804957643531	-2.23555320397337
SPIN4	1.19006634375	5.24149571614583	3.24318892769795	0.00337701120234195	0.0389775629838205	-2.24292557523576
LPCAT1	1.22281265625	6.94622283333333	3.24257499567516	0.00338209584570355	0.038996753696946	-2.24434920872804
LINC01419	3.60751072135417	4.82450165277778	3.23676668344391	0.00343056804505049	0.0394506215865763	-2.25781275771141
CA5A	-1.4843367265625	6.79202174479167	-3.23436383077298	0.00345081611867112	0.0395783751237842	-2.26337975368254
NCAPD2	1.16378559244792	5.46328272309028	3.23318670059611	0.00346077747109994	0.0396506218831736	-2.26610636897294
SLC2A2	-2.02771890104166	10.2055205138889	-3.22801196854324	0.00350489829459644	0.0400713134483586	-2.27808809238189
SPATC1L	1.16607879817708	4.74573647482639	3.22763083053235	0.0035081693313665	0.0400875454888708	-2.27897029114649
SUCO	1.38599163020833	7.06893966493056	3.22675939504354	0.00351565931472806	0.0401519230802421	-2.28098719948183
PKM	1.119094125	6.11825383333333	3.22284550483321	0.00354948988758856	0.0403892033766908	-2.29004311296109
GBAP1	1.45020565625	7.553804703125	3.22094924176112	0.0035659934000319	0.0405343942699689	-2.29442909968498
FMO3	-2.36372765364583	9.84904168923611	-3.22045438190374	0.00357031241830702	0.0405621957534209	-2.29557352398654
LOC100507459	1.10433780208333	2.88410007638889	3.21814804880801	0.00359050819568038	0.0407488807490897	-2.30090628264834
GSAP	-1.26260158333333	7.51025174131944	-3.21333867986119	0.00363297729483974	0.0411231000221953	-2.31202173488882
CARKD	-1.11052563541666	8.13928525347222	-3.2124337291809	0.00364102243218146	0.0411926330963727	-2.31411252420365
ABAT	-1.92555541145833	8.69088311111111	-3.20966318870874	0.00366575988525097	0.0414292090580503	-2.32051209345356
GMNN	2.160882671875	8.414193890625	3.20549823837801	0.0037032528616528	0.0417222879636991	-2.3301284058162
MEA1	1.20530158203125	9.25185974739583	3.20356050685495	0.00372082212954856	0.0418548999445426	-2.33460066395399
ITIH4	-1.18156035677083	7.81013606944444	-3.20072461153921	0.00374667991411248	0.0420583757699283	-2.3411439158864
CCL20	2.5152578984375	6.892060140625	3.19956791785444	0.00375727634457857	0.0421336416185937	-2.34381208299552
CYP3A7-CYP3AP1	-2.24304964583333	9.82924896006944	-3.19577785130728	0.0037921997850408	0.0423935436991602	-2.35255198129397
GCNT3	1.3644946484375	5.96796922395833	3.19267960986738	0.00382098062544171	0.0426053112581435	-2.35969342722677
PPP1R3C	-1.42138755208333	6.13171003819444	-3.19069020457195	0.00383957187826717	0.0427361588218882	-2.36427753085154
C1QC	-1.06929555729167	8.13072734722222	-3.1893768706931	0.00385189288551639	0.0428194936316131	-2.36730315796457
GPX7	1.24868615104167	5.16384136111111	3.18862528925196	0.00385896095579129	0.04285227719831	-2.36903440640903
HAO1	-2.10598672916667	9.04523567534722	-3.18647776094803	0.00387922580827186	0.0429769950019899	-2.37398027121714
MT1HL1	-2.18181230208333	11.0445258819444	-3.18468211841482	0.00389624880332958	0.0431115848683182	-2.37811468790515
TRBC1	-1.11291049739583	6.19965044965278	-3.18376168160626	0.00390500257452429	0.0431761816077626	-2.38023360103348
FAM222A	1.2013610390625	6.015304578125	3.17899050232453	0.00395068311618861	0.0435802813030811	-2.39121321267934
UROC1	-1.0666667578125	4.74550168229167	-3.17737485694494	0.00396626805456805	0.0436854366498558	-2.39492967413471
KIAA0922	-1.27071570052083	7.56732011631944	-3.17526129075746	0.00398674547560965	0.043866354943522	-2.39979033623798
CPE	1.51526211197917	6.69868235590278	3.1718982771143	0.00401953826595614	0.0441374653199869	-2.40752168229299
MMP1	1.889649078125	3.89212498958333	3.16813894499568	0.00405650296814092	0.0444607135567846	-2.41616016526394
IL10RA	-1.16302137760416	6.28327247222222	-3.16689399627677	0.00406881624994891	0.0445205391997947	-2.41901997773265
EBPL	-1.1909349375	8.5974203125	-3.16060512204526	0.00413156884620118	0.0450705248340757	-2.43345928765597
SLC27A5	-1.47741329947917	7.32407240451389	-3.1572821390066	0.00416510177812833	0.0453221677907492	-2.44108410574365
AQP9	-2.233498328125	9.21378522916667	-3.15639847288083	0.0041740630280435	0.0453499631091649	-2.44311118184831
ALDOA	1.4313571640625	8.62710459375	3.15620442357488	0.00417603336287406	0.0453499631091649	-2.44355628767458
ZNF738	1.02052627604167	3.41699917881944	3.15466324467391	0.00419171396971519	0.0454746364229522	-2.44709100616305
FABP5	1.84346606510417	7.56132169444444	3.15222553616974	0.0042166319684529	0.0456662328821823	-2.45268046938157
SMAD7	-1.35050321354166	5.83570189930556	-3.15211059747999	0.00421781037057193	0.0456662328821823	-2.45294397003277
SCARNA17	-1.61307780989583	7.16088157986111	-3.14971682999653	0.00424242445427043	0.0458181841061206	-2.45843085277686
SMIM19	-1.23387049739583	8.78030807465278	-3.14726785598681	0.00426774916014674	0.0459459179727968	-2.46404248491666
CYTIP	-1.26495457161458	5.09652782986111	-3.14117214812682	0.0043314174462204	0.046457820001469	-2.47800242620054
IFI44L	-2.16277441145833	5.95854654861111	-3.13711047931809	0.0043743466209039	0.0468457476404812	-2.48729788518213
ADRB2	-1.67807455208333	6.06030654861111	-3.13155723715616	0.00443370315368271	0.0472806684107457	-2.49999877355297
PEG10	2.21765923958333	6.62352203993056	3.12596723288504	0.00449423405307254	0.047588334564906	-2.51277418466716
SCGN	1.29899337890625	6.13495090364583	3.1254269142297	0.00450012675790751	0.0476041743115434	-2.51400852062165
MSH2	1.72387434895833	6.07113945920139	3.11964300604282	0.00456367280426237	0.0482292683765238	-2.52721597524953
BORA	1.0298673125	4.66251480729167	3.11645734131007	0.00459903997013361	0.0485319744216731	-2.53448596230428
CCL2	-1.81219834244792	6.21231308940972	-3.11589857536995	0.00460527045194786	0.0485504023205837	-2.53576079408874
SERINC1	-1.2058368515625	9.34661092708333	-3.10807108699619	0.00469340705982239	0.0492851246744873	-2.55360909059155
