# Supplementary material for: Determining novel candidate anti-hepatocellular carcinoma drugs using interaction networks and molecular docking between drug targets and natural compounds of SiNiSan
Source: PeerJ. 2021 Feb 16;9:e10745. doi: 10.7717/peerj.10745 (PMC7894118; doi:10.7717/peerj.10745)
Supplement: Supplemental Information 11 [file peerj-09-10745-s011.xls]

logFC	logCPM	PValue	FDR
KLHL30-AS1	-10.9115956957898	2.20279308777349	3.14299948256832e-35	9.26524817466315e-31
AC107396.1	-6.96384153247834	-2.94039483232207	7.19388836293973e-31	1.0603431752555e-26
CCL23	-3.77781489858424	-0.483307026152159	7.22082389677755e-21	7.09542225510352e-17
TEX26	-4.87993727768845	-3.57130680644578	6.78135899644182e-19	4.99769204640271e-15
OIT3	-3.30643871856801	4.67228100244829	4.16856238661545e-16	2.45770101190074e-12
KCNN2	-4.43614447509309	2.1325807875038	3.31611913955544e-15	1.62926460191591e-11
RCAN1	-2.69192209201633	6.1574422389111	6.22883530345125e-15	2.45471273908576e-11
ASS1P2	-4.24846948649355	-0.762737317105237	6.66159025499036e-15	2.45471273908576e-11
CRHBP	-4.74017661316732	3.75274138413877	8.22582780416597e-14	2.69432419821121e-10
RND3	-2.7675760259799	5.93193203073802	1.83356941798235e-13	5.40517928727016e-10
PTH1R	-3.4962687751059	2.65572614975337	2.56181661638364e-13	6.86543563948847e-10
INMT	-3.55199214230356	3.99558157194251	3.06330713495346e-13	7.52526925260777e-10
FCN3	-4.37559303223887	4.8137705970444	9.56956443896855e-13	2.17000915458734e-09
FOXO1	-2.30090876246762	5.12596827546925	1.13444928242632e-12	2.31355470900442e-09
STAB2	-4.40180649181622	2.35619192793867	1.17722177262004e-12	2.31355470900442e-09
LIFR	-2.90741252899934	4.47469912711558	2.47885823418845e-12	4.56714136785258e-09
SCGB3A1	-3.07127086984787	-1.25051286868993	2.81843838768804e-12	4.88733795474445e-09
AC016999.1	-3.76805748205688	-2.85702748693041	3.53983111505362e-12	5.79726008003698e-09
CPEB3	-2.66878387688777	4.15332558674028	3.98216577972662e-12	6.17843500108216e-09
C21orf91	-2.16061940254594	3.18828169295826	7.55693131094969e-12	1.11385389057743e-08
ADAMTS13	-2.52210423664724	3.41217196490827	9.68433853669403e-12	1.35945055106287e-08
CLEC1B	-5.60288650626353	1.78904079470644	1.48273223376791e-11	1.98679379632928e-08
CXCL14	-4.46397172636983	3.04638780536761	1.6858407064821e-11	2.16073470375591e-08
BMPER	-4.46606569823213	1.55804737859563	2.29956734495515e-11	2.8245394067472e-08
ECM1	-2.87131328230367	3.94057878389288	4.65815764318530e-11	5.49271316653838e-08
APOF	-3.58995254980612	6.76992282550489	1.14738387364072e-10	1.30091266196365e-07
AADAT	-2.85332569417347	3.82050190149189	1.22266275863303e-10	1.3349213133979e-07
MARCO	-4.7314566301761	4.18210756762887	1.41930166471845e-10	1.49427120622269e-07
ETFDH	-1.922970315404	5.91474274442772	1.88012904028206e-10	1.91118358546465e-07
SLC26A6	2.92486810875215	4.51126764941393	1.98404259706317e-10	1.9495863906275e-07
TCIM	-2.79572001771276	5.88540546401854	2.13288339801343e-10	1.956403075017e-07
C21orf62	-3.3752163849551	-2.47997483874039	2.14350319331725e-10	1.956403075017e-07
CSRNP1	-2.11902469281246	5.28044502095101	2.19007773247264e-10	1.956403075017e-07
CLEC4G	-4.945359636908	3.62367087546734	3.1875910691811e-10	2.72775950260643e-07
RIPOR3	-2.91484202059234	1.68041927423762	3.2386302992376e-10	2.72775950260643e-07
MAP2K1	-1.3769922380655	5.45442360285039	3.52682181106844e-10	2.88797722690241e-07
FCN2	-4.75089888639625	3.66641210567741	4.3966130536098e-10	3.50291232992874e-07
RFPL1	-4.18846251298315	-4.00372913111982	4.92208403135783e-10	3.81837145158941e-07
E2F1	4.58224146661738	4.26475714094449	5.6523730725349e-10	4.27246937962196e-07
CFP	-3.29610182741829	3.10095206212134	6.08209142867365e-10	4.46114603973059e-07
RNF152	-2.08552062078674	5.37686062467541	6.20465374093268e-10	4.46114603973059e-07
NDST3	-4.51867276574872	-1.58329869615562	6.44406884257858e-10	4.52296917643748e-07
ANGPTL6	-2.74044295870685	2.70140411877091	7.64089705444297e-10	5.23827916902149e-07
MTHFD2L	-1.87210985480326	3.25750943608636	9.3128354869803e-10	6.20774640011724e-07
C1RL	-1.85142884845483	7.27693676576889	9.47618942315804e-10	6.20774640011724e-07
COLEC10	-4.07746890865982	2.70632436957635	1.09818519038923e-09	6.99748647547508e-07
AC008080.1	-3.71499999680081	-3.75720127533781	1.11564796752715e-09	6.99748647547508e-07
AC010280.2	-3.83426510496574	-0.595528789222527	1.18438620672432e-09	7.27385853917213e-07
GABRD	4.33582915605189	1.55818479841758	1.29978505718852e-09	7.81966606140008e-07
SOCS2	-2.61641356263702	4.61353996973109	1.3842880880546e-09	8.16148570955229e-07
CYP26A1	-4.02729630765276	1.55176726023217	1.49907026614527e-09	8.66492007366598e-07
TUBE1	-1.81363875884067	3.61816335597249	1.6158998773805e-09	9.16059855486531e-07
IL1RN	-2.40745437529103	6.10768788182648	1.70506569507625e-09	9.48370408021749e-07
PHLDA1	-2.59502378796077	6.74318540702279	1.8464277054484e-09	1.00330529460724e-06
NTF3	-3.4945967891988	0.526326516218746	1.87190173355264e-09	1.00330529460724e-06
FITM1	-2.53879691449025	1.31458290507917	2.37131318592348e-09	1.23442271349599e-06
GPM6A	-3.47670588202137	1.45127674816657	2.38685486852579e-09	1.23442271349599e-06
AC008556.1	-2.33136348422322	-0.576826489995568	2.74199378929684e-09	1.39364198128761e-06
AC026369.3	-3.17564501537341	-2.94845365634118	3.05653583997592e-09	1.5271800004517e-06
SERTAD1	-1.78421516556057	3.81599280609417	3.20639033922429e-09	1.57535301349988e-06
IGFALS	-3.56973162027739	5.87051513231309	3.40035883988374e-09	1.64326521706447e-06
CDKN3	4.1515236904789	3.3247400483525	4.1036303560672e-09	1.95114385913718e-06
FOS	-3.12255529265995	7.35803522590495	4.74020397046746e-09	2.21803925151445e-06
EHD3	-2.22381616930924	2.8362756812066	5.04781223459025e-09	2.32506963849197e-06
GPR182	-3.45863948000983	0.414564932269478	5.38733006328274e-09	2.40651984854828e-06
CDC25C	5.13533656345023	2.39132617536283	5.39021385357638e-09	2.40651984854828e-06
PLSCR4	-1.89349095320208	4.6080478288553	5.48217478605398e-09	2.40651984854828e-06
DBH	-2.94841386809048	3.33006341716139	5.55118388348598e-09	2.40651984854828e-06
EBF2	5.03353651558705	0.342652251115626	7.20320943548955e-09	3.07744073838835e-06
CDC37L1	-1.6900668329348	5.00264101017408	8.13547814764317e-09	3.42608229020533e-06
APLN	4.63290319392364	3.06004000998085	8.68495280986865e-09	3.60578134586225e-06
EGR1	-2.7629335174464	7.3852232292978	8.80682034336585e-09	3.60578134586225e-06
NUDT10	-3.83394328319236	-1.67348769072705	9.07855364629314e-09	3.6661189443709e-06
IER2	-1.58092788511389	6.112296094889	9.39950446011747e-09	3.74443232405139e-06
NAAA	-1.78468148678716	4.46208028515493	1.0025515861566e-08	3.94056242777472e-06
LINC01093	-3.91404076048464	3.1949266091378	1.13913069768126e-08	4.41847813644025e-06
VIPR1	-3.29220598361524	2.95276518292725	1.2363649940259e-08	4.7333511245311e-06
UBE2T	3.36556042624071	3.08954180857321	1.29967339246235e-08	4.91193229953814e-06
PANK1	-1.80327422513508	5.71062814226307	1.55890147503577e-08	5.81707045349107e-06
TROAP	4.74600950378123	3.51301055692357	1.58838146058387e-08	5.85298713456899e-06
NRBF2	-1.3559639061567	4.63124958163418	1.70934091933006e-08	6.22094579764577e-06
KIFC1	3.9788926682259	4.04981664189051	1.74196305133814e-08	6.26235716956062e-06
DNASE1L3	-2.98942964989328	4.8478016740136	1.90245238685636e-08	6.75691492917334e-06
SPC24	3.81304135742414	3.64513861601181	2.19043165832207e-08	7.68711129234243e-06
PLVAP	2.94649945608264	6.34273352418832	2.24018248262736e-08	7.769216400632e-06
BCO2	-3.20548934913629	3.78198765368851	2.26679705948547e-08	7.77010587402001e-06
N4BP2L1	-1.62655218420496	4.710442815405	2.41956882892706e-08	8.19844477102769e-06
EGR2	-2.58616367746864	1.97454103325842	2.50444006283091e-08	8.26548494902004e-06
BIRC5	4.3156540445583	4.6636021610977	2.52827305324143e-08	8.26548494902004e-06
ZFP1	-1.72355674873162	3.12474630283709	2.55222128665747e-08	8.26548494902004e-06
P2RY12	-3.13677909955523	-1.35464207940544	2.55484147908802e-08	8.26548494902004e-06
CCN5	-3.90639654836327	2.15357894462502	2.57954684795903e-08	8.26548494902004e-06
LCAT	-2.56094674997564	6.18997205727186	2.80256495245929e-08	8.88352819715562e-06
NAT2	-3.31318121855152	3.805036488219	2.97181733846054e-08	9.27937320649492e-06
SKA1	4.5972393341657	2.39823456966896	2.99040148789653e-08	9.27937320649492e-06
FBXO43	4.4379938064697	0.608230727233233	3.26072937925363e-08	1.0012816809481e-05
KLRF1	-2.49765466613208	-1.1330359578036	3.32186761335829e-08	1.00953953994009e-05
ORM1	-2.64680716307174	11.7836393094656	3.52747440477436e-08	1.0610858977382e-05
ALAS2	-3.09436110739275	-1.5366930464971	3.73599035175448e-08	1.11245716746839e-05
PRC1	3.24060763639036	4.31791059646526	3.99596319986548e-08	1.17796999168835e-05
SIGLEC11	-2.76577873056319	0.14001305912207	4.09747435439628e-08	1.19593511379454e-05
PTTG1	3.95757146740899	4.09865772942595	4.53283085004031e-08	1.30614507000442e-05
ALDH2	-1.89869539024471	9.74773283918484	4.56368744565469e-08	1.30614507000442e-05
MRO	-2.56228805337932	1.43342172455695	4.82555812138056e-08	1.36781372942478e-05
IGHM	-3.36169623027393	5.99222554446664	5.21495398531797e-08	1.46411074793513e-05
EXO1	4.07467557874418	2.40445994695484	5.51919123841021e-08	1.52521900462995e-05
ASPM	4.03057558016418	4.49101145266703	5.58372901675329e-08	1.52521900462995e-05
CCNA2	3.57897819399487	3.54391404554892	5.58783040469604e-08	1.52521900462995e-05
CELSR3	3.80118876467521	2.846229956159	5.91912406031551e-08	1.59731358250155e-05
AF165147.1	-2.74957197859206	-1.77428286317683	5.96032748991385e-08	1.59731358250155e-05
FLVCR1	2.78818344877787	4.03531682329578	6.19741554577471e-08	1.62416410292438e-05
DTL	3.83080005993151	3.58956888427459	6.22444752919273e-08	1.62416410292438e-05
NUF2	4.13031395400224	2.88024942948014	6.22580629025595e-08	1.62416410292438e-05
FOXM1	4.1769961142697	4.37513674720533	6.49065922976664e-08	1.6763116843473e-05
ACADS	-1.69401194371076	6.81094512079318	6.53942954984698e-08	1.6763116843473e-05
ARHGEF39	3.01324757649602	2.46171020742671	6.61831285866782e-08	1.68190728241956e-05
RRM2	3.32450349490714	4.71575906080561	6.68077852172034e-08	1.6832706841179e-05
NXF3	-3.20240649866351	-1.47574608036477	6.98830323270755e-08	1.7458321270931e-05
KIF4A	4.33909624945559	3.702487248962	7.41308064886984e-08	1.83638827267256e-05
AC087392.1	-3.49102592808535	-0.623728769036424	7.71398197429113e-08	1.89500395516773e-05
NCAPG	3.8898391529215	3.29931720311918	8.53686276077215e-08	2.06826785772515e-05
CXCL12	-2.84518834741334	6.22873134313239	8.55960781038936e-08	2.06826785772515e-05
TCF19	3.48475588120507	4.35513096960676	9.26106160004674e-08	2.2086974607637e-05
AC092171.2	2.90406723774243	2.88124889403913	9.29063011413884e-08	2.2086974607637e-05
MSRA	-1.61368986117139	4.64690355040217	9.40295007258599e-08	2.2109468723152e-05
CDCA3	3.72049434413431	3.0228893923754	9.45009348728638e-08	2.2109468723152e-05
ETS2	-1.55007975281621	7.82755319927459	1.01786283158389e-07	2.3626439694694e-05
ESM1	4.98846195191884	3.60736993994433	1.06216390349782e-07	2.4365558187025e-05
HBB	-2.7773950157275	4.60837684563862	1.06623596666312e-07	2.4365558187025e-05
KDM8	-2.49851262136781	5.0685724207511	1.08260000949973e-07	2.44221817294319e-05
NDC80	3.37169919202862	2.91220838097518	1.09281608667531e-07	2.44221817294319e-05
NEK2	4.13984398395717	3.28467111838392	1.09356762043659e-07	2.44221817294319e-05
RACGAP1	2.57120842825916	4.00544544994452	1.14652511982477e-07	2.54123413588831e-05
CDCA5	3.53080549108949	3.67639426143813	1.1824024491079e-07	2.60119714904864e-05
ADGRE1	-2.58548699441052	-0.473287741694294	1.23612374474693e-07	2.69923643491813e-05
AURKA	2.512445023921	4.16771325915696	1.28596587736487e-07	2.78742559550287e-05
KIF20A	3.63526139105491	3.30550578639568	1.34019390216399e-07	2.88376467459068e-05
CDT1	3.56056781538299	3.5159808611805	1.43196164445522e-07	3.05889835629678e-05
CCNB1	3.14768367746498	4.38992612742773	1.47884628626038e-07	3.13632443688272e-05
CYP4V2	-1.65902164948608	6.59668360902089	1.53205953450035e-07	3.22597021553828e-05
EZH2	2.62262784500443	3.59141000061917	1.55532805523288e-07	3.25173870497943e-05
CENPF	3.73595052495506	4.78203930540809	1.57089615288792e-07	3.2611582880974e-05
CDC45	3.55784111404627	2.55798990989864	1.61403771869665e-07	3.32728796569641e-05
ZFP36	-1.94207862841858	7.35333058202556	1.70619892798633e-07	3.47435220896282e-05
ADRA2B	-2.26518129834095	1.65215373437196	1.70894898164663e-07	3.47435220896282e-05
BCKDHB	-1.66333391845365	5.09608049116158	1.73308021309437e-07	3.48777253812233e-05
FOSB	-3.06292352767311	5.04259218267223	1.73921287392375e-07	3.48777253812233e-05
AMZ1	-2.96527374786968	-0.566144072006377	1.82065837850585e-07	3.62643164459284e-05
IGLV8-61	-4.6650137130605	3.5164528445449	1.83728328391767e-07	3.63498482728919e-05
CD302	-1.82335173841072	4.91969170287565	1.93910513241342e-07	3.81085867989434e-05
COL6A6	-2.79055756216571	-1.08515147229092	1.98496916702804e-07	3.87515934270329e-05
STMN1	2.59674406281153	6.40289944872906	2.02824729300714e-07	3.93359881253668e-05
MXD3	2.7851275223615	3.20097712814713	2.09809103491509e-07	4.04245919073607e-05
MYOM2	-2.41996882721827	0.722029938883676	2.22918255814665e-07	4.26714757348086e-05
ALDH8A1	-2.27790668249932	6.5681258477726	2.34709454290786e-07	4.46387096970198e-05
TRIM45	2.71217458542276	1.90163667971044	2.38927422169207e-07	4.50611103460804e-05
CKAP2L	3.54342485072756	2.54545275533015	2.39987595384329e-07	4.50611103460804e-05
SFTA1P	6.66509363823861	-2.10097126128023	2.48358066931021e-07	4.63376421206301e-05
CENPL	2.67414840285574	2.14698394539109	2.71849059941089e-07	5.01341997579202e-05
PEMT	-1.75446810969249	5.69805407858449	2.72108007777307e-07	5.01341997579202e-05
CENPM	3.98823236413437	2.78113955294273	2.74708585287659e-07	5.02989713397199e-05
TK1	2.86911067054552	5.15960831138283	2.80759905078477e-07	5.10896372951138e-05
CDC6	3.53566086506965	3.8426061248235	2.95532247478014e-07	5.34478228429716e-05
KIF2C	3.94323977075893	3.49440319857393	2.99647727919639e-07	5.38616790935551e-05
EME1	3.8505763835663	1.42344457925373	3.07553213248502e-07	5.4892826519184e-05
AC015468.1	-3.92108009850833	-4.03642012997468	3.09108490864159e-07	5.4892826519184e-05
KLF6	-1.59910432480187	7.24735629636799	3.17785012103679e-07	5.60957148012236e-05
AGL	-1.63856612530588	5.35130122102267	3.29650877017835e-07	5.7357991464557e-05
SAPCD1	3.68583012515621	-0.820674653631604	3.30638488133315e-07	5.7357991464557e-05
LRAT	-2.57028216835734	1.6958450351566	3.30773043487726e-07	5.7357991464557e-05
CBFA2T3	-2.2995759360662	1.8651271587012	3.42741883505968e-07	5.90858946425288e-05
CHIC2	-1.22041396567503	2.99258840419573	3.46785496514934e-07	5.94354049521147e-05
AC092384.2	-3.40126907050145	-0.448694289264433	3.57457611160582e-07	6.06613664546328e-05
KIF18B	4.12599664979256	2.90654380524446	3.580541321994e-07	6.06613664546328e-05
HJURP	3.78731130338206	3.11090597008048	3.7693324382897e-07	6.34949433990526e-05
MELK	3.69663266005868	2.92925411970797	3.81683293849739e-07	6.37479130560981e-05
AC006960.3	-4.90639361549227	-2.78440788926946	3.85457710866639e-07	6.37479130560981e-05
LDLR	-1.60951541900456	6.88971914784439	3.89507937609816e-07	6.37479130560981e-05
AC004160.1	-3.08054272125117	-0.153880469063275	3.89523490967324e-07	6.37479130560981e-05
S100A12	-2.63289892118437	-2.06639131810526	3.9032616189331e-07	6.37479130560981e-05
GHR	-2.4244621198694	6.36710184926033	3.91409893929705e-07	6.37479130560981e-05
FXN	-1.40741929904432	3.68347678296589	4.1582132613772e-07	6.73516311715047e-05
FAM83D	3.09437248457045	3.71270579490481	4.21376411353301e-07	6.78784438813332e-05
IQGAP3	3.52863381387086	4.03359776071822	4.30926366357418e-07	6.90395562709256e-05
CLEC4M	-5.04668734993657	2.17755859015706	4.41756871172964e-07	7.03921665151773e-05
PKMYT1	3.32409378110064	2.63743348083142	4.55938936290139e-07	7.22614188327797e-05
SPATS2	1.67799155617652	3.87926809305826	4.65733122758088e-07	7.34189664480517e-05
MND1	3.4494613596212	1.42479180572732	4.86222511797934e-07	7.59454915590362e-05
CCNB2	3.49440788602655	3.41140628585237	4.8725969441869e-07	7.59454915590362e-05
CDK1	3.56594046255951	4.15116751258239	4.90325134358027e-07	7.59454915590362e-05
NCAPH	3.37490058986115	2.61347954155577	4.92065161225819e-07	7.59454915590362e-05
TEDC2	3.2834430176829	2.33508049740445	5.14571908439499e-07	7.90055483796249e-05
TOMM40L	1.77898901361425	4.76158038783819	5.24779138298659e-07	7.99613650100868e-05
ZWINT	3.02662112168656	4.21947013857431	5.26222219612499e-07	7.99613650100868e-05
DLGAP5	3.53241892318069	2.80237012903094	5.39799200955356e-07	8.1203684021534e-05
Z99289.1	-2.7225904698129	-3.06180440179759	5.4761039021194e-07	8.1203684021534e-05
BUB1	3.37541457651072	3.16201124311291	5.48570761986028e-07	8.1203684021534e-05
NEIL3	4.35539977539308	0.898283707832258	5.49226152297963e-07	8.1203684021534e-05
HMOX1	-1.86045688389559	5.89322291018329	5.49791710485998e-07	8.1203684021534e-05
SAA2-SAA4	-3.93520088516586	6.05625850375155	5.50925635344035e-07	8.1203684021534e-05
CENPA	4.12266303601083	1.888940474952	5.63804251077125e-07	8.26884851617044e-05
SLC38A2	-1.82017858829873	8.15534303710506	5.91929140583214e-07	8.63835600755078e-05
FENDRR	-2.94542677057925	-1.51163520346768	6.06474697468522e-07	8.8070283776722e-05
AL078590.2	-2.60606013473501	-1.70051303201295	6.14731331641292e-07	8.88316908110472e-05
CLTRN	-2.73423281566111	2.61051282624561	6.18966386112825e-07	8.90073663230243e-05
TOP2A	3.78476844151393	5.74106777351594	6.292890183041e-07	9.00524804397406e-05
MS4A6A	-2.07709624358129	4.51760096977196	6.33153225861264e-07	9.01677485273633e-05
DHODH	-1.88848012919985	5.75780773866476	6.42900536318772e-07	9.08982079345196e-05
CCN1	-2.11428763260208	6.1105748149103	6.44449454130554e-07	9.08982079345196e-05
CCBE1	-3.37218276503912	1.25243211074741	6.63637475016958e-07	9.31589006001185e-05
CYP2B6	-2.75086851518566	7.10930516462138	6.72250578444582e-07	9.39207336586154e-05
GABRQ	5.85082303895965	-1.59025046712234	6.89728805188729e-07	9.59080917365969e-05
RET	-3.1382698790663	1.13592650561953	6.94488204980105e-07	9.61165154676455e-05
ADGRA3	-1.63717350241177	5.68680560682108	7.327720919606e-07	0.000100845544904678
ACADSB	-1.74610609203419	8.01120739689404	7.35499581210548e-07	0.000100845544904678
UCK2	1.77605844178661	4.71727643484853	7.78387030078482e-07	0.000106231811387424
IL1RAP	-1.90322163218834	5.66647001993684	8.08998719571121e-07	0.000109900798406623
AGXT2	-2.42377801013925	5.43997375519443	8.16243328424688e-07	0.000110353005186531
NCOR1	-1.39254563185405	5.95080586234758	8.21265032040225e-07	0.000110353005186531
GLP2R	-2.91745212997694	-1.09694066346164	8.25653456647122e-07	0.000110353005186531
C9	-3.68384803342215	8.78483913324616	8.27301270267765e-07	0.000110353005186531
MCM2	2.75135471901541	5.08572525978168	8.45567293139915e-07	0.000112281433488611
ITGA9	-2.06157713674045	3.71740446674887	8.50990048076594e-07	0.000112494778597533
C1R	-2.00674479492712	10.4495438103888	8.76595194547995e-07	0.000115245956898814
SPRYD4	-1.51075778108338	5.82026510859857	8.79620757224908e-07	0.000115245956898814
MAT1A	-2.0700623429788	9.88466562858305	8.97610997108636e-07	0.000116507386210736
KMO	-2.2660642529122	4.50451120771818	8.98112036101202e-07	0.000116507386210736
MMRN1	-2.36573236045836	1.96803098786692	9.01105331118687e-07	0.000116507386210736
CDKN2A	4.38473408106358	3.83724100446956	9.24366246989493e-07	0.000118992980764206
RXFP1	-2.06163523912411	-0.887164975848825	9.35313620894239e-07	0.000119878740131919
PBK	3.85347882952602	2.91107264446849	9.42279172430429e-07	0.000120248691446219
RNF125	-2.03602365947707	3.74977422862581	9.50526842508854e-07	0.000120778365475511
ASS1P11	-3.08224143392345	-1.27459233879381	9.57641816605581e-07	0.000120786316160442
DACH1	-2.61116967060683	-0.0272908198441061	9.58784150803737e-07	0.000120786316160442
ATF3	-1.92463911269617	5.68267377673024	9.7716071278576e-07	0.000122577534690261
GMNN	2.16961397965918	5.01991795011551	9.93435324405841e-07	0.000124091016644745
RNASEH2A	2.19431435913102	4.32051615439916	1.00812918938635e-06	0.000125395107062954
LINC01818	-3.22022831670194	-2.77054269482838	1.01329618188266e-06	0.000125508227503021
C11orf54	-1.46676907726106	6.45003421581982	1.03315899256418e-06	0.000127433029045186
ZC2HC1C	-1.52204343264377	1.85760206109873	1.06170448267765e-06	0.000130188552512859
PITPNM3	-2.70239063807838	0.579420278968128	1.06634019218513e-06	0.000130188552512859
CDC20	3.91051021052055	4.30555372740516	1.06874825157271e-06	0.000130188552512859
ADRA1A	-3.05040775382967	3.2758372301263	1.14721963855471e-06	0.000138980308399365
SLC22A10	-2.66416577008506	4.29477428589481	1.15225404908052e-06	0.000138980308399365
SLC39A14	-1.57172103845836	8.56959501997412	1.15506548925826e-06	0.000138980308399365
CCL14	-2.12788466436122	1.9488175365112	1.19090282906161e-06	0.000142709855682549
RECQL4	2.64795214151729	4.17339095881802	1.22801441806748e-06	0.000145893359482573
DUSP1	-1.95798300070642	8.05470660665848	1.23098541911596e-06	0.000145893359482573
ATOH8	-2.60326954263679	4.01747029477132	1.23231610675941e-06	0.000145893359482573
PRAM1	-1.88778344083274	0.114506070195505	1.25035174497976e-06	0.000147436476361033
GPC3	6.82628493899507	9.30843998010055	1.26247065033058e-06	0.000148272399605957
TACC3	2.39519031252773	4.73140232166184	1.28520383334103e-06	0.000149964568764068
HGF	-2.57134648901327	3.46338722086085	1.28968151671814e-06	0.000149964568764068
PPID	-1.1713744605064	5.18421830209374	1.29564480382637e-06	0.000149964568764068
MLYCD	-1.48931694538672	4.74532671976347	1.29777427229676e-06	0.000149964568764068
KIF14	3.32731995924681	2.33445929119089	1.30231451553993e-06	0.000149964568764068
TRAIP	2.88847070542175	2.11920907091693	1.3173010666634e-06	0.000150662146917336
CDCA8	3.2567424263969	3.222764903212	1.31859404676796e-06	0.000150662146917336
TTC13	1.59977089297191	3.88735350157	1.33364108529132e-06	0.000151793071634374
PROS1	-1.56827899916846	7.53702200851738	1.33987959330347e-06	0.000151916578965357
COX6B1P4	-2.80933374326208	-2.77354440380087	1.35205330945682e-06	0.000152709500036312
HBA1	-3.04477581115458	-1.82903987168949	1.39019735449998e-06	0.000156042875521771
WDR62	2.93668732097951	2.69627223522824	1.39215293131469e-06	0.000156042875521771
HMGCL	-1.49790427188565	7.23870931602575	1.40214199153509e-06	0.000156567211244178
MT2P1	-3.10259949488836	1.19114871794529	1.41391465758805e-06	0.000157286000720899
TBXA2R	-2.01722035622355	1.98440691672818	1.43452986872817e-06	0.000158979345865556
JUNB	-1.72588641202034	6.69169874957285	1.45837575123766e-06	0.000161016699515862
HMMR	3.13306554501646	3.14262242029072	1.48417585095194e-06	0.00016283548257346
CENPI	3.55368833131408	1.37788671035364	1.4858965640714e-06	0.00016283548257346
FAM189B	1.64733778699127	4.72545671838374	1.50355081451109e-06	0.000164159905411009
POLQ	3.50531564527245	1.79210823533846	1.52604493247305e-06	0.000165607264113123
ACAT1	-1.73887304153701	8.27850877869532	1.5280428725116e-06	0.000165607264113123
AC090227.3	-3.52992720783203	-3.36385306230943	1.5395997235361e-06	0.000166248572344765
LINC00683	-3.36288004662612	-3.09781046902561	1.55280055900001e-06	0.000167062071820296
THY1	2.60494264456654	5.18611630167791	1.56482756531387e-06	0.000167743824719591
CD160	-2.06563531932659	-0.695207555215765	1.57551528729921e-06	0.000168277591138744
HHIP	-3.84393753174217	2.27193284245268	1.59220878514796e-06	0.000169343116717567
SKA3	3.53864645655082	2.21258691960137	1.59698044192421e-06	0.000169343116717567
MMAA	-1.49348906611852	4.16391638192327	1.60564819605844e-06	0.000169651982693931
JUN	-1.66441974503601	7.45634589276522	1.62066727452217e-06	0.00017050244280357
TONSL	2.09678558831633	3.88746962395779	1.62526498279464e-06	0.00017050244280357
NR4A1	-2.11077600755627	4.89685883036464	1.63499300190008e-06	0.000170914747173803
NOX4	2.93314997554499	0.134428320954066	1.64526818521357e-06	0.000171381133681663
HIGD1B	3.03641297192309	-0.0166206014188653	1.69346990330192e-06	0.0001757809833783
STEAP3	-1.95277031589777	6.93452196573204	1.71264790724808e-06	0.000177147886518478
CD163	-2.2145734863584	5.10247015586757	1.75210925903968e-06	0.000180595905060248
MCM6	2.02982746451283	4.93557196702587	1.76838392361011e-06	0.000181638291582238
DEFA3	-3.38996296842466	-3.56966700943885	1.77994032112707e-06	0.000182190488633698
PZP	-3.56207266246354	4.96429204693303	1.80154021622085e-06	0.000183763335757697
KIF18A	3.50097848561071	1.62669921941949	1.89632101092412e-06	0.000192215784226046
TRIB1	-1.91644527005102	7.18291778730064	1.89744540892769e-06	0.000192215784226046
CEP131	1.8878872160677	3.89391427709044	1.93143452146596e-06	0.000194564834651995
CENPE	3.28657551026048	2.64928722868195	1.93383413796379e-06	0.000194564834651995
EPHA2	-1.74744298101148	4.74463183158959	1.96693881842028e-06	0.000197132647544859
EMC3-AS1	2.8769147870882	-0.0714488173856163	1.97273079228377e-06	0.000197132647544859
LINC02593	-2.76350516973183	-0.8670631165259	2.03826732443108e-06	0.000201964588692331
UHRF1	3.6534362633416	2.72019362577958	2.0388772507792e-06	0.000201964588692331
PLPP3	-1.52012984924946	6.7677997161247	2.04163802809847e-06	0.000201964588692331
TNFRSF4	2.6832985542072	1.40468354328447	2.05563659473001e-06	0.000202669268147311
ACAA2	-1.6963578011731	8.31063968908848	2.11939468765018e-06	0.000208258786657465
ID2	-1.53559262560806	7.53298318106107	2.14308977915018e-06	0.000209887520264346
HPS5	-1.60961630725308	5.20496422060483	2.15956401629448e-06	0.000210800621312401
THBS4	6.90766795061963	5.19929054605402	2.17346864189805e-06	0.000211356413085967
TMEM26	-2.14774191269533	0.0867875859957809	2.17959732616893e-06	0.000211356413085967
SPRY2	-1.47411173429425	3.83976060211335	2.22312748227961e-06	0.000214870737869247
UBE2C	3.97827534408893	4.18945227555759	2.23153867648929e-06	0.000214978851778522
IGFBP3	-1.90009794254907	7.98894816380953	2.24898688088952e-06	0.000215954020396554
HPX	-2.23386096018688	11.2903644994439	2.31447443034316e-06	0.000221520752376903
AFF4	-1.26157168343992	6.48006365537868	2.38187562717132e-06	0.000226608946617642
C5orf34	2.61188770751385	0.737309931008736	2.38301073481018e-06	0.000226608946617642
LILRA5	-2.07520185278239	0.34843662377533	2.44547692925443e-06	0.000231801332467818
FAM111B	3.20660079710236	2.85075272272156	2.51416142938944e-06	0.000237005099561593
HBA2	-2.38529351833904	2.98576949816619	2.52274482270266e-06	0.000237005099561593
DCUN1D3	-1.24816578146093	3.23729594845426	2.52831871488036e-06	0.000237005099561593
AP004782.1	-3.22582343413211	-3.27007749367565	2.53253524074432e-06	0.000237005099561593
BHLHA9	-4.36903681497764	-3.05113024591398	2.58948041541301e-06	0.000241567383436583
PLGLB2	-2.2702485250722	1.96478879595552	2.63740201698851e-06	0.000245233515134564
SLC35D1	-1.29532155122889	6.19288631891779	2.64541734159203e-06	0.000245233515134564
CNR2	-2.3204098307959	-2.71968058829736	2.67016492097063e-06	0.000246481653367212
XRCC2	3.08429459919534	1.42251628250306	2.67560395798731e-06	0.000246481653367212
PNRC1	-1.4247656152009	6.70192539335253	2.70131678050551e-06	0.00024770290580728
KCTD9P4	-3.17542916761809	-2.18362145585401	2.70833177720372e-06	0.00024770290580728
KRT16P1	-4.00181458848626	-3.74526119925556	2.71406894995595e-06	0.00024770290580728
GINS1	3.20132598082759	3.30100415133154	2.79563984710599e-06	0.000254360083496412
CNDP1	-3.42242643771175	4.09332687537386	2.84212595922971e-06	0.000257099510176441
ATP13A4	-2.60626709411114	-2.04865572901614	2.84319143517487e-06	0.000257099510176441
ALPL	-2.2774774545257	5.62491670037597	2.87122375730364e-06	0.000258840382695884
AL606489.1	3.83567252346324	-1.32682619892624	2.96312254257906e-06	0.000266310638514293
MCL1	-1.21806638634246	8.38656623872498	2.98158653555928e-06	0.000267155591129945
FAHD2A	-1.23880136616409	4.98188669408516	3.02621257209977e-06	0.000270332486099785
ERCC6L	3.5640244298941	0.838742617975715	3.0444082024433e-06	0.000271136282174701
MPC1	-1.55430418276307	6.6008898712141	3.07655223682595e-06	0.000273173745148772
ANKRD52	1.70245332622318	4.94873273513667	3.12471060664428e-06	0.000276616648568369
COL15A1	3.81942893898951	4.23746736706321	3.16725122946421e-06	0.000279543110758609
SPC25	3.10209799134063	1.6988783292575	3.23629852267513e-06	0.000284784609402806
ASF1B	3.10171564630886	3.30198238763198	3.24944776711117e-06	0.000285090686686518
TRIP13	3.12830127432095	2.50789525810815	3.32814996569272e-06	0.000291129177562777
P3H2	-2.02345577083115	2.04603349921119	3.35657489157267e-06	0.000292746956297843
NUSAP1	2.56000451347595	4.65747376233074	3.39264602618809e-06	0.000295020095002946
GTSE1	3.61832891323706	2.56369736182288	3.43819783407266e-06	0.00029810186456067
MAD2L1	2.66730697609286	3.20663442083476	3.54626489959998e-06	0.000306569920748703
ANLN	3.40762798786883	3.8181742887782	3.63836070944021e-06	0.000313607048893699
GNE	-1.57413049300503	6.52556316104278	3.64894391840086e-06	0.000313607048893699
CYP2C8	-2.77035210355116	8.58642748654317	3.65984399187799e-06	0.000313629479757475
HP	-2.67062348877839	13.3283097612826	3.73372448507042e-06	0.000319033229262002
GADD45B	-1.85877286308962	7.23705525472662	3.78197014272801e-06	0.000322221670050517
PI16	-2.73008744220275	-2.24808596962355	3.79570685316587e-06	0.000322460064335668
ZBTB21	-1.43466484671182	3.95821193084182	3.81993740325783e-06	0.000323571943137506
MDK	4.52484947944242	7.26715548242719	3.85582283926866e-06	0.000323571943137506
PLK1	3.27417717076344	3.57692633395591	3.86089713186565e-06	0.000323571943137506
SCIMP	-1.96192232569889	1.22810736004239	3.86206724211775e-06	0.000323571943137506
CCNF	2.48048067316451	3.14570704399616	3.87016007308334e-06	0.000323571943137506
TTK	3.46125878292378	2.52326463223277	3.87465300476745e-06	0.000323571943137506
UBALD1	-1.28423232197416	4.75199192974056	3.90926560978217e-06	0.000325540228561493
RAB11FIP4	2.31075097675235	5.00188172681301	3.99217829998285e-06	0.000331508236916041
SHCBP1	3.48358303607165	2.09592616968102	4.0098235547684e-06	0.000332011628693274
EPHB1	-2.48869252782357	0.326577065368134	4.02076567873736e-06	0.000332011628693274
CBR4	-1.41218257481226	4.86918301354688	4.08440965336112e-06	0.00033632489433361
BDH2	-1.28893648834784	4.575324444947	4.11625187237006e-06	0.000338002754723112
RFC4	1.966450987645	4.01505113973417	4.14698097693269e-06	0.000338314202159539
MYBL2	4.54910521279696	4.77290536447028	4.15091050491434e-06	0.000338314202159539
ORC6	3.114573167346	1.91809166739278	4.15447407244999e-06	0.000338314202159539
PDLIM1P4	-2.06145180132935	-1.7564042797844	4.23971015902742e-06	0.000344304175696885
DIAPH3	3.33435350384803	1.72321857414149	4.25884836642778e-06	0.000344908217016276
ITPKA	3.47396737795037	3.29132182360264	4.28045471500786e-06	0.000344908563964058
NOCT	-2.04286073526114	2.79466466281339	4.28225293974847e-06	0.000344908563964058
DLC1	-1.40536017052068	5.14946838882994	4.34222361190642e-06	0.000348037086442585
TBC1D16	1.70386030893019	5.30426208780354	4.34470802302898e-06	0.000348037086442585
ERLIN1	-1.32588586387118	6.22728795234355	4.40188083491654e-06	0.000351661368922777
ACSM3	-2.09183114224565	4.94892911839089	4.4253118791465e-06	0.000352577753744215
AURKB	3.60274423688582	3.11848922537482	4.44077597055201e-06	0.000352856158587339
GNAO1	-2.77736466428309	3.52989781680029	4.49546975732072e-06	0.000355766086868874
TYMS	2.59599757423295	4.32058237222512	4.50153500465043e-06	0.000355766086868874
LGI1	-3.54343570546711	-1.88649854761663	4.56375261843853e-06	0.0003597188862004
CENPW	2.87242611902113	2.79445446726392	4.62924348539235e-06	0.000363907916549016
CENPK	2.81607293782482	1.53022971944712	4.7343852338058e-06	0.000371183357200429
RAB3B	5.08219121470077	3.5783287034404	4.84682727856651e-06	0.000378991038050032
LURAP1L	-1.72774447971148	4.82790170017968	4.97714380109729e-06	0.000388151381250125
FANCI	2.42623848206923	3.71413004948229	5.01979746322191e-06	0.000390213926474474
CEP250	1.26391084134758	4.54249958404634	5.03006520100071e-06	0.000390213926474474
TIMD4	-3.46643131986479	1.02724050369805	5.11842229472764e-06	0.000396026170147706
FEN1	1.78119970198305	4.76776887972578	5.19147355336024e-06	0.000400626829527504
RDM1	4.01459411759554	0.00378784678876944	5.34095858889863e-06	0.000411086470606117
PVALB	-3.18890847278374	-1.30115208875774	5.49586992820812e-06	0.000421908202118873
SMUG1P1	-3.70316966444868	-0.411870972782041	5.55445990915768e-06	0.000424050524472454
KLF10	-1.70326981474675	5.89932750281028	5.56610657028947e-06	0.000424050524472454
TARBP1	1.92711827564878	4.92433995143717	5.56693079720613e-06	0.000424050524472454
CFI	-1.73134278659232	8.73956843551079	5.66613536274931e-06	0.000430494856594039
CPED1	-2.09077676783519	3.94181810031884	5.81452985249154e-06	0.000440633741700766
AC092809.3	-2.44952703005657	-2.35894848079139	5.8624632615262e-06	0.000443127062785977
LPA	-2.52145566567414	5.16776210259301	6.18803941428008e-06	0.000466540188986094
MCM3	1.67640163215114	6.10251284816598	6.25797865892757e-06	0.000470609573690117
PPP1R3B	-1.81856499965089	6.61531199982782	6.29304494347038e-06	0.000472042422108304
CHAF1B	2.86485112603811	2.70292906147238	6.49209127796522e-06	0.000485736951226235
CBFA2T2	1.4543490999608	4.18481341437197	6.53972243473623e-06	0.00048804132568025
ALDH1B1	-1.62829916327637	6.98830881733824	6.55600138978184e-06	0.00048804132568025
DUSP6	-1.59415898393899	6.35639609850183	6.7659271347012e-06	0.000502268130070597
BMP5	-2.97545971576156	-0.195990812166429	6.78119053455332e-06	0.000502268130070597
ECHS1	-1.41450472190117	9.01540618790785	6.84978385791399e-06	0.000505238241571852
MCM4	1.84041392905432	5.46095131457909	6.85556825634318e-06	0.000505238241571852
WDR76	2.71450850200226	2.71693387273149	6.9214456278631e-06	0.000508821186193956
HOGA1	-2.01337482351276	4.45496627706769	6.9706925415146e-06	0.000511166779679873
CETP	-2.4284839661115	3.372581857234	7.06007584781912e-06	0.000516436664808585
ENAH	1.90113176104614	6.21375590396889	7.11857386404017e-06	0.00051829989123897
RASL12	2.52375629512473	1.60512279189914	7.12071155574419e-06	0.00051829989123897
KCND3	-2.64920475289708	3.76904558787429	7.19470420855124e-06	0.00052239577675833
ESR1	-2.65160664211863	3.72321442513902	7.25891076065461e-06	0.000525762728042598
ACTBP9	-2.12728339261988	-2.1166463982926	7.34421340871876e-06	0.000530637419302991
F9	-2.47498223570701	7.94423540665376	7.54182231058898e-06	0.00054358283592629
ACADM	-1.43690538781036	6.82672720067968	7.59422545750906e-06	0.000544962036015746
DNAJC25	-1.17286514264522	4.47683483509378	7.62254507291635e-06	0.000544962036015746
AC010280.1	-2.82899308082184	-3.3134152319526	7.63860105740118e-06	0.000544962036015746
KLF11	-1.32209976779398	5.17987679568546	7.651980055077e-06	0.000544962036015746
PDK4	-1.92354254009856	7.04480745543902	7.6533899694874e-06	0.000544962036015746
DEPDC1	3.75500919823439	2.66143691016254	7.68042634535804e-06	0.000545569369240505
LILRA1	-1.98806753269424	-0.627753018001443	7.82539702857457e-06	0.000554530959147475
AL162431.1	2.76966663572573	-0.606872001568759	7.88365735286561e-06	0.000557319748453538
EPB41L4B	-1.72822933620284	5.82965012723149	7.96855983667895e-06	0.000561974103888658
FANCD2	2.53648923950435	3.0335022116475	8.12514369811331e-06	0.000571649429777285
CHAF1A	1.73585883609823	4.12522817044835	8.31118660309596e-06	0.000583346356839681
ADCY6	1.33837275133565	4.74543332887144	8.36244695487933e-06	0.00058555005649142
MT1XP1	-2.99209749930787	-0.691585763482427	8.42155565270352e-06	0.000587774103953987
LRRC4	-2.07358586746229	-0.0374734780520775	8.43408684054875e-06	0.000587774103953987
HELLS	2.85974783474703	3.02427841683219	8.49831922553191e-06	0.000590853661437395
FANCG	1.98289772085804	3.46289351855005	8.62803633743298e-06	0.000598460901626322
FAM183DP	-3.2012287378513	-3.85315734947281	8.76969706944979e-06	0.000606858919977254
PTCRA	-2.08261156230829	-2.52474349861568	8.93345751758416e-06	0.000615541976201029
LRRC55	-2.86283409409683	-0.902709809970486	8.93693699969607e-06	0.000615541976201029
KMT5C	1.82663592511685	3.07452667682224	8.96012456360165e-06	0.000615700494196767
SGO1	3.08946965794503	1.77827818069938	9.01915060077302e-06	0.000618315210605088
CYP4A11	-2.4047514137899	8.55799440690554	9.09446946145014e-06	0.000622032169963082
ORM2	-2.10487972555182	9.84279429334828	9.17161843720263e-06	0.000625856805347908
COX4I2	2.90862062887578	0.722994009173112	9.58302450857356e-06	0.000652420275954365
DUSP10	-1.48861204477566	5.27524235521543	9.61684047349442e-06	0.000653213917783737
MYO1B	-1.36934755411191	7.89628439689716	9.64399502122775e-06	0.000653552480990282
CCDC71L	-1.60561438927889	4.47176492630352	9.6716807942746e-06	0.000653925408565186
RASD2	2.96321532638845	0.292640391407419	9.72581877905049e-06	0.000655149663278213
CFL2	-1.33080245124116	6.30393724462313	9.73423632130863e-06	0.000655149663278213
AVPR1A	-3.11033337758967	5.19422941632357	1.01987954385289e-05	0.000684852598479257
XRCC3	1.85451739112893	2.94544202932693	1.02480187972057e-05	0.000686593968460971
PARPBP	2.78627305145186	2.04129101500177	1.03463079041495e-05	0.000690316662630488
E2F8	3.72574126304451	1.85282103559819	1.03582829238864e-05	0.000690316662630488
ORC1	3.15867982297887	2.08913295998686	1.03738349857629e-05	0.000690316662630488
PDZRN4	-2.77745381349973	-1.64389113433401	1.0425251279555e-05	0.000692175636193699
E2F7	3.92059174075812	1.31786241873813	1.05228656664451e-05	0.000697086644901424
IVD	-1.27472057875969	7.36965731053644	1.05624086681963e-05	0.000698137320918744
MCM5	1.68049926863193	5.77423379687411	1.06287036443944e-05	0.000700947549738482
AC092119.2	2.67649565483167	-1.1966836355651	1.06801650394032e-05	0.000702339314184299
KLHL15	-1.35516435036832	3.81116865083351	1.06974575823044e-05	0.000702339314184299
MIR4435-2HG	2.2030054595918	3.64441941553892	1.08380175989391e-05	0.000709986490664723
ALDH6A1	-1.80175521315346	8.05332847634725	1.0984931310436e-05	0.000718015055654865
ZFP36L1	-1.1941216903269	7.93150525483388	1.10114369192974e-05	0.00071815519677869
C21orf58	2.44052890801389	2.08477717127155	1.11782276347788e-05	0.000727423780233213
LILRA2	-2.07626167180621	0.296453502930212	1.12620860345102e-05	0.000731266595179133
BAIAP2L2	3.95540173911362	3.73936802492705	1.12969648694615e-05	0.000731919181070009
NMRAL2P	6.97360556716495	1.91486172704824	1.13707062934748e-05	0.000735081251809966
WDHD1	2.32665679539484	2.21252706915143	1.15780185648381e-05	0.000746845534513921
RUSC1	1.59706604968012	4.40251481390495	1.19017304977796e-05	0.000764671382911654
JDP2	-1.57910217445318	3.37505237016058	1.19062439280996e-05	0.000764671382911654
ADRA1B	-2.12595171641014	1.85774741285272	1.21981156273254e-05	0.000781713588212882
CSPG4	2.21314474223954	3.2435401892044	1.22445690737418e-05	0.00078298839853543
SYNE1	-1.24363588368498	4.64472329876657	1.23715122234146e-05	0.000789393525614801
BUB1B	3.06452742401408	2.70751510328068	1.24492343324898e-05	0.000790880214266211
KNTC1	2.37794975961209	3.81678748608582	1.24597678597887e-05	0.000790880214266211
C17orf82	3.30205996943482	-0.686546350691563	1.24752976571047e-05	0.000790880214266211
KIAA1841	1.87276630407846	2.05242468102552	1.26031535889613e-05	0.000797271168774657
CDKN2C	2.53269122457682	4.2700553284911	1.265202773469e-05	0.000798649091201128
B4GALNT1	4.74320488810574	2.86866591737122	1.27798249865357e-05	0.000803961819439331
TRAF2	1.4436066226063	4.68914414153047	1.27907355513093e-05	0.000803961819439331
LY6H	4.65499642402986	-0.827130597627457	1.31399465776967e-05	0.000824154223753024
SMG5	1.41187475520423	6.81252961505064	1.32606058305688e-05	0.000829956261739569
HMGCLL1	-2.68412473639627	-2.22317584023741	1.33235453805453e-05	0.000832128801426046
KIFC2	2.23091320296312	3.53641127018304	1.3504596593187e-05	0.000841132179809682
PSRC1	2.68131687235496	2.31648733778272	1.35247685888188e-05	0.000841132179809682
DSCC1	1.94854609772004	1.7781792800117	1.36050179705936e-05	0.000843835508925642
SEC24B	-1.2928003327052	5.33661784399626	1.36254860154213e-05	0.000843835508925642
MCM10	3.57181824159044	2.27570333189302	1.36784389126346e-05	0.000845338995189842
NXPH4	4.96535040573517	1.89994157222091	1.3873858746239e-05	0.000855380446009772
PLGLA	-2.7340873418809	1.34715849516809	1.38989529373005e-05	0.000855380446009772
AC104794.5	-2.21735529620147	-3.21894638967692	1.39911383388267e-05	0.000859259931438068
GRIN2B	-2.82250367708539	-0.356263350292382	1.44621686702811e-05	0.000886031403568204
DDX11-AS1	3.0018746930009	-1.01852931603029	1.44871649825257e-05	0.000886031403568204
GINS2	2.32562530799202	3.19022743184195	1.47399899820754e-05	0.000899627670148241
MKI67	3.027639832025	5.17224698119931	1.48830876203122e-05	0.000906484586692527
ACSM5	-2.33090657533741	6.87000523221675	1.49829567525443e-05	0.000910685736305675
GPRIN1	2.90114720629358	1.55587220371054	1.51649269995331e-05	0.000918597486681008
LINC01714	-2.54625310101987	-2.21504718915321	1.5175446114646e-05	0.000918597486681008
CDH13	2.35942043267992	2.88844087645595	1.52256619368125e-05	0.000918835059843548
LPAL2	-1.90179997381582	2.25552714864722	1.5241709157824e-05	0.000918835059843548
DIPK2B	2.16195761791439	2.94039353809329	1.53551120669976e-05	0.000922782434299443
ABAT	-1.85006344369762	8.35421287734184	1.53697946077217e-05	0.000922782434299443
FGL1	-2.20520009142484	10.6413942246252	1.54529843132486e-05	0.000925891310102143
SPDL1	1.88085283642771	2.75636101959674	1.55464948547369e-05	0.000928113067938795
NAT1	-1.38698381587897	2.45775208390224	1.55530328559912e-05	0.000928113067938795
NGFR	-2.25211467909201	3.42626826000223	1.57959322529974e-05	0.00094070360987093
HIBCH	-1.24762117404141	5.62707059005974	1.59136975061184e-05	0.000944134637783883
KHDC4	1.45512244064049	4.67908937742601	1.59175994768679e-05	0.000944134637783883
GRAMD1C	-1.68679831152549	3.46196681182119	1.60491951401666e-05	0.00094887520272342
ACSL1	-1.89515882407429	9.3950739681229	1.60618991878621e-05	0.00094887520272342
TGM3	5.3576587211531	3.4301835218039	1.62945871985761e-05	0.000960696272053648
ZNF330	-1.1417860132744	4.53573026823775	1.63454824448437e-05	0.000961172668593906
SOCS6	-1.15874358691595	5.02517998275264	1.6367878138137e-05	0.000961172668593906
MFAP3L	-2.21218756901746	4.73056688996881	1.64228615009386e-05	0.000961919720780296
RCL1	-1.76184376608294	5.25170599434051	1.64458610968238e-05	0.000961919720780296
AL138847.2	-2.05885477850672	3.0487979004096	1.65053755817312e-05	0.00096348904311654
KIAA1522	1.7681040384976	5.97782786440405	1.65879662178088e-05	0.000965327694805825
MSTO2P	2.19283590186523	0.565064441491677	1.66023657948558e-05	0.000965327694805825
NNMT	-2.791561122361	9.27686870068163	1.68118754723419e-05	0.000975585191041667
AC022167.4	-2.92170313346514	-1.48978829001557	1.70815862650292e-05	0.000989288961702939
CLPX	-1.02994695124207	5.92916328695954	1.73514359369247e-05	0.00100294701957765
AP000892.4	-1.88807654751309	0.185581159363982	1.77991348534594e-05	0.00102656968174439
MSTO1	1.5884474924329	3.44483871553127	1.78297661743318e-05	0.00102656968174439
KIF23	3.01603026018522	2.82335392056735	1.79204856918196e-05	0.00102978167194766
AMD1P4	-2.9201305754308	-0.375573668291143	1.82706825224965e-05	0.00104786274334761
SAA4	-2.3164559472408	6.70701059549577	1.83966726420068e-05	0.00105222803924832
GRIK3	-2.74868744560406	-3.04001284179508	1.84181847502336e-05	0.00105222803924832
PLPBP	-1.13498386433144	5.57183416765757	1.8617032315159e-05	0.00106153093930091
LIG1	1.51564389277074	4.8509564154302	1.89330418415654e-05	0.00107746552209943
BMS1P8	7.81579636175534	1.72655185799095	1.92935589017661e-05	0.0010937592747407
EPHX2	-1.65783449882813	7.08756873470025	1.93533406409496e-05	0.00109504247361718
MCC	-1.87156198135381	3.94308196464882	1.94406307488543e-05	0.00109787424108329
VPS45	1.08450944495297	4.72916333001925	1.9527954574442e-05	0.00110069708011468
AL139385.1	-2.52625613041639	0.493852798326919	1.96665518134202e-05	0.00110491772002766
TMEM220	-1.55871223237766	5.38506369104876	1.96777978565936e-05	0.00110491772002766
PYGO2	1.2673231285021	5.6145993915432	1.99230420847331e-05	0.00111656151637994
OLFML2A	2.67451901969577	3.16315255259304	2.0006460512288e-05	0.00111910901222341
TECTA	-1.76889639835798	-0.0868312851193476	2.04207048806411e-05	0.00114011734692503
PCLAF	2.51194074534458	3.16595831424773	2.04718454778583e-05	0.00114081197134553
ADGRG7	-2.53728901109416	2.97051416065904	2.06356723352691e-05	0.00114777166938
TNR	-3.32299519740422	-0.0336359923755435	2.10669331361348e-05	0.00116582770480982
FRMD4B	-1.20708477013292	4.51697217938833	2.10675819692684e-05	0.00116582770480982
ZNF692	1.70943466375158	4.30432138660105	2.1123887333576e-05	0.00116582770480982
P2RY13	-2.18065673855973	1.26740139231044	2.11471809194747e-05	0.00116582770480982
DEPDC1B	3.22135583275174	2.45169007781032	2.11580386740818e-05	0.00116582770480982
CTNNA3	-2.78079028532084	1.33446102751243	2.12029637027938e-05	0.00116612344588556
ARHGAP11A	2.57916642716168	3.15202392908656	2.15015239963252e-05	0.00117992383028079
SRPX	-2.41395513036946	2.14198521781617	2.15339401163902e-05	0.00117992383028079
AL390755.1	-3.39498442401883	-0.227575189382221	2.16655155424269e-05	0.0011828221212329
AP003068.4	4.64159010044389	-0.162918341132476	2.1667948317219e-05	0.0011828221212329
CD34	2.10143515925209	5.05096026699542	2.17072074217918e-05	0.0011828221212329
PIF1	2.9156153298678	1.72511335392454	2.17477463102994e-05	0.00118284467431977
DIRAS3	-2.70204991511901	0.92896659046083	2.18595960721564e-05	0.00118540129798335
AC093809.1	-2.58969686840892	-1.41743685910431	2.1894795769212e-05	0.00118540129798335
RMI2	2.70226737030266	2.96168848310548	2.19153874758617e-05	0.00118540129798335
STIL	2.43881926314452	2.27728059985171	2.23348800002763e-05	0.00120538514143027
ADK	-1.27708682612158	5.6755024659486	2.2386271484234e-05	0.00120538514143027
TICRR	3.18895760643392	1.63493751258082	2.24075123818239e-05	0.00120538514143027
CHTF18	1.93107213896539	3.41879151086665	2.27478914138728e-05	0.00122146646810484
PBLD	-1.76738925761811	6.97122415922898	2.28133487994794e-05	0.0012227540168361
NDUFA4L2	3.56677832368278	5.04739767265462	2.2880294725857e-05	0.00122411653035125
DBT	-1.15066703861315	5.19308812586493	2.30387117532847e-05	0.00123035902857804
FBP1	-2.04109897903173	8.30274876928834	2.31928884493931e-05	0.00123635290886014
BRSK1	2.5415800760436	1.33922915140476	2.33470184321084e-05	0.00124068442744888
LRRC14	1.38865666557864	4.51828957533015	2.33583180309416e-05	0.00124068442744888
CHRNB4	3.55845105504701	-2.26271582691669	2.37409218744265e-05	0.00125873855384212
FAM149A	-1.3486392817995	4.08316545370012	2.38375313937366e-05	0.00126159171984912
ACVR1C	-1.93357563169264	0.806655251510908	2.39193640546441e-05	0.00126365400173271
PGLYRP1	-2.09585931737724	-3.51475347535706	2.39633526824621e-05	0.00126371319092361
KIF15	3.36004630061102	2.16684468964357	2.4065785303837e-05	0.00126656173260816
RASGEF1B	-1.75831769085988	4.50622792232965	2.41032983477452e-05	0.00126656173260816
PLK4	2.40568630525997	1.60790730222047	2.42823654875788e-05	0.00127370080464117
LARP1B	-1.14336439280223	4.89666098170694	2.45290538079874e-05	0.00128435519929958
DCN	-2.56397471025982	6.61115306922172	2.46589984307505e-05	0.00128886988429095
E2F2	3.13009523728654	1.5119314440435	2.47188453060344e-05	0.00128971122261343
GADD45G	-1.86472289981021	6.14125142051927	2.48341183603484e-05	0.00129343635184578
CD4	-1.7040101627772	5.76162748263086	2.49795444534912e-05	0.00129815870961356
AP001178.3	5.39559021923699	-3.10404349762347	2.5012861598443e-05	0.00129815870961356
RHOB	-1.6456324865873	9.34873422045476	2.52555186796458e-05	0.00130844891943283
LINC02580	-2.29188010026534	-1.71235136436213	2.59040124983308e-05	0.00133969190252332
TMEM201	1.40805951390631	3.30838296699277	2.59629524444039e-05	0.00134038857286967
S100A10	1.84332558542782	7.00438343670895	2.60926695872184e-05	0.00134473043140142
KCNJ13	-2.8833313504131	-3.64268677064384	2.64232982451271e-05	0.00135939338388849
CAMK4	-1.79839437379399	0.30702734085172	2.69165422136225e-05	0.00138235670368532
DBF4B	1.78384051225632	2.18367670735648	2.70234147416926e-05	0.00138543172725279
FERMT2	-1.11347717118983	5.85130279652184	2.72170506957905e-05	0.00139095455423548
NFIL3	-1.33216690830074	5.82590380704334	2.7225508931574e-05	0.00139095455423548
AL392089.1	-2.4585340718125	-3.54556278622992	2.73574792659462e-05	0.00139527877384226
KBTBD11	-2.46199794250118	2.93698744873026	2.74636158322633e-05	0.00139827276531829
MT-ATP6	-1.45696825873203	12.4933116439302	2.78054405360266e-05	0.00141323548545091
DUXAP9	3.87182627127384	-1.61892870265823	2.79615193379594e-05	0.00141872225226111
GNAZ	3.98822372647515	3.71770310235695	2.82135095848049e-05	0.0014266710277434
CUL7	1.49805403093965	5.305820901821	2.82149736820924e-05	0.0014266710277434
SCX	3.61224673640711	-0.268298437395138	2.85471894682084e-05	0.00144099759988582
DSN1	1.45855816315911	4.12648579451618	2.86115353935325e-05	0.00144177684079649
AP001469.3	2.57518775837834	-0.107259028019015	2.88220008064735e-05	0.00144990403033111
HBG2	-2.71713993310279	-3.22715638717828	2.90457213793372e-05	0.00145866920024102
AC010776.2	-3.41175498690522	-3.6477439177741	2.93289517680683e-05	0.00146882765349633
AC026362.1	2.30074259920719	-1.63717267744888	2.93476538522114e-05	0.00146882765349633
LINC02582	-3.7538887222499	-4.09359671394504	2.96275952669227e-05	0.00148032522181968
CRNDE	3.61455829903741	1.61641351379324	2.98724491652022e-05	0.00149003372071234
TMEM106C	1.74948873057739	5.87761041191991	3.03489418265135e-05	0.00151124401368884
AC005332.5	1.82138307444077	2.07651666332015	3.04455282317768e-05	0.00151349700968726
FANCC	-1.23953287605928	3.95991655432659	3.05203261717904e-05	0.00151466110306096
CPEB4	-1.27092732290745	5.81903340506339	3.06861027470428e-05	0.00151792753090266
AC132192.2	2.0679054553224	-0.191067927440284	3.06891281392851e-05	0.00151792753090266
GSTZ1	-1.88714006939153	5.66110466192189	3.09061184416941e-05	0.00152609960727421
KLKB1	-1.6866323370261	6.64626535984302	3.14066384126386e-05	0.00154822122703373
RAD51AP1	2.86416186056917	2.22969032565165	3.15668971527349e-05	0.00155352347439979
PLXDC1	3.99423106172299	3.41830458364736	3.20781360424339e-05	0.00157605228732485
TBX15	-2.30466360744759	4.63133436296587	3.31167321160639e-05	0.00162437295515715
OIP5	2.68808658827218	1.32027127342072	3.32410551089965e-05	0.00162776256405001
HOXA13	8.58946136674436	2.72125397450997	3.42012418751188e-05	0.00167200399541729
KAT2A	1.4186938958926	5.62142698128307	3.52245774879164e-05	0.00171918099299054
TAPT1	-1.11460916756842	5.06342135707096	3.55844132820172e-05	0.00173101141772374
N4BP3	2.78386619249385	0.757457059479993	3.58986931624618e-05	0.00174342269478783
SCAT2	3.31635089835121	-1.5162948187463	3.65834803351624e-05	0.0017737572644741
PTP4A2P2	3.82007963658028	-2.72420901011202	3.71486237976267e-05	0.00179820078970482
FGA	-1.813876024343	13.4672689452868	3.75095378236724e-05	0.00181269453361318
EFHD1	-2.21332768857439	4.38380818585405	3.78817804223112e-05	0.00182768740600542
SIGLEC7	-2.09745832093093	0.667383557931624	3.82595861937296e-05	0.00184036102603492
MTND6P4	-2.47588587060286	0.274898123905559	3.83084990114504e-05	0.00184036102603492
GNPNAT1	-1.15202552676007	5.37931445641905	3.83317503980949e-05	0.00184036102603492
HAGLR	6.26202557635041	3.0609414374588	3.85092966613503e-05	0.00184587895330072
MYLK-AS1	2.4072004944531	-0.802344581548932	3.88145444742844e-05	0.00185749018921661
GABRE	3.28447524356861	4.25402314985458	3.90733153507433e-05	0.00186684321430237
FGB	-1.94736541543653	12.9561769797902	3.9398306096865e-05	0.00187932470134221
NCAM1	-2.37274726831793	0.913365413259682	3.9625055426169e-05	0.00188708725187082
ANKRD55	-2.3331016068376	-0.261260845639178	3.98110719531695e-05	0.00189192439939564
MOGAT2	-2.66384033222345	5.19060380315913	3.98549832770683e-05	0.00189192439939564
SLC19A3	-1.65781490471244	3.97433945135695	4.02623063649093e-05	0.00190818734619158
AC132872.2	3.51473740590241	-2.61753081628132	4.05131380997153e-05	0.00191699325528332
AJM1	1.91012400315527	2.15238162052737	4.05793644388841e-05	0.0019170498145735
CDKN2B-AS1	3.73216385766881	-0.44070037836189	4.0667309628921e-05	0.00191813059288154
LRG1	-1.88673262517898	9.3928876041634	4.08980938531069e-05	0.00192593435893888
SNHG1	1.81766421459331	4.36189905226146	4.10183932144031e-05	0.00192851868192566
LEAP2	-1.85439460223038	6.86741741199701	4.15285281520376e-05	0.00194939407865273
CDCA2	3.34471462282939	1.64143160183277	4.18567708608985e-05	0.00195920466181617
H2BC20P	2.01462092689982	2.41972107128032	4.18704480119471e-05	0.00195920466181617
UNC119B	1.7552416586505	3.76438434339464	4.21592626107844e-05	0.00196959255547277
SOCS2-AS1	-1.84982374799589	0.97328767881836	4.27143371528168e-05	0.00198921950225574
PCK1	-2.4732377621363	10.1616526304519	4.30460728935858e-05	0.00200150659752368
SIGLEC16	-1.82618411854024	-0.782018685692672	4.36141293445586e-05	0.00201850473566054
MAN1A1	-1.24056586767614	7.45389752967685	4.36170669498886e-05	0.00201850473566054
ECT2	2.40321357913893	3.940921979061	4.37686026552723e-05	0.0020223426922802
STARD5	-1.76888289735242	2.58358743572029	4.45459783328172e-05	0.00205504052468407
EHMT2	1.40962273933349	5.70593478802151	4.48323243449896e-05	0.00206501888963429
SQLE	2.26172695620094	6.53554856130034	4.51087100348738e-05	0.00207450805478634
SEMA3F	1.44897252502181	4.2421650344618	4.60129758313056e-05	0.00211279830923841
MT1F	-3.00379291491361	6.48976212972191	4.61955916757231e-05	0.0021169885876554
TP73	3.90808970781979	1.58400730628761	4.62478595084663e-05	0.0021169885876554
CYTOR	2.42740955031597	3.20702650239165	4.6509924461431e-05	0.00212239328668502
AL589743.1	4.64540398281163	-1.25015296038889	4.6708671787722e-05	0.00212816837037134
MAPK8IP2	3.6885601298511	3.41494115159407	4.70140854293503e-05	0.00213877812403058
SH2D1B	-1.88245623874787	-1.12310615473374	4.75250862703123e-05	0.0021586934024076
THBS1	-2.04718713205798	6.99216421357606	4.76068898483602e-05	0.00215908231667663
PFN1P3	-2.56633126526459	-3.70591364851628	4.78402358921506e-05	0.00216112186846873
KPNA2	1.67317956325153	5.84176956943243	4.78456270854573e-05	0.00216112186846873
GBA3	-2.46016782915329	4.99730522693897	4.78717928053897e-05	0.00216112186846873
SLC9B2	-1.50876334031826	4.8391218650728	4.82894563788197e-05	0.00217664355442084
AL161740.1	-1.78035902627644	-1.23827652771338	4.86534924572151e-05	0.0021897042811393
AC002116.2	2.6534491657034	-1.68066644992217	4.89332537788069e-05	0.00219893809168513
FGG	-1.81715874237375	12.6151533338233	4.91058666229382e-05	0.00220333613725662
UBE2S	2.17458285294839	3.99403730669586	5.00572402888828e-05	0.00224155873384915
PDLIM5	-1.10919054044227	6.51298133617756	5.01277571216104e-05	0.00224155873384915
JRK	1.82233492904788	2.92230301453426	5.01858531273259e-05	0.00224155873384915
ZBTB40	1.19364551436645	3.68897483964051	5.07840225034311e-05	0.00226076549742858
FATE1	3.7658458197083	-1.35021256781978	5.08639938668744e-05	0.00226076549742858
ABCC10	1.5024358910019	3.79023799107109	5.08933849068368e-05	0.00226076549742858
ZADH2	-1.0104117351804	4.71594596760241	5.09226327315234e-05	0.00226076549742858
AC015908.3	-1.65665702331496	0.848319835927862	5.10769994722854e-05	0.00226420882322331
LRRC1	2.95611052838574	3.33377903403208	5.1389199189314e-05	0.00226968591394222
CSMD1	8.02174852205321	1.53938538817167	5.14624371750306e-05	0.00226968591394222
G0S2	-2.11310279710332	6.27964763874675	5.15199737145401e-05	0.00226968591394222
TMEM150B	2.93806999457784	3.11694168055702	5.15317482884717e-05	0.00226968591394222
MCM7	1.59683365932734	6.31692916082183	5.16212058241159e-05	0.00226968591394222
MMP11	4.34896208079804	4.41766837923639	5.16625139338251e-05	0.00226968591394222
RAD54L	3.37116768550412	1.63906943752736	5.17474605676917e-05	0.0022700348066592
NUDT1	1.99901430563482	3.30025950695847	5.23664776267636e-05	0.0022937762168787
CDKN2B	1.962651355962	2.80442846566012	5.2649537430608e-05	0.00230275328474316
MAG	-2.80336221060906	-2.14397070561854	5.27504376809262e-05	0.0023035698414865
SUCLG2	-1.17750821827956	7.04388037504033	5.29567944950913e-05	0.0023035698414865
ZIC2	5.62386584123029	2.7296040511296	5.29741459584799e-05	0.0023035698414865
RDH16	-2.39826311310907	7.66692435142127	5.29807779276043e-05	0.0023035698414865
PDGFA	2.46621131344516	4.50646542247064	5.34824505187089e-05	0.0023219575240663
FANCB	2.7781030324893	-0.931353855486082	5.40463682204112e-05	0.00234298954230809
DDX39A	1.3632566418699	5.56616050417706	5.52299037898715e-05	0.00239078169430488
TMC7	2.85248581512178	1.30401932618723	5.65568402258894e-05	0.00244463210120087
CD5L	-3.17472044416023	4.49048569445496	5.72121600602283e-05	0.00246489138581054
CPT2	-1.24890909002985	6.01058221182471	5.72763865558609e-05	0.00246489138581054
HDAC11	1.87435675003935	4.43532117273736	5.77749744661758e-05	0.00248272372053702
SLC51B	3.93273884180985	2.67784979284195	5.80860100818561e-05	0.00249245631907283
ELFN2	5.43698565168413	2.14980846029013	5.87350805340613e-05	0.00251664453352266
HROB	2.31471087094708	1.73011299500387	5.90810270591183e-05	0.00252779331883273
CAT	-1.32983232043778	8.55534930424856	5.94183398269763e-05	0.00253476326978305
CDCA4	1.81654795846632	2.80363667960828	5.94536711229891e-05	0.00253476326978305
RNF165	-2.09820911248523	0.827535555916337	5.95018888934453e-05	0.00253476326978305
ZNF775	1.70260588227018	3.80941525775944	6.02611630583475e-05	0.0025634037890289
VSIG4	-2.07621409462974	3.41104593858641	6.04483245162603e-05	0.00256766017062657
WDR66	-1.80460205551273	0.239624573066289	6.05531970681388e-05	0.0025684139516139
PCCA	-1.24116787692881	5.83741765216243	6.16966155518317e-05	0.00261315306013283
C6	-2.07688322934957	8.49963725734055	6.22455512815598e-05	0.00262904057260517
ACAA1	-1.46233094739582	7.74565258377723	6.22500871697956e-05	0.00262904057260517
AC100810.1	-1.20806568856347	2.7541215109135	6.24041779568282e-05	0.00263047436942505
AC112495.1	-3.20865399267487	-4.10880730867544	6.24625007156801e-05	0.00263047436942505
AC091057.1	2.40019170104291	1.08058624513458	6.26934455066343e-05	0.00263643378044233
CWH43	-3.28862922457084	-1.81218549165275	6.31415810841965e-05	0.00265149667917525
TEX22	2.98454717436749	-1.18288037199919	6.44255612507113e-05	0.00269992722196843
NELFE	1.53092653620095	6.09684228918852	6.44780611372766e-05	0.00269992722196843
FGFBP2	-1.765230350629	-1.52218545324712	6.46747359193854e-05	0.00270079164202647
DUSP9	5.59965735749766	5.44146042449402	6.46819396611381e-05	0.00270079164202647
TENT5A	-1.62288129633749	5.21643422641734	6.48795205772708e-05	0.00270520988274026
CENPU	2.42436712678057	3.31134399668397	6.53786967163525e-05	0.00272217316454994
C1S	-1.61355782358064	11.0335630024517	6.57336808944441e-05	0.00273309334144897
CENPH	1.89051447588499	2.11508043953622	6.6198330154899e-05	0.00274853602061446
EDNRB	-1.54911894057898	4.6269555751717	6.66347758988418e-05	0.00276157858718749
PTP4A1	-1.1508586696542	9.14237648365057	6.66998186531936e-05	0.00276157858718749
CASTOR3	1.94875416290131	2.56775356099535	6.73979198239099e-05	0.00278656841302811
PCNX3	1.17810515182918	5.52902150660912	6.78380408335524e-05	0.00280083698281833
KIF11	2.27149871415819	3.22451153740188	6.81439681873419e-05	0.00280953292055196
CLEC17A	-2.44697870684337	-3.27684627810142	6.92760332015667e-05	0.00285221813233098
KIF24	2.19301436360389	1.3286603590358	6.93975966823002e-05	0.00285323814867159
CCNE1	4.64699593099974	3.44025111295757	6.97134294374734e-05	0.0028622314573639
MAST2	1.26866866302321	4.87861658906731	7.00914708952618e-05	0.00287375030670573
SGO2	2.23937224746559	2.23067027527677	7.06871927713659e-05	0.0028941496607043
AL137159.2	3.1275038406026	-2.97110282567639	7.0966996390425e-05	0.0029015757095608
DTX1	-2.22700249301592	4.37483250470805	7.16423366642505e-05	0.00292513080682194
MESP2	3.61987883613069	0.610220405714534	7.24071535487945e-05	0.00295059927353962
AC004540.2	-2.73929592073218	-0.496564985541847	7.24662937698934e-05	0.00295059927353962
AC112206.2	-2.77946948786784	2.2048191323843	7.26663137816248e-05	0.00295466243306002
PRR18	-1.84121911020104	1.90308504802301	7.33022247841345e-05	0.00297034739767709
HMGA1	1.96665263234552	6.13445804845218	7.33148012670485e-05	0.00297034739767709
SERPING1	-1.50913360057811	11.321920513534	7.33543507415083e-05	0.00297034739767709
TSPAN11	-2.02552161503075	-0.668409707099457	7.36670265288179e-05	0.00297891670101924
CCL21	-2.54507485490996	3.69086540635531	7.40285560443906e-05	0.00298595095758536
ADAMTSL2	-1.99910164004189	4.37060732649408	7.40582035429012e-05	0.00298595095758536
HHIP-AS1	-2.6179867474581	-1.54032240559055	7.41448523000265e-05	0.00298595095758536
STX1A	2.04952297431065	1.08997694302684	7.42595643331896e-05	0.00298649071893328
ALDH4A1	-1.34602108810079	8.07631577886704	7.45315469599644e-05	0.00299334533083486
LINC02475	8.29032899499573	-0.620735742242744	7.70397563428472e-05	0.00308122965562948
OLFML2B	2.56470519792775	2.88564050290259	7.70980958471707e-05	0.00308122965562948
AL445228.3	4.5533964506721	-2.74699231717781	7.71717407769358e-05	0.00308122965562948
RBMS3-AS3	-2.15683868241344	-3.62136894435111	7.7393565368426e-05	0.00308122965562948
PIGU	1.33188109200093	4.61914816663762	7.74624336158424e-05	0.00308122965562948
AC245060.6	2.39166852222049	-0.978949621234622	7.75210206567503e-05	0.00308122965562948
MAP3K9	1.79195493453237	2.58231350566215	7.75559688075265e-05	0.00308122965562948
DPF1	3.85242181044023	-2.15279564905245	7.78460114825414e-05	0.00308859027253545
TPPP2	-2.10559211969651	1.10497577923117	7.81394173636651e-05	0.0030946184618379
ANTXR2	-1.3504336528688	5.09252647816136	7.82079023735281e-05	0.0030946184618379
RAD51	2.39021877988373	1.78228769635893	7.84319550158934e-05	0.00309932386315486
EDIL3	2.73551472000365	2.38845460760025	7.87848962431778e-05	0.00310400659240228
MELTF-AS1	2.85046232997224	0.0215747354641044	7.87858917786022e-05	0.00310400659240228
TCF15	2.80553545307005	-0.730161286494059	7.88663434210559e-05	0.00310400659240228
BLM	2.52479764129074	1.84946475444566	7.9320454123469e-05	0.00311771688947432
SOCS7	1.55958004008502	3.04611689761664	8.1088562327591e-05	0.00318296901312258
ASB16	2.22864063865216	-0.294882871066748	8.12018084939947e-05	0.00318317568164158
FANCE	2.06587256145873	2.13376497807597	8.16112007140672e-05	0.00319497554561751
SOWAHC	-1.1223608784562	5.30215547701338	8.17521359678008e-05	0.00319624829734058
LINC02153	-3.35402398245863	-3.59974846982373	8.19407767098112e-05	0.00319938033990533
MYO19	1.30072758216846	4.81162350292671	8.25433909031199e-05	0.00321864632332417
IGSF3	3.16196293359984	3.93874060979097	8.29420872177534e-05	0.00322992046115212
CLEC12A	-1.84559022376989	-0.400543202681134	8.32593069318827e-05	0.00323588186157836
CASS4	-1.64768828635801	0.686406285742367	8.33812688862292e-05	0.00323588186157836
AC016394.2	1.94413826634133	-0.771104157552731	8.3424478944318e-05	0.00323588186157836
OTX1	4.18251140695981	0.305036849788665	8.36167871072861e-05	0.00323907919465925
CYP4A22	-2.30123809995263	6.58468849897474	8.44555050290317e-05	0.00326727537106408
BRINP2	-2.26970835381447	-2.54450253781558	8.4773323145487e-05	0.00327119304335166
SMC1B	4.9528224137097	0.757058830541108	8.47787063713379e-05	0.00327119304335166
NEB	3.71596529732808	4.60578895314433	8.50421530104436e-05	0.00327706879554885
FOXK1	1.34822797756665	4.17612737544996	8.57490071423016e-05	0.00329999344849596
AC104809.1	-3.2625634813774	1.85158973188565	8.61381379449123e-05	0.00331064689501704
MT-ND4	-1.29568456183573	13.8519332999305	8.63167661386044e-05	0.00331319264192698
AC087164.2	-2.51706076189794	1.24568734438859	8.77143493613072e-05	0.0033624594340988
CD226	-1.75886002717159	0.591387699279911	8.83424771358255e-05	0.00338214010842467
CAPN10-DT	2.0913541813075	-0.0305546183397639	8.86111232352792e-05	0.00338618079906622
MSH5	2.47509650511819	1.27328455626948	8.86777562630728e-05	0.00338618079906622
NT5DC2	2.79046920643363	4.65389612254014	8.89052713494785e-05	0.00339047670648289
OGDHL	-1.87729020329517	6.34503797874482	8.93486492854423e-05	0.00340298298744904
DUXAP8	3.5731765809967	-0.258972364093611	9.0730409817899e-05	0.0034511506464798
LINC01537	-1.82224910224269	-1.68362539247525	9.09380250269061e-05	0.0034545902574332
AC005077.2	-2.76377311806423	-2.48278440717298	9.26202314260248e-05	0.0035139662834077
TTC39A	3.55336589793904	3.35273326966825	9.27431597831007e-05	0.00351410746432651
SPSB2	1.77551020034971	3.07884448916736	9.34534626156826e-05	0.00353647576950925
SDHD	-1.01610525136898	6.48508243690404	9.3773659344935e-05	0.00354404321003761
PCDH9-AS2	-3.87564795891764	-2.61477427426377	9.47659338535454e-05	0.00357695898088177
PRR11	2.51226081798383	2.78810145560857	9.58143714046881e-05	0.00361190774250486
CKS1B	1.31676287444726	4.47942233561407	9.62517297901786e-05	0.00362376084608515
MIR8071-2	-2.84181491287192	-3.75448475188253	9.6389301883686e-05	0.00362431151814946
TRIM25	1.20080955957264	5.02733291281777	9.83937388826085e-05	0.00369026593959341
MTFR2	2.71098521572891	0.736637875235784	9.89982504455776e-05	0.0037082203619888
GLYATL1	-2.18154144718303	6.83390977331322	9.92240607728742e-05	0.00371196204000452
SAA2	-3.39618149853447	9.50461664700843	9.96430452641068e-05	0.00372178314415806
FAM72D	2.8731665829006	-1.1595992994748	9.97390916884857e-05	0.00372178314415806
PRIM2	1.36167345086531	3.00696246202082	0.000100473850888895	0.00374446099918299
MSH2	1.27203291648461	4.00505490492043	0.000101073636893013	0.00376205775501153
CUEDC1	1.37070988812081	4.17551662848129	0.000102709268701039	0.00381545965311084
MT-ND3	-1.34623183201795	11.1126182477083	0.000102767222923776	0.00381545965311084
RNFT2	3.02605655008387	1.1858492504593	0.000103293412557689	0.00383017170916743
LDLRAD1	5.71003546169298	1.16433133046413	0.000103429457246222	0.00383039820372031
FAM167B	-1.50575294956994	2.34814548055897	0.000103901726126822	0.00384306020638971
SMIM14	-1.23716098114583	7.56331740761466	0.000104619791403647	0.00386477046464674
CCDC28B	2.65351946867547	2.3194170944865	0.000105366032597935	0.00388338263039051
ACAD11	-1.63620231197605	1.01953201263411	0.000105467760898062	0.00388338263039051
TPX2	2.2469792214957	5.11728785117772	0.000105518826518633	0.00388338263039051
U91324.1	-1.77488093944793	0.508974156549774	0.000107570400257814	0.00395394991172083
AC011921.1	2.54781306911825	-2.69857881650946	0.000107830051779997	0.00395692647923597
TFAP2A-AS1	5.55289137679409	-0.987356186727746	0.000108355650507087	0.00396797046124025
TBC1D31	1.32775265039691	2.38949692529543	0.000108573349603345	0.00396930977063276
LINC00261	-1.57027329039055	7.31259943638042	0.000108661521249046	0.00396930977063276
LINC00665	3.66474587125072	3.25260861139702	0.00011023220448329	0.00402170192569667
EGR3	-1.95719965653157	0.483724795585695	0.000110543841238351	0.00402808639785582
U73166.1	2.60536751280568	-1.00157004643406	0.000110779166081307	0.00403167782334674
DENND4B	1.17225479772934	5.13006912569101	0.000111261052448132	0.00404298534236851
CHEK2	1.89027921912873	3.32206201839734	0.000111364160860383	0.00404298534236851
HOXD8	2.8938859223271	-0.127380926197903	0.000112097259455698	0.00406459423308059
PAQR4	2.37164962094351	2.87931365567173	0.000112587015382789	0.00407733737895483
MT1P3	-3.59576536218859	-1.69806143384845	0.000113372880752509	0.00410075969534136
HOXD9	4.41524460713202	0.662051078731089	0.000113914302724212	0.00411529378677336
SIX1	4.85633241812246	0.173705955816222	0.00011423409210322	0.00412179535019686
TERT	6.89248268362831	2.52299491156862	0.000114908864276354	0.00414107385085899
BMP10	-4.27084047700494	-1.80193975724791	0.000115105288289113	0.00414308765992034
RFX5	1.37878633333102	4.84140487277957	0.000115719829682521	0.00416012787708663
OSR2	5.4343158309524	0.482412124431599	0.000116509329077086	0.0041834086624402
LINC01863	-2.60817633807484	-3.32856924755342	0.000117936216179974	0.00422517016461577
TMEM220-AS1	-1.52707950465444	2.2483637791836	0.000117959057141653	0.00422517016461577
NAPSB	-1.86014919601291	1.7899539049527	0.000118152588472874	0.00422696620824253
C8A	-1.92242061272432	8.26631669766396	0.000118784915343947	0.00424443699324148
ST8SIA6-AS1	5.94219640081368	1.92607978032563	0.000118947002489911	0.00424508315544806
TMEM192	-1.07880107069992	5.36561147521446	0.000119175720315752	0.0042457657611311
CCDC93	1.21448520539379	4.19535844441245	0.000119254182645834	0.0042457657611311
SEMA5B	2.62811994324866	2.11276122408664	0.000119475198962968	0.00424850348640451
SIX4	4.12460052168713	0.769696482217243	0.000119696750618353	0.00424869260177379
TIGD3	2.87216842844084	-0.393848798817711	0.000119768769363751	0.00424869260177379
H2AZ1	1.29760421413317	6.59440973911217	0.000122236932987487	0.00433103671579102
AC092821.2	3.1155689995327	-1.20069129894139	0.000122983733450635	0.0043522658804217
AC096642.1	2.41761709579832	-1.66725541147565	0.000123243768977119	0.00435623868786149
PXDC1	-1.15509769214197	6.81376196409703	0.000124292863375894	0.00438771677278547
HSF4	1.75233279970183	3.0864908847132	0.000124432009974852	0.00438771677278547
CCHCR1	1.46320563725393	4.86468704330206	0.000126256700020543	0.00444673985651804
LINC01726	-2.90943933930747	-4.06423312678854	0.000126865213737628	0.00446283966082521
AC079385.3	4.71992805787578	-3.53442276665366	0.000127542948621648	0.00448133323291725
C1orf198	1.27908578253091	5.54720968301692	0.000127866605872029	0.00448735675535899
DEPDC7	-1.54443962742165	4.74820220053528	0.000129144594520998	0.00452144121363955
MAPT	3.30687980635065	2.94583925940354	0.000129872557893745	0.00454153396696287
LHX4	2.68061552288998	-0.207280769420245	0.000131642735526336	0.00459798128030906
SLC16A4	-2.12959077055455	2.00035463067752	0.000132395641238387	0.00461880604504899
SARDH	-1.44264499186422	6.87753768492237	0.000132669408279498	0.0046228859180512
LYPD1	5.85106984028099	3.50471770362339	0.000133924863891502	0.00466112286028051
TRIM7	3.00972161020397	0.374866184027134	0.000134131804659218	0.00466282012918523
SLC25A47	-2.77404218670393	7.38370059801788	0.000134353506165634	0.00466502592256388
LIN9	1.76067647743983	2.24799012739789	0.000134688368407736	0.00467115107328431
EFNB3	-2.15463249969784	0.0551211703666384	0.000135438540756316	0.00469164834659865
CLK2	1.11601749084449	4.92770580333752	0.000135859929827568	0.00470072168003156
PLEKHH1	1.66097326477106	2.08084253853537	0.000136813493270708	0.00472439838425418
SIX2	7.69045073616602	0.163262553873654	0.000137016011875911	0.00472439838425418
STEAP3-AS1	-1.73293856623817	-2.46505484679697	0.000137025021830365	0.00472439838425418
H2AC13	4.27562829942487	-1.61970802781534	0.000138043961818946	0.00474842234592848
MTND6P22	-2.47442511938093	-2.66363126817883	0.000139015419384909	0.00477626520751484
ROBO1	2.99064871662712	6.06681249027295	0.000139280811131142	0.00477981260923742
AP000525.1	4.94309484842601	-2.36879465536323	0.000140631508791221	0.00482055377634464
PHF19	1.72141821581185	3.59636675207413	0.000141128684055809	0.00483197732552986
C8B	-1.71362908931198	8.61033587263503	0.000142325902176097	0.00486731469866493
ALG1L13P	-2.18561757690372	-1.2594770511054	0.000143292206446443	0.00488943492208159
CHML	1.789043915419	3.86683493389574	0.000143304446306812	0.00488943492208159
SYPL1P2	2.91476977542086	-2.57975580864588	0.000144157248091225	0.00491284568379333
PID1	-1.20082570073962	5.30077025825593	0.000144711586065714	0.00492604254691824
TEX19	5.16327563038144	-1.62992422030337	0.000145172166654617	0.00492785047608575
BCAN	3.98816109565653	1.14581685677255	0.000145407511317543	0.00492785047608575
CCR9	-2.21894522484954	-3.9452284732616	0.00014542806186939	0.00492785047608575
G6PD	2.66990484770632	5.19637527154309	0.000145481797264809	0.00492785047608575
TDRKH-AS1	2.1206533525406	-1.44852802914877	0.000145600521207324	0.00492785047608575
AC141002.1	2.83623763440232	-2.84093783034578	0.000145813215834991	0.00492938966697215
LINC02624	-2.43570267772489	-4.09527249947342	0.000146580144487687	0.00494603941532621
ZNF512B	1.28777541205864	5.13623237342208	0.000146650321947509	0.00494603941532621
TMEM145	4.59696119329972	0.245809103379795	0.000146809067078613	0.00494603941532621
KBTBD11-OT1	-2.48880995298182	-3.00792173291911	0.000147222340057265	0.0049543006421782
RIBC2	3.44602802578466	0.441144581870664	0.00014784784428821	0.00496967685492832
AMOTL2	-1.36332576545899	4.75611835996281	0.000148638136451018	0.00499055082510201
FSTL4	5.34411025020244	1.88483631989808	0.00014917568739123	0.00500290112469404
RTL10	1.33805970548274	3.6558537511938	0.000150055569330381	0.00502669105487536
AL162726.3	6.78367565331178	-2.00516242513612	0.000150565380160463	0.00503804408825232
SNRK	-1.01565603144273	5.06056169551189	0.000151258298735022	0.0050509295161537
VMO1	-1.48097197432346	1.4239519273525	0.000151402415624441	0.0050509295161537
SORT1	2.12272538090367	5.40817426575809	0.000151464489714029	0.0050509295161537
AC122688.3	2.60600567341075	-1.22131200671171	0.000152586468892681	0.005082594933884
PGC	12.4700595581246	6.20087473813568	0.000152964355320456	0.00508943141139021
USP21	1.23716954264186	3.85879773616548	0.000153237914895574	0.0050927852234573
CCL3	-1.80455886934855	2.06040349781409	0.000154748771580249	0.00513720612321416
AL365181.3	3.61540261476972	3.12908880634715	0.000155309729401018	0.00515002869855187
LINC02388	-2.44208558227628	-2.48878019423642	0.000155754488887036	0.00515897368303475
AL118511.2	5.75956492354915	-2.84115500916306	0.000156979553739387	0.00519371522411154
TTC36	-2.6626841161166	4.70072001836143	0.000157342756202237	0.00519989586332483
SERPINF2	-1.59355403032998	10.1496798564795	0.000157900017943716	0.0052119554380467
HSF2BP	2.31311862345072	-1.32006388211406	0.000158061269432944	0.0052119554380467
HASPIN	2.65247052999255	-0.138868980505788	0.000158541699989314	0.00522183855490477
AACS	1.48253283640037	3.86089217266304	0.000158715266637087	0.00522183855490477
CKS2	1.71855218614065	4.14027164012463	0.000159009051781656	0.00522567205961142
AFM	-2.04242663621497	7.46531427258941	0.00015961479920718	0.00523815190186961
AC114316.1	5.43502640963735	-2.04610232915268	0.000159744175846561	0.00523815190186961
SFN	4.1065039961854	4.82272733069072	0.000160571547293993	0.00525943182519957
ZNF219	1.38467639935061	4.56344892372208	0.000161239984505638	0.00527417415585229
ST3GAL6	-1.54556662654467	4.70322850237914	0.000161379459567108	0.00527417415585229
PYGB	1.54077411526898	5.963848721822	0.00016272159063405	0.00531214813986839
RUSC1-AS1	1.99657795989494	2.36062661931311	0.000163403500955365	0.00532286831160371
CTHRC1	3.70925526397721	2.41962973786155	0.000163532302915027	0.00532286831160371
GIT1	1.13466998426264	4.86238272473097	0.000163591664924623	0.00532286831160371
MCAM	1.77293093335628	5.51202502726308	0.000164050759715287	0.0053319209985082
TIGD5	1.63014737634922	3.49874047573187	0.000164999281848242	0.00535684342467437
AC093895.2	7.3600967911693	-1.48910041325599	0.000165742081745568	0.00537503941449679
OLFML3	-1.80702962459408	3.37259786311941	0.000167132334235001	0.00541416931968528
POLA2	1.34850247816519	3.64668560118626	0.000167345382150385	0.00541512021999035
SERPINA11	-2.12650766855596	7.50355253079774	0.000167618461752952	0.00541800946712201
MYBPC1	6.4989693211221	0.758893893404404	0.000168592047744322	0.00544351037837337
AC102953.2	2.43685360976146	0.360825651791045	0.000170381590610891	0.00549527232999831
SLC22A1	-2.56950410520349	8.13426162594937	0.000171692532015752	0.0055315018046911
AL353708.3	2.24535290126779	-1.53399901169549	0.00017256797674018	0.00554758057396268
AL359510.2	3.14089763667939	-2.05373254317219	0.000173508457098157	0.00557173835163026
SLC38A4	-1.68229650353429	8.17832010213483	0.000173952474730526	0.00557991839236253
LY6E	-1.95477051406715	7.37964744991059	0.000175754777684109	0.00563160336016287
CD244	-1.77349628865561	0.17841158856803	0.000176722972232387	0.005656478282778
SMG9	1.07137407660348	4.12532344906221	0.000177697989988959	0.00568151740443007
SPATA22	-2.74236441173455	-3.99347185939209	0.000178696409903948	0.00570137346077988
AC026740.1	4.59779707953586	0.755105947160874	0.000178705827123057	0.00570137346077988
ATP5MC1P4	3.64274356288898	-2.0621057441147	0.000179581976474071	0.00572313198322069
LAMC1	1.54374385665319	6.976353039551	0.000179872668688335	0.00572620561583524
KLF13	1.43651390907327	5.80302980835071	0.000180892145151366	0.00575244827067651
MMUT	-1.28404756989784	7.02580923728654	0.000181505017623189	0.00576571811908835
ETFRF1	-1.13444137600036	4.86868686888909	0.000184663890338231	0.00585974900245501
POLD1	1.34344747703597	4.34988254070317	0.000185566065677862	0.00587498203976687
SLCO1C1	3.52582455712013	-1.72107832946208	0.000185741825064036	0.00587498203976687
GOT2	-1.13154219977661	8.06482868489997	0.000186794603020009	0.00590194866283692
NR4A2	-1.97490064578667	3.5817079380979	0.000187380517738185	0.00590779709348016
NDRG2	-1.25180838365455	7.77067918348389	0.000188323030697634	0.00593116946787987
CDH24	2.04111550365938	1.42019888980912	0.000188770447290442	0.00593891570509599
ZFP41	1.86536357954428	3.23615961485366	0.000189298747237619	0.00594647600256408
HEMGN	-2.55768753195135	-3.57228303277761	0.000189414192014915	0.00594647600256408
TRPC6	2.36440301932271	-0.382009144816487	0.000189891654940097	0.00595512350636078
LMNB1	1.80909762462441	4.55245446477432	0.00019134557614241	0.0059857630132451
NUDT17	2.05920454461276	0.933793543472857	0.000191401460840964	0.0059857630132451
MASP1	-1.52632789151132	7.15088294010428	0.000191477815444558	0.0059857630132451
GJC1	2.37184797021531	2.03986448762338	0.000192552088947351	0.00601296931152432
ARHGAP33	1.88709427403402	2.74365193960849	0.000194559178994619	0.00606921697098665
SCNM1	1.43763546151405	4.54112009602449	0.00019496555691812	0.00607546474882586
AC090510.2	2.90115165048945	-3.07338137664832	0.000195294856040113	0.00607929995903538
CHEK1	1.68761443928665	2.9614628209679	0.000196904700466248	0.0061229469040554
PDE2A	-1.65898640137218	3.24942164505562	0.000199031605628667	0.00617725339962379
TMCO3	1.67867215824944	5.24672453450175	0.000199070210307086	0.00617725339962379
GBA	1.38413259027277	6.09752461330468	0.000200771977428117	0.00622070280827575
NAMPT	-1.55357586933632	7.4265341029163	0.0002008924683157	0.00622070280827575
AC009121.4	3.27334666071284	-2.85884981280608	0.000201140622722665	0.00622185143467098
TMEM104	1.21816867586744	4.85517557764935	0.000201808428172052	0.00623596504620955
SRSF8	-1.07702874876441	4.64649096415996	0.000202632797481379	0.00625385639955507
NSD2	1.34020170460746	5.11212287461686	0.000203483350870276	0.00626801013615975
AL031600.1	3.57317258660528	-2.06498108558193	0.000203977623021107	0.00627094631238696
LINC00628	3.12339725018952	-2.66978169282142	0.000204004122038709	0.00627094631238696
AZU1	-1.95713929093069	-2.96488836359503	0.000205327091858476	0.00629951233683275
FAM222A	2.18777143618535	3.69893470411281	0.000205360811279089	0.00629951233683275
PDE7B	-1.73237423968968	1.58331196051893	0.000205812254873889	0.00630679777695153
SCAMP3	1.14225663466327	6.41743385826542	0.000206029553363737	0.0063069005229591
DUOX1	3.21485323696531	2.20337202650266	0.000206422589854255	0.00631237710198504
AL023803.2	3.2227038525161	-1.38661568145692	0.000207068559713388	0.00631954510556469
AC112777.1	3.44715723404708	-1.96715036169014	0.00020708574144223	0.00631954510556469
DDX12P	2.1069143953966	0.689431816775728	0.000208142223341503	0.00632995065484974
LRRK2	-1.36126686275473	2.59117411147982	0.000208171377521085	0.00632995065484974
AL163636.3	-1.33055409865682	0.295307233132124	0.000208269048547482	0.00632995065484974
RBMS3	-1.63542690824668	2.10388642127709	0.000208359118386961	0.00632995065484974
ITGA6	1.49296511619263	5.7736209930889	0.00020850035909831	0.00632995065484974
KNSTRN	1.24614434465491	3.60813320488114	0.000208804544413488	0.00633266374975844
CCL25	8.63215421525042	5.14658671999896	0.000209970728946583	0.00636148727504247
ZAN	-2.06368041048664	-3.21191325877304	0.000211710397706648	0.00640760863859782
NOTCH3	2.09874146472217	5.25805399119828	0.000212286510698425	0.00641845543474757
AC011445.2	2.5557176949795	-1.6252390375019	0.00021405713679595	0.0064587413875208
CAP2	2.21284375559994	4.91915391463798	0.000215172437309771	0.00647913000965755
DHRS4-AS1	-1.12173705543054	4.52256228146854	0.000215854176805636	0.00648731837779837
TMCO1-AS1	2.4550584459987	-1.77079608074452	0.000215884505194213	0.00648731837779837
SLC50A1	1.39136985491683	6.16093764018461	0.000217305645139345	0.00652337384222275
TCTEX1D1	-2.16606041478405	0.163995976825616	0.00022110150146291	0.0066289262572338
AC113368.1	-2.08595755573521	-2.22575903592483	0.000221889539948162	0.00664069213008312
MARC2	-1.14208010231076	6.65590342663442	0.000222342972146296	0.00664751366724204
AL109933.2	-2.87079135969739	-2.11272799130544	0.000224173156323977	0.00669543579884391
CDH8	4.33155514936645	-2.27762498606231	0.000224400100724508	0.00669543579884391
AC115619.1	-1.66420114924765	5.44766237105982	0.000225596334861655	0.00671499826027398
CLSPN	2.97794916595395	0.95280272725437	0.000225813049881369	0.00671499826027398
LINC01704	4.78321607574868	-3.49886015719991	0.000225937769464021	0.00671499826027398
SERPINA1	-1.32361953608914	14.3078321541609	0.000225966900986865	0.00671499826027398
ZCCHC24	-1.13133186527434	5.26867167769791	0.000226961090176004	0.00673235322941781
AL365181.2	3.86868758903046	0.749842171568188	0.00022700767020731	0.00673235322941781
AL359715.3	-1.38992944324695	0.330256954102622	0.000228015227784201	0.00675543809030199
BRSK2	4.66365422046961	0.771942233282905	0.000229412162478492	0.00679000114227255
ARHGEF26	-1.41240718322149	4.67358459432053	0.000230251138709921	0.00680799730995963
ADAM15	1.37772502288095	6.21584738632838	0.00023161550134629	0.00683797746905241
PPBP	-2.85942910191598	-1.49590999722732	0.00023175071639192	0.00683797746905241
KIF19	-2.03852829217675	-0.77535220609445	0.000232307629256973	0.0068413552476187
TLCD4	-1.35283740393501	6.90997030112485	0.00023361085622241	0.00687286869319403
AC010719.1	2.4086851269344	0.353318245031135	0.000234057286068702	0.00687913732404711
NQO1	4.84942043010037	6.72263544370176	0.000234495095846915	0.00688514036899523
AC134043.3	3.42253795173487	-1.30090799049046	0.000235196445810658	0.00689349959275078
CR1	-2.28287517007471	0.395242616148384	0.00023544107137282	0.00689349959275078
KIAA0100	1.14092484969016	6.02260666990549	0.000235481328739104	0.00689349959275078
HCN2	4.0383794606542	0.874863069172725	0.000236249307847569	0.00690912038297468
C1QL4	5.72591771064338	-1.79802130602916	0.000238649423508433	0.00697239480238363
EFNA4	1.72522138105418	3.16032461812729	0.000239274389798629	0.00697714200790002
GYS2	-2.2557125340826	5.99864495902383	0.00023942674991411	0.00697714200790002
GINS3	1.73433728402677	1.94567811727026	0.000239521955018651	0.00697714200790002
CENPP	1.4341213740274	1.59014065201541	0.000240603399439024	0.00700172518466237
AC010618.2	2.98072831897778	-3.35854646582921	0.000241038810388813	0.00700747839393669
GDF2	-4.28333896727791	1.99163596551048	0.00024160125455245	0.0070169097368982
IDNK	-1.2095852686458	4.01511035500359	0.000242040671987955	0.00701702069843457
SOGA1	1.56031388607286	3.97756844203184	0.000242081144214796	0.00701702069843457
PLA2G6	1.56849844046419	3.80889615128656	0.000243461151302053	0.00704944441251841
AL022322.1	2.0944278558824	-0.674929388519295	0.000243711682505123	0.00704944441251841
GUSBP11	2.24226610685264	0.242672394178984	0.000243917137649472	0.00704944441251841
BLK	-2.3775930338269	-0.563400861845787	0.000244691907857294	0.00706302497995944
C7	-2.52739469734772	6.75608408749097	0.000244866227806864	0.00706302497995944
TLCD3B	3.99327774987641	-1.76478126080512	0.000245183934611939	0.00706527586356339
OSBPL3	2.27031460455108	3.17781599591871	0.000245510013684454	0.00706776337246486
SLC25A29	1.28085030640589	4.11627250109317	0.000249202745107399	0.0071670709492888
MAFG-DT	2.45995171953695	1.02219592827633	0.00025011959619307	0.00718642843681823
LINC01767	-1.99244612176651	2.61986073179657	0.00025184627807719	0.00722899360412609
SSR2	1.16819545372143	7.84235026937744	0.000254634818181502	0.00728864590814032
RETREG1	-2.3234593998807	4.81409119153309	0.000254666212740749	0.00728864590814032
ALB	-1.6969146253218	15.7985521058241	0.000255814651186297	0.00731441329032091
MAGEB17	7.88909188700745	0.806806165840539	0.000256502570257744	0.00732206988903398
PPARGC1A	-1.80001058104553	5.92162084294356	0.000256579198594664	0.00732206988903398
PLPPR2	1.27264942669873	4.5601979472617	0.000257136888172546	0.00733088813001788
SRD5A1	-1.50038396691455	5.71159808971412	0.000260219293298067	0.00741159859626447
CBX2	2.84868164956989	2.52495031269216	0.000261274222594482	0.00743446216975167
SMAD6	-1.3977118619161	2.67139406660417	0.000261562656690184	0.00743549233999029
PLOD3	1.05456230433075	6.85495135616488	0.000262352501210966	0.00745076048477656
SCP2	-1.39962395616385	8.90988784034269	0.000262857544708502	0.00745791872999225
EIF4A2P1	-1.86940501151078	-3.8814668771521	0.000263334175227471	0.00746425783801022
NCAPG2	1.54224697341359	3.72305078904315	0.000263865944386731	0.00747214618114932
AC063938.1	-2.00089421111521	-2.515929532627	0.000264362109932042	0.00747901212925784
NADK2	-1.27533897804047	7.64561625032025	0.000265143322126207	0.00749392137388156
CRYBG2	2.94414523201897	1.60787041723025	0.000265418017830392	0.00749449975825874
AC023355.2	2.39183226558719	-2.14625192159137	0.000265823939306629	0.00749492039290502
GPAA1	1.29255332936008	7.39369467190942	0.000266165012994972	0.00749492039290502
ETV4	3.83308904733517	4.43252868694881	0.000266244514752964	0.00749492039290502
AC004890.2	2.30429746809349	0.706357413644561	0.000266449898970944	0.00749492039290502
AC004477.1	1.88625518624593	-0.996934058071474	0.000266996643810916	0.00750314019342422
FIBCD1	8.28086141991259	-0.625891064776506	0.000267495035780533	0.00750861657159478
SLC4A1	-2.71548831154305	-1.82532990008193	0.000267807439449766	0.00750861657159478
SLC35D3	-3.33014150632773	-4.00179963363033	0.000267992650084041	0.00750861657159478
AC099850.4	2.92161820752021	-0.4995354718055	0.000268344591121136	0.00750861657159478
HAAO	-1.49027542092872	7.1915745834967	0.000268465072304383	0.00750861657159478
AC011447.7	3.87073095993798	-0.353495473611939	0.000268883629596747	0.00751319480273224
NRM	1.89898311350369	3.88832881511761	0.000270098934147407	0.00753287273389916
LY6G5B	2.20398002982823	0.249816727386878	0.000270935173503768	0.00754905291088619
BDH2P1	-2.25116217331975	-2.9629042502834	0.000272550857877807	0.00758214650520444
AP000442.1	-1.27129196831803	-1.06724241396832	0.00027263731115427	0.00758214650520444
KDM7A	-1.02970953461463	4.04012968933518	0.000273228079328059	0.00758970903536866
UBD	3.25816825854662	5.62870108224691	0.000273424166205147	0.00758970903536866
TMEM120B	1.22006513250936	3.11620503679111	0.00027370270459742	0.00759029353605582
AKAP3	-1.6964347707151	-0.430392557834568	0.000276537591595866	0.00766170269046479
CEP55	2.68549770769848	2.13268508824371	0.000277388666469168	0.00767806619609823
GPSM1	2.2078043447555	3.46757936973041	0.000278058720759257	0.00768939308561176
KCTD7	1.4430209663186	2.59126426046609	0.000279227444780344	0.00771447595565114
TRIM71	9.46123156124294	3.09342854036168	0.000281294312381278	0.00776430246693604
SUCO	1.21271706657473	5.12154560815088	0.000282408179689938	0.00778775559315218
GPC2	3.05985911285143	-1.35735706777147	0.000283042330156011	0.0077979484585692
CAD	1.21676944100129	4.88816014005741	0.000283685052168324	0.00780835821929973
PXDNL	4.3396849931379	0.265041153137951	0.000284133670351986	0.00781328361297714
MSH5-SAPCD1	2.07362766508067	-0.191598526256679	0.00028439408788373	0.00781328361297714
ART4	-1.45819346506973	4.34105876466847	0.000286119357619027	0.0078533636343122
FAM72C	3.01953874223973	-1.73301758384838	0.000286401131294287	0.00785378506923189
LRRC37A6P	4.10703512950622	0.128162205921108	0.00028689930052482	0.00786013427525201
LINC00853	2.53386069345846	-0.00614730018563105	0.000287689355886014	0.00787446102336473
CDK16	1.10359630153581	5.56920315387505	0.000289018475399327	0.0079022239617727
PCNA	1.18030794446293	5.97037961721745	0.000289239786110545	0.0079022239617727
DMC1	3.44749409171544	-0.925252406176166	0.000294314587771107	0.00803342567861524
COCH	4.30470836891244	2.22106726382434	0.000296202069716803	0.00806506496272404
DNMT3A	1.53020596867571	4.61796930432447	0.00029655631279727	0.00806506496272404
DLG5	2.0306844380923	4.05501380914342	0.000296568079636109	0.00806506496272404
PAIP2B	-1.67571558527136	3.92181726395407	0.000297012290613554	0.00806970075114927
LINC02476	8.62484433542365	-0.308476360653701	0.000298201848459241	0.00809177259924761
MTBP	1.70933311073817	1.28063297930587	0.000298373649560099	0.00809177259924761
AC009127.2	-1.98208644505037	-3.10551043052582	0.000299177458787373	0.00810611425330237
COL7A1	3.99039301215748	4.10535446699268	0.000299806339002135	0.00811569427680802
TAGLN2	1.25046776835453	8.33535785467906	0.000300586589430288	0.00812314202825714
AP000769.1	3.36715436450097	1.27438900971834	0.000300632584308441	0.00812314202825714
LINC00664	5.41644160629947	-1.41650633533955	0.000302384323397854	0.00816231010308121
AP5Z1	1.21323803751648	5.08958364227573	0.000302635942286637	0.00816231010308121
AP003469.2	4.75377983750972	-2.60240809221914	0.000304182841279849	0.00819653197265874
KRTCAP2	1.25603834203081	4.78725685255026	0.000305951044374255	0.00822913397546411
SYN3	3.55089626404129	-0.322705334189643	0.000307141905131146	0.00824611677719586
NPY1R	-2.22225909669829	2.16392615256978	0.000307583009968599	0.00825044545119595
ZKSCAN3	1.87577350557831	3.08643426071191	0.000308230847516549	0.00825558520270964
ATAD5	1.91852511406529	1.75491576566343	0.000308334723300767	0.00825558520270964
LINC01419	12.1480913184708	3.15632327928265	0.000308911995178573	0.00826353603073427
CASKIN1	5.8467222595642	-0.629668836464532	0.00030983475121381	0.00828070592115313
SLC41A2	-1.34002342440049	5.84083628893971	0.000311412088595323	0.00830806904117906
AC023590.1	-1.60500053595572	-3.01520747880316	0.00031144423524887	0.00830806904117906
CASTOR2	2.13555432373155	-0.166404580334363	0.000311704072714272	0.00830806904117906
GOLGA8B	1.83852454584143	4.28464988265966	0.000312719391077333	0.00832228933488739
AHSA2P	1.47007181432114	4.28691414212727	0.000312802217953636	0.00832228933488739
SUZ12P1	1.55244238030366	1.74358325750377	0.000314255498650952	0.00835341554980291
NR4A3	-1.8997118226145	1.9758642358875	0.000318571944710354	0.00846052464695181
LINC00551	-2.68159707244049	-4.14524712401137	0.000318876773571059	0.00846099766705784
MAFA-AS1	7.80654744199307	-1.08369172965329	0.000319742869165688	0.00847634895695621
LINC02241	9.40313983353106	0.442254610548703	0.000321327046478141	0.00851069182671079
RMDN2	-1.14892346857956	3.34491919668839	0.000321843230039008	0.00851671147066421
CENPO	1.85690801783958	2.88364082086006	0.000322184068901366	0.00851808445483711
UBTFL10	-2.89400393712371	-3.84844769217714	0.00032514694212946	0.00858871568730677
DNA2	1.71961682733384	2.01473963863228	0.000328176382906607	0.0086532304040285
HOXD4	6.21528044157961	-2.46729873661129	0.000329407325089849	0.00867792541226422
ADH1A	-1.84630726424206	8.93296869768502	0.000329936250174688	0.00868409885616038
AC136601.2	-2.68026965024928	-0.0871693988234914	0.00033449862334957	0.00879632909698659
TCF21	-1.73326241298812	0.116530255705237	0.000335148228004903	0.0088055566963962
CHRM2	-3.55630999630509	-1.38434030875137	0.000335871351960177	0.00881669775995909
OTUB2	1.71783384648426	1.16850413969221	0.000336368598068246	0.00882189493100873
LDHD	-1.38112155318551	6.37595815402471	0.000340393407279162	0.00891159613959362
LPL	4.06914594550025	3.07014620592244	0.000340781604459986	0.00891384287300437
PLIN2	-1.58292221870637	9.00455951510319	0.00034117787233725	0.00891629654133848
SLITRK3	-3.28065581181161	0.707020908890611	0.000341692518477713	0.00892183680443267
MORF4L2-AS1	2.0425950558243	-1.68589360963562	0.000342442830341484	0.00892857285300548
AL121790.1	-2.19471196675735	-3.33979154096289	0.000342556256886231	0.00892857285300548
AL590708.1	3.96035791580906	-2.2955585142095	0.000343405125594071	0.00893685757179259
AL355488.1	2.06367445902625	1.29526576620046	0.000343480431115065	0.00893685757179259
C1QTNF1	-1.99186642312512	4.98376907804024	0.000343959781549067	0.0089414377427557
PABPC1L	1.91839989580881	4.33859764150827	0.000344622450657695	0.00895077112153145
ALDH9A1	-1.00783543520472	7.11536794443218	0.000347149606532926	0.00900847117164094
GPR65	-1.53544856348486	0.802865517402176	0.000347866463442875	0.00901913410363457
BICDL1	2.4800493930298	3.14356633571719	0.00034909568015675	0.00904305057587067
MROH1	1.3634962367336	5.04179232375591	0.000349842282410796	0.00904760150032048
CCDC34	1.55472568824771	3.31633781432466	0.000351206904352646	0.00906819642731566
GPHN	-1.31428076438913	4.85409917505576	0.000351713266859089	0.00906819642731566
RANBP3L	-2.32910191326261	1.00463134599821	0.00035191209718271	0.00906819642731566
LINC02428	-2.3190907672777	2.57303841417923	0.000352424541798212	0.00907066470545894
TRIM11	1.10916091148409	4.27754283807713	0.000352720848705715	0.00907066470545894
PSMC3IP	1.86896022413686	0.937889021306999	0.000356318316425354	0.00914974533963676
BMPR1B	-2.38397224775161	-1.03949869604552	0.000357177239949256	0.00916381884809759
ADH6	-1.74705596187873	7.947310472725	0.000358322421643547	0.00918520579793925
TRAPPC3L	-1.96119966144696	-3.40923028764398	0.000361042846017803	0.00924690013706239
CD200	2.14836530685024	1.32429957211182	0.000362162629669452	0.0092526436518731
MTATP6P1	-1.2500093960305	9.47505068501648	0.000362163063851464	0.0092526436518731
C20orf204	5.28393274783846	2.68175061315148	0.00036220871719738	0.0092526436518731
ANXA10	-2.09997662728197	4.42725021305191	0.000366028291214535	0.00932512458923477
TSEN54	1.19177698317818	4.68553876223374	0.000366237162765132	0.00932512458923477
CIP2A	2.29076486232553	2.03747744421674	0.000366311417427113	0.00932512458923477
LINC02275	-2.64562439904747	-1.1256698104127	0.000367099322689474	0.00933711901083952
EME2	1.39159288583367	2.55054649112082	0.000370861905822473	0.00942468803598334
IRAK1	1.55831744711897	6.82296706022996	0.000373598706655309	0.00948606052841675
ZNF517	1.73843865270255	3.818807074591	0.000377212559975713	0.00956957750045098
TYMSOS	2.02708322550367	1.31022069989693	0.000378359245263175	0.00959041460972755
AC004816.1	2.06132735048903	-0.671953351325808	0.000381133457988741	0.00965243402753444
TSC1	1.13869829034481	4.3787296782795	0.000382792455984807	0.00968612773388509
TMEM211	-3.41469810626124	-3.7849484353243	0.000385736537480086	0.00973762931625423
MRAP2	4.63753593941295	1.85791737295984	0.000385896815638352	0.00973762931625423
PPP1R15A	-1.04889716538058	5.26772298513435	0.000386088384898321	0.00973762931625423
PRPF3	1.1353638478647	5.09913352527283	0.000386149078011506	0.00973762931625423
TUBG1	1.24234968215648	5.13434171099387	0.000386632493327294	0.0097414865562353
C1orf35	1.27075542366368	4.16689385221512	0.000387938442093633	0.00976604383815389
NCAPD2	1.62520437828367	4.92682531488075	0.000388467986124719	0.00977103051448003
SYT10	-3.11597135395655	-3.67021785736155	0.000389201524092442	0.0097811353186028
AC006277.1	1.95924880835317	-1.4298569347034	0.000390962670524335	0.00981702603440109
MT1H	-3.24359428025255	5.89714382622948	0.000392849606797362	0.00984267016148041
LINC01089	1.67084474723003	2.03394692474547	0.000392857949245075	0.00984267016148041
GPR19	2.65293069373934	-0.886592990688967	0.000392985609418991	0.00984267016148041
AC138356.1	-2.19288280151401	0.00210404143704517	0.000394336330063837	0.00986811602203043
L1TD1	-2.74600284255327	-2.38543933655412	0.000395625299268894	0.00989197472192343
RNF126P1	4.21216545506077	-2.5110286815538	0.000396428676090158	0.00989765867377566
IQCC	1.53960885319857	1.03689671340441	0.000396524132220532	0.00989765867377566
HOTTIP	7.21211148616716	0.410947578735568	0.000396961375239013	0.00990018983136282
STRIP2	2.67023219213211	1.1497878131479	0.000399901345796536	0.00996305474010049
HAMP	-3.10020385590453	6.9193687902002	0.000400358452696668	0.00996305474010049
JCAD	2.03446874376208	4.39534389954906	0.000400495941755795	0.00996305474010049
AL590705.1	3.77390354520971	-0.893629176149823	0.000402791770862	0.0100117188981795
PPIAP54	4.00304896201636	-3.92515992539022	0.000404034780937452	0.0100341544290271
PRKCA	1.20618321281458	5.24732862412273	0.000405634061799767	0.0100541888194625
AC073842.2	2.77335685102456	-2.50517673794589	0.000405639193912747	0.0100541888194625
DAPK2	2.1331700333101	3.59236056912366	0.000405864672992989	0.0100541888194625
EBF1	2.4401478236984	1.99034756236075	0.000406525402054033	0.0100621010303533
PHPT1	1.42271084056552	6.22332683522626	0.000406925536254414	0.0100635552711777
MPV17	1.02904332294015	4.58133454776949	0.000407340385917368	0.0100653706927562
IGF2BP3	5.19475583729685	1.99645801056198	0.000411155483629406	0.0101511327486694
CCNE2	2.11109789778395	1.05772236491917	0.000412400210515886	0.0101701544586001
ACSL4	3.39728605344644	7.5283027395238	0.000412615920909315	0.0101701544586001
FHL2	-1.65671171614811	3.72040973311396	0.000414078662494711	0.0101976816137691
CYB5D2	-1.09544279985184	4.3437673701664	0.00041443384951536	0.010197909390537
AC005225.4	-1.40079076199323	0.434569747828402	0.000416683372009741	0.0102447115291703
SNHG7	1.96324604649789	4.85726954105195	0.000417188208215592	0.0102485328347528
AC108463.3	4.66212116100607	-3.57729769713954	0.000418620416308218	0.0102666482964642
PIAS3	1.25297197864366	3.52852912584558	0.000420441602284799	0.0103027414744419
ACACB	-1.11855471451442	6.53901523848999	0.00042227908353456	0.010339173674016
LPIN2	-1.12054231816766	7.46398982221102	0.000423613516615963	0.0103632388849145
TMED2-DT	1.49392714718326	0.867903630102787	0.000426623493201426	0.0104235277373368
AGO2	1.16712921906379	4.62735585415194	0.00042678510054498	0.0104235277373368
MT-CYB	-1.22714795668119	13.0937899723383	0.000427834231318899	0.0104405010803393
CENPJ	1.53472172892518	2.52601284535558	0.000429605111971935	0.0104663876824964
AL032819.2	5.73603457432128	-0.423729536168792	0.00043075562215027	0.010485751433004
NECAB3	1.39691821337335	5.2410553954887	0.0004317454896165	0.0104933290163586
SLC7A6	1.86728535331807	1.65983392865053	0.000431778828889818	0.0104933290163586
MAFG	1.37657597352005	4.06006024070364	0.000432187440183183	0.0104946075363757
AC012409.1	-1.88790052504052	-0.25736926893236	0.000432855753766004	0.0105021849919902
C19orf81	6.63270836194564	-0.990374691546674	0.000434204849886869	0.0105262539225452
UGT2B11	4.24899636029871	5.07820532927833	0.000435155880172894	0.010527627052154
LINC01703	2.54330177909371	-0.164010047948557	0.000435225240967143	0.010527627052154
AC025048.4	2.55335584479747	-2.36234794621129	0.000435332859885874	0.010527627052154
NSUN6	-1.04611042601415	4.5911819963251	0.000435978130446397	0.0105345895962535
CRAMP1	1.22461146314101	2.84646878160216	0.000437897802831699	0.0105723090333134
SCRIB	1.27837297297372	6.3376884464239	0.000438916596284423	0.0105882343223147
ENO3	-1.67430305844159	4.75359118038697	0.000441448331695211	0.0106406012837638
DKK1	7.51552477526121	4.12388215339296	0.000441934278291344	0.0106436115929334
AQP8	5.43355651313371	2.20637621085155	0.00044280176392985	0.0106557985297045
NMB	1.98285127911108	1.75762789894461	0.000444361891892587	0.0106809019819348
SREBF2-AS1	1.68968957416497	1.33394318438172	0.000444569582816037	0.0106809019819348
FNIP2	-1.30272037854626	5.45559906636198	0.000445549039006123	0.010687594048449
BANF2	6.49764353614823	-2.25433447647771	0.000446220204429203	0.010687594048449
AC099508.2	-2.3880671063659	-1.11046892623378	0.000446597161206993	0.010687594048449
DUSP14	-1.04619427192526	3.7674829645862	0.000446660872746334	0.010687594048449
ASPG	-2.41048655265549	5.0933211273366	0.000448197407712007	0.0107156621102532
YEATS2-AS1	2.15330750179128	-1.89347756915652	0.000448583094620391	0.0107161920958789
PACC1	1.36692386826958	2.03873464450761	0.00045126893628483	0.0107716250791421
H1-4	2.86791327812916	-1.56638632830035	0.000451643031138269	0.010771832455441
PPM1F	1.08134061772246	4.57556301956734	0.000452253806397786	0.0107763512337382
OR51E2	3.74978597334779	-3.32138301237148	0.000452731402780047	0.0107763512337382
CX3CR1	-1.37675551004419	0.104517190563421	0.000452929175976176	0.0107763512337382
MYO18B	7.08655788814493	1.47437950653927	0.000453431707728256	0.0107789787454759
EML6	2.25876560875272	1.18531103014735	0.000453770908888891	0.0107789787454759
LINC02163	6.52905991653799	-0.940644188094991	0.000455323460946594	0.0107944398190931
CCT6B	-1.29338572934566	0.89860918258976	0.000455463389693997	0.0107944398190931
AC127024.4	2.48409957369342	-2.92453150681358	0.00045552030716618	0.0107944398190931
UXS1	1.00665126810184	4.78307051825629	0.000455967311075899	0.0107963537053867
PER1	-1.26185455626468	6.07836443888913	0.000456618671618516	0.0108030993745122
AC145207.9	2.10532999211773	-1.58437766581631	0.000459047405897671	0.0108518512257077
DDX39B	1.4105142878992	5.56796506244446	0.000461404237256403	0.0108927765965136
LMNB2	1.39026364710142	4.6560703647539	0.000461517621664423	0.0108927765965136
NKIRAS1	-1.00812766800725	3.50156618015033	0.000462029462062566	0.0108961332097139
FAM163B	-2.73522738530118	0.0971863147198542	0.000464140555439958	0.0109371698112027
AC009509.5	-1.62232193290152	-2.4363887694713	0.000465222048472601	0.0109538983761372
DMD	-1.23036580193098	5.3188647181125	0.000467470265553901	0.0109833214806021
NDOR1	1.29307822655357	3.07790250814766	0.000467561449861464	0.0109833214806021
ALKBH6	1.43076492399143	1.34610959121959	0.000467589418167363	0.0109833214806021
ACBD6	1.04648554437249	4.74014271618363	0.000468045711176244	0.0109852862418507
COG2	1.03954191791106	4.47497123233236	0.00047018228078282	0.0110216124167655
MTX1P1	1.87071167297406	0.953942762538174	0.000470683689229674	0.0110216124167655
AL137060.3	2.12109951193673	-2.36195065437096	0.000471160666716163	0.0110232899159728
FOXD2-AS1	2.28418619193991	1.73473340426527	0.000473489837205594	0.0110689983433653
ASPDH	-1.84254877022551	5.31252575066852	0.000476171796781342	0.0111228751167331
LRRN3	-2.15834905767645	-1.08279714548132	0.000476673598886424	0.0111257806979991
TCF3	1.08590245236402	4.94834918416749	0.000477889413606111	0.011136523338889
PLXNC1	2.32616766188643	3.85622718328657	0.000480075407559539	0.0111786279142556
PRKCB	-1.62343305900248	1.69291370980795	0.000480770344409777	0.0111859739406913
TMEM151B	4.74032973434519	-3.53005219928246	0.000481559891908504	0.0111955079286836
TOB2P1	2.43933844001165	-0.697777864161771	0.000482249994520215	0.0112027167757773
NR2C2AP	1.18042362177442	3.81601231372495	0.00048503990124262	0.0112552248654023
UROC1	-2.56087429611328	5.68709515469851	0.000485418633828973	0.0112552248654023
DHX34	1.0012133554435	4.35990777406688	0.000486677816269872	0.0112552248654023
CDC7	2.08690971147063	2.12650226484599	0.000487190583880191	0.0112552248654023
EPPK1	3.55278148729781	3.66696212082075	0.000487534140464781	0.0112552248654023
IGFBP4	-1.11820103308914	9.86109494739696	0.000487807526451874	0.0112552248654023
LRIG2-DT	-1.50445775743815	-1.26484290767323	0.000487953200658343	0.0112552248654023
AC016773.2	2.06323690714114	-1.48534688761599	0.00048814200366533	0.0112552248654023
SLC6A8	3.79007919705325	5.50016192225295	0.000488197364462251	0.0112552248654023
COLCA2	3.35035198633322	1.70375126233239	0.000488328389797805	0.0112552248654023
TFPI2	-1.74615269570847	1.15894658209222	0.000489068772117728	0.0112634830728582
ZNF767P	1.28577123061782	2.05374900940057	0.000490226680424898	0.0112726074698081
SF3B4	1.01477284982033	6.12035888618529	0.000490229749187353	0.0112726074698081
MEP1A	7.35762834535962	3.40114100855617	0.000491734731328996	0.0112855694051052
CFL1P1	1.9170531108915	-1.89552017567571	0.000491884856280304	0.0112855694051052
PIMREG	3.45056023123499	1.13284848653742	0.00049194194801588	0.0112855694051052
FAM13A	-1.61756745644045	4.84052270811993	0.000493157776347917	0.0112998944758003
AZGP1	-1.82400613506775	9.82386225911662	0.000493333023181077	0.0112998944758003
SEZ6L2	3.55878675102772	4.68722056419582	0.000493842300181181	0.0113027773036033
MKX	-2.28323156282177	-0.0921601740084223	0.00049444664141935	0.0113078297458503
CEP72	1.53720418302305	2.46265567895271	0.000497186719392535	0.0113616800782733
KCP	4.61857567714446	1.57477556744734	0.000500491723390457	0.0114283466412295
LINC00944	4.16808224247192	-0.349970029531966	0.0005039929926365	0.0114993881036621
AGTR1	-1.47205573158154	5.55697665286716	0.000504577643447203	0.0115038239374943
BGLAP	2.17928154616587	-0.633347192964967	0.000506425651733843	0.0115286229355265
AC010973.2	1.70013945304169	-0.69830970933349	0.000506447528800396	0.0115286229355265
PAX8	2.01788228835647	1.60046837909544	0.000507478730345465	0.0115431832498873
ZNF740	1.02076167258904	4.28429766492984	0.000508911597757469	0.0115668504165709
CAPN11	2.11813983580249	-0.857457017504284	0.000510272803124498	0.0115888535926865
EGFL6	4.16041345341202	-1.33591661491792	0.000511784058825805	0.0116142280755396
SHPK	-1.12544591812321	2.57759707177725	0.000512625898773072	0.0116243837461011
PLCG1	1.23017401810838	5.05348782484264	0.000514553045715399	0.011659115476283
AC099489.2	5.09619535598506	-3.29797082520908	0.00051557295704948	0.0116681988629319
TMEM184B	1.21438384690145	5.15851310023993	0.000515745551694435	0.0116681988629319
FAAP24	1.31632923856812	1.10850094914437	0.000519063436630793	0.0117342569389871
AC010201.2	2.17252909079796	-1.4125800199142	0.00051972938906507	0.0117403085519151
GPSM2	1.78419823175741	2.56945994390328	0.000521986091318012	0.0117822572633719
CCDC3	-1.50126290298541	3.80584208693741	0.00052391673217291	0.0118073076107098
NPSR1-AS1	6.67255689931284	0.424800161898289	0.000524179389400765	0.0118073076107098
PRKAR2B	-2.02539458750302	0.994495972761472	0.000524297488463623	0.0118073076107098
SCAMP5	2.38994692484339	4.01689098106504	0.000530604334412822	0.0119311099726587
FOXD2	2.50461897364151	1.36402503578262	0.000532523158300642	0.0119651297130676
LINC00907	-2.62104869002582	-1.24684352086318	0.0005345076749028	0.0120005725426197
MT2A	-2.19447103070676	9.79848998617407	0.000537014578364338	0.0120385192057812
ID1	-1.72010604932931	4.78273452817512	0.000539828273929451	0.0120923994583331
DSE	-1.44368711520861	2.85708459640764	0.000541809068155588	0.0121275546850103
DNMT3B	2.02921287420213	1.78677103261428	0.000544682475064057	0.0121775226751517
THNSL1	-1.04933465971121	4.09593172307814	0.000544867614523054	0.0121775226751517
COMT	-1.16738638911799	7.01771121699714	0.000551671584581794	0.0123109210006712
HAGHL	3.31664819392135	1.17019720217485	0.000556140215047062	0.0123963416125987
WHRN	1.97777878252445	3.0555196923946	0.000556340444162559	0.0123963416125987
ATAD2	1.78433643411666	5.44568198020862	0.000558394966137865	0.0124327229658445
AL450306.1	3.71585784618924	-2.41393765052377	0.000558840157425213	0.0124332445288588
AC020907.4	3.12527738706126	-2.6564007359018	0.000559563399867668	0.012439946805957
PPOX	1.0791289346736	4.00439678415634	0.000560322288563314	0.0124474308549796
AC011005.4	3.25948452646344	-2.29560776347049	0.000560915913041432	0.0124512350907744
CLRN1-AS1	-2.62929122166893	-2.64471987227138	0.000561689143057607	0.0124590174929987
GNA14	-1.82758196930785	1.43236231288549	0.000562526968299312	0.0124612555157454
RPH3AL	-1.01759078087633	3.48411006746681	0.00056263547241959	0.0124612555157454
PEG10	6.1348159274963	7.76021454769659	0.000563494973581999	0.0124615666363269
BRIP1	1.88758669931766	2.44378195315229	0.00056449725534995	0.0124701803164709
ST8SIA6	-2.15153864246609	-2.06253597644539	0.000565455926454655	0.0124701803164709
STXBP6	1.69511926348849	3.50167738099631	0.000565753338459092	0.0124701803164709
PLA2G4C-AS1	2.71847540330852	-2.60473145436977	0.000565959764721179	0.0124701803164709
PDIA2	6.82295863475311	1.89883270620613	0.000565999567944573	0.0124701803164709
ZNF71	1.63987619204829	1.97046856261254	0.000570157185749007	0.0125481072740745
PGM1	-1.08342013514521	7.48033723174983	0.000570749709335377	0.0125481072740745
P4HA2	1.40370426411574	4.84843587395377	0.000570813523339798	0.0125481072740745
CXCR5	-2.6052393066982	-4.0895533702184	0.000573102277536459	0.0125890328163169
ST6GAL1	-1.03793218495873	9.31310204393085	0.000574036057742928	0.0126001555816856
FOLH1B	-2.58396212277012	1.58350790545716	0.000574794330983714	0.0126074122641882
SBF1	1.19145806331247	5.41265298416752	0.000583267374447214	0.0127837464173453
AP001412.1	2.10867372440067	-2.75896662159682	0.000584498634284695	0.0127954211356872
MAGEA1	9.18450287264702	3.25959451292452	0.000584668145790923	0.0127954211356872
MANEA	-1.13860138638795	4.57881424262791	0.000591648684305179	0.012904803557227
RTEL1-TNFRSF6B	1.79255454512598	0.479751891978843	0.000592289742131764	0.012904803557227
AL390728.4	1.64656952083746	2.71380268747438	0.000592292791917232	0.012904803557227
SEPTIN3	3.63715251134876	0.716621446864914	0.000592846674565757	0.012907331698319
LINC00402	-2.08886871680541	-2.00441113707886	0.000596763444256376	0.0129620811592027
IGKV1D-42	-2.83514643569619	-3.68802242254655	0.000597120194518039	0.0129620811592027
ZNF789	1.306035275359	2.4758887798867	0.000598821482607798	0.0129894470094152
MT1DP	-2.23284435544665	0.970271686034622	0.000599873733193597	0.0130027042505986
H2AX	1.64077845229695	4.73203425105305	0.000604130579909457	0.0130853529501476
AL109615.3	4.4014533756419	0.850640735020473	0.000607578047952224	0.013150362170032
ARMC4P1	5.18675902087674	-3.23884308297795	0.000609022106857506	0.0131719462128044
AC105118.1	7.96293647535761	-0.935218051240474	0.000610894443795793	0.0131805521437136
XG	-2.29252971948523	-0.20300642302751	0.000611233592124334	0.0131805521437136
AC016596.1	2.61310224849705	-1.12155071939838	0.000611478172569531	0.0131805521437136
CAMK2B	-2.27656222300028	1.73601540253772	0.000611655596614545	0.0131805521437136
LINC00894	2.08072454204488	0.274887982620448	0.000612176007840628	0.0131821304128078
AC011294.1	4.53165194860135	-0.319081958747445	0.000613212470230208	0.0131948105181871
AFAP1-AS1	8.00616094401037	2.86775284654731	0.00061386070945903	0.0131991246200895
H2BC6	2.91746164981287	-2.76304511399282	0.000617444433814142	0.013266504711667
DQX1	6.53851583981194	1.73143459416947	0.000619460007666148	0.0133001176737002
GAD1	5.39370038668013	-0.205776255523994	0.000621781864839096	0.0133394086186007
ARHGEF11	1.06112261780299	5.48959265005347	0.000622195015115028	0.0133394086186007
INCENP	1.51358637413676	3.25334757643765	0.000624058780784924	0.013364120917319
SLC52A2	1.28793541219698	4.50094323184468	0.000624254367622654	0.013364120917319
SNORD104	2.58823291031506	1.06125932428943	0.000626981952028523	0.0134127728329817
JPT1	1.34334741553194	5.4651232920311	0.000630396445982814	0.0134674367508807
COL22A1	6.21292783984815	2.40722497038433	0.000631310375903958	0.0134674367508807
AL359878.1	2.5482456284096	-2.44576643606537	0.000631921323138311	0.0134674367508807
RGN	-1.43149170217184	7.13105264756972	0.000632027770835645	0.0134674367508807
IGFBP1	-1.9811517718133	9.72841998366522	0.000633623205210546	0.0134860717533219
PLCXD3	-2.31630214731885	1.15744567563977	0.000634068165477261	0.0134860717533219
ALPI	9.51916024603692	3.26477061808759	0.000638639678825326	0.0135735105206141
TMPO-AS1	2.02040289382075	2.14432417544207	0.000639269763886579	0.0135771133786833
RNF180	-1.59622299678311	1.60277309195501	0.000640482659410723	0.0135930801416621
GPR83	-1.85581385528355	-2.48743629320645	0.000647317140210212	0.0136969327705533
LINC00355	7.59433399553213	-1.27036615684935	0.000647505245540348	0.0136969327705533
VASH2	2.57316402755228	0.921482534475299	0.000647720664741193	0.0136969327705533
AC016394.3	2.13285501345609	-0.27172726824176	0.000647972579066578	0.0136969327705533
ZGRF1	1.73868811871061	1.27247760201262	0.000648530761558892	0.0136969327705533
FAXDC2	-1.27452765805431	6.11267508294126	0.000649476553997957	0.0136969327705533
ZNF99	4.85473760724782	-0.399206286462	0.000649790624731745	0.0136969327705533
SH3PXD2B	1.60255852671289	3.76381043983079	0.000649975535208046	0.0136969327705533
DTYMK	1.3032845229255	4.58810832306622	0.000650450608901079	0.0136969327705533
SAA1	-2.90486494525574	10.7979236221728	0.000650486986626909	0.0136969327705533
CSPG4P10	1.99833100045085	-0.189145382716876	0.000653828343089242	0.0137574630449163
FBN3	4.97652124069111	1.33676917474898	0.000655486556942488	0.0137825165564248
HNRNPA1P54	4.29505036200688	-3.78421373129602	0.000658924065653782	0.013844919837069
CUL9	1.14684750562291	4.78257980211089	0.000659969244598573	0.0138523764071158
PGP	1.28455730491593	4.26168227552908	0.000660218760880548	0.0138523764071158
ZSWIM5	2.21488206037813	2.58723438946677	0.000662807138785033	0.0138967934880825
ZFAND5	-1.24882900190319	7.80590979278397	0.000664782130628974	0.0139282959693046
DNAH17	1.86483296015955	0.272992881972545	0.000666028329721922	0.0139444951220686
AC092171.4	2.05835776037643	-1.89161849513268	0.000669583147628783	0.0139990366020914
NEU1	1.45198889287345	7.08136325355666	0.000670572974121904	0.0140097949710415
AL359921.1	2.53231636773284	-2.53446493362917	0.000671884489865819	0.0140272541620074
AC092155.1	-2.78008091464849	-2.91043883459505	0.00067380503753232	0.0140523507008942
XPO5	1.03648483742914	5.16798632400942	0.000674039956954591	0.0140523507008942
YEATS2	1.20819842162971	4.00286238975124	0.000676100171111953	0.0140753933221817
AL139089.1	2.04507220062607	-1.3172312131254	0.000677049799916065	0.0140852159856921
AL022322.2	2.27017632522171	-2.57888874236463	0.000679007960386769	0.0141092383241923
ACOT2	-1.15690423108822	5.09483705413557	0.000679164277568786	0.0141092383241923
PIK3R1	-1.14193971338798	6.47472424330187	0.000679640368409818	0.0141092383241923
IQCD	2.91432060332964	0.247691429253934	0.000682161732430581	0.0141516155596911
TRIM31	4.28457176626092	3.9454686004898	0.000686200476240308	0.0142054099993596
PRR36	2.98134799388278	0.924573604285777	0.000688126377464823	0.0142352824430074
SPATC1L	2.96777050500121	2.30918726184415	0.000692791511146254	0.0143217398015992
HAGLROS	3.51076163291767	-2.55270462448333	0.000695035938920929	0.0143580689863
LINC00205	1.78695706682721	0.864350889438116	0.000697673634660618	0.0143959236927193
GPR158	3.68752279591122	1.51446851555416	0.000697845074693709	0.0143959236927193
ARRDC4	-1.50995639206734	4.62844104565867	0.000702409887596657	0.0144759164079915
DCST2	2.17335537431211	0.702672393269552	0.000702704853619043	0.0144759164079915
FOXS1	2.47499952662198	0.764561462613708	0.000703943948109587	0.0144913153954766
PIGV	-1.00842286152958	4.4427703095004	0.000704981448544498	0.0145025457931914
ARHGAP10	-1.50529504563247	2.8578534414331	0.000706389716287173	0.0145213824591559
ZNF681	2.77949325813379	1.06063872273983	0.000709895290310557	0.0145731220494881
AC010300.1	2.249092002642	-0.956494743453057	0.000711837437114007	0.014602822413837
RHNO1	1.2745581757094	3.5690490170793	0.000714241451243196	0.0146419497504855
ANXA2	1.3352734618861	7.96781988098718	0.000715647547163193	0.0146605795989046
LINC01532	6.32893394305498	-2.384162223634	0.000717419862074123	0.0146866806347799
SPINK5	3.64623213206252	0.572910211027948	0.000721061177348524	0.0147410102880584
INKA2	1.5540296755145	2.09069266167282	0.000721073877518919	0.0147410102880584
SPATC1	2.23790019273649	-1.5037723652538	0.000722494636385342	0.0147598193943198
HID1-AS1	-1.75999154187121	-2.83268738399706	0.000724971020066102	0.0148001528397013
LAMA4	1.56606008308177	4.40216510880182	0.000727303551771634	0.0148313882131275
ASIC3	2.16089584780951	0.60707874286407	0.000727507288448807	0.0148313882131275
ADI1	-1.18458530885214	8.62582768942199	0.000730747255377493	0.0148648617997125
AC024361.1	2.36538658401621	-1.47640069952042	0.000730927506376833	0.0148648617997125
AFP	7.76256948663838	10.0032740432207	0.000731166240699587	0.0148648617997125
AC004988.1	3.72379660068205	-3.34284252786372	0.000732740405632582	0.0148865984959634
A1BG	-1.62545830600937	6.54955510198129	0.000735051488637529	0.0149143092237657
AC124242.1	-1.52900209865273	-1.38284249940511	0.000735116228573952	0.0149143092237657
CABYR	4.59703719000425	2.82665280455379	0.000736675838398983	0.0149356719671001
AC135584.1	-2.59578159684778	-1.20221479535447	0.000737195129964702	0.0149359279974086
TAZ	1.05716021190806	4.57412216920208	0.000739697094729529	0.0149763259996784
AL590666.2	3.00435428831096	0.546193843241634	0.000743907009085827	0.0150485988470464
PNPLA7	-1.34965781297919	3.52680062844043	0.000744287700362755	0.0150485988470464
NCOA7-AS1	-2.39105798789573	-3.2799440201119	0.000746057458759262	0.0150740423761236
S100A3	3.36895150541149	-1.27889251259737	0.00074721913281904	0.0150793062969945
SERPINE1	-1.86238799196144	8.04482541049036	0.000747341039380878	0.0150793062969945
NSMCE2	1.22075387380208	4.12691540732255	0.000749664491657773	0.0151055089197399
PADI4	-2.15587832237122	-2.93076476983466	0.000750348554675614	0.0151089651934989
FSD1L	1.55784356769296	1.18380836723431	0.000752443698380024	0.0151408107744333
AIG1	-1.01343785680672	6.98197747636791	0.000754394744364479	0.0151697153268216
PSPH	1.66865903322793	4.53450865652181	0.000755314059086385	0.0151778480898484
KIF28P	2.0163178147716	-1.19180309838168	0.000756566184697646	0.0151790288192026
ZC3H12A	-1.24067325156442	3.56022119995083	0.000757386254115355	0.0151790288192026
QDPR	-1.23590039027153	6.85688941994337	0.000758623690002106	0.0151824578144968
AL133367.1	1.77551802832326	-0.771304208710596	0.00075908576278634	0.0151824578144968
H3C12	4.4477832067743	-3.69971725837289	0.000759293214616511	0.0151824578144968
AQP3	-1.32663924811108	6.33191805773648	0.000759663668251394	0.0151824578144968
AL358613.2	-2.51048020980478	-4.0637882173534	0.000760581954693995	0.0151855461384156
DONSON	1.17815249549835	3.79876214359006	0.000760848456407605	0.0151855461384156
AC011498.7	1.81179628745453	-0.834715995246915	0.000762720120966124	0.0152126024668203
CKAP2	1.49571952532709	3.56055165124931	0.000764305120859953	0.0152315733140195
DNMT1	1.3038258958877	5.28290027697268	0.000764925839071602	0.0152315733140195
AC118754.1	-1.91594486213167	-2.72997041287753	0.000765344406668205	0.0152315733140195
SIPA1L3	1.41706401129654	4.6802373431034	0.000765738038989682	0.0152315733140195
LENG8-AS1	1.59712218220549	-0.13815387455134	0.000768121639494234	0.0152686836214771
IRF8	-1.51597068896124	4.29995052094797	0.000770850152073325	0.0153125954400064
C17orf99	5.40569422218662	-3.09039035084854	0.000773501231410059	0.0153445779278177
C1QB	-1.54664993273095	6.79795767460787	0.000777550936187035	0.0154045697955665
STK24-AS1	2.15599303769919	-1.48380737659764	0.000777570469005154	0.0154045697955665
GAS2L3	1.85882788510491	2.84925061182174	0.000780870053396006	0.0154475756283039
TAL2	3.61703367633211	-2.23062371461201	0.000781313316659354	0.0154475756283039
AC112484.1	2.15960420228161	-1.39396466947964	0.000781961184855231	0.0154500226329406
SEPTIN5	2.07804820742108	2.82790509419763	0.000783476540562967	0.0154600490898035
C19orf67	2.59502295287549	-3.09289338225528	0.000783517532486395	0.0154600490898035
C8orf33	1.16688548096139	5.56202783036512	0.000784914641048336	0.0154772566578354
NSUN5P2	1.47227616582835	-0.233558477518578	0.000787824406829426	0.0155242484551635
ACLY	1.12320680605261	6.47290394731561	0.000793111199316027	0.0155971481285104
AC024581.1	4.47301417121921	-3.68405339020022	0.000796853247479972	0.0156539012207745
DMGDH	-1.61365218005134	6.69156248510345	0.00079705911775781	0.0156539012207745
NVL	1.01764445514126	3.613237993077	0.000799017845605351	0.0156819221508656
C1QL1	4.49325449323374	3.2412964764049	0.000800365429183498	0.015697919152961
MMADHC-DT	-1.38163687164774	-1.370739791079	0.000805987705433737	0.0157871837664327
ALG1L	2.88629000536708	2.43583311464451	0.000806956597172523	0.0157956663532861
RTKN2	2.85769450367214	0.976409702240994	0.000808530459052112	0.0158159717335084
TMEM269	4.3909527133082	-3.72922396957905	0.000809571819417584	0.0158258406263998
MSI1	4.91959027074085	3.24915943354268	0.000810424051772919	0.015829450629571
MIR4258	4.10244158011929	-3.88776655379806	0.000810830436943323	0.015829450629571
TXNIP	-1.38551272072096	7.96155477348858	0.000811763684001756	0.0158371817608787
DNAJC6	2.24672067862459	1.95763553254254	0.000812760646462894	0.015846144905476
IYD	-1.81835070965792	4.32634665793521	0.00081424027708741	0.0158645004152411
STMND1	4.6135658053425	0.559384571520252	0.00081514844028671	0.0158717046705495
SLC8A1	-1.41416084521663	1.69307721494125	0.000817871004918359	0.0158945322722922
EMX1	4.37631314797745	1.055538620065	0.000817938378407246	0.0158945322722922
FGF17	3.89473855046211	-1.6354608318244	0.000818499869991316	0.0158949655253452
LINC02147	-2.25551498589601	-3.96744326715904	0.000819956319134092	0.0159127665120171
MTMR11	2.32102624836534	3.66345286137682	0.000823015664399586	0.0159511366014697
SP6	2.95657893254053	0.0534532424217598	0.000825346115983283	0.0159817078953783
SFI1	1.56780824490341	3.92347718238479	0.000825677299930835	0.0159817078953783
RIDA	-1.53258773131369	8.21553467961454	0.0008293656289689	0.0160425652075946
UPK3A	6.97255693303791	3.44162651272402	0.000832262921931213	0.0160880515905641
IGF2BP2	2.86980418470826	4.07362888440027	0.000832839907425182	0.0160886550661775
ATP6V1FNB	4.34469062278216	1.16853421469731	0.000833463181184703	0.016089446529574
ARL16	1.38803470646376	4.30877430868051	0.000834303730413156	0.016089446529574
CP	-1.45499773110023	9.84355130269954	0.00083682629030752	0.0161205083530712
AC005089.1	2.31421716114525	-0.405888283672966	0.000837223049918653	0.0161205083530712
TINAG	9.20480826674575	1.66686890474039	0.000838702364299959	0.0161266904534275
MT-CO1	-1.14104725448378	14.1364642220701	0.000838956304312249	0.0161266904534275
NIPAL1	-1.54208936240331	2.95181460173972	0.000839185289716671	0.0161266904534275
AC116025.2	2.80935705442745	-2.55940155070465	0.000848482542629352	0.0162841255691215
FXYD1	-1.87814075023302	4.3609722535371	0.000850064555090241	0.0163038731421634
UNC13A	4.54217350771324	0.296349469591955	0.000852606806309951	0.0163420000280956
SLC2A5	4.45164089843415	3.05182213106433	0.000857480953384043	0.0164222895881159
TRIM16	2.49674801698791	3.3163374115572	0.000857909900800517	0.0164222895881159
TIGD7	1.3282243395617	0.628089291493623	0.000859192634096237	0.0164310835302115
CSPG5	2.62107743250581	0.357592474619887	0.000860041449408609	0.0164310835302115
FEZF1-AS1	5.28918126356017	0.101764674698426	0.000862378133468866	0.0164561056717045
AL662907.1	1.98236304840362	-2.73366438803715	0.00086246762993261	0.0164561056717045
AC019193.3	-1.91346444560007	-3.79615003249007	0.000865566141704282	0.0165045435260676
CROCCP3	1.51834961001222	0.0769987395557801	0.00086773434991318	0.0165255616022699
AC244153.1	-1.53459519456815	-1.83715737476765	0.000867789591245086	0.0165255616022699
FAM24B	2.33193274210243	-0.95464535017868	0.000868950824898851	0.0165263234627053
SNX25P1	2.2407627144632	-1.02299323270102	0.000870766150809014	0.0165501710894255
LINC01535	4.0881638545644	-1.0756574013494	0.000876170660836161	0.0166421616693229
CCR1	-1.48661121466264	2.20904127951936	0.000878052971102864	0.0166671754894664
AC124944.2	2.04394580357987	-0.912576117202511	0.000882020052603991	0.0167317047173186
LINC01121	5.06098399907548	-2.19570976145038	0.00088523485077621	0.0167818894958404
AL158212.3	1.57092389733842	0.274506045304623	0.00089076623074647	0.0168758982751769
CPXM1	3.48476093089367	1.8543383075785	0.000891825286622516	0.0168851108698427
DLX5	6.00876031720419	-1.54586691547096	0.000894102662759303	0.0169173635401037
PTPN3	-1.12740918561234	5.51993226634091	0.000897256773878223	0.0169658375236426
EFNA3	2.20858744830013	1.77258997879305	0.000898004299072792	0.0169658375236426
GLDN	5.18566159493744	2.974092239668	0.000898594541959284	0.0169658375236426
AQP7	-1.12277742279859	3.59729169813188	0.000898966661417611	0.0169658375236426
PDCD1LG2	-1.62921968268503	0.296481963865508	0.000902550419282224	0.0170225744146006
TLDC2	2.64360072300599	1.51914561213385	0.000905996225549703	0.017076638576074
SPAG5	1.72797256093709	5.06844321988058	0.000907321928056116	0.0170838983206371
B4GALT1-AS1	-1.45857137408026	0.669902204572292	0.000907661398010802	0.0170838983206371
RHPN1	2.13193075263939	2.78641198598034	0.000912378641730648	0.0171312165475018
APOBEC3B	3.40287867565702	2.35165886949213	0.000913033747310444	0.0171326046065974
PRRG3	2.44542560423105	-1.65485139576801	0.000915833632580043	0.017168242750061
TP53I3	1.9546229216336	4.79937777908153	0.000916097759281044	0.017168242750061
SPIC	-2.22544808836978	-2.06970297257343	0.000922788183398581	0.0172646281684117
SEPSECS	-1.00249073857467	5.09930929036544	0.000922997862662129	0.0172646281684117
UGT2B7	-1.87053496217505	8.23304075447193	0.000925895557443562	0.0172968790480854
NAMPTP1	-1.61287854775622	2.21183388300247	0.000928221488086332	0.0173293484783388
AL391095.3	-1.71886212250733	1.94340700303522	0.000929794021102343	0.017336747595241
TFR2	-1.33416371602836	9.53164788394186	0.000932818016017258	0.0173601908422808
HERC2P2	1.50683354169854	3.76822076487363	0.000933602363069673	0.0173638259059501
CLCN2	1.33036769103439	2.86830298255995	0.000935949329387945	0.017391303428793
AC080129.2	2.16876373266241	-1.71924034189051	0.000936259660826165	0.017391303428793
ESYT3	2.85148220867628	0.067345145983075	0.000938845824280599	0.0174283602354961
L3MBTL1	1.74303880422055	1.4359770160876	0.000944819195989755	0.0175201103660347
AC011466.3	4.29936766244522	-3.78340482133404	0.000944976949082232	0.0175201103660347
CEL	3.0821695576588	-0.12878799478515	0.000946949206012275	0.0175456415110219
MAMSTR	2.69139037633341	1.00594766301801	0.000949135875542039	0.0175687642147731
C1orf162	-1.39866665741505	2.83461916010534	0.000949389103909007	0.0175687642147731
BCHE	-1.89862740421798	5.93452670086773	0.000951310539948118	0.0175932769178987
RSRP1	1.13753820475971	4.4258819251977	0.000952942690759223	0.0176067370732919
CYB561D1	1.40042078602688	2.11395358857695	0.000953232890158212	0.0176067370732919
SNHG12	1.47908897484806	2.33628289651665	0.00095615074483718	0.0176495728284629
RASGRF2	2.12163083731252	2.57441189232783	0.000959436967809229	0.0176991504218074
SDC4	-1.0557832698636	8.6593412143448	0.000962894789229569	0.0177518295757964
TNFRSF11B	-1.90912407676172	2.51672109680245	0.0009646423355728	0.0177729321314691
NAA40	1.13314889178065	3.44377734533564	0.000965847941603634	0.0177840296505519
CAVIN4	2.25497195812194	-1.51470854590261	0.000967079155368594	0.0177955845325286
C19orf48	1.25737310140454	5.43514149269855	0.000969100188116126	0.0178199821441673
HRCT1	3.12100320688468	2.57211937980166	0.000969614008590668	0.0178199821441673
AKR1B10	5.29869638986353	8.5908547765266	0.000971056793045126	0.017831511211166
TPSP2	2.94611808488771	0.805936647307034	0.000971451100957719	0.017831511211166
AL391845.2	2.63774202502249	-2.4676723113308	0.000972186012341641	0.0178338963645422
IZUMO1	2.78220632047599	-1.94150501636994	0.000974233577517262	0.0178513037317069
ERRFI1	-1.46916970328571	8.47412349396599	0.000974346066837967	0.0178513037317069
SAA3P	-3.0800348038394	-3.90347358362503	0.000977732400659041	0.0178950535696511
SNRPB	1.17761576645605	6.97868363012244	0.000978176853247604	0.0178950535696511
ZNF572	1.5358028732895	1.00184308254016	0.00097907437943912	0.0178950535696511
PTP4A3	2.12335392392951	4.34830780171198	0.000979162163161817	0.0178950535696511
P3H4	1.69324166407576	3.81865543951524	0.00098459274910505	0.0179831534391994
NSUN5P1	1.34513389165048	2.66357669424286	0.000985866683827829	0.0179904571362357
OAF	-1.10809322623195	7.72513314737834	0.00098621319353292	0.0179904571362357
ZNF252P-AS1	1.95713294129848	-1.62244371502634	0.000987533634730465	0.0180034038455284
KCNMB2-AS1	4.83624870014406	0.24271260932573	0.000988866684606885	0.0180165642741201
GTF2IRD1	1.16339692730148	3.63472896808158	0.000991890061337605	0.0180604861755227
FIRRE	3.4198882784501	-1.70970540455436	0.00100268889539804	0.01823458725937
AL359643.2	-1.26288452906957	-1.94820254032408	0.00100789475575527	0.0183066725230497
AC010864.1	1.86652351109105	-1.89833823289996	0.00101502388600873	0.018419607627536
TMIGD3	-1.64308035437975	1.77960417055276	0.00101548325713963	0.018419607627536
CHST6	4.81042696505629	-0.685185091755709	0.0010166118799824	0.018419607627536
CTAG2	11.9550153133761	2.96536344627108	0.00101943232797464	0.0184593646169314
SPDYA	1.71944306075994	-1.50162009562108	0.00102359688005076	0.0185233962105686
DCST1	2.94121600357244	-0.537921891514384	0.00102526812706672	0.0185382065072794
C15orf39	1.2668942211127	4.23684154194018	0.00102567301514205	0.0185382065072794
PNCK	8.47570535921176	3.84773027596156	0.00102755045502102	0.0185607597203215
GINS4	2.23482325414963	1.70112278673595	0.00102846693856034	0.0185659380782733
AC147651.1	3.36934119804113	0.187962857145784	0.00102963231791501	0.0185756004282843
KIAA1614	2.07278448452388	0.907655208927875	0.00103073216657056	0.0185840694424058
RPS6KL1	2.15296569215021	2.27624607284297	0.00103158258557588	0.0185880336431488
TGFBR3	-1.33424399752604	4.71008133521657	0.00103438462476942	0.0186271376625399
SFRP1	-2.21597093537642	1.23817216789181	0.00103712996215786	0.0186577082057849
MKRN2OS	2.93940219103406	-0.845894960520038	0.00103734806978803	0.0186577082057849
AC005253.1	1.42392691706908	-1.03584462678559	0.00103813887972756	0.0186605463631028
MIR3150BHG	4.10805572923297	-3.88645395440602	0.00104011194842235	0.0186802273859252
COL4A1	1.86857941891223	7.72113661366052	0.00104076443082088	0.0186802273859252
TSLP	-2.14902269002485	1.30440896350236	0.00104113482801571	0.0186802273859252
AC016737.1	2.33351046774075	-2.19296652157698	0.00104477468553208	0.0187341319676401
AL357033.2	-2.52545144381826	-3.29405102693505	0.0010461741175468	0.0187478217697035
F11-AS1	-1.38001384892085	2.86675036524541	0.00104779109850362	0.0187653911256307
AP000553.2	3.8212743305317	-2.74820358090559	0.00104857250606137	0.0187679835495951
DPH7	1.13585544794966	3.66864779654687	0.00105308802745335	0.0188258514090794
CERS1	5.56453580128971	0.34114015635492	0.0010534268955138	0.0188258514090794
WEE1	-1.08091327220747	5.39378231807131	0.00105372145679911	0.0188258514090794
MED22	1.07757034281424	4.10762221190883	0.00105460985675327	0.0188303113066199
AC093535.2	-1.20902473152268	0.437365735234641	0.0010629006392196	0.0189459683235543
PLG	-1.68894724195952	10.5489147332955	0.00106346808639159	0.0189459683235543
AL512652.1	3.78791741316005	-3.2955543152974	0.00106441181431901	0.0189459683235543
KLHL2	-1.0064442454597	4.23945610474291	0.00106491881333371	0.0189459683235543
DOT1L	1.06710612468313	4.71836869422331	0.00106494350256554	0.0189459683235543
CCDC154	2.37384593419073	-0.285607849608926	0.0010669939741899	0.0189709984108227
ZNRD1ASP	1.59954823033548	1.34980234186842	0.00106911138277591	0.0189959459369284
ENGASE	1.08089036979746	4.29686579205958	0.00106970971843478	0.0189959459369284
KCNH4	2.89601163179689	-1.08092603207265	0.00107033027583154	0.0189959459369284
AP005230.1	5.65885122605742	-2.90064640040623	0.00107195383884904	0.0189998293501525
HES4	1.86847795905526	1.72226926616786	0.00107240513318123	0.0189998293501525
AL512791.2	-1.2295443299736	-1.47714870583556	0.00107248264997638	0.0189998293501525
HOXA-AS3	5.83203711053627	-2.77199967594543	0.00107382026524979	0.0190121006602394
PC	-1.25895716590715	7.85229472771167	0.00107504750197302	0.0190224041480568
AC024560.2	3.50622950018964	-1.21787114113797	0.00107896380124455	0.0190802482884752
AC105105.2	-1.57424848354576	0.968180854192514	0.00108377263814287	0.0191423209106133
RNF157	2.67940056607035	3.957128491983	0.0010873079433396	0.0191932639890468
AC027601.5	2.59552986389765	-3.6084291345584	0.00108998761732521	0.0192175508200538
AC080100.1	-2.29755954878622	-3.44674904364515	0.0010921843395598	0.0192332748780666
TTL	1.01236951001568	4.63769450647067	0.0010962332964544	0.0192930515499578
TH	-2.57883907034385	-2.33773545092082	0.00109807801683904	0.0193139867890203
H2AC16	3.32445837322399	-3.591155719394	0.00110966811629856	0.0195062053669442
SULT1A1	-1.34999778580308	6.1809474868252	0.00111091256882894	0.0195128505466458
NR3C2	-1.33572241604123	3.08334391565977	0.00111232811344929	0.0195128505466458
GLYAT	-2.34401668695593	6.44449580213554	0.00111266783904741	0.0195128505466458
LINC01980	8.59203313054914	0.873190984955821	0.00111328508777562	0.0195128505466458
AP006216.2	-1.89132410856197	-0.419721217662445	0.00111395948882934	0.0195128505466458
ATP5F1AP3	-1.45520169482856	-2.23073311394808	0.00111401768954187	0.0195128505466458
PRAME	8.92865230999857	3.92007348806037	0.00111671356380832	0.0195484555507753
MPP3	1.98547672692281	0.795477256534402	0.00112013399399442	0.0195966943673362
TLR4	-1.3649738219702	3.01632152165998	0.00112149477035763	0.0196061984555014
HMGB2	1.49269097773832	5.62144899212579	0.00112200742204385	0.0196061984555014
BRCA2	1.63335273121797	1.80860401681958	0.00112288997872512	0.0196099962576053
TCAM1P	6.7371716606406	-0.322725985535701	0.00112814828987908	0.0196759084337847
HSPB1	1.59417703494967	8.83731659943454	0.00112847856142717	0.0196759084337847
GARS-DT	1.15643134529833	3.3981072467393	0.00112933400284826	0.0196759084337847
SOWAHA	2.27502261060767	3.73053749820871	0.00113105572308264	0.0196933278843358
CDIPTOSP	3.66234800197624	-2.1451719786088	0.0011316699153996	0.0196933278843358
ACP4	5.16741758440617	-0.68071423199431	0.00113262189874831	0.0196982660490864
LINC00634	3.3555612291858	-2.72266456098986	0.001133805690433	0.019700839655048
ATP8A2	4.41088504009153	-0.67423249107699	0.00113756558354869	0.0197492908347656
C4orf46	1.39660592526356	1.93111360675226	0.00113913266561553	0.0197532304998119
HSD17B13	-2.60293484388105	7.54310964770408	0.00114143932435337	0.0197815930879559
RFX8	2.44068477474255	-1.44409127845104	0.00114449340819673	0.0198228679084791
CA4	3.9355412251181	0.217031311130426	0.00115115421237796	0.019914832762142
CD109	2.53988425648025	3.57669892240487	0.0011527543001705	0.019930817603945
TPT1P12	-1.68617020091463	-3.24468448321559	0.00115903918339863	0.0200277351039908
SSUH2	4.34547365000562	2.44628856592232	0.00116452124259585	0.0201106746985841
AP005060.1	-2.14163167547166	-4.1729221287364	0.00116709257640845	0.0201286003398383
NAT9	1.21305620432335	4.59328735810857	0.00117024995178269	0.0201505831358656
AC020915.2	2.37025566926956	-2.68256786510886	0.00117412889588224	0.0202016214794077
AHSP	-2.71248179911785	-3.09814324176097	0.0011750201911248	0.0202016214794077
CXCL2	-1.81239122717753	5.46674503580965	0.00117526988151512	0.0202016214794077
AC022424.1	7.74250407118926	-1.13280766024235	0.00117786713665714	0.0202134836615322
PMS2P3	1.3525436533976	0.463274246730303	0.0011780170606368	0.0202134836615322
CYP19A1	8.91469330722098	3.59038889812141	0.00118031378802868	0.0202411112026163
MTHFD1L	1.49235245940153	3.27322314070092	0.00118291907831523	0.0202739950637527
SNORD7	3.30705330934722	-3.58094833348486	0.00119142160757816	0.0203960032344929
ADAMTS1	-1.36079618392823	4.6585749934459	0.00119336903191989	0.0204174844410717
B4GALNT2	6.78451882146764	2.09212930147267	0.00119586979696463	0.0204430159827104
TLX1	3.45086082872219	2.00568080205196	0.0011965614799613	0.0204430159827104
AL121906.2	2.60833640985018	-1.27994901513	0.0011969417411092	0.0204430159827104
ADH1B	-1.89120788316062	11.0083326928337	0.00119856452704923	0.0204588788030598
MAPK8IP3	1.21580755888349	4.51199240921502	0.00119930672013235	0.0204597006960542
AC007842.1	1.99311174017184	-0.789179428627366	0.00120009829703271	0.0204613636195647
CCDC78	2.79997642056155	-0.126301758445037	0.00120116770741794	0.0204677588710829
MARCHF4	2.76446988036246	-2.33115343466523	0.00120376677793497	0.0205001969074205
TRIM65	1.03754836741935	3.73497805470685	0.00120593984012199	0.0205174020590326
SEMA3B	2.77818635339681	4.39315275074631	0.0012061690616474	0.0205174020590326
DRC1	3.22989347173211	-2.86808726710051	0.00121191438193291	0.0205913683371759
CASP2	1.10422295068699	4.02949801890172	0.00121460338179247	0.0206251688317167
EEF1A2	5.0798161437177	5.83849809862142	0.00121538706977503	0.0206265949510065
USP49	1.29203225877039	2.08037191391151	0.00121637329982294	0.0206314548362949
HCG27	1.69653552142975	-0.141070552906469	0.00122371215312544	0.020741246016075
PPP2R3B	1.31215349594561	3.18833803575202	0.00122447036039212	0.020741246016075
ST6GAL2	-2.20495113630491	0.624358417235829	0.00122495706482536	0.020741246016075
AL024498.1	2.30246875049042	-2.6761541980968	0.00122695023580326	0.020758613746028
AC004076.2	1.76707194391721	-1.47944028283366	0.00122744923284324	0.020758613746028
AC145343.1	2.28376964820845	-0.936944119848591	0.00122809533474924	0.020758613746028
HOXD3	3.26694997452219	-2.78850177210484	0.00123419866804393	0.0208337300851166
KCNJ5	2.68310672997457	2.01053658850847	0.00123508701755981	0.0208337300851166
LINC02585	2.1092395502132	-2.14328545776363	0.00123536619928708	0.0208337300851166
LINC00685	1.92987918316034	-1.73368132736087	0.00123656752884383	0.020842066428123
NOL12	1.23369101352433	1.85961556136277	0.00123745409381958	0.0208421831128314
IQCE	1.22585395571669	3.65382007358199	0.00124759162294714	0.0209918684091659
CEP152	1.51321918436431	1.51743423716983	0.00124864165094129	0.0209950948402815
RAMP3	-1.50749238397666	3.65632153832099	0.00125470376551233	0.0210752561886001
FGF14-AS2	-1.40407975849986	0.801391267351543	0.00125540723454601	0.0210752561886001
ZMIZ1-AS1	2.46128322055858	0.00270088121323717	0.00125619434724731	0.0210764673662513
AVPI1	-1.10053075903631	4.70387863751918	0.00125896477181907	0.0211015957483913
AC023090.1	6.25232937448045	-2.43929931680625	0.00125912367859901	0.0211015957483913
MT-ND2	-1.09215347023966	12.5540081420439	0.00126264922163362	0.0211486570480327
PLGLB1	-1.50935074302515	1.32102201619651	0.00126382452213045	0.0211563220260554
MS4A7	-1.55402769803916	4.01627188247114	0.00126479334130123	0.0211605237844602
GRIN3B	3.38023157627364	-2.17621681360872	0.0012683845461502	0.0212085695042324
TIGD1	1.64750824384721	1.46558233462535	0.00127426770442438	0.0212798797208846
MT-ND6	-1.40645406603566	10.5986762636324	0.00127546733762028	0.0212798797208846
CDC25A	2.28200284457287	2.37238446504656	0.00127553673689077	0.0212798797208846
LINC00707	-2.39313374580517	-3.76860915399495	0.00127825322720629	0.0213131373782885
AL021937.1	3.24887376402584	-3.58568116768957	0.0012803985336602	0.0213368391033177
MNS1	3.49749899610579	2.78512851799358	0.00128792486629639	0.0214259238902659
SLC7A2	-1.52895203839154	7.90358861802621	0.00128899739046841	0.0214272207452215
B3GNT5	2.97007136903619	3.58192181798854	0.00128945654879823	0.0214272207452215
RGS18	-1.58211774455512	0.0193649145176884	0.00129279916757208	0.0214635443711936
SNHG32	1.50550842348586	6.0240245435444	0.00129336700253158	0.0214635443711936
AC069224.2	1.80732882553456	-0.97850914035365	0.00129382673590051	0.0214635443711936
COL2A1	10.2998487621986	5.29610473753734	0.00129501695120795	0.0214712062455902
PLK3	-1.06839549886281	2.86491552719308	0.00129587902408408	0.0214734220072931
AL022722.1	-1.7166425863891	-3.66217882358243	0.0012990884811958	0.0215145108635792
FANCA	1.3242609182033	3.1161028065168	0.00130024085724554	0.0215215049021568
ZNF251	1.16083930471988	3.48676128126303	0.00130326626813258	0.0215594760484176
AP002812.1	2.8438998390485	-3.82166477732272	0.00130668387384108	0.0216038889046333
MPPED1	-1.9900731416909	3.51743210786624	0.0013075043782455	0.0216053372008403
ANKRD65	3.28386155048489	3.09174234641512	0.0013112248554824	0.0216546764788604
AC005332.1	2.1439804341224	-2.8107469205904	0.00131320973265269	0.0216753133868246
PHGDH	-1.55359360589757	6.49214914518496	0.00131850759787378	0.021745390927628
TBX4	7.38211404066527	1.53101308928567	0.0013195027335253	0.021745390927628
AL121899.1	2.21323091856175	0.0173717599420103	0.00132047195618288	0.021745390927628
SPTBN2	-1.58491313787402	4.95894092588708	0.0013211437006473	0.021745390927628
HAUS5	1.10552783321894	3.82096898819894	0.00132457638595269	0.0217876350259302
PRND	4.73038869558634	0.0906209998066961	0.00132627460892455	0.0217876350259302
AXL	-1.363109062517	3.59846664161965	0.0013277774907747	0.0217876350259302
PRG4	-1.76817876491325	7.00989610776157	0.00132787198993829	0.0217876350259302
RPL18P13	4.75110724640659	-1.6352249397926	0.00132802970641926	0.0217876350259302
KAZALD1	2.42664541196462	1.77123959202235	0.00132814478583387	0.0217876350259302
AC111000.4	2.56924894027019	1.45268424002726	0.00133204561473938	0.0218273333390229
RAD9A	1.08369810200675	3.61012747830068	0.00133488186884771	0.0218616570065342
TPBGL	3.7795974334985	0.168199649350251	0.00133695292544333	0.0218834177063543
ERFE	2.00330180740319	0.0555276039002034	0.0013397467832042	0.0219169785916074
FAM180A	-2.42785789523423	1.32278250499376	0.00134310126846506	0.0219596684931123
C15orf48	3.94703089402356	3.65396454732405	0.00134515872888438	0.021970591210086
CBX8	1.17773244385414	3.31641902284661	0.00134525991838954	0.021970591210086
AC021148.1	-1.22925485316258	-1.987135667537	0.00134624090645457	0.0219744383617797
MAFA	5.75861239860639	0.697155146367599	0.0013481570738599	0.0219918096689201
DNAJC12	-1.70909857966078	4.20752627240381	0.00134879717362894	0.0219918096689201
PPFIA4	3.98907407583867	0.175198593444971	0.00135984630651319	0.0221380490747322
C19orf57	1.71635479629304	1.29990340670318	0.00136068869243041	0.0221380490747322
METTL7A	-1.06645292942044	9.10837430286081	0.00136207264145642	0.0221380490747322
ABHD6	-1.08722254050078	5.15619034202322	0.00137208162687967	0.0222851759111767
FAM220CP	2.93734666570009	-3.02359736403139	0.00138033554569402	0.0223997990651189
HOXC6	6.08411331525712	-0.496733050946522	0.00138065860108284	0.0223997990651189
SAPCD2	2.79517956769184	2.19727761471953	0.00138479181073113	0.022453650998536
BAK1	1.47839293718986	3.94528435239367	0.0013855012438121	0.022453650998536
STAB1	-1.25386029058831	5.84734427049877	0.00138677724897366	0.0224619816057662
PRRX1	3.30525380383326	2.01978882058252	0.00138942367691087	0.0224924879580755
AC124916.1	2.45476774461925	-3.42408582344369	0.00139074095591483	0.0224982609237916
IGF1	-1.85540923768975	3.34821196820029	0.00139130668150453	0.0224982609237916
ZWILCH	1.10409696641359	2.99144984534709	0.0013938287188665	0.0225266868440052
KLC2	1.18056709413316	3.73498516587841	0.00139833190208084	0.022587082817228
SHLD2P3	-1.40574848678437	0.307388045533917	0.00140450045459262	0.0226742984123416
DGKI	1.83181101557464	-1.25025580530766	0.00140666309654892	0.0226967823881586
AL139288.2	2.94663873244182	-3.78036117858567	0.00141198751086946	0.0227702296678997
GRAMD1A	1.43429073116319	5.19677979842706	0.00141614671038835	0.022812343647835
CCDC137	1.04156524103906	4.33268939076507	0.00142333307649341	0.0229155847962585
CCDC187	5.72271330182868	1.44970008209274	0.00142862159901646	0.0229671455192215
H2BC13	3.11670824057616	-2.93051688474297	0.00142887292249575	0.0229671455192215
MYCN	5.15859198586639	2.19196207983721	0.0014318930851517	0.0230031478240801
CRYGS	1.72999267908545	0.816419086838756	0.00143297187808297	0.0230079400838823
FMO1	4.2385187418314	2.92530182976477	0.00143587542659764	0.0230399827148119
PLEKHG2	1.2300398934988	3.63670491816849	0.00143653069065519	0.0230399827148119
ADGRG6	-1.39852677428445	6.0635242079331	0.00143888667688494	0.0230526849716799
H4C8	2.72774553082057	0.191777173692947	0.00144449887881886	0.0231218389082077
AC090015.1	8.66313168001121	0.939236312547891	0.00144477177885676	0.0231218389082077
JUND	-1.12316376864819	7.63466665907502	0.00144939577010794	0.0231607328952318
TCL6	5.10645519538616	-1.02530390316709	0.0014495590824554	0.0231607328952318
ASIC2	-2.08858760600624	-2.90282177697392	0.00145703026745348	0.023265482364121
AP006285.1	-2.32471083528865	-1.89742878953165	0.00145808782518539	0.023265482364121
IL1RL1	-2.32660367707987	1.14199699286072	0.00145927191869669	0.023265482364121
MATN3	4.85252640270793	1.57924354108537	0.00146382870729714	0.0233255170067095
PAGE4	10.3406467225278	5.28711411947187	0.00146760895127355	0.0233639399624245
MIR4635	3.48725872432726	-3.04950832586466	0.00146782512332203	0.0233639399624245
LINC01138	1.62621350016843	1.84690934467439	0.00147511149079445	0.0234672485899242
H3C10	2.05098487880388	1.81619522253269	0.00149515913493197	0.0237477349885019
TRIM59	1.81336119591556	1.14226817944875	0.00149776016784813	0.0237762369348385
GAS5	1.95072469128994	6.86961733437347	0.00150486825683124	0.0238762170845684
SERPINI1	2.49144933645537	3.18394921974805	0.00150798150452595	0.0239042561969493
SORL1	-1.25762609215763	6.73114118366429	0.00150825728573987	0.0239042561969493
COL9A1	3.61403526678076	-0.41221518466078	0.00150994696692234	0.023918176592103
AL590226.2	3.41644329564225	2.04966679208036	0.00151589467618375	0.0239959789150723
NETO2	2.36185517986189	1.5685063636124	0.0015164866080525	0.0239959789150723
AC120114.3	1.83017923601452	-0.971437239012011	0.00152137655530719	0.024060439631921
AC004160.2	-2.58828328274074	-2.57310338883539	0.00152299916358787	0.0240666116583067
GAREM2	2.57605666571941	1.48073353742897	0.00152339961852167	0.0240666116583067
ZNF300	2.52933622443529	1.56270415545737	0.00152499012297274	0.024078834405524
GLA	1.28952106332564	4.25145998193034	0.00152711663620709	0.0240869112486922
GPD1	-1.77213848422956	6.41996658153007	0.00152713582970269	0.0240869112486922
STOM	-1.05418834633798	8.23078613315928	0.00152840971018138	0.0240941122173459
MT-ND1	-1.05477510431295	12.3785752507557	0.00153553060043393	0.0241666438764847
C6orf223	5.71427246192233	3.21555734738908	0.00153708166548874	0.0241666438764847
EPS8L3	4.0431130712243	3.72272777408123	0.00153710971431896	0.0241666438764847
BAX	1.06818738835742	5.50869642350564	0.00154404915737654	0.0242608102271836
RGS17	2.06130965008728	-1.48218342657422	0.00154474509978031	0.0242608102271836
AL589743.6	3.33847963434367	-3.15793543908314	0.00154785531366548	0.0242967128815467
LINC00173	3.90239288880451	-2.0725596640594	0.00155103047490981	0.0243295909680679
KCNK9	5.86741175732726	0.354403600346909	0.00155160049594517	0.0243295909680679
ST7-OT4	2.66579606675933	-3.26045391302187	0.00155398810224817	0.0243411345728873
ALAS1	-1.41354523356378	8.28350654134259	0.00155503417334383	0.0243445843844942
MAST3	1.06368279409503	4.45095593855231	0.00156469546374664	0.0244439096851019
LDC1P	3.54885552359982	-2.11223362408516	0.00157049600356661	0.0245085503912864
AC092117.1	1.89255896956077	-0.982489484567743	0.00157210396791325	0.0245091705180263
AP001619.1	3.98564531742619	-3.94189022349775	0.00157219856337012	0.0245091705180263
KIAA0895L	1.23109199307885	2.47845889347212	0.00157349215375008	0.0245163716704009
BSND	6.67344602809894	-2.08327906690426	0.00158601546861486	0.0246601818850073
PFKFB4	2.05577857590911	2.18081024216514	0.00158606821309996	0.0246601818850073
AL136162.1	1.83674041955557	-1.35586695089623	0.00159632690725241	0.0247855519380692
CYP39A1	-2.14807681132522	4.63655316113035	0.00159665399539989	0.0247855519380692
CLEC9A	-1.82836136485453	-1.97782076065348	0.00159867806229555	0.0248039108412687
MCM8	1.51050998587739	3.19771981584534	0.00160020375902091	0.0248131879656532
AC008894.3	1.94286392237136	-2.336840544528	0.00160095944606914	0.0248131879656532
IGHD	-2.65871863803516	1.74672602687024	0.00160410011763671	0.024848800508572
MUC13	4.73247508316097	6.95109043194944	0.00160784002221943	0.0248936533692261
ZNF385C	2.98310276807251	1.16568969439679	0.00160890130769223	0.0248970087398736
FYN	-1.0356997466272	4.38165640820021	0.00161407660352095	0.0249639896092309
TMEM132A	2.38252317716217	3.2125303822781	0.00161670630081352	0.0249874260987756
DVL2	1.0764533852023	4.16594925773556	0.00161728718736944	0.0249874260987756
INKA2-AS1	3.23506393914379	-3.22695808564289	0.00163058301352573	0.0251718974084827
CA12	4.04791453126696	4.22946957893919	0.00163148596222906	0.0251718974084827
AC211476.4	2.74520367077747	-3.51684191289251	0.00163178859349402	0.0251718974084827
INHA	5.59518246893536	0.712787288210028	0.00163303848795651	0.025178002921794
AC104966.1	-1.51388716543057	0.913981442076423	0.00163881538073014	0.0252538623149732
CUZD1	2.10132683526747	-1.50091861893612	0.00165032555447333	0.0254179451516819
CHRNE	-1.28246154075758	0.87395068070387	0.00165306019774632	0.0254448090293706
GLUD1	-1.17237815578008	8.94322866547131	0.00165379606161247	0.0254448090293706
RPSAP70	-1.22517129754891	1.15862211172253	0.00165484867800985	0.0254477225764489
STRA8	5.32524001315932	-2.13354398340648	0.00165873533898905	0.0254755400627685
FCGR3A	-1.50538604733697	5.18111890453234	0.00165937654681675	0.0254755400627685
ST6GALNAC4P1	1.85909703166002	-2.82349271039998	0.0016594081406573	0.0254755400627685
LIMK1	1.2521689442863	3.81589419560449	0.0016616173920512	0.0254755400627685
PDE4C	1.79168412738802	0.479392370379044	0.00166329423743351	0.0254755400627685
FCN1	-1.42469474683506	1.42487847685104	0.00166353309091061	0.0254755400627685
TPM2	1.72011778374718	5.17089042600989	0.00166357117340579	0.0254755400627685
SH2D4B	3.56132527111491	-3.36553742235508	0.00166667744041143	0.0254869797007519
SH3GL1P2	2.48107809675207	-2.8880263417143	0.001666761683622	0.0254869797007519
ASB9P1	4.20525115449161	-1.14748332899536	0.00166691193266562	0.0254869797007519
ZG16	-1.86971950881327	3.7204254728275	0.00167086801598823	0.0255209939084544
PIK3C2B	1.08253537109704	4.23806974155015	0.00167383278256654	0.0255351917366943
LINC01426	3.37786244445159	1.17133054918637	0.00167496939501657	0.0255351917366943
NKX3-2	5.6935499081929	-1.70362786203009	0.00167503279246783	0.0255351917366943
FUT2	3.6167909671602	2.19729498213677	0.00167526241795063	0.0255351917366943
SPSB4	-2.37760963006192	-1.96831076986951	0.00167857798430748	0.0255592977269629
NUP210L	6.41086526946239	-1.18246171240136	0.00168212861474693	0.0256001390986705
GCH1	-1.3765687645243	5.59777525111268	0.00168726630180852	0.02566507910785
ZNF544	1.04242063282518	3.87377175644555	0.00169227001213861	0.0257049696758426
CPLX2	8.06313002155457	5.38854637056881	0.00169408974454082	0.0257049696758426
NAP1L4P1	3.22779505867814	-0.498377946377655	0.00169445692496892	0.0257049696758426
LYZ	3.47524977962522	8.02355175780317	0.00169473973529893	0.0257049696758426
CMTM5	-2.10413737584618	-3.86724912933389	0.00169512062993446	0.0257049696758426
ZNF883	3.34910798213858	0.262592940127651	0.00169717285559359	0.025713595387123
MICB	1.91630474906402	2.41175895211394	0.00169827931763108	0.025713595387123
RNU1-75P	-2.0953011616396	-3.05192191518215	0.00169830625932795	0.025713595387123
ARID3A	2.90332202855626	4.43364456351482	0.00170307683495974	0.0257585357728643
PLAC8	-2.00731588312496	1.7579111621122	0.0017045034436016	0.0257585357728643
BEST4	3.05074548454945	-0.974369554221521	0.00170476960863185	0.0257585357728643
MT-ND5	-1.28855961735794	11.8060308542364	0.00170720523177455	0.025770882501513
LINC01762	3.08590137028098	-2.39234783589835	0.00170733517166304	0.025770882501513
AC092535.5	2.05631213947941	1.00581784424005	0.0017096321171494	0.0257923465616413
MPIG6B	-1.63619362029474	-2.45549639548018	0.00171154775465103	0.0258080390073441
FEZ1	-1.4416069509217	2.13019564975715	0.0017130727936706	0.025809016650643
MSX1	1.68364791173002	0.523712581223809	0.00171336360070926	0.025809016650643
SPINDOC	1.45062301214864	3.14686997835445	0.00171732100821414	0.0258554167523722
RN7SL521P	2.68760812669054	-3.22032998572362	0.00172371919609374	0.0259249476938704
MAGEA8	10.1285391404973	1.15879703476375	0.00172457757819736	0.0259249476938704
COL4A2	1.77209490191843	7.85888841283618	0.00173326561075512	0.0260422716307086
FLVCR1-DT	1.90917141298177	1.73075347815728	0.00173594660942695	0.0260692664795197
ARL13A	3.19409078205641	-3.60743889272387	0.00173919665773385	0.0260976708706825
AC099489.1	2.33917048934202	0.490916991009075	0.00174845893372841	0.0262085879040414
AC020978.4	-1.76185697373546	0.369659663025099	0.00174878932672836	0.0262085879040414
GNAL	2.6001958987099	2.7088666637939	0.00174966928983865	0.0262085879040414
AP000439.2	-2.30316555256873	-3.17705740367565	0.00175438163492758	0.0262658284489741
SLC6A7	4.560589213426	-2.77718428987982	0.0017576000210996	0.0263006553411142
AC012236.1	2.96694557257515	0.743783829641387	0.00176117041544147	0.0263407116574324
MIP	-1.72462290236585	-1.25036569221503	0.00176258924285484	0.026342115323967
SPRED3	2.13354701886222	-1.18276322295339	0.0017657314048988	0.0263687923429644
AC003102.1	1.51983829597856	-0.130333176347002	0.00176685933081089	0.0263722765635313
ZSCAN9	1.08172698381965	2.74426371184472	0.00176863076406462	0.0263853574361644
SIGLEC9	-1.47394451651692	0.893126478575627	0.00177279305506923	0.0264207110568179
HHIPL2	5.37524303447642	1.47265708798672	0.00177876105074754	0.026496259229402
SNHG20	1.23115777489064	1.8085594827746	0.00178072407977507	0.0265100096035779
LINC02615	1.96575356529606	0.33831289168269	0.00178148271734753	0.0265100096035779
INS-IGF2	-3.39760212899124	0.954619753154184	0.00178277630689245	0.0265158742436339
ADGRB2	5.07797673884975	1.94692617334361	0.00178425398977363	0.0265244696745016
AL451050.2	2.05736986315432	-2.26943566604404	0.00178738741354123	0.026557658046261
PAMR1	-1.60350867992761	2.09231923557703	0.00179112970432179	0.0265864615074028
TRAF5	1.5280593836682	2.67831008334401	0.00179655843486775	0.0266268205638342
AC010894.3	5.97673935175358	-0.500932613145046	0.00180003009916541	0.0266622527606204
LINC02466	5.9027182956168	-2.71732607237723	0.00180075800557669	0.0266622527606204
AC009831.3	-1.91966972063175	-4.03000079846486	0.00180178790795501	0.026664109306529
SELP	-1.87172057770166	1.07146198513046	0.00181019043370816	0.0267750144482102
TMEM164	1.28586567239304	3.6925789107044	0.00181261261231192	0.0267973957865311
RGS5	1.76719266666033	6.61499772398717	0.00181926122944763	0.0268689418891354
UGP2	-1.21603288237902	8.28338564591767	0.00182101631569874	0.0268811917729009
CTSV	3.96135493256366	2.31298009262725	0.00182455175240217	0.0269199004549868
HGS	1.01624413058624	5.78395260123112	0.00182919031068567	0.0269647690625011
HMGCS2	-1.38599503228499	10.1855842472245	0.00182942223701626	0.0269647690625011
SFRP4	3.15283481962166	2.19122847644048	0.00183692220643387	0.0270482665951368
AC025171.2	1.74674408031211	0.253598946129466	0.00184034269605261	0.0270851035131977
FRG1JP	1.94827346384305	-0.475648882301277	0.00184229110957385	0.0270908768931815
ZNF687	1.04435260993625	5.07865614572617	0.0018425729560307	0.0270908768931815
ZNF605	1.18184439812166	3.22349948643484	0.0018439727942877	0.0270931110968128
AC079766.1	-1.41836661075371	-2.64409188053337	0.00184456304390594	0.0270931110968128
ISX	6.20277654504469	2.05252132926833	0.00184569567116923	0.0270962463597599
TM4SF19	3.86081571334755	-1.8256568687067	0.00184696561215693	0.0271013933702211
AC108451.2	-2.0581288045906	-2.80766148648828	0.00185069839222833	0.0271291585800591
DLK2	2.02585289750921	0.632312740839949	0.00185655707442759	0.0272015139150353
AC107294.1	-1.8080017283805	-4.06699824561623	0.00185930999825765	0.0272193319226273
GRHPR	-1.16088977040834	8.38216079291212	0.00185961988168429	0.0272193319226273
SCG2	4.34906564782266	-1.2875414450046	0.00186148176666301	0.0272330625307488
ABCC5	1.0085424611565	3.78042800622775	0.00187197560604796	0.027348528059596
ZNF625-ZNF20	3.7441973200909	-4.05000261577745	0.00187215745528223	0.027348528059596
SNHG3	1.85461081331495	3.55665491599226	0.00187454120482567	0.0273697871109736
ZNF792	1.36798440932773	1.85497345701137	0.00188065932303099	0.0274455228631835
KCNC1	5.98705042069348	-0.399800698313414	0.00188312225437717	0.0274678678559053
SPP1	3.39366550225579	7.61552623685947	0.00188485417568386	0.0274795332566688
RGMA	2.21975300005082	0.00457975373811149	0.00189020241776844	0.027543883872168
AKR1C3	1.44636409077904	8.20074371292858	0.0018925607386836	0.0275646235255207
ASMTL-AS1	1.84276240488879	1.696467573574	0.00189445299168609	0.0275785578972417
SLC35E4	1.48067812298507	0.746174545426832	0.00189652542284213	0.0275951001678001
PF4V1	-2.38276317848571	-2.26706083259018	0.00189869980327102	0.0276103707140222
CCDC42	-1.51763699474067	-2.98947995267244	0.00190072411789871	0.0276103707140222
TREM2	2.2149535851309	2.02249838481449	0.00190149153101971	0.0276103707140222
EPHA10	4.27065209796936	0.409193597946632	0.00190241756684893	0.0276103707140222
AC068669.1	3.0479798787445	-2.99619957557592	0.00190272202379016	0.0276103707140222
TLCD5	1.87341488684073	1.58285556977669	0.00190319458905977	0.0276103707140222
BDKRB1	3.08023902387665	-0.527982331179118	0.00190521218739552	0.0276260452888502
OR2I1P	3.06885724664486	5.3783126715339	0.0019097348508099	0.0276780106524214
ASIC1	2.65993575167365	0.721730466061514	0.00191188108566741	0.027695500011985
S100P	5.03739286683251	5.31884711025009	0.00191417862566894	0.0277151629204787
AC091987.1	5.98507182296424	-2.65585534658547	0.00191595301988444	0.027716978853056
ZNF793-AS1	2.92454206040339	-0.324907274365241	0.00191618450091686	0.027716978853056
CYP2W1	4.44355717615227	-0.50503140533184	0.00191780380102496	0.0277267965916698
TMPOP2	2.88467075213491	-3.11250048234555	0.00191933541541522	0.0277353376034437
TTC39B	-1.15499594856788	3.26101196140443	0.00192152549845703	0.0277522257477234
AC005829.1	2.23862973079769	-1.97606909698715	0.00192238695263921	0.0277522257477234
TLCD1	1.73677687323353	3.56498882122524	0.00192716102352401	0.0277939235873113
SAC3D1	1.21395608981507	3.80909419390127	0.00193097500373522	0.0278219377009313
ADH4	-2.27920104885002	9.91903886131737	0.00193147068658884	0.0278219377009313
DSTNP2	1.22445599513789	1.38800106257109	0.00193233640262054	0.0278219377009313
POU5F1	2.32341221263583	1.04254045481985	0.00193287860549907	0.0278219377009313
LILRB5	-1.66029677775145	3.05033069827811	0.00193679284496298	0.0278447916972393
CYP27A1	-1.27714057315882	8.88129898901536	0.00193730003633223	0.0278447916972393
GSTM1	-2.80178844115118	5.21975397058476	0.00193989869684784	0.0278493932412917
DOCK3	2.70178743434117	-0.89594009770423	0.00193990598114929	0.0278493932412917
RFPL4B	9.21319570527131	0.262314825039185	0.00194139417586224	0.0278493932412917
ZFPM2-AS1	4.13458110471135	0.841926342396068	0.00194532783359396	0.027890051264868
SPATA21	3.92438104308504	0.832843579120829	0.00194612556232686	0.027890051264868
AC013275.1	3.41867552452257	0.97770581572468	0.00194879347945272	0.0279095230318653
BAALC-AS1	2.13700022169123	-0.997932839102626	0.00194937779173685	0.0279095230318653
ATP6V0D2	3.39836907092168	-0.332724999337289	0.00196142651733092	0.0280547754994654
FBXO15	-1.33995256042234	-1.1714593501727	0.00196805234924379	0.0281358948609882
AC233280.1	2.3448796636844	-2.68245190706003	0.00197565329498773	0.0282171916099531
TBXAS1	-1.20912779949529	2.69722449428725	0.00197815553632121	0.0282392479686261
SULT1C2	3.65348039738537	3.76827767411631	0.00198176420784667	0.0282770702241588
IGSF1	3.66168916254023	3.58309213027921	0.00198419098684722	0.0282980000489934
FAR2P1	8.3047402005459	1.34044943855182	0.00199451074780703	0.0284002261738243
C1QC	-1.43036701842052	6.52205967301813	0.00199456951648313	0.0284002261738243
RPL31P52	2.78898420867444	-3.8742959850831	0.00200580694044824	0.0285372503848811
BNIPL	1.65962512880486	-0.695293678999453	0.00200722602718104	0.0285430082319254
DAND5	3.00667254104389	-2.58834300599366	0.00200814814183023	0.0285430082319254
LINC00482	1.97117601051481	1.8122000186912	0.00200918215412599	0.0285439425163759
AC100803.4	2.52246317757989	-2.21040417957872	0.00201243779780349	0.0285764228523358
AL031186.1	1.7814865824692	-2.1877263929452	0.00201646897840214	0.028619879159517
MPZL1	1.01757781824673	6.02014935341569	0.00201931647715471	0.0286465016506466
AL731563.4	1.41343479755577	-1.04891401133434	0.00202105701258876	0.0286574024406465
CES5A	-1.947581978564	1.38471478980957	0.00203248747714635	0.028791781998461
GAPLINC	2.79638347825057	-0.812059968097456	0.00203717758015445	0.0288415217256064
TM4SF20	9.10602477122445	3.01739703174787	0.0020384943921657	0.0288415217256064
PDLIM7	1.13979810055386	3.95742466697195	0.00204643802412699	0.0289337872965178
CCDC18-AS1	1.47890184922438	2.15792353606041	0.00204844833769783	0.0289483262449637
PROCA1	1.7589094667994	0.274783049711498	0.00205565422924901	0.0290362391107003
AC010615.2	3.54955461217201	-0.172136162042354	0.00205898362985589	0.0290693383259204
BCL9	1.38873038642649	4.28436330723214	0.00207306496433173	0.0292401349681986
ARHGAP22	1.70202419795415	0.410242257228393	0.00207708777445211	0.0292828648986484
RNF224	4.22542797989093	-2.4208249622164	0.00208037001305235	0.0293151183627009
TMEM79	1.13060769951069	2.55702998974379	0.00208361791085583	0.0293468573311605
PODXL	1.57451821389988	4.93835082569693	0.00208479540344521	0.0293494191490741
PRDM7	3.59429547993339	-2.58046762752422	0.00208936241292481	0.0293996728260671
LAMA3	2.50657957363857	4.44296323890372	0.00209405094317451	0.0294275882978127
FNDC4	-1.21405907421627	5.55987693699485	0.00209492601168722	0.0294275882978127
RIPK4	-1.10342242005505	4.62512842945237	0.00209533932077441	0.0294275882978127
RPL13P5	1.43391590136469	0.165768770601203	0.00209954719797451	0.0294726437376622
SH3D21	1.64160892076226	0.762035733058891	0.00210428018617064	0.0295208647203251
AC012313.8	2.14362944576194	-1.76546355291103	0.00210498516374787	0.0295208647203251
AC112484.3	2.10471421285498	-1.03554046747192	0.00210630026131353	0.0295252617229014
FALEC	2.37819199168559	-3.17161133903723	0.00211036663818083	0.0295632973107812
REEP2	2.7135709093829	-0.304137872857401	0.00211101939818835	0.0295632973107812
ZNF724	2.08675012341239	-0.97871980639032	0.00211344383862797	0.0295831960678604
NTN4	-1.24634325503079	4.04161055187559	0.0021183828122258	0.0296241968318806
F2RL3	2.56678702859791	1.63435652438995	0.00212109146288176	0.0296480110167337
PEX11G	-1.1735270170753	3.05445206459993	0.00212222887187178	0.0296498506700987
RNASE4	-1.26457954441047	4.42529520897575	0.00212507412243779	0.029673881540312
ZNF607	2.05673826284999	1.33051608614937	0.00212596213620337	0.029673881540312
MMS22L	1.56681631556793	2.32260529396425	0.00212862789064047	0.0296970286740134
AC004596.1	2.88267352491758	-3.42096272763482	0.0021364130148958	0.0297915417531283
AL137247.1	-1.6211971648833	-3.46866078459122	0.00214672977335632	0.0299071110532944
MESP1	1.90809757266851	1.50128285900225	0.00215037766439106	0.0299437804291847
MIR647	1.95218288473836	-1.35042577631409	0.00215312729576218	0.0299584134833111
CCDC142	1.08643713607668	2.51917436214851	0.00215346104586778	0.0299584134833111
CCDC170	3.01586091260972	3.06663233370111	0.00215704619809856	0.0299941343744092
LINC00399	-2.01836558527401	-2.93505069310544	0.00216078808429131	0.0300178472840827
LUCAT1	4.72381521439631	-0.0670994229038366	0.00217280339166816	0.0301677769944501
JAG2	1.73334734572033	3.15305905112496	0.00217781757625496	0.0302117102731388
EHHADH	-1.41095561971908	7.89439598759171	0.00218850227511949	0.0303313862568159
IL17D	3.87792728608484	1.79854110723593	0.00219970838364435	0.0304723700382762
PRKCD	1.33773115950613	4.45079859099248	0.0022019555679827	0.0304797804466803
LYSMD4	1.17051083123228	2.89877019373926	0.00220237169831677	0.0304797804466803
ZNF530	1.43026210599395	0.944669739482001	0.00220334516543559	0.0304797804466803
CDC20B	6.34537357778254	-0.691716041824611	0.00220497120946465	0.0304879673000978
FHAD1	2.58516026021282	-0.0956911898829934	0.00220687230306659	0.0304999477834505
DUSP5	-1.34481213991841	4.19867836571036	0.0022243446784255	0.0307126261242648
NUAK1	1.13765348584215	4.07323477397042	0.00222582740915546	0.0307187107652125
VKORC1	-1.06378163665513	6.18814594741247	0.00223177847971506	0.0307720289071657
LINC02313	3.80207702428772	-2.37277093744758	0.00224176553489907	0.0308832841082504
CAPG	1.9346015818688	4.75228406335424	0.00224292511355228	0.0308832841082504
IGF2BP1	5.79554168187372	3.30843122773405	0.00224483765550219	0.0308832841082504
CLEC18A	2.12445752741919	-3.16653492072922	0.00224484214995899	0.0308832841082504
ZBTB12	1.84429577788063	1.88931825436445	0.00224508558105704	0.0308832841082504
CLN3	1.15905710617394	4.92918223116776	0.00224677963427593	0.0308921720330318
NARF	1.03108235947646	5.34421203618811	0.00225230647382838	0.0309393022096864
HOXA3	2.9960933795884	1.49490753652103	0.00226388991544143	0.0310694649987421
GADD45A	-1.18179753101328	6.13893495127699	0.00227952813419959	0.0312695252992414
FAAH2	-1.33611626785167	2.7880459713868	0.00229185188164451	0.0314239542413947
TNFRSF25	1.68881025118913	2.58697432156652	0.0022956152443105	0.0314605437876991
SPOCD1	2.58705269555048	-0.829068902128259	0.00229847205676039	0.0314605437876991
AC011330.2	2.44168647029751	-3.20251224106685	0.0022987893523764	0.0314605437876991
AC018648.1	2.5040562483097	-3.13199688819945	0.00230101721715945	0.0314764206703681
ENTPD2	1.99677426991379	2.25231239023149	0.00231341881490107	0.0316044228032566
BX842568.4	-2.10533724275943	-1.20079665752523	0.0023145351696862	0.0316044228032566
[truncated: 570 more rows]
