# Supplementary material for: Determining novel candidate anti-hepatocellular carcinoma drugs using interaction networks and molecular docking between drug targets and natural compounds of SiNiSan
Source: PeerJ. 2021 Feb 16;9:e10745. doi: 10.7717/peerj.10745 (PMC7894118; doi:10.7717/peerj.10745)
Supplement: Supplemental Information 12 [file peerj-09-10745-s012.xls]

logFC	logCPM	PValue	FDR
KLHL30-AS1	-10.9115956957898	2.20279308777349	3.14299948256832e-35	9.26524817466315e-31
AC107396.1	-6.96384153247834	-2.94039483232207	7.19388836293973e-31	1.0603431752555e-26
CCL23	-3.77781489858424	-0.483307026152159	7.22082389677755e-21	7.09542225510352e-17
TEX26	-4.87993727768845	-3.57130680644578	6.78135899644182e-19	4.99769204640271e-15
OIT3	-3.30643871856801	4.67228100244829	4.16856238661545e-16	2.45770101190074e-12
KCNN2	-4.43614447509309	2.1325807875038	3.31611913955544e-15	1.62926460191591e-11
RCAN1	-2.69192209201633	6.1574422389111	6.22883530345125e-15	2.45471273908576e-11
ASS1P2	-4.24846948649355	-0.762737317105237	6.66159025499036e-15	2.45471273908576e-11
CRHBP	-4.74017661316732	3.75274138413877	8.22582780416597e-14	2.69432419821121e-10
RND3	-2.7675760259799	5.93193203073802	1.83356941798235e-13	5.40517928727016e-10
PTH1R	-3.4962687751059	2.65572614975337	2.56181661638364e-13	6.86543563948847e-10
INMT	-3.55199214230356	3.99558157194251	3.06330713495346e-13	7.52526925260777e-10
FCN3	-4.37559303223887	4.8137705970444	9.56956443896855e-13	2.17000915458734e-09
FOXO1	-2.30090876246762	5.12596827546925	1.13444928242632e-12	2.31355470900442e-09
STAB2	-4.40180649181622	2.35619192793867	1.17722177262004e-12	2.31355470900442e-09
LIFR	-2.90741252899934	4.47469912711558	2.47885823418845e-12	4.56714136785258e-09
SCGB3A1	-3.07127086984787	-1.25051286868993	2.81843838768804e-12	4.88733795474445e-09
AC016999.1	-3.76805748205688	-2.85702748693041	3.53983111505362e-12	5.79726008003698e-09
CPEB3	-2.66878387688777	4.15332558674028	3.98216577972662e-12	6.17843500108216e-09
C21orf91	-2.16061940254594	3.18828169295826	7.55693131094969e-12	1.11385389057743e-08
ADAMTS13	-2.52210423664724	3.41217196490827	9.68433853669403e-12	1.35945055106287e-08
CLEC1B	-5.60288650626353	1.78904079470644	1.48273223376791e-11	1.98679379632928e-08
CXCL14	-4.46397172636983	3.04638780536761	1.6858407064821e-11	2.16073470375591e-08
BMPER	-4.46606569823213	1.55804737859563	2.29956734495515e-11	2.8245394067472e-08
ECM1	-2.87131328230367	3.94057878389288	4.65815764318530e-11	5.49271316653838e-08
APOF	-3.58995254980612	6.76992282550489	1.14738387364072e-10	1.30091266196365e-07
AADAT	-2.85332569417347	3.82050190149189	1.22266275863303e-10	1.3349213133979e-07
MARCO	-4.7314566301761	4.18210756762887	1.41930166471845e-10	1.49427120622269e-07
ETFDH	-1.922970315404	5.91474274442772	1.88012904028206e-10	1.91118358546465e-07
TCIM	-2.79572001771276	5.88540546401854	2.13288339801343e-10	1.956403075017e-07
C21orf62	-3.3752163849551	-2.47997483874039	2.14350319331725e-10	1.956403075017e-07
CSRNP1	-2.11902469281246	5.28044502095101	2.19007773247264e-10	1.956403075017e-07
CLEC4G	-4.945359636908	3.62367087546734	3.1875910691811e-10	2.72775950260643e-07
RIPOR3	-2.91484202059234	1.68041927423762	3.2386302992376e-10	2.72775950260643e-07
MAP2K1	-1.3769922380655	5.45442360285039	3.52682181106844e-10	2.88797722690241e-07
FCN2	-4.75089888639625	3.66641210567741	4.3966130536098e-10	3.50291232992874e-07
RFPL1	-4.18846251298315	-4.00372913111982	4.92208403135783e-10	3.81837145158941e-07
CFP	-3.29610182741829	3.10095206212134	6.08209142867365e-10	4.46114603973059e-07
RNF152	-2.08552062078674	5.37686062467541	6.20465374093268e-10	4.46114603973059e-07
NDST3	-4.51867276574872	-1.58329869615562	6.44406884257858e-10	4.52296917643748e-07
ANGPTL6	-2.74044295870685	2.70140411877091	7.64089705444297e-10	5.23827916902149e-07
MTHFD2L	-1.87210985480326	3.25750943608636	9.3128354869803e-10	6.20774640011724e-07
C1RL	-1.85142884845483	7.27693676576889	9.47618942315804e-10	6.20774640011724e-07
COLEC10	-4.07746890865982	2.70632436957635	1.09818519038923e-09	6.99748647547508e-07
AC008080.1	-3.71499999680081	-3.75720127533781	1.11564796752715e-09	6.99748647547508e-07
AC010280.2	-3.83426510496574	-0.595528789222527	1.18438620672432e-09	7.27385853917213e-07
SOCS2	-2.61641356263702	4.61353996973109	1.3842880880546e-09	8.16148570955229e-07
CYP26A1	-4.02729630765276	1.55176726023217	1.49907026614527e-09	8.66492007366598e-07
TUBE1	-1.81363875884067	3.61816335597249	1.6158998773805e-09	9.16059855486531e-07
IL1RN	-2.40745437529103	6.10768788182648	1.70506569507625e-09	9.48370408021749e-07
PHLDA1	-2.59502378796077	6.74318540702279	1.8464277054484e-09	1.00330529460724e-06
NTF3	-3.4945967891988	0.526326516218746	1.87190173355264e-09	1.00330529460724e-06
FITM1	-2.53879691449025	1.31458290507917	2.37131318592348e-09	1.23442271349599e-06
GPM6A	-3.47670588202137	1.45127674816657	2.38685486852579e-09	1.23442271349599e-06
AC008556.1	-2.33136348422322	-0.576826489995568	2.74199378929684e-09	1.39364198128761e-06
AC026369.3	-3.17564501537341	-2.94845365634118	3.05653583997592e-09	1.5271800004517e-06
SERTAD1	-1.78421516556057	3.81599280609417	3.20639033922429e-09	1.57535301349988e-06
IGFALS	-3.56973162027739	5.87051513231309	3.40035883988374e-09	1.64326521706447e-06
FOS	-3.12255529265995	7.35803522590495	4.74020397046746e-09	2.21803925151445e-06
EHD3	-2.22381616930924	2.8362756812066	5.04781223459025e-09	2.32506963849197e-06
GPR182	-3.45863948000983	0.414564932269478	5.38733006328274e-09	2.40651984854828e-06
PLSCR4	-1.89349095320208	4.6080478288553	5.48217478605398e-09	2.40651984854828e-06
DBH	-2.94841386809048	3.33006341716139	5.55118388348598e-09	2.40651984854828e-06
CDC37L1	-1.6900668329348	5.00264101017408	8.13547814764317e-09	3.42608229020533e-06
EGR1	-2.7629335174464	7.3852232292978	8.80682034336585e-09	3.60578134586225e-06
NUDT10	-3.83394328319236	-1.67348769072705	9.07855364629314e-09	3.6661189443709e-06
IER2	-1.58092788511389	6.112296094889	9.39950446011747e-09	3.74443232405139e-06
NAAA	-1.78468148678716	4.46208028515493	1.0025515861566e-08	3.94056242777472e-06
LINC01093	-3.91404076048464	3.1949266091378	1.13913069768126e-08	4.41847813644025e-06
VIPR1	-3.29220598361524	2.95276518292725	1.2363649940259e-08	4.7333511245311e-06
PANK1	-1.80327422513508	5.71062814226307	1.55890147503577e-08	5.81707045349107e-06
NRBF2	-1.3559639061567	4.63124958163418	1.70934091933006e-08	6.22094579764577e-06
DNASE1L3	-2.98942964989328	4.8478016740136	1.90245238685636e-08	6.75691492917334e-06
BCO2	-3.20548934913629	3.78198765368851	2.26679705948547e-08	7.77010587402001e-06
N4BP2L1	-1.62655218420496	4.710442815405	2.41956882892706e-08	8.19844477102769e-06
EGR2	-2.58616367746864	1.97454103325842	2.50444006283091e-08	8.26548494902004e-06
ZFP1	-1.72355674873162	3.12474630283709	2.55222128665747e-08	8.26548494902004e-06
P2RY12	-3.13677909955523	-1.35464207940544	2.55484147908802e-08	8.26548494902004e-06
CCN5	-3.90639654836327	2.15357894462502	2.57954684795903e-08	8.26548494902004e-06
LCAT	-2.56094674997564	6.18997205727186	2.80256495245929e-08	8.88352819715562e-06
NAT2	-3.31318121855152	3.805036488219	2.97181733846054e-08	9.27937320649492e-06
KLRF1	-2.49765466613208	-1.1330359578036	3.32186761335829e-08	1.00953953994009e-05
ORM1	-2.64680716307174	11.7836393094656	3.52747440477436e-08	1.0610858977382e-05
ALAS2	-3.09436110739275	-1.5366930464971	3.73599035175448e-08	1.11245716746839e-05
SIGLEC11	-2.76577873056319	0.14001305912207	4.09747435439628e-08	1.19593511379454e-05
ALDH2	-1.89869539024471	9.74773283918484	4.56368744565469e-08	1.30614507000442e-05
MRO	-2.56228805337932	1.43342172455695	4.82555812138056e-08	1.36781372942478e-05
IGHM	-3.36169623027393	5.99222554446664	5.21495398531797e-08	1.46411074793513e-05
AF165147.1	-2.74957197859206	-1.77428286317683	5.96032748991385e-08	1.59731358250155e-05
ACADS	-1.69401194371076	6.81094512079318	6.53942954984698e-08	1.6763116843473e-05
NXF3	-3.20240649866351	-1.47574608036477	6.98830323270755e-08	1.7458321270931e-05
AC087392.1	-3.49102592808535	-0.623728769036424	7.71398197429113e-08	1.89500395516773e-05
CXCL12	-2.84518834741334	6.22873134313239	8.55960781038936e-08	2.06826785772515e-05
MSRA	-1.61368986117139	4.64690355040217	9.40295007258599e-08	2.2109468723152e-05
ETS2	-1.55007975281621	7.82755319927459	1.01786283158389e-07	2.3626439694694e-05
HBB	-2.7773950157275	4.60837684563862	1.06623596666312e-07	2.4365558187025e-05
KDM8	-2.49851262136781	5.0685724207511	1.08260000949973e-07	2.44221817294319e-05
ADGRE1	-2.58548699441052	-0.473287741694294	1.23612374474693e-07	2.69923643491813e-05
CYP4V2	-1.65902164948608	6.59668360902089	1.53205953450035e-07	3.22597021553828e-05
ZFP36	-1.94207862841858	7.35333058202556	1.70619892798633e-07	3.47435220896282e-05
ADRA2B	-2.26518129834095	1.65215373437196	1.70894898164663e-07	3.47435220896282e-05
BCKDHB	-1.66333391845365	5.09608049116158	1.73308021309437e-07	3.48777253812233e-05
FOSB	-3.06292352767311	5.04259218267223	1.73921287392375e-07	3.48777253812233e-05
AMZ1	-2.96527374786968	-0.566144072006377	1.82065837850585e-07	3.62643164459284e-05
IGLV8-61	-4.6650137130605	3.5164528445449	1.83728328391767e-07	3.63498482728919e-05
CD302	-1.82335173841072	4.91969170287565	1.93910513241342e-07	3.81085867989434e-05
COL6A6	-2.79055756216571	-1.08515147229092	1.98496916702804e-07	3.87515934270329e-05
MYOM2	-2.41996882721827	0.722029938883676	2.22918255814665e-07	4.26714757348086e-05
ALDH8A1	-2.27790668249932	6.5681258477726	2.34709454290786e-07	4.46387096970198e-05
PEMT	-1.75446810969249	5.69805407858449	2.72108007777307e-07	5.01341997579202e-05
AC015468.1	-3.92108009850833	-4.03642012997468	3.09108490864159e-07	5.4892826519184e-05
KLF6	-1.59910432480187	7.24735629636799	3.17785012103679e-07	5.60957148012236e-05
AGL	-1.63856612530588	5.35130122102267	3.29650877017835e-07	5.7357991464557e-05
LRAT	-2.57028216835734	1.6958450351566	3.30773043487726e-07	5.7357991464557e-05
CBFA2T3	-2.2995759360662	1.8651271587012	3.42741883505968e-07	5.90858946425288e-05
CHIC2	-1.22041396567503	2.99258840419573	3.46785496514934e-07	5.94354049521147e-05
AC092384.2	-3.40126907050145	-0.448694289264433	3.57457611160582e-07	6.06613664546328e-05
AC006960.3	-4.90639361549227	-2.78440788926946	3.85457710866639e-07	6.37479130560981e-05
LDLR	-1.60951541900456	6.88971914784439	3.89507937609816e-07	6.37479130560981e-05
AC004160.1	-3.08054272125117	-0.153880469063275	3.89523490967324e-07	6.37479130560981e-05
S100A12	-2.63289892118437	-2.06639131810526	3.9032616189331e-07	6.37479130560981e-05
GHR	-2.4244621198694	6.36710184926033	3.91409893929705e-07	6.37479130560981e-05
FXN	-1.40741929904432	3.68347678296589	4.1582132613772e-07	6.73516311715047e-05
CLEC4M	-5.04668734993657	2.17755859015706	4.41756871172964e-07	7.03921665151773e-05
Z99289.1	-2.7225904698129	-3.06180440179759	5.4761039021194e-07	8.1203684021534e-05
HMOX1	-1.86045688389559	5.89322291018329	5.49791710485998e-07	8.1203684021534e-05
SAA2-SAA4	-3.93520088516586	6.05625850375155	5.50925635344035e-07	8.1203684021534e-05
SLC38A2	-1.82017858829873	8.15534303710506	5.91929140583214e-07	8.63835600755078e-05
FENDRR	-2.94542677057925	-1.51163520346768	6.06474697468522e-07	8.8070283776722e-05
AL078590.2	-2.60606013473501	-1.70051303201295	6.14731331641292e-07	8.88316908110472e-05
CLTRN	-2.73423281566111	2.61051282624561	6.18966386112825e-07	8.90073663230243e-05
MS4A6A	-2.07709624358129	4.51760096977196	6.33153225861264e-07	9.01677485273633e-05
DHODH	-1.88848012919985	5.75780773866476	6.42900536318772e-07	9.08982079345196e-05
CCN1	-2.11428763260208	6.1105748149103	6.44449454130554e-07	9.08982079345196e-05
CCBE1	-3.37218276503912	1.25243211074741	6.63637475016958e-07	9.31589006001185e-05
CYP2B6	-2.75086851518566	7.10930516462138	6.72250578444582e-07	9.39207336586154e-05
RET	-3.1382698790663	1.13592650561953	6.94488204980105e-07	9.61165154676455e-05
ADGRA3	-1.63717350241177	5.68680560682108	7.327720919606e-07	0.000100845544904678
ACADSB	-1.74610609203419	8.01120739689404	7.35499581210548e-07	0.000100845544904678
IL1RAP	-1.90322163218834	5.66647001993684	8.08998719571121e-07	0.000109900798406623
AGXT2	-2.42377801013925	5.43997375519443	8.16243328424688e-07	0.000110353005186531
NCOR1	-1.39254563185405	5.95080586234758	8.21265032040225e-07	0.000110353005186531
GLP2R	-2.91745212997694	-1.09694066346164	8.25653456647122e-07	0.000110353005186531
C9	-3.68384803342215	8.78483913324616	8.27301270267765e-07	0.000110353005186531
ITGA9	-2.06157713674045	3.71740446674887	8.50990048076594e-07	0.000112494778597533
C1R	-2.00674479492712	10.4495438103888	8.76595194547995e-07	0.000115245956898814
SPRYD4	-1.51075778108338	5.82026510859857	8.79620757224908e-07	0.000115245956898814
MAT1A	-2.0700623429788	9.88466562858305	8.97610997108636e-07	0.000116507386210736
KMO	-2.2660642529122	4.50451120771818	8.98112036101202e-07	0.000116507386210736
MMRN1	-2.36573236045836	1.96803098786692	9.01105331118687e-07	0.000116507386210736
RXFP1	-2.06163523912411	-0.887164975848825	9.35313620894239e-07	0.000119878740131919
RNF125	-2.03602365947707	3.74977422862581	9.50526842508854e-07	0.000120778365475511
ASS1P11	-3.08224143392345	-1.27459233879381	9.57641816605581e-07	0.000120786316160442
DACH1	-2.61116967060683	-0.0272908198441061	9.58784150803737e-07	0.000120786316160442
ATF3	-1.92463911269617	5.68267377673024	9.7716071278576e-07	0.000122577534690261
LINC01818	-3.22022831670194	-2.77054269482838	1.01329618188266e-06	0.000125508227503021
C11orf54	-1.46676907726106	6.45003421581982	1.03315899256418e-06	0.000127433029045186
ZC2HC1C	-1.52204343264377	1.85760206109873	1.06170448267765e-06	0.000130188552512859
PITPNM3	-2.70239063807838	0.579420278968128	1.06634019218513e-06	0.000130188552512859
ADRA1A	-3.05040775382967	3.2758372301263	1.14721963855471e-06	0.000138980308399365
SLC22A10	-2.66416577008506	4.29477428589481	1.15225404908052e-06	0.000138980308399365
SLC39A14	-1.57172103845836	8.56959501997412	1.15506548925826e-06	0.000138980308399365
CCL14	-2.12788466436122	1.9488175365112	1.19090282906161e-06	0.000142709855682549
DUSP1	-1.95798300070642	8.05470660665848	1.23098541911596e-06	0.000145893359482573
ATOH8	-2.60326954263679	4.01747029477132	1.23231610675941e-06	0.000145893359482573
PRAM1	-1.88778344083274	0.114506070195505	1.25035174497976e-06	0.000147436476361033
HGF	-2.57134648901327	3.46338722086085	1.28968151671814e-06	0.000149964568764068
PPID	-1.1713744605064	5.18421830209374	1.29564480382637e-06	0.000149964568764068
MLYCD	-1.48931694538672	4.74532671976347	1.29777427229676e-06	0.000149964568764068
PROS1	-1.56827899916846	7.53702200851738	1.33987959330347e-06	0.000151916578965357
COX6B1P4	-2.80933374326208	-2.77354440380087	1.35205330945682e-06	0.000152709500036312
HBA1	-3.04477581115458	-1.82903987168949	1.39019735449998e-06	0.000156042875521771
HMGCL	-1.49790427188565	7.23870931602575	1.40214199153509e-06	0.000156567211244178
MT2P1	-3.10259949488836	1.19114871794529	1.41391465758805e-06	0.000157286000720899
TBXA2R	-2.01722035622355	1.98440691672818	1.43452986872817e-06	0.000158979345865556
JUNB	-1.72588641202034	6.69169874957285	1.45837575123766e-06	0.000161016699515862
ACAT1	-1.73887304153701	8.27850877869532	1.5280428725116e-06	0.000165607264113123
AC090227.3	-3.52992720783203	-3.36385306230943	1.5395997235361e-06	0.000166248572344765
LINC00683	-3.36288004662612	-3.09781046902561	1.55280055900001e-06	0.000167062071820296
CD160	-2.06563531932659	-0.695207555215765	1.57551528729921e-06	0.000168277591138744
HHIP	-3.84393753174217	2.27193284245268	1.59220878514796e-06	0.000169343116717567
MMAA	-1.49348906611852	4.16391638192327	1.60564819605844e-06	0.000169651982693931
JUN	-1.66441974503601	7.45634589276522	1.62066727452217e-06	0.00017050244280357
NR4A1	-2.11077600755627	4.89685883036464	1.63499300190008e-06	0.000170914747173803
STEAP3	-1.95277031589777	6.93452196573204	1.71264790724808e-06	0.000177147886518478
CD163	-2.2145734863584	5.10247015586757	1.75210925903968e-06	0.000180595905060248
DEFA3	-3.38996296842466	-3.56966700943885	1.77994032112707e-06	0.000182190488633698
PZP	-3.56207266246354	4.96429204693303	1.80154021622085e-06	0.000183763335757697
TRIB1	-1.91644527005102	7.18291778730064	1.89744540892769e-06	0.000192215784226046
EPHA2	-1.74744298101148	4.74463183158959	1.96693881842028e-06	0.000197132647544859
LINC02593	-2.76350516973183	-0.8670631165259	2.03826732443108e-06	0.000201964588692331
PLPP3	-1.52012984924946	6.7677997161247	2.04163802809847e-06	0.000201964588692331
ACAA2	-1.6963578011731	8.31063968908848	2.11939468765018e-06	0.000208258786657465
ID2	-1.53559262560806	7.53298318106107	2.14308977915018e-06	0.000209887520264346
HPS5	-1.60961630725308	5.20496422060483	2.15956401629448e-06	0.000210800621312401
TMEM26	-2.14774191269533	0.0867875859957809	2.17959732616893e-06	0.000211356413085967
SPRY2	-1.47411173429425	3.83976060211335	2.22312748227961e-06	0.000214870737869247
IGFBP3	-1.90009794254907	7.98894816380953	2.24898688088952e-06	0.000215954020396554
HPX	-2.23386096018688	11.2903644994439	2.31447443034316e-06	0.000221520752376903
AFF4	-1.26157168343992	6.48006365537868	2.38187562717132e-06	0.000226608946617642
LILRA5	-2.07520185278239	0.34843662377533	2.44547692925443e-06	0.000231801332467818
HBA2	-2.38529351833904	2.98576949816619	2.52274482270266e-06	0.000237005099561593
DCUN1D3	-1.24816578146093	3.23729594845426	2.52831871488036e-06	0.000237005099561593
AP004782.1	-3.22582343413211	-3.27007749367565	2.53253524074432e-06	0.000237005099561593
BHLHA9	-4.36903681497764	-3.05113024591398	2.58948041541301e-06	0.000241567383436583
PLGLB2	-2.2702485250722	1.96478879595552	2.63740201698851e-06	0.000245233515134564
SLC35D1	-1.29532155122889	6.19288631891779	2.64541734159203e-06	0.000245233515134564
CNR2	-2.3204098307959	-2.71968058829736	2.67016492097063e-06	0.000246481653367212
PNRC1	-1.4247656152009	6.70192539335253	2.70131678050551e-06	0.00024770290580728
KCTD9P4	-3.17542916761809	-2.18362145585401	2.70833177720372e-06	0.00024770290580728
KRT16P1	-4.00181458848626	-3.74526119925556	2.71406894995595e-06	0.00024770290580728
CNDP1	-3.42242643771175	4.09332687537386	2.84212595922971e-06	0.000257099510176441
ATP13A4	-2.60626709411114	-2.04865572901614	2.84319143517487e-06	0.000257099510176441
ALPL	-2.2774774545257	5.62491670037597	2.87122375730364e-06	0.000258840382695884
MCL1	-1.21806638634246	8.38656623872498	2.98158653555928e-06	0.000267155591129945
FAHD2A	-1.23880136616409	4.98188669408516	3.02621257209977e-06	0.000270332486099785
MPC1	-1.55430418276307	6.6008898712141	3.07655223682595e-06	0.000273173745148772
P3H2	-2.02345577083115	2.04603349921119	3.35657489157267e-06	0.000292746956297843
GNE	-1.57413049300503	6.52556316104278	3.64894391840086e-06	0.000313607048893699
CYP2C8	-2.77035210355116	8.58642748654317	3.65984399187799e-06	0.000313629479757475
HP	-2.67062348877839	13.3283097612826	3.73372448507042e-06	0.000319033229262002
GADD45B	-1.85877286308962	7.23705525472662	3.78197014272801e-06	0.000322221670050517
PI16	-2.73008744220275	-2.24808596962355	3.79570685316587e-06	0.000322460064335668
ZBTB21	-1.43466484671182	3.95821193084182	3.81993740325783e-06	0.000323571943137506
SCIMP	-1.96192232569889	1.22810736004239	3.86206724211775e-06	0.000323571943137506
UBALD1	-1.28423232197416	4.75199192974056	3.90926560978217e-06	0.000325540228561493
EPHB1	-2.48869252782357	0.326577065368134	4.02076567873736e-06	0.000332011628693274
CBR4	-1.41218257481226	4.86918301354688	4.08440965336112e-06	0.00033632489433361
BDH2	-1.28893648834784	4.575324444947	4.11625187237006e-06	0.000338002754723112
PDLIM1P4	-2.06145180132935	-1.7564042797844	4.23971015902742e-06	0.000344304175696885
NOCT	-2.04286073526114	2.79466466281339	4.28225293974847e-06	0.000344908563964058
DLC1	-1.40536017052068	5.14946838882994	4.34222361190642e-06	0.000348037086442585
ERLIN1	-1.32588586387118	6.22728795234355	4.40188083491654e-06	0.000351661368922777
ACSM3	-2.09183114224565	4.94892911839089	4.4253118791465e-06	0.000352577753744215
GNAO1	-2.77736466428309	3.52989781680029	4.49546975732072e-06	0.000355766086868874
LGI1	-3.54343570546711	-1.88649854761663	4.56375261843853e-06	0.0003597188862004
LURAP1L	-1.72774447971148	4.82790170017968	4.97714380109729e-06	0.000388151381250125
TIMD4	-3.46643131986479	1.02724050369805	5.11842229472764e-06	0.000396026170147706
PVALB	-3.18890847278374	-1.30115208875774	5.49586992820812e-06	0.000421908202118873
SMUG1P1	-3.70316966444868	-0.411870972782041	5.55445990915768e-06	0.000424050524472454
KLF10	-1.70326981474675	5.89932750281028	5.56610657028947e-06	0.000424050524472454
CFI	-1.73134278659232	8.73956843551079	5.66613536274931e-06	0.000430494856594039
CPED1	-2.09077676783519	3.94181810031884	5.81452985249154e-06	0.000440633741700766
AC092809.3	-2.44952703005657	-2.35894848079139	5.8624632615262e-06	0.000443127062785977
LPA	-2.52145566567414	5.16776210259301	6.18803941428008e-06	0.000466540188986094
PPP1R3B	-1.81856499965089	6.61531199982782	6.29304494347038e-06	0.000472042422108304
ALDH1B1	-1.62829916327637	6.98830881733824	6.55600138978184e-06	0.00048804132568025
DUSP6	-1.59415898393899	6.35639609850183	6.7659271347012e-06	0.000502268130070597
BMP5	-2.97545971576156	-0.195990812166429	6.78119053455332e-06	0.000502268130070597
ECHS1	-1.41450472190117	9.01540618790785	6.84978385791399e-06	0.000505238241571852
HOGA1	-2.01337482351276	4.45496627706769	6.9706925415146e-06	0.000511166779679873
CETP	-2.4284839661115	3.372581857234	7.06007584781912e-06	0.000516436664808585
KCND3	-2.64920475289708	3.76904558787429	7.19470420855124e-06	0.00052239577675833
ESR1	-2.65160664211863	3.72321442513902	7.25891076065461e-06	0.000525762728042598
ACTBP9	-2.12728339261988	-2.1166463982926	7.34421340871876e-06	0.000530637419302991
F9	-2.47498223570701	7.94423540665376	7.54182231058898e-06	0.00054358283592629
ACADM	-1.43690538781036	6.82672720067968	7.59422545750906e-06	0.000544962036015746
DNAJC25	-1.17286514264522	4.47683483509378	7.62254507291635e-06	0.000544962036015746
AC010280.1	-2.82899308082184	-3.3134152319526	7.63860105740118e-06	0.000544962036015746
KLF11	-1.32209976779398	5.17987679568546	7.651980055077e-06	0.000544962036015746
PDK4	-1.92354254009856	7.04480745543902	7.6533899694874e-06	0.000544962036015746
LILRA1	-1.98806753269424	-0.627753018001443	7.82539702857457e-06	0.000554530959147475
EPB41L4B	-1.72822933620284	5.82965012723149	7.96855983667895e-06	0.000561974103888658
MT1XP1	-2.99209749930787	-0.691585763482427	8.42155565270352e-06	0.000587774103953987
LRRC4	-2.07358586746229	-0.0374734780520775	8.43408684054875e-06	0.000587774103953987
FAM183DP	-3.2012287378513	-3.85315734947281	8.76969706944979e-06	0.000606858919977254
PTCRA	-2.08261156230829	-2.52474349861568	8.93345751758416e-06	0.000615541976201029
LRRC55	-2.86283409409683	-0.902709809970486	8.93693699969607e-06	0.000615541976201029
CYP4A11	-2.4047514137899	8.55799440690554	9.09446946145014e-06	0.000622032169963082
ORM2	-2.10487972555182	9.84279429334828	9.17161843720263e-06	0.000625856805347908
DUSP10	-1.48861204477566	5.27524235521543	9.61684047349442e-06	0.000653213917783737
MYO1B	-1.36934755411191	7.89628439689716	9.64399502122775e-06	0.000653552480990282
CCDC71L	-1.60561438927889	4.47176492630352	9.6716807942746e-06	0.000653925408565186
CFL2	-1.33080245124116	6.30393724462313	9.73423632130863e-06	0.000655149663278213
AVPR1A	-3.11033337758967	5.19422941632357	1.01987954385289e-05	0.000684852598479257
PDZRN4	-2.77745381349973	-1.64389113433401	1.0425251279555e-05	0.000692175636193699
IVD	-1.27472057875969	7.36965731053644	1.05624086681963e-05	0.000698137320918744
KLHL15	-1.35516435036832	3.81116865083351	1.06974575823044e-05	0.000702339314184299
ALDH6A1	-1.80175521315346	8.05332847634725	1.0984931310436e-05	0.000718015055654865
ZFP36L1	-1.1941216903269	7.93150525483388	1.10114369192974e-05	0.00071815519677869
LILRA2	-2.07626167180621	0.296453502930212	1.12620860345102e-05	0.000731266595179133
JDP2	-1.57910217445318	3.37505237016058	1.19062439280996e-05	0.000764671382911654
ADRA1B	-2.12595171641014	1.85774741285272	1.21981156273254e-05	0.000781713588212882
SYNE1	-1.24363588368498	4.64472329876657	1.23715122234146e-05	0.000789393525614801
HMGCLL1	-2.68412473639627	-2.22317584023741	1.33235453805453e-05	0.000832128801426046
SEC24B	-1.2928003327052	5.33661784399626	1.36254860154213e-05	0.000843835508925642
PLGLA	-2.7340873418809	1.34715849516809	1.38989529373005e-05	0.000855380446009772
AC104794.5	-2.21735529620147	-3.21894638967692	1.39911383388267e-05	0.000859259931438068
GRIN2B	-2.82250367708539	-0.356263350292382	1.44621686702811e-05	0.000886031403568204
ACSM5	-2.33090657533741	6.87000523221675	1.49829567525443e-05	0.000910685736305675
LINC01714	-2.54625310101987	-2.21504718915321	1.5175446114646e-05	0.000918597486681008
LPAL2	-1.90179997381582	2.25552714864722	1.5241709157824e-05	0.000918835059843548
ABAT	-1.85006344369762	8.35421287734184	1.53697946077217e-05	0.000922782434299443
FGL1	-2.20520009142484	10.6413942246252	1.54529843132486e-05	0.000925891310102143
NAT1	-1.38698381587897	2.45775208390224	1.55530328559912e-05	0.000928113067938795
NGFR	-2.25211467909201	3.42626826000223	1.57959322529974e-05	0.00094070360987093
HIBCH	-1.24762117404141	5.62707059005974	1.59136975061184e-05	0.000944134637783883
GRAMD1C	-1.68679831152549	3.46196681182119	1.60491951401666e-05	0.00094887520272342
ACSL1	-1.89515882407429	9.3950739681229	1.60618991878621e-05	0.00094887520272342
ZNF330	-1.1417860132744	4.53573026823775	1.63454824448437e-05	0.000961172668593906
SOCS6	-1.15874358691595	5.02517998275264	1.6367878138137e-05	0.000961172668593906
MFAP3L	-2.21218756901746	4.73056688996881	1.64228615009386e-05	0.000961919720780296
RCL1	-1.76184376608294	5.25170599434051	1.64458610968238e-05	0.000961919720780296
AL138847.2	-2.05885477850672	3.0487979004096	1.65053755817312e-05	0.00096348904311654
NNMT	-2.791561122361	9.27686870068163	1.68118754723419e-05	0.000975585191041667
AC022167.4	-2.92170313346514	-1.48978829001557	1.70815862650292e-05	0.000989288961702939
CLPX	-1.02994695124207	5.92916328695954	1.73514359369247e-05	0.00100294701957765
AP000892.4	-1.88807654751309	0.185581159363982	1.77991348534594e-05	0.00102656968174439
AMD1P4	-2.9201305754308	-0.375573668291143	1.82706825224965e-05	0.00104786274334761
SAA4	-2.3164559472408	6.70701059549577	1.83966726420068e-05	0.00105222803924832
GRIK3	-2.74868744560406	-3.04001284179508	1.84181847502336e-05	0.00105222803924832
PLPBP	-1.13498386433144	5.57183416765757	1.8617032315159e-05	0.00106153093930091
EPHX2	-1.65783449882813	7.08756873470025	1.93533406409496e-05	0.00109504247361718
MCC	-1.87156198135381	3.94308196464882	1.94406307488543e-05	0.00109787424108329
AL139385.1	-2.52625613041639	0.493852798326919	1.96665518134202e-05	0.00110491772002766
TMEM220	-1.55871223237766	5.38506369104876	1.96777978565936e-05	0.00110491772002766
TECTA	-1.76889639835798	-0.0868312851193476	2.04207048806411e-05	0.00114011734692503
ADGRG7	-2.53728901109416	2.97051416065904	2.06356723352691e-05	0.00114777166938
TNR	-3.32299519740422	-0.0336359923755435	2.10669331361348e-05	0.00116582770480982
FRMD4B	-1.20708477013292	4.51697217938833	2.10675819692684e-05	0.00116582770480982
P2RY13	-2.18065673855973	1.26740139231044	2.11471809194747e-05	0.00116582770480982
CTNNA3	-2.78079028532084	1.33446102751243	2.12029637027938e-05	0.00116612344588556
SRPX	-2.41395513036946	2.14198521781617	2.15339401163902e-05	0.00117992383028079
AL390755.1	-3.39498442401883	-0.227575189382221	2.16655155424269e-05	0.0011828221212329
DIRAS3	-2.70204991511901	0.92896659046083	2.18595960721564e-05	0.00118540129798335
AC093809.1	-2.58969686840892	-1.41743685910431	2.1894795769212e-05	0.00118540129798335
ADK	-1.27708682612158	5.6755024659486	2.2386271484234e-05	0.00120538514143027
PBLD	-1.76738925761811	6.97122415922898	2.28133487994794e-05	0.0012227540168361
DBT	-1.15066703861315	5.19308812586493	2.30387117532847e-05	0.00123035902857804
FBP1	-2.04109897903173	8.30274876928834	2.31928884493931e-05	0.00123635290886014
FAM149A	-1.3486392817995	4.08316545370012	2.38375313937366e-05	0.00126159171984912
ACVR1C	-1.93357563169264	0.806655251510908	2.39193640546441e-05	0.00126365400173271
PGLYRP1	-2.09585931737724	-3.51475347535706	2.39633526824621e-05	0.00126371319092361
RASGEF1B	-1.75831769085988	4.50622792232965	2.41032983477452e-05	0.00126656173260816
LARP1B	-1.14336439280223	4.89666098170694	2.45290538079874e-05	0.00128435519929958
DCN	-2.56397471025982	6.61115306922172	2.46589984307505e-05	0.00128886988429095
GADD45G	-1.86472289981021	6.14125142051927	2.48341183603484e-05	0.00129343635184578
CD4	-1.7040101627772	5.76162748263086	2.49795444534912e-05	0.00129815870961356
RHOB	-1.6456324865873	9.34873422045476	2.52555186796458e-05	0.00130844891943283
LINC02580	-2.29188010026534	-1.71235136436213	2.59040124983308e-05	0.00133969190252332
KCNJ13	-2.8833313504131	-3.64268677064384	2.64232982451271e-05	0.00135939338388849
CAMK4	-1.79839437379399	0.30702734085172	2.69165422136225e-05	0.00138235670368532
FERMT2	-1.11347717118983	5.85130279652184	2.72170506957905e-05	0.00139095455423548
NFIL3	-1.33216690830074	5.82590380704334	2.7225508931574e-05	0.00139095455423548
AL392089.1	-2.4585340718125	-3.54556278622992	2.73574792659462e-05	0.00139527877384226
KBTBD11	-2.46199794250118	2.93698744873026	2.74636158322633e-05	0.00139827276531829
MT-ATP6	-1.45696825873203	12.4933116439302	2.78054405360266e-05	0.00141323548545091
HBG2	-2.71713993310279	-3.22715638717828	2.90457213793372e-05	0.00145866920024102
AC010776.2	-3.41175498690522	-3.6477439177741	2.93289517680683e-05	0.00146882765349633
LINC02582	-3.7538887222499	-4.09359671394504	2.96275952669227e-05	0.00148032522181968
FANCC	-1.23953287605928	3.95991655432659	3.05203261717904e-05	0.00151466110306096
CPEB4	-1.27092732290745	5.81903340506339	3.06861027470428e-05	0.00151792753090266
GSTZ1	-1.88714006939153	5.66110466192189	3.09061184416941e-05	0.00152609960727421
KLKB1	-1.6866323370261	6.64626535984302	3.14066384126386e-05	0.00154822122703373
TBX15	-2.30466360744759	4.63133436296587	3.31167321160639e-05	0.00162437295515715
TAPT1	-1.11460916756842	5.06342135707096	3.55844132820172e-05	0.00173101141772374
FGA	-1.813876024343	13.4672689452868	3.75095378236724e-05	0.00181269453361318
EFHD1	-2.21332768857439	4.38380818585405	3.78817804223112e-05	0.00182768740600542
SIGLEC7	-2.09745832093093	0.667383557931624	3.82595861937296e-05	0.00184036102603492
MTND6P4	-2.47588587060286	0.274898123905559	3.83084990114504e-05	0.00184036102603492
GNPNAT1	-1.15202552676007	5.37931445641905	3.83317503980949e-05	0.00184036102603492
FGB	-1.94736541543653	12.9561769797902	3.9398306096865e-05	0.00187932470134221
NCAM1	-2.37274726831793	0.913365413259682	3.9625055426169e-05	0.00188708725187082
ANKRD55	-2.3331016068376	-0.261260845639178	3.98110719531695e-05	0.00189192439939564
MOGAT2	-2.66384033222345	5.19060380315913	3.98549832770683e-05	0.00189192439939564
SLC19A3	-1.65781490471244	3.97433945135695	4.02623063649093e-05	0.00190818734619158
LRG1	-1.88673262517898	9.3928876041634	4.08980938531069e-05	0.00192593435893888
LEAP2	-1.85439460223038	6.86741741199701	4.15285281520376e-05	0.00194939407865273
SOCS2-AS1	-1.84982374799589	0.97328767881836	4.27143371528168e-05	0.00198921950225574
PCK1	-2.4732377621363	10.1616526304519	4.30460728935858e-05	0.00200150659752368
SIGLEC16	-1.82618411854024	-0.782018685692672	4.36141293445586e-05	0.00201850473566054
MAN1A1	-1.24056586767614	7.45389752967685	4.36170669498886e-05	0.00201850473566054
STARD5	-1.76888289735242	2.58358743572029	4.45459783328172e-05	0.00205504052468407
MT1F	-3.00379291491361	6.48976212972191	4.61955916757231e-05	0.0021169885876554
SH2D1B	-1.88245623874787	-1.12310615473374	4.75250862703123e-05	0.0021586934024076
THBS1	-2.04718713205798	6.99216421357606	4.76068898483602e-05	0.00215908231667663
PFN1P3	-2.56633126526459	-3.70591364851628	4.78402358921506e-05	0.00216112186846873
GBA3	-2.46016782915329	4.99730522693897	4.78717928053897e-05	0.00216112186846873
SLC9B2	-1.50876334031826	4.8391218650728	4.82894563788197e-05	0.00217664355442084
AL161740.1	-1.78035902627644	-1.23827652771338	4.86534924572151e-05	0.0021897042811393
FGG	-1.81715874237375	12.6151533338233	4.91058666229382e-05	0.00220333613725662
PDLIM5	-1.10919054044227	6.51298133617756	5.01277571216104e-05	0.00224155873384915
ZADH2	-1.0104117351804	4.71594596760241	5.09226327315234e-05	0.00226076549742858
AC015908.3	-1.65665702331496	0.848319835927862	5.10769994722854e-05	0.00226420882322331
G0S2	-2.11310279710332	6.27964763874675	5.15199737145401e-05	0.00226968591394222
MAG	-2.80336221060906	-2.14397070561854	5.27504376809262e-05	0.0023035698414865
SUCLG2	-1.17750821827956	7.04388037504033	5.29567944950913e-05	0.0023035698414865
RDH16	-2.39826311310907	7.66692435142127	5.29807779276043e-05	0.0023035698414865
CD5L	-3.17472044416023	4.49048569445496	5.72121600602283e-05	0.00246489138581054
CPT2	-1.24890909002985	6.01058221182471	5.72763865558609e-05	0.00246489138581054
CAT	-1.32983232043778	8.55534930424856	5.94183398269763e-05	0.00253476326978305
RNF165	-2.09820911248523	0.827535555916337	5.95018888934453e-05	0.00253476326978305
VSIG4	-2.07621409462974	3.41104593858641	6.04483245162603e-05	0.00256766017062657
WDR66	-1.80460205551273	0.239624573066289	6.05531970681388e-05	0.0025684139516139
PCCA	-1.24116787692881	5.83741765216243	6.16966155518317e-05	0.00261315306013283
C6	-2.07688322934957	8.49963725734055	6.22455512815598e-05	0.00262904057260517
ACAA1	-1.46233094739582	7.74565258377723	6.22500871697956e-05	0.00262904057260517
AC100810.1	-1.20806568856347	2.7541215109135	6.24041779568282e-05	0.00263047436942505
AC112495.1	-3.20865399267487	-4.10880730867544	6.24625007156801e-05	0.00263047436942505
CWH43	-3.28862922457084	-1.81218549165275	6.31415810841965e-05	0.00265149667917525
FGFBP2	-1.765230350629	-1.52218545324712	6.46747359193854e-05	0.00270079164202647
TENT5A	-1.62288129633749	5.21643422641734	6.48795205772708e-05	0.00270520988274026
C1S	-1.61355782358064	11.0335630024517	6.57336808944441e-05	0.00273309334144897
EDNRB	-1.54911894057898	4.6269555751717	6.66347758988418e-05	0.00276157858718749
PTP4A1	-1.1508586696542	9.14237648365057	6.66998186531936e-05	0.00276157858718749
CLEC17A	-2.44697870684337	-3.27684627810142	6.92760332015667e-05	0.00285221813233098
DTX1	-2.22700249301592	4.37483250470805	7.16423366642505e-05	0.00292513080682194
AC004540.2	-2.73929592073218	-0.496564985541847	7.24662937698934e-05	0.00295059927353962
AC112206.2	-2.77946948786784	2.2048191323843	7.26663137816248e-05	0.00295466243306002
PRR18	-1.84121911020104	1.90308504802301	7.33022247841345e-05	0.00297034739767709
SERPING1	-1.50913360057811	11.321920513534	7.33543507415083e-05	0.00297034739767709
TSPAN11	-2.02552161503075	-0.668409707099457	7.36670265288179e-05	0.00297891670101924
CCL21	-2.54507485490996	3.69086540635531	7.40285560443906e-05	0.00298595095758536
ADAMTSL2	-1.99910164004189	4.37060732649408	7.40582035429012e-05	0.00298595095758536
HHIP-AS1	-2.6179867474581	-1.54032240559055	7.41448523000265e-05	0.00298595095758536
ALDH4A1	-1.34602108810079	8.07631577886704	7.45315469599644e-05	0.00299334533083486
RBMS3-AS3	-2.15683868241344	-3.62136894435111	7.7393565368426e-05	0.00308122965562948
TPPP2	-2.10559211969651	1.10497577923117	7.81394173636651e-05	0.0030946184618379
ANTXR2	-1.3504336528688	5.09252647816136	7.82079023735281e-05	0.0030946184618379
SOWAHC	-1.1223608784562	5.30215547701338	8.17521359678008e-05	0.00319624829734058
LINC02153	-3.35402398245863	-3.59974846982373	8.19407767098112e-05	0.00319938033990533
CLEC12A	-1.84559022376989	-0.400543202681134	8.32593069318827e-05	0.00323588186157836
CASS4	-1.64768828635801	0.686406285742367	8.33812688862292e-05	0.00323588186157836
CYP4A22	-2.30123809995263	6.58468849897474	8.44555050290317e-05	0.00326727537106408
BRINP2	-2.26970835381447	-2.54450253781558	8.4773323145487e-05	0.00327119304335166
AC104809.1	-3.2625634813774	1.85158973188565	8.61381379449123e-05	0.00331064689501704
MT-ND4	-1.29568456183573	13.8519332999305	8.63167661386044e-05	0.00331319264192698
AC087164.2	-2.51706076189794	1.24568734438859	8.77143493613072e-05	0.0033624594340988
CD226	-1.75886002717159	0.591387699279911	8.83424771358255e-05	0.00338214010842467
OGDHL	-1.87729020329517	6.34503797874482	8.93486492854423e-05	0.00340298298744904
LINC01537	-1.82224910224269	-1.68362539247525	9.09380250269061e-05	0.0034545902574332
AC005077.2	-2.76377311806423	-2.48278440717298	9.26202314260248e-05	0.0035139662834077
SDHD	-1.01610525136898	6.48508243690404	9.3773659344935e-05	0.00354404321003761
PCDH9-AS2	-3.87564795891764	-2.61477427426377	9.47659338535454e-05	0.00357695898088177
MIR8071-2	-2.84181491287192	-3.75448475188253	9.6389301883686e-05	0.00362431151814946
GLYATL1	-2.18154144718303	6.83390977331322	9.92240607728742e-05	0.00371196204000452
SAA2	-3.39618149853447	9.50461664700843	9.96430452641068e-05	0.00372178314415806
MT-ND3	-1.34623183201795	11.1126182477083	0.000102767222923776	0.00381545965311084
FAM167B	-1.50575294956994	2.34814548055897	0.000103901726126822	0.00384306020638971
SMIM14	-1.23716098114583	7.56331740761466	0.000104619791403647	0.00386477046464674
ACAD11	-1.63620231197605	1.01953201263411	0.000105467760898062	0.00388338263039051
U91324.1	-1.77488093944793	0.508974156549774	0.000107570400257814	0.00395394991172083
LINC00261	-1.57027329039055	7.31259943638042	0.000108661521249046	0.00396930977063276
EGR3	-1.95719965653157	0.483724795585695	0.000110543841238351	0.00402808639785582
MT1P3	-3.59576536218859	-1.69806143384845	0.000113372880752509	0.00410075969534136
BMP10	-4.27084047700494	-1.80193975724791	0.000115105288289113	0.00414308765992034
LINC01863	-2.60817633807484	-3.32856924755342	0.000117936216179974	0.00422517016461577
TMEM220-AS1	-1.52707950465444	2.2483637791836	0.000117959057141653	0.00422517016461577
NAPSB	-1.86014919601291	1.7899539049527	0.000118152588472874	0.00422696620824253
C8A	-1.92242061272432	8.26631669766396	0.000118784915343947	0.00424443699324148
TMEM192	-1.07880107069992	5.36561147521446	0.000119175720315752	0.0042457657611311
PXDC1	-1.15509769214197	6.81376196409703	0.000124292863375894	0.00438771677278547
LINC01726	-2.90943933930747	-4.06423312678854	0.000126865213737628	0.00446283966082521
DEPDC7	-1.54443962742165	4.74820220053528	0.000129144594520998	0.00452144121363955
SLC16A4	-2.12959077055455	2.00035463067752	0.000132395641238387	0.00461880604504899
SARDH	-1.44264499186422	6.87753768492237	0.000132669408279498	0.0046228859180512
SLC25A47	-2.77404218670393	7.38370059801788	0.000134353506165634	0.00466502592256388
EFNB3	-2.15463249969784	0.0551211703666384	0.000135438540756316	0.00469164834659865
STEAP3-AS1	-1.73293856623817	-2.46505484679697	0.000137025021830365	0.00472439838425418
MTND6P22	-2.47442511938093	-2.66363126817883	0.000139015419384909	0.00477626520751484
C8B	-1.71362908931198	8.61033587263503	0.000142325902176097	0.00486731469866493
ALG1L13P	-2.18561757690372	-1.2594770511054	0.000143292206446443	0.00488943492208159
PID1	-1.20082570073962	5.30077025825593	0.000144711586065714	0.00492604254691824
CCR9	-2.21894522484954	-3.9452284732616	0.00014542806186939	0.00492785047608575
LINC02624	-2.43570267772489	-4.09527249947342	0.000146580144487687	0.00494603941532621
KBTBD11-OT1	-2.48880995298182	-3.00792173291911	0.000147222340057265	0.0049543006421782
AMOTL2	-1.36332576545899	4.75611835996281	0.000148638136451018	0.00499055082510201
SNRK	-1.01565603144273	5.06056169551189	0.000151258298735022	0.0050509295161537
VMO1	-1.48097197432346	1.4239519273525	0.000151402415624441	0.0050509295161537
CCL3	-1.80455886934855	2.06040349781409	0.000154748771580249	0.00513720612321416
LINC02388	-2.44208558227628	-2.48878019423642	0.000155754488887036	0.00515897368303475
TTC36	-2.6626841161166	4.70072001836143	0.000157342756202237	0.00519989586332483
SERPINF2	-1.59355403032998	10.1496798564795	0.000157900017943716	0.0052119554380467
AFM	-2.04242663621497	7.46531427258941	0.00015961479920718	0.00523815190186961
ST3GAL6	-1.54556662654467	4.70322850237914	0.000161379459567108	0.00527417415585229
OLFML3	-1.80702962459408	3.37259786311941	0.000167132334235001	0.00541416931968528
SERPINA11	-2.12650766855596	7.50355253079774	0.000167618461752952	0.00541800946712201
SLC22A1	-2.56950410520349	8.13426162594937	0.000171692532015752	0.0055315018046911
SLC38A4	-1.68229650353429	8.17832010213483	0.000173952474730526	0.00557991839236253
LY6E	-1.95477051406715	7.37964744991059	0.000175754777684109	0.00563160336016287
CD244	-1.77349628865561	0.17841158856803	0.000176722972232387	0.005656478282778
SPATA22	-2.74236441173455	-3.99347185939209	0.000178696409903948	0.00570137346077988
MMUT	-1.28404756989784	7.02580923728654	0.000181505017623189	0.00576571811908835
ETFRF1	-1.13444137600036	4.86868686888909	0.000184663890338231	0.00585974900245501
GOT2	-1.13154219977661	8.06482868489997	0.000186794603020009	0.00590194866283692
NR4A2	-1.97490064578667	3.5817079380979	0.000187380517738185	0.00590779709348016
NDRG2	-1.25180838365455	7.77067918348389	0.000188323030697634	0.00593116946787987
HEMGN	-2.55768753195135	-3.57228303277761	0.000189414192014915	0.00594647600256408
MASP1	-1.52632789151132	7.15088294010428	0.000191477815444558	0.0059857630132451
PDE2A	-1.65898640137218	3.24942164505562	0.000199031605628667	0.00617725339962379
NAMPT	-1.55357586933632	7.4265341029163	0.0002008924683157	0.00622070280827575
SRSF8	-1.07702874876441	4.64649096415996	0.000202632797481379	0.00625385639955507
AZU1	-1.95713929093069	-2.96488836359503	0.000205327091858476	0.00629951233683275
PDE7B	-1.73237423968968	1.58331196051893	0.000205812254873889	0.00630679777695153
LRRK2	-1.36126686275473	2.59117411147982	0.000208171377521085	0.00632995065484974
AL163636.3	-1.33055409865682	0.295307233132124	0.000208269048547482	0.00632995065484974
RBMS3	-1.63542690824668	2.10388642127709	0.000208359118386961	0.00632995065484974
ZAN	-2.06368041048664	-3.21191325877304	0.000211710397706648	0.00640760863859782
DHRS4-AS1	-1.12173705543054	4.52256228146854	0.000215854176805636	0.00648731837779837
TCTEX1D1	-2.16606041478405	0.163995976825616	0.00022110150146291	0.0066289262572338
AC113368.1	-2.08595755573521	-2.22575903592483	0.000221889539948162	0.00664069213008312
MARC2	-1.14208010231076	6.65590342663442	0.000222342972146296	0.00664751366724204
AL109933.2	-2.87079135969739	-2.11272799130544	0.000224173156323977	0.00669543579884391
AC115619.1	-1.66420114924765	5.44766237105982	0.000225596334861655	0.00671499826027398
SERPINA1	-1.32361953608914	14.3078321541609	0.000225966900986865	0.00671499826027398
ZCCHC24	-1.13133186527434	5.26867167769791	0.000226961090176004	0.00673235322941781
AL359715.3	-1.38992944324695	0.330256954102622	0.000228015227784201	0.00675543809030199
ARHGEF26	-1.41240718322149	4.67358459432053	0.000230251138709921	0.00680799730995963
PPBP	-2.85942910191598	-1.49590999722732	0.00023175071639192	0.00683797746905241
KIF19	-2.03852829217675	-0.77535220609445	0.000232307629256973	0.0068413552476187
TLCD4	-1.35283740393501	6.90997030112485	0.00023361085622241	0.00687286869319403
CR1	-2.28287517007471	0.395242616148384	0.00023544107137282	0.00689349959275078
GYS2	-2.2557125340826	5.99864495902383	0.00023942674991411	0.00697714200790002
GDF2	-4.28333896727791	1.99163596551048	0.00024160125455245	0.0070169097368982
IDNK	-1.2095852686458	4.01511035500359	0.000242040671987955	0.00701702069843457
BLK	-2.3775930338269	-0.563400861845787	0.000244691907857294	0.00706302497995944
C7	-2.52739469734772	6.75608408749097	0.000244866227806864	0.00706302497995944
LINC01767	-1.99244612176651	2.61986073179657	0.00025184627807719	0.00722899360412609
RETREG1	-2.3234593998807	4.81409119153309	0.000254666212740749	0.00728864590814032
ALB	-1.6969146253218	15.7985521058241	0.000255814651186297	0.00731441329032091
PPARGC1A	-1.80001058104553	5.92162084294356	0.000256579198594664	0.00732206988903398
SRD5A1	-1.50038396691455	5.71159808971412	0.000260219293298067	0.00741159859626447
SMAD6	-1.3977118619161	2.67139406660417	0.000261562656690184	0.00743549233999029
SCP2	-1.39962395616385	8.90988784034269	0.000262857544708502	0.00745791872999225
EIF4A2P1	-1.86940501151078	-3.8814668771521	0.000263334175227471	0.00746425783801022
AC063938.1	-2.00089421111521	-2.515929532627	0.000264362109932042	0.00747901212925784
NADK2	-1.27533897804047	7.64561625032025	0.000265143322126207	0.00749392137388156
SLC4A1	-2.71548831154305	-1.82532990008193	0.000267807439449766	0.00750861657159478
SLC35D3	-3.33014150632773	-4.00179963363033	0.000267992650084041	0.00750861657159478
HAAO	-1.49027542092872	7.1915745834967	0.000268465072304383	0.00750861657159478
BDH2P1	-2.25116217331975	-2.9629042502834	0.000272550857877807	0.00758214650520444
AP000442.1	-1.27129196831803	-1.06724241396832	0.00027263731115427	0.00758214650520444
KDM7A	-1.02970953461463	4.04012968933518	0.000273228079328059	0.00758970903536866
AKAP3	-1.6964347707151	-0.430392557834568	0.000276537591595866	0.00766170269046479
ART4	-1.45819346506973	4.34105876466847	0.000286119357619027	0.0078533636343122
PAIP2B	-1.67571558527136	3.92181726395407	0.000297012290613554	0.00806970075114927
AC009127.2	-1.98208644505037	-3.10551043052582	0.000299177458787373	0.00810611425330237
NPY1R	-2.22225909669829	2.16392615256978	0.000307583009968599	0.00825044545119595
SLC41A2	-1.34002342440049	5.84083628893971	0.000311412088595323	0.00830806904117906
AC023590.1	-1.60500053595572	-3.01520747880316	0.00031144423524887	0.00830806904117906
NR4A3	-1.8997118226145	1.9758642358875	0.000318571944710354	0.00846052464695181
LINC00551	-2.68159707244049	-4.14524712401137	0.000318876773571059	0.00846099766705784
RMDN2	-1.14892346857956	3.34491919668839	0.000321843230039008	0.00851671147066421
UBTFL10	-2.89400393712371	-3.84844769217714	0.00032514694212946	0.00858871568730677
ADH1A	-1.84630726424206	8.93296869768502	0.000329936250174688	0.00868409885616038
AC136601.2	-2.68026965024928	-0.0871693988234914	0.00033449862334957	0.00879632909698659
TCF21	-1.73326241298812	0.116530255705237	0.000335148228004903	0.0088055566963962
CHRM2	-3.55630999630509	-1.38434030875137	0.000335871351960177	0.00881669775995909
LDHD	-1.38112155318551	6.37595815402471	0.000340393407279162	0.00891159613959362
PLIN2	-1.58292221870637	9.00455951510319	0.00034117787233725	0.00891629654133848
SLITRK3	-3.28065581181161	0.707020908890611	0.000341692518477713	0.00892183680443267
AL121790.1	-2.19471196675735	-3.33979154096289	0.000342556256886231	0.00892857285300548
C1QTNF1	-1.99186642312512	4.98376907804024	0.000343959781549067	0.0089414377427557
ALDH9A1	-1.00783543520472	7.11536794443218	0.000347149606532926	0.00900847117164094
GPR65	-1.53544856348486	0.802865517402176	0.000347866463442875	0.00901913410363457
GPHN	-1.31428076438913	4.85409917505576	0.000351713266859089	0.00906819642731566
RANBP3L	-2.32910191326261	1.00463134599821	0.00035191209718271	0.00906819642731566
LINC02428	-2.3190907672777	2.57303841417923	0.000352424541798212	0.00907066470545894
BMPR1B	-2.38397224775161	-1.03949869604552	0.000357177239949256	0.00916381884809759
ADH6	-1.74705596187873	7.947310472725	0.000358322421643547	0.00918520579793925
TRAPPC3L	-1.96119966144696	-3.40923028764398	0.000361042846017803	0.00924690013706239
MTATP6P1	-1.2500093960305	9.47505068501648	0.000362163063851464	0.0092526436518731
ANXA10	-2.09997662728197	4.42725021305191	0.000366028291214535	0.00932512458923477
LINC02275	-2.64562439904747	-1.1256698104127	0.000367099322689474	0.00933711901083952
TMEM211	-3.41469810626124	-3.7849484353243	0.000385736537480086	0.00973762931625423
PPP1R15A	-1.04889716538058	5.26772298513435	0.000386088384898321	0.00973762931625423
SYT10	-3.11597135395655	-3.67021785736155	0.000389201524092442	0.0097811353186028
MT1H	-3.24359428025255	5.89714382622948	0.000392849606797362	0.00984267016148041
AC138356.1	-2.19288280151401	0.00210404143704517	0.000394336330063837	0.00986811602203043
L1TD1	-2.74600284255327	-2.38543933655412	0.000395625299268894	0.00989197472192343
HAMP	-3.10020385590453	6.9193687902002	0.000400358452696668	0.00996305474010049
FHL2	-1.65671171614811	3.72040973311396	0.000414078662494711	0.0101976816137691
CYB5D2	-1.09544279985184	4.3437673701664	0.00041443384951536	0.010197909390537
AC005225.4	-1.40079076199323	0.434569747828402	0.000416683372009741	0.0102447115291703
ACACB	-1.11855471451442	6.53901523848999	0.00042227908353456	0.010339173674016
LPIN2	-1.12054231816766	7.46398982221102	0.000423613516615963	0.0103632388849145
MT-CYB	-1.22714795668119	13.0937899723383	0.000427834231318899	0.0104405010803393
AC012409.1	-1.88790052504052	-0.25736926893236	0.000432855753766004	0.0105021849919902
NSUN6	-1.04611042601415	4.5911819963251	0.000435978130446397	0.0105345895962535
ENO3	-1.67430305844159	4.75359118038697	0.000441448331695211	0.0106406012837638
FNIP2	-1.30272037854626	5.45559906636198	0.000445549039006123	0.010687594048449
AC099508.2	-2.3880671063659	-1.11046892623378	0.000446597161206993	0.010687594048449
DUSP14	-1.04619427192526	3.7674829645862	0.000446660872746334	0.010687594048449
ASPG	-2.41048655265549	5.0933211273366	0.000448197407712007	0.0107156621102532
CX3CR1	-1.37675551004419	0.104517190563421	0.000452929175976176	0.0107763512337382
CCT6B	-1.29338572934566	0.89860918258976	0.000455463389693997	0.0107944398190931
PER1	-1.26185455626468	6.07836443888913	0.000456618671618516	0.0108030993745122
NKIRAS1	-1.00812766800725	3.50156618015033	0.000462029462062566	0.0108961332097139
FAM163B	-2.73522738530118	0.0971863147198542	0.000464140555439958	0.0109371698112027
AC009509.5	-1.62232193290152	-2.4363887694713	0.000465222048472601	0.0109538983761372
DMD	-1.23036580193098	5.3188647181125	0.000467470265553901	0.0109833214806021
ASPDH	-1.84254877022551	5.31252575066852	0.000476171796781342	0.0111228751167331
LRRN3	-2.15834905767645	-1.08279714548132	0.000476673598886424	0.0111257806979991
PRKCB	-1.62343305900248	1.69291370980795	0.000480770344409777	0.0111859739406913
UROC1	-2.56087429611328	5.68709515469851	0.000485418633828973	0.0112552248654023
IGFBP4	-1.11820103308914	9.86109494739696	0.000487807526451874	0.0112552248654023
LRIG2-DT	-1.50445775743815	-1.26484290767323	0.000487953200658343	0.0112552248654023
TFPI2	-1.74615269570847	1.15894658209222	0.000489068772117728	0.0112634830728582
FAM13A	-1.61756745644045	4.84052270811993	0.000493157776347917	0.0112998944758003
AZGP1	-1.82400613506775	9.82386225911662	0.000493333023181077	0.0112998944758003
MKX	-2.28323156282177	-0.0921601740084223	0.00049444664141935	0.0113078297458503
AGTR1	-1.47205573158154	5.55697665286716	0.000504577643447203	0.0115038239374943
SHPK	-1.12544591812321	2.57759707177725	0.000512625898773072	0.0116243837461011
CCDC3	-1.50126290298541	3.80584208693741	0.00052391673217291	0.0118073076107098
PRKAR2B	-2.02539458750302	0.994495972761472	0.000524297488463623	0.0118073076107098
LINC00907	-2.62104869002582	-1.24684352086318	0.0005345076749028	0.0120005725426197
MT2A	-2.19447103070676	9.79848998617407	0.000537014578364338	0.0120385192057812
ID1	-1.72010604932931	4.78273452817512	0.000539828273929451	0.0120923994583331
DSE	-1.44368711520861	2.85708459640764	0.000541809068155588	0.0121275546850103
THNSL1	-1.04933465971121	4.09593172307814	0.000544867614523054	0.0121775226751517
COMT	-1.16738638911799	7.01771121699714	0.000551671584581794	0.0123109210006712
CLRN1-AS1	-2.62929122166893	-2.64471987227138	0.000561689143057607	0.0124590174929987
GNA14	-1.82758196930785	1.43236231288549	0.000562526968299312	0.0124612555157454
RPH3AL	-1.01759078087633	3.48411006746681	0.00056263547241959	0.0124612555157454
ST8SIA6	-2.15153864246609	-2.06253597644539	0.000565455926454655	0.0124701803164709
PGM1	-1.08342013514521	7.48033723174983	0.000570749709335377	0.0125481072740745
CXCR5	-2.6052393066982	-4.0895533702184	0.000573102277536459	0.0125890328163169
ST6GAL1	-1.03793218495873	9.31310204393085	0.000574036057742928	0.0126001555816856
FOLH1B	-2.58396212277012	1.58350790545716	0.000574794330983714	0.0126074122641882
MANEA	-1.13860138638795	4.57881424262791	0.000591648684305179	0.012904803557227
LINC00402	-2.08886871680541	-2.00441113707886	0.000596763444256376	0.0129620811592027
IGKV1D-42	-2.83514643569619	-3.68802242254655	0.000597120194518039	0.0129620811592027
MT1DP	-2.23284435544665	0.970271686034622	0.000599873733193597	0.0130027042505986
XG	-2.29252971948523	-0.20300642302751	0.000611233592124334	0.0131805521437136
CAMK2B	-2.27656222300028	1.73601540253772	0.000611655596614545	0.0131805521437136
RGN	-1.43149170217184	7.13105264756972	0.000632027770835645	0.0134674367508807
IGFBP1	-1.9811517718133	9.72841998366522	0.000633623205210546	0.0134860717533219
PLCXD3	-2.31630214731885	1.15744567563977	0.000634068165477261	0.0134860717533219
RNF180	-1.59622299678311	1.60277309195501	0.000640482659410723	0.0135930801416621
GPR83	-1.85581385528355	-2.48743629320645	0.000647317140210212	0.0136969327705533
FAXDC2	-1.27452765805431	6.11267508294126	0.000649476553997957	0.0136969327705533
SAA1	-2.90486494525574	10.7979236221728	0.000650486986626909	0.0136969327705533
ZFAND5	-1.24882900190319	7.80590979278397	0.000664782130628974	0.0139282959693046
AC092155.1	-2.78008091464849	-2.91043883459505	0.00067380503753232	0.0140523507008942
ACOT2	-1.15690423108822	5.09483705413557	0.000679164277568786	0.0141092383241923
PIK3R1	-1.14193971338798	6.47472424330187	0.000679640368409818	0.0141092383241923
ARRDC4	-1.50995639206734	4.62844104565867	0.000702409887596657	0.0144759164079915
PIGV	-1.00842286152958	4.4427703095004	0.000704981448544498	0.0145025457931914
ARHGAP10	-1.50529504563247	2.8578534414331	0.000706389716287173	0.0145213824591559
HID1-AS1	-1.75999154187121	-2.83268738399706	0.000724971020066102	0.0148001528397013
ADI1	-1.18458530885214	8.62582768942199	0.000730747255377493	0.0148648617997125
A1BG	-1.62545830600937	6.54955510198129	0.000735051488637529	0.0149143092237657
AC124242.1	-1.52900209865273	-1.38284249940511	0.000735116228573952	0.0149143092237657
AC135584.1	-2.59578159684778	-1.20221479535447	0.000737195129964702	0.0149359279974086
PNPLA7	-1.34965781297919	3.52680062844043	0.000744287700362755	0.0150485988470464
NCOA7-AS1	-2.39105798789573	-3.2799440201119	0.000746057458759262	0.0150740423761236
SERPINE1	-1.86238799196144	8.04482541049036	0.000747341039380878	0.0150793062969945
PADI4	-2.15587832237122	-2.93076476983466	0.000750348554675614	0.0151089651934989
AIG1	-1.01343785680672	6.98197747636791	0.000754394744364479	0.0151697153268216
ZC3H12A	-1.24067325156442	3.56022119995083	0.000757386254115355	0.0151790288192026
QDPR	-1.23590039027153	6.85688941994337	0.000758623690002106	0.0151824578144968
AQP3	-1.32663924811108	6.33191805773648	0.000759663668251394	0.0151824578144968
AL358613.2	-2.51048020980478	-4.0637882173534	0.000760581954693995	0.0151855461384156
AC118754.1	-1.91594486213167	-2.72997041287753	0.000765344406668205	0.0152315733140195
IRF8	-1.51597068896124	4.29995052094797	0.000770850152073325	0.0153125954400064
C1QB	-1.54664993273095	6.79795767460787	0.000777550936187035	0.0154045697955665
DMGDH	-1.61365218005134	6.69156248510345	0.00079705911775781	0.0156539012207745
MMADHC-DT	-1.38163687164774	-1.370739791079	0.000805987705433737	0.0157871837664327
TXNIP	-1.38551272072096	7.96155477348858	0.000811763684001756	0.0158371817608787
IYD	-1.81835070965792	4.32634665793521	0.00081424027708741	0.0158645004152411
SLC8A1	-1.41416084521663	1.69307721494125	0.000817871004918359	0.0158945322722922
LINC02147	-2.25551498589601	-3.96744326715904	0.000819956319134092	0.0159127665120171
RIDA	-1.53258773131369	8.21553467961454	0.0008293656289689	0.0160425652075946
CP	-1.45499773110023	9.84355130269954	0.00083682629030752	0.0161205083530712
MT-CO1	-1.14104725448378	14.1364642220701	0.000838956304312249	0.0161266904534275
NIPAL1	-1.54208936240331	2.95181460173972	0.000839185289716671	0.0161266904534275
FXYD1	-1.87814075023302	4.3609722535371	0.000850064555090241	0.0163038731421634
AC019193.3	-1.91346444560007	-3.79615003249007	0.000865566141704282	0.0165045435260676
AC244153.1	-1.53459519456815	-1.83715737476765	0.000867789591245086	0.0165255616022699
CCR1	-1.48661121466264	2.20904127951936	0.000878052971102864	0.0166671754894664
PTPN3	-1.12740918561234	5.51993226634091	0.000897256773878223	0.0169658375236426
AQP7	-1.12277742279859	3.59729169813188	0.000898966661417611	0.0169658375236426
PDCD1LG2	-1.62921968268503	0.296481963865508	0.000902550419282224	0.0170225744146006
B4GALT1-AS1	-1.45857137408026	0.669902204572292	0.000907661398010802	0.0170838983206371
SPIC	-2.22544808836978	-2.06970297257343	0.000922788183398581	0.0172646281684117
SEPSECS	-1.00249073857467	5.09930929036544	0.000922997862662129	0.0172646281684117
UGT2B7	-1.87053496217505	8.23304075447193	0.000925895557443562	0.0172968790480854
NAMPTP1	-1.61287854775622	2.21183388300247	0.000928221488086332	0.0173293484783388
AL391095.3	-1.71886212250733	1.94340700303522	0.000929794021102343	0.017336747595241
TFR2	-1.33416371602836	9.53164788394186	0.000932818016017258	0.0173601908422808
C1orf162	-1.39866665741505	2.83461916010534	0.000949389103909007	0.0175687642147731
BCHE	-1.89862740421798	5.93452670086773	0.000951310539948118	0.0175932769178987
SDC4	-1.0557832698636	8.6593412143448	0.000962894789229569	0.0177518295757964
TNFRSF11B	-1.90912407676172	2.51672109680245	0.0009646423355728	0.0177729321314691
ERRFI1	-1.46916970328571	8.47412349396599	0.000974346066837967	0.0178513037317069
SAA3P	-3.0800348038394	-3.90347358362503	0.000977732400659041	0.0178950535696511
OAF	-1.10809322623195	7.72513314737834	0.00098621319353292	0.0179904571362357
AL359643.2	-1.26288452906957	-1.94820254032408	0.00100789475575527	0.0183066725230497
TMIGD3	-1.64308035437975	1.77960417055276	0.00101548325713963	0.018419607627536
TGFBR3	-1.33424399752604	4.71008133521657	0.00103438462476942	0.0186271376625399
SFRP1	-2.21597093537642	1.23817216789181	0.00103712996215786	0.0186577082057849
TSLP	-2.14902269002485	1.30440896350236	0.00104113482801571	0.0186802273859252
AL357033.2	-2.52545144381826	-3.29405102693505	0.0010461741175468	0.0187478217697035
F11-AS1	-1.38001384892085	2.86675036524541	0.00104779109850362	0.0187653911256307
WEE1	-1.08091327220747	5.39378231807131	0.00105372145679911	0.0188258514090794
AC093535.2	-1.20902473152268	0.437365735234641	0.0010629006392196	0.0189459683235543
PLG	-1.68894724195952	10.5489147332955	0.00106346808639159	0.0189459683235543
KLHL2	-1.0064442454597	4.23945610474291	0.00106491881333371	0.0189459683235543
AL512791.2	-1.2295443299736	-1.47714870583556	0.00107248264997638	0.0189998293501525
PC	-1.25895716590715	7.85229472771167	0.00107504750197302	0.0190224041480568
AC105105.2	-1.57424848354576	0.968180854192514	0.00108377263814287	0.0191423209106133
AC080100.1	-2.29755954878622	-3.44674904364515	0.0010921843395598	0.0192332748780666
TH	-2.57883907034385	-2.33773545092082	0.00109807801683904	0.0193139867890203
SULT1A1	-1.34999778580308	6.1809474868252	0.00111091256882894	0.0195128505466458
NR3C2	-1.33572241604123	3.08334391565977	0.00111232811344929	0.0195128505466458
GLYAT	-2.34401668695593	6.44449580213554	0.00111266783904741	0.0195128505466458
AP006216.2	-1.89132410856197	-0.419721217662445	0.00111395948882934	0.0195128505466458
ATP5F1AP3	-1.45520169482856	-2.23073311394808	0.00111401768954187	0.0195128505466458
TLR4	-1.3649738219702	3.01632152165998	0.00112149477035763	0.0196061984555014
HSD17B13	-2.60293484388105	7.54310964770408	0.00114143932435337	0.0197815930879559
TPT1P12	-1.68617020091463	-3.24468448321559	0.00115903918339863	0.0200277351039908
AP005060.1	-2.14163167547166	-4.1729221287364	0.00116709257640845	0.0201286003398383
AHSP	-2.71248179911785	-3.09814324176097	0.0011750201911248	0.0202016214794077
CXCL2	-1.81239122717753	5.46674503580965	0.00117526988151512	0.0202016214794077
ADAMTS1	-1.36079618392823	4.6585749934459	0.00119336903191989	0.0204174844410717
ADH1B	-1.89120788316062	11.0083326928337	0.00119856452704923	0.0204588788030598
ST6GAL2	-2.20495113630491	0.624358417235829	0.00122495706482536	0.020741246016075
RAMP3	-1.50749238397666	3.65632153832099	0.00125470376551233	0.0210752561886001
FGF14-AS2	-1.40407975849986	0.801391267351543	0.00125540723454601	0.0210752561886001
AVPI1	-1.10053075903631	4.70387863751918	0.00125896477181907	0.0211015957483913
MT-ND2	-1.09215347023966	12.5540081420439	0.00126264922163362	0.0211486570480327
PLGLB1	-1.50935074302515	1.32102201619651	0.00126382452213045	0.0211563220260554
MS4A7	-1.55402769803916	4.01627188247114	0.00126479334130123	0.0211605237844602
MT-ND6	-1.40645406603566	10.5986762636324	0.00127546733762028	0.0212798797208846
LINC00707	-2.39313374580517	-3.76860915399495	0.00127825322720629	0.0213131373782885
SLC7A2	-1.52895203839154	7.90358861802621	0.00128899739046841	0.0214272207452215
RGS18	-1.58211774455512	0.0193649145176884	0.00129279916757208	0.0214635443711936
PLK3	-1.06839549886281	2.86491552719308	0.00129587902408408	0.0214734220072931
AL022722.1	-1.7166425863891	-3.66217882358243	0.0012990884811958	0.0215145108635792
MPPED1	-1.9900731416909	3.51743210786624	0.0013075043782455	0.0216053372008403
PHGDH	-1.55359360589757	6.49214914518496	0.00131850759787378	0.021745390927628
SPTBN2	-1.58491313787402	4.95894092588708	0.0013211437006473	0.021745390927628
AXL	-1.363109062517	3.59846664161965	0.0013277774907747	0.0217876350259302
PRG4	-1.76817876491325	7.00989610776157	0.00132787198993829	0.0217876350259302
FAM180A	-2.42785789523423	1.32278250499376	0.00134310126846506	0.0219596684931123
AC021148.1	-1.22925485316258	-1.987135667537	0.00134624090645457	0.0219744383617797
DNAJC12	-1.70909857966078	4.20752627240381	0.00134879717362894	0.0219918096689201
METTL7A	-1.06645292942044	9.10837430286081	0.00136207264145642	0.0221380490747322
ABHD6	-1.08722254050078	5.15619034202322	0.00137208162687967	0.0222851759111767
STAB1	-1.25386029058831	5.84734427049877	0.00138677724897366	0.0224619816057662
IGF1	-1.85540923768975	3.34821196820029	0.00139130668150453	0.0224982609237916
SHLD2P3	-1.40574848678437	0.307388045533917	0.00140450045459262	0.0226742984123416
ADGRG6	-1.39852677428445	6.0635242079331	0.00143888667688494	0.0230526849716799
JUND	-1.12316376864819	7.63466665907502	0.00144939577010794	0.0231607328952318
ASIC2	-2.08858760600624	-2.90282177697392	0.00145703026745348	0.023265482364121
AP006285.1	-2.32471083528865	-1.89742878953165	0.00145808782518539	0.023265482364121
IL1RL1	-2.32660367707987	1.14199699286072	0.00145927191869669	0.023265482364121
SORL1	-1.25762609215763	6.73114118366429	0.00150825728573987	0.0239042561969493
AC004160.2	-2.58828328274074	-2.57310338883539	0.00152299916358787	0.0240666116583067
GPD1	-1.77213848422956	6.41996658153007	0.00152713582970269	0.0240869112486922
STOM	-1.05418834633798	8.23078613315928	0.00152840971018138	0.0240941122173459
MT-ND1	-1.05477510431295	12.3785752507557	0.00153553060043393	0.0241666438764847
ALAS1	-1.41354523356378	8.28350654134259	0.00155503417334383	0.0243445843844942
CYP39A1	-2.14807681132522	4.63655316113035	0.00159665399539989	0.0247855519380692
CLEC9A	-1.82836136485453	-1.97782076065348	0.00159867806229555	0.0248039108412687
IGHD	-2.65871863803516	1.74672602687024	0.00160410011763671	0.024848800508572
FYN	-1.0356997466272	4.38165640820021	0.00161407660352095	0.0249639896092309
AC104966.1	-1.51388716543057	0.913981442076423	0.00163881538073014	0.0252538623149732
CHRNE	-1.28246154075758	0.87395068070387	0.00165306019774632	0.0254448090293706
GLUD1	-1.17237815578008	8.94322866547131	0.00165379606161247	0.0254448090293706
RPSAP70	-1.22517129754891	1.15862211172253	0.00165484867800985	0.0254477225764489
FCGR3A	-1.50538604733697	5.18111890453234	0.00165937654681675	0.0254755400627685
FCN1	-1.42469474683506	1.42487847685104	0.00166353309091061	0.0254755400627685
ZG16	-1.86971950881327	3.7204254728275	0.00167086801598823	0.0255209939084544
SPSB4	-2.37760963006192	-1.96831076986951	0.00167857798430748	0.0255592977269629
GCH1	-1.3765687645243	5.59777525111268	0.00168726630180852	0.02566507910785
CMTM5	-2.10413737584618	-3.86724912933389	0.00169512062993446	0.0257049696758426
RNU1-75P	-2.0953011616396	-3.05192191518215	0.00169830625932795	0.025713595387123
PLAC8	-2.00731588312496	1.7579111621122	0.0017045034436016	0.0257585357728643
MT-ND5	-1.28855961735794	11.8060308542364	0.00170720523177455	0.025770882501513
MPIG6B	-1.63619362029474	-2.45549639548018	0.00171154775465103	0.0258080390073441
FEZ1	-1.4416069509217	2.13019564975715	0.0017130727936706	0.025809016650643
AC020978.4	-1.76185697373546	0.369659663025099	0.00174878932672836	0.0262085879040414
AP000439.2	-2.30316555256873	-3.17705740367565	0.00175438163492758	0.0262658284489741
MIP	-1.72462290236585	-1.25036569221503	0.00176258924285484	0.026342115323967
SIGLEC9	-1.47394451651692	0.893126478575627	0.00177279305506923	0.0264207110568179
INS-IGF2	-3.39760212899124	0.954619753154184	0.00178277630689245	0.0265158742436339
PAMR1	-1.60350867992761	2.09231923557703	0.00179112970432179	0.0265864615074028
AC009831.3	-1.91966972063175	-4.03000079846486	0.00180178790795501	0.026664109306529
SELP	-1.87172057770166	1.07146198513046	0.00181019043370816	0.0267750144482102
UGP2	-1.21603288237902	8.28338564591767	0.00182101631569874	0.0268811917729009
HMGCS2	-1.38599503228499	10.1855842472245	0.00182942223701626	0.0269647690625011
AC079766.1	-1.41836661075371	-2.64409188053337	0.00184456304390594	0.0270931110968128
AC108451.2	-2.0581288045906	-2.80766148648828	0.00185069839222833	0.0271291585800591
AC107294.1	-1.8080017283805	-4.06699824561623	0.00185930999825765	0.0272193319226273
GRHPR	-1.16088977040834	8.38216079291212	0.00185961988168429	0.0272193319226273
PF4V1	-2.38276317848571	-2.26706083259018	0.00189869980327102	0.0276103707140222
CCDC42	-1.51763699474067	-2.98947995267244	0.00190072411789871	0.0276103707140222
TTC39B	-1.15499594856788	3.26101196140443	0.00192152549845703	0.0277522257477234
ADH4	-2.27920104885002	9.91903886131737	0.00193147068658884	0.0278219377009313
LILRB5	-1.66029677775145	3.05033069827811	0.00193679284496298	0.0278447916972393
CYP27A1	-1.27714057315882	8.88129898901536	0.00193730003633223	0.0278447916972393
GSTM1	-2.80178844115118	5.21975397058476	0.00193989869684784	0.0278493932412917
FBXO15	-1.33995256042234	-1.1714593501727	0.00196805234924379	0.0281358948609882
TBXAS1	-1.20912779949529	2.69722449428725	0.00197815553632121	0.0282392479686261
C1QC	-1.43036701842052	6.52205967301813	0.00199456951648313	0.0284002261738243
CES5A	-1.947581978564	1.38471478980957	0.00203248747714635	0.028791781998461
FNDC4	-1.21405907421627	5.55987693699485	0.00209492601168722	0.0294275882978127
RIPK4	-1.10342242005505	4.62512842945237	0.00209533932077441	0.0294275882978127
NTN4	-1.24634325503079	4.04161055187559	0.0021183828122258	0.0296241968318806
PEX11G	-1.1735270170753	3.05445206459993	0.00212222887187178	0.0296498506700987
RNASE4	-1.26457954441047	4.42529520897575	0.00212507412243779	0.029673881540312
AL137247.1	-1.6211971648833	-3.46866078459122	0.00214672977335632	0.0299071110532944
LINC00399	-2.01836558527401	-2.93505069310544	0.00216078808429131	0.0300178472840827
EHHADH	-1.41095561971908	7.89439598759171	0.00218850227511949	0.0303313862568159
DUSP5	-1.34481213991841	4.19867836571036	0.0022243446784255	0.0307126261242648
VKORC1	-1.06378163665513	6.18814594741247	0.00223177847971506	0.0307720289071657
GADD45A	-1.18179753101328	6.13893495127699	0.00227952813419959	0.0312695252992414
FAAH2	-1.33611626785167	2.7880459713868	0.00229185188164451	0.0314239542413947
BX842568.4	-2.10533724275943	-1.20079665752523	0.0023145351696862	0.0316044228032566
HAO1	-1.62194695267019	7.60357581519778	0.0023146261791017	0.0316044228032566
AC135050.2	-1.51270511880937	-3.15463809177965	0.00232075127557501	0.0316582262159536
DPF3	-1.48509541171495	1.07298973473807	0.0023243723472821	0.0316813294324877
CIDEA	-3.5142399071499	-0.0447510863741106	0.00235241198438885	0.0319276026186919
MS4A1	-1.98673517596084	-0.511917261451087	0.00236277504446244	0.0320093040145718
FOLH1	-1.42252130370481	3.60859778615431	0.00236497314565079	0.0320243653471014
CYP3A43	-1.96348112680009	2.1742823376003	0.00237958725478225	0.0321779140751036
AC009159.3	-1.35224700018825	0.152992988129687	0.00240570851258723	0.0324715573454941
SYBU	-1.37108116902274	5.66764887673161	0.00243913500980394	0.0327507674781836
ACOT12	-1.69779283418789	5.20537039762768	0.00244305904828949	0.0327507674781836
C5	-1.14135640507523	9.01425046008124	0.00245162788295796	0.0328357739035518
PLA2G5	-1.47978887079727	1.28044651578065	0.00247646407012933	0.0330184008698971
ALDOB	-1.69902763839812	11.97977887408	0.00249498790712885	0.0331903197266478
PRRG1	-1.01189149695761	2.92279060810462	0.00250620007499019	0.0333094102843263
TMEFF2	-1.98382398906778	-3.81993798079613	0.00251167994319175	0.0333521680384458
HBD	-2.6407407888698	-2.26695876368886	0.00254873336287205	0.0337681396872382
IGLV5-37	-2.75774666345308	-3.70271856893154	0.00255586052999421	0.0338321565171529
LRRC19	-2.05009276007553	-0.0860443144933672	0.00256011350551748	0.0338580466707715
SERPINA10	-1.24349698275687	7.98050503722666	0.00256145703831539	0.0338606242298204
HS3ST3B1	-1.40943182028579	5.08008766755722	0.00257539116375035	0.0340064031128696
KCNK17	-1.78149896461308	-0.868306028071437	0.00258057291532967	0.0340064031128696
RORA	-1.08351193160729	5.1680942542294	0.0025810158559581	0.0340064031128696
PLP1	-2.54570619317349	-2.74854272764585	0.00259109350788964	0.0340538767361028
AC119424.1	-1.74637216238459	-1.68663192347496	0.00261327260305103	0.0342842292235608
CEBPD	-1.07906101494323	6.7073428802393	0.00262027845907683	0.0343455707848492
FYB2	-1.25490645989825	3.30735450228715	0.00263478114688445	0.0344575055969358
FAH	-1.07994746822293	7.37494871761798	0.00264787648378722	0.034477363456521
RNU6-529P	-1.49769784275448	-2.60843989758696	0.00265490811503629	0.0345348794514948
AKR1D1	-1.90576129137881	6.28559686542949	0.00265619257890564	0.0345348794514948
ANGPTL3	-1.52918039591811	8.50851528175581	0.00266256044963668	0.0345616994693261
ASS1P9	-1.71207825398747	-2.20282215618614	0.00266383406333698	0.0345630124793621
AL122023.3	-1.1966444169579	-1.77301133261264	0.00268540327193804	0.0347206153743252
ASPA	-1.64803978867475	2.37248400884274	0.00270398269470107	0.0348690751780808
APOA1	-1.52605364616583	12.770704048092	0.00271393897225053	0.0349363349183289
AL136116.3	-1.16160096424415	1.84221263795713	0.00273558785364021	0.0350466728976357
PROZ	-1.58118308877265	4.58833114489557	0.0027400969745488	0.0350891914477516
C3	-1.08496841759098	13.3964196910551	0.00274452882573748	0.0351306840008316
CXCR2P1	-1.95150584604059	1.53430475066703	0.00274984226065613	0.0351538161046003
SERPINB8	-1.36621095910902	3.43894931401793	0.00275637265523477	0.0351962155823935
MYC	-1.51731845058368	5.85161710067558	0.00276545681826937	0.0352760283625109
BHLHE40	-1.17866363747905	7.36058279413415	0.00276691469640585	0.0352793591415865
LINC01679	-1.27095581105613	-1.12940507511914	0.00280564932982094	0.0356498864628411
SIK1B	-1.38061077765333	4.268631377175	0.00283576566499611	0.0359470076114349
MBNL2	-1.01392832465777	5.92513013586875	0.00286145032796768	0.0361408287138643
AC009137.2	-1.45976282911393	-2.65518511845431	0.00286977047632875	0.036193239035124
PON3	-1.37862010625498	7.20714301912666	0.0028874335847992	0.0363599549962818
NCR3	-1.36787884382797	-1.25314918714261	0.00289592789022371	0.0364202467047375
FOXF1	-1.46749185614142	1.25028680009747	0.00292644012676873	0.0366895039877172
RCVRN	-1.84991510379348	-4.16809303472527	0.00292988999422691	0.0366908356583752
IGHV1-45	-2.36132202464592	-3.14969258458587	0.00293676508647265	0.0367301221824892
BBOX1	-2.12689140962682	3.85092153282096	0.00294778056158506	0.0368210267690533
GCKR	-1.23671553905115	5.64052263098943	0.00296833947224431	0.0370150927674662
MPDZ	-1.25238243370261	5.68636455408668	0.00296997862473665	0.0370198730987787
AL353693.1	-2.08288665786717	-3.64476800181713	0.002973302665898	0.0370241310931815
NIBAN3	-1.52803611886417	-1.95698444607659	0.00297814105664064	0.0370241310931815
SYTL5	-1.76016566377895	1.3238260682193	0.00298785320282823	0.0370549803880113
F11	-1.2966502977282	6.08876635826331	0.00302066647765705	0.0372999221279725
AC135048.1	-1.32440073887978	-0.780995548452623	0.00303752683534104	0.0374501269673854
DHTKD1	-1.01833929147611	7.31764249365575	0.00309788005847944	0.0380034982288454
MT1X	-2.10474266878383	8.38804228103729	0.00313103998946766	0.0382617178874645
FAM99A	-2.19124312233754	3.8443801755668	0.00313712905461695	0.0382617178874645
GOT1	-1.20828044242731	8.23216367292459	0.00313839797319751	0.0382617178874645
LRRC4C	-1.79799362540356	-0.971332502588153	0.00315293848906608	0.0383917339489583
GATD3A	-1.94480143520306	1.48937557214545	0.00315551304624559	0.0383917339489583
GC	-1.25638803782107	11.4011793055678	0.00315651554600221	0.0383917339489583
AC011611.3	-1.88418864648984	-3.82895011965753	0.00318711144872174	0.038608955915683
HAO2-IT1	-2.28901318269749	-2.84383695133595	0.0032382684361334	0.0390912838774678
EVA1A	-1.2622437862461	5.72871335455503	0.00324435166776615	0.0391486871936465
AC009831.1	-1.01556757938825	-0.795278014921468	0.00324803256367869	0.0391610437401571
CYP2C19	-2.38286187544177	1.86253809111347	0.00326424666258907	0.0392685603256584
LINC00310	-1.3622200420755	-2.32218740588953	0.00328474061113276	0.0394423089513575
FCRL1	-2.07156247566768	-3.24158242565847	0.00330230936577222	0.0395405271298129
KRT16P2	-2.51000135625452	-3.70151971971182	0.00332451319995831	0.0396614021131408
APOC1P1	-1.77742732611782	5.4969084132767	0.00334945197029786	0.0398392651421715
CCN6	-1.44898611939407	-1.16471121229505	0.0033530953929311	0.0398411523934768
LINC02156	-2.22619665157947	-2.77766173508573	0.00335596411659462	0.0398431196911369
IQGAP2	-1.01958473585011	7.29352554073012	0.00341444285947806	0.0403101165616955
HSD17B6	-1.62098106843007	8.78516640965777	0.0034548942065741	0.0406249805806135
AC008080.4	-2.17940164094058	-3.87534635255149	0.00348412504380364	0.040816297076809
KLF9	-1.20235531598193	6.82558511671619	0.00351925581619136	0.0409944739940162
AC103740.1	-1.66015269488268	2.04664375716675	0.00351930614782549	0.0409944739940162
TNMD	-1.94071656686458	-2.98559619306615	0.00359209737484535	0.041558649337938
TDO2	-1.65461789885859	8.0228798158692	0.00361015296137808	0.0416694201834238
MRC1	-1.62357297650249	4.78666252602919	0.00366014136263976	0.0419833880269485
ABLIM3	-1.16270963880087	6.14714001238544	0.00366720210043325	0.0420195355097178
NTRK3	-1.65238720833377	-1.64242969879146	0.00367809886497013	0.0420856645177357
HAO2	-2.19320797098914	6.40273456768742	0.00370903989188646	0.042313772048344
SDC3	-1.01720812862343	5.54219825265303	0.00371812808572806	0.0423846472695968
FTCD	-1.56361732125267	8.2718400994557	0.00374489788376663	0.0425657774389275
MAOB	-1.00513971675892	7.84666416111296	0.00374990074320346	0.0425657774389275
MT1HL1	-2.69711518840491	-3.5100169746868	0.00376967347130142	0.0427063188185655
AC027117.2	-1.5431278759098	2.36346811383266	0.00377242288420722	0.0427063188185655
C1QA	-1.31181794330461	6.7197543832652	0.00377411544871305	0.0427090784309451
CYP4F2	-1.59775199876246	6.82067590138329	0.00380574750177514	0.0429187569261016
CYP2C9	-1.88143097778697	8.78892663758793	0.00381125065764681	0.0429533711281364
LILRB1	-1.36260611490664	1.6863859777419	0.00383080807936634	0.043134384592284
JCHAIN	-2.05642976191676	4.48539496168774	0.00385531143135289	0.0433120143616051
SIGLEC1	-1.36267134258227	3.48343463808324	0.00387170363895403	0.0433963753316926
SVEP1	-1.71280090446604	2.78303210549801	0.00389725530571549	0.0435839109094032
AL159972.1	-2.02300004836835	-4.10250728083912	0.0039040629886999	0.0436104103235636
MMP3	-2.48677853815345	-2.07408805770683	0.00391567176502409	0.0436408650136654
LINC02723	-1.76219915535053	-3.73078223063085	0.00393177527880338	0.0437706961645939
SORBS2	-1.02187735397895	6.38066414944932	0.00398773645709423	0.0442433131421455
NPM1P25	-1.33488703177239	0.785760416381249	0.00399379994320169	0.0442606122276852
MAFF	-1.11271019353879	4.95997482612142	0.00399837827045521	0.0442946986226039
GCDH	-1.08050247870771	6.15383568622963	0.00402041232718656	0.0444719455884175
CLEC1A	-1.22287867650102	0.510630119092295	0.00403315574301037	0.0445606716260393
CCL4	-1.39109321161163	2.19760026831304	0.00404235917833852	0.0446309761117009
IL2RB	-1.38283512332766	2.93784904199386	0.00407092896351249	0.0448030422623169
WARS2-IT1	-2.13906758117601	-3.06170262871157	0.00410066078786207	0.0450049811486917
FAM229B	-1.13082801755914	2.20707490481374	0.00410486165310078	0.0450087137031129
GP6	-1.6139179829396	-2.89906938883927	0.00411458861841888	0.0450516834748792
SIGIRR	-1.03467912832812	5.43937201980597	0.00411561394883984	0.0450516834748792
GASK1A	-1.91826076718496	2.2956275744563	0.0041822999648916	0.0455224969814494
CD180	-1.34086840524075	0.983670967226586	0.00418677376305331	0.0455431379192061
PCAT18	-1.89069290674137	-2.98442295636047	0.00422955733442025	0.0458401885638024
INHBA	-1.4900503944922	3.93962837574994	0.00427736505509333	0.0461877085930755
CMYA5	-1.39706246955033	2.04343923859517	0.00428573408579455	0.0461962828300303
TRPM8	-1.72373166871953	4.54820246232035	0.00428753226050004	0.0461962828300303
IL18R1	-1.34108837480657	2.43363117694192	0.00429145429384729	0.0461962828300303
CCDC178	-2.13818547723309	-3.7405412469585	0.00435302293502003	0.0465950483302307
SYDE2	-1.06563898502782	1.32254687369394	0.0043586263821373	0.0466380933281399
CDO1	-1.27339790406821	7.48572167078681	0.00439730567061714	0.046966729660914
TMEM132E	-1.76108580508443	-0.525663276583812	0.00439934105051786	0.0469714504991727
NKAPL	-1.6562361923832	-1.94309653500801	0.0044038121584198	0.0469851533181532
GJB2	-1.15088077654174	4.87620186296603	0.00442014800710726	0.0470696657654146
DEFA4	-2.4575943950553	-3.77565175010974	0.00442417476456686	0.0470696657654146
GSPT2	-1.53951479554639	2.80010154586601	0.00442501521994679	0.0470696657654146
AC129507.1	-1.60100553082787	-1.24913756080271	0.0044276890749542	0.0470696657654146
ARHGAP42	-1.03967499788402	2.98689576044565	0.00446649489804253	0.0473284698416232
AC008549.1	-1.97850999986053	3.15126385662331	0.00447023407026562	0.0473510708434639
GP5	-1.96997062172523	-2.49163072487037	0.00447856410590391	0.04740523923804
U91319.1	-2.11359938778902	0.886455588736065	0.00453627555257303	0.0478443173575314
SOX6	-1.36038470844728	3.01008704997577	0.00459922788693935	0.0483870945321503
AC073321.1	-2.39309260869085	-2.86749856313602	0.00462803107351032	0.0485537534375076
MT1E	-2.16712109170123	7.93839920768006	0.00463140058393041	0.0485695687704321
CAMP	-1.71550637117308	-3.77541214605369	0.00464441890800364	0.0486541666627716
SAMD5	-1.93455735877504	3.07133216825947	0.00466263364307457	0.0487929631395794
BLNK	-1.03658659198399	4.49347021071279	0.00471042388168891	0.0491360883256573
CCDC196	-2.25004505540454	-0.189712699583489	0.0047410304364638	0.0493680099740432
AC130343.2	-1.32915152726762	-2.90878386735839	0.00476591652220101	0.0495152915577481
FCGR2B	-1.79296366381116	2.92803256204903	0.00477987433095214	0.0496147589444149
GNG12-AS1	-1.4552189345078	-0.934362034436972	0.00479553827438029	0.0497423197714485
AC129507.2	-1.56773698577563	0.128688612217851	0.00480508281490428	0.049785295127504
BHMT	-1.78796159956839	8.5642389467612	0.00481424311733115	0.049813644386032
