# Supplementary material for: Determining novel candidate anti-hepatocellular carcinoma drugs using interaction networks and molecular docking between drug targets and natural compounds of SiNiSan
Source: PeerJ. 2021 Feb 16;9:e10745. doi: 10.7717/peerj.10745 (PMC7894118; doi:10.7717/peerj.10745)
Supplement: Supplemental Information 13 [file peerj-09-10745-s013.xls]

logFC	logCPM	PValue	FDR
SLC26A6	2.92486810875215	4.51126764941393	1.98404259706317e-10	1.9495863906275e-07
E2F1	4.58224146661738	4.26475714094449	5.6523730725349e-10	4.27246937962196e-07
GABRD	4.33582915605189	1.55818479841758	1.29978505718852e-09	7.81966606140008e-07
CDKN3	4.1515236904789	3.3247400483525	4.1036303560672e-09	1.95114385913718e-06
CDC25C	5.13533656345023	2.39132617536283	5.39021385357638e-09	2.40651984854828e-06
EBF2	5.03353651558705	0.342652251115626	7.20320943548955e-09	3.07744073838835e-06
APLN	4.63290319392364	3.06004000998085	8.68495280986865e-09	3.60578134586225e-06
UBE2T	3.36556042624071	3.08954180857321	1.29967339246235e-08	4.91193229953814e-06
TROAP	4.74600950378123	3.51301055692357	1.58838146058387e-08	5.85298713456899e-06
KIFC1	3.9788926682259	4.04981664189051	1.74196305133814e-08	6.26235716956062e-06
SPC24	3.81304135742414	3.64513861601181	2.19043165832207e-08	7.68711129234243e-06
PLVAP	2.94649945608264	6.34273352418832	2.24018248262736e-08	7.769216400632e-06
BIRC5	4.3156540445583	4.6636021610977	2.52827305324143e-08	8.26548494902004e-06
SKA1	4.5972393341657	2.39823456966896	2.99040148789653e-08	9.27937320649492e-06
FBXO43	4.4379938064697	0.608230727233233	3.26072937925363e-08	1.0012816809481e-05
PRC1	3.24060763639036	4.31791059646526	3.99596319986548e-08	1.17796999168835e-05
PTTG1	3.95757146740899	4.09865772942595	4.53283085004031e-08	1.30614507000442e-05
EXO1	4.07467557874418	2.40445994695484	5.51919123841021e-08	1.52521900462995e-05
ASPM	4.03057558016418	4.49101145266703	5.58372901675329e-08	1.52521900462995e-05
CCNA2	3.57897819399487	3.54391404554892	5.58783040469604e-08	1.52521900462995e-05
CELSR3	3.80118876467521	2.846229956159	5.91912406031551e-08	1.59731358250155e-05
FLVCR1	2.78818344877787	4.03531682329578	6.19741554577471e-08	1.62416410292438e-05
DTL	3.83080005993151	3.58956888427459	6.22444752919273e-08	1.62416410292438e-05
NUF2	4.13031395400224	2.88024942948014	6.22580629025595e-08	1.62416410292438e-05
FOXM1	4.1769961142697	4.37513674720533	6.49065922976664e-08	1.6763116843473e-05
ARHGEF39	3.01324757649602	2.46171020742671	6.61831285866782e-08	1.68190728241956e-05
RRM2	3.32450349490714	4.71575906080561	6.68077852172034e-08	1.6832706841179e-05
KIF4A	4.33909624945559	3.702487248962	7.41308064886984e-08	1.83638827267256e-05
NCAPG	3.8898391529215	3.29931720311918	8.53686276077215e-08	2.06826785772515e-05
TCF19	3.48475588120507	4.35513096960676	9.26106160004674e-08	2.2086974607637e-05
AC092171.2	2.90406723774243	2.88124889403913	9.29063011413884e-08	2.2086974607637e-05
CDCA3	3.72049434413431	3.0228893923754	9.45009348728638e-08	2.2109468723152e-05
ESM1	4.98846195191884	3.60736993994433	1.06216390349782e-07	2.4365558187025e-05
NDC80	3.37169919202862	2.91220838097518	1.09281608667531e-07	2.44221817294319e-05
NEK2	4.13984398395717	3.28467111838392	1.09356762043659e-07	2.44221817294319e-05
RACGAP1	2.57120842825916	4.00544544994452	1.14652511982477e-07	2.54123413588831e-05
CDCA5	3.53080549108949	3.67639426143813	1.1824024491079e-07	2.60119714904864e-05
AURKA	2.512445023921	4.16771325915696	1.28596587736487e-07	2.78742559550287e-05
KIF20A	3.63526139105491	3.30550578639568	1.34019390216399e-07	2.88376467459068e-05
CDT1	3.56056781538299	3.5159808611805	1.43196164445522e-07	3.05889835629678e-05
CCNB1	3.14768367746498	4.38992612742773	1.47884628626038e-07	3.13632443688272e-05
EZH2	2.62262784500443	3.59141000061917	1.55532805523288e-07	3.25173870497943e-05
CENPF	3.73595052495506	4.78203930540809	1.57089615288792e-07	3.2611582880974e-05
CDC45	3.55784111404627	2.55798990989864	1.61403771869665e-07	3.32728796569641e-05
STMN1	2.59674406281153	6.40289944872906	2.02824729300714e-07	3.93359881253668e-05
MXD3	2.7851275223615	3.20097712814713	2.09809103491509e-07	4.04245919073607e-05
TRIM45	2.71217458542276	1.90163667971044	2.38927422169207e-07	4.50611103460804e-05
CKAP2L	3.54342485072756	2.54545275533015	2.39987595384329e-07	4.50611103460804e-05
SFTA1P	6.66509363823861	-2.10097126128023	2.48358066931021e-07	4.63376421206301e-05
CENPL	2.67414840285574	2.14698394539109	2.71849059941089e-07	5.01341997579202e-05
CENPM	3.98823236413437	2.78113955294273	2.74708585287659e-07	5.02989713397199e-05
TK1	2.86911067054552	5.15960831138283	2.80759905078477e-07	5.10896372951138e-05
CDC6	3.53566086506965	3.8426061248235	2.95532247478014e-07	5.34478228429716e-05
KIF2C	3.94323977075893	3.49440319857393	2.99647727919639e-07	5.38616790935551e-05
EME1	3.8505763835663	1.42344457925373	3.07553213248502e-07	5.4892826519184e-05
SAPCD1	3.68583012515621	-0.820674653631604	3.30638488133315e-07	5.7357991464557e-05
KIF18B	4.12599664979256	2.90654380524446	3.580541321994e-07	6.06613664546328e-05
HJURP	3.78731130338206	3.11090597008048	3.7693324382897e-07	6.34949433990526e-05
MELK	3.69663266005868	2.92925411970797	3.81683293849739e-07	6.37479130560981e-05
FAM83D	3.09437248457045	3.71270579490481	4.21376411353301e-07	6.78784438813332e-05
IQGAP3	3.52863381387086	4.03359776071822	4.30926366357418e-07	6.90395562709256e-05
PKMYT1	3.32409378110064	2.63743348083142	4.55938936290139e-07	7.22614188327797e-05
SPATS2	1.67799155617652	3.87926809305826	4.65733122758088e-07	7.34189664480517e-05
MND1	3.4494613596212	1.42479180572732	4.86222511797934e-07	7.59454915590362e-05
CCNB2	3.49440788602655	3.41140628585237	4.8725969441869e-07	7.59454915590362e-05
CDK1	3.56594046255951	4.15116751258239	4.90325134358027e-07	7.59454915590362e-05
NCAPH	3.37490058986115	2.61347954155577	4.92065161225819e-07	7.59454915590362e-05
TEDC2	3.2834430176829	2.33508049740445	5.14571908439499e-07	7.90055483796249e-05
TOMM40L	1.77898901361425	4.76158038783819	5.24779138298659e-07	7.99613650100868e-05
ZWINT	3.02662112168656	4.21947013857431	5.26222219612499e-07	7.99613650100868e-05
DLGAP5	3.53241892318069	2.80237012903094	5.39799200955356e-07	8.1203684021534e-05
BUB1	3.37541457651072	3.16201124311291	5.48570761986028e-07	8.1203684021534e-05
NEIL3	4.35539977539308	0.898283707832258	5.49226152297963e-07	8.1203684021534e-05
CENPA	4.12266303601083	1.888940474952	5.63804251077125e-07	8.26884851617044e-05
TOP2A	3.78476844151393	5.74106777351594	6.292890183041e-07	9.00524804397406e-05
GABRQ	5.85082303895965	-1.59025046712234	6.89728805188729e-07	9.59080917365969e-05
UCK2	1.77605844178661	4.71727643484853	7.78387030078482e-07	0.000106231811387424
MCM2	2.75135471901541	5.08572525978168	8.45567293139915e-07	0.000112281433488611
CDKN2A	4.38473408106358	3.83724100446956	9.24366246989493e-07	0.000118992980764206
PBK	3.85347882952602	2.91107264446849	9.42279172430429e-07	0.000120248691446219
GMNN	2.16961397965918	5.01991795011551	9.93435324405841e-07	0.000124091016644745
RNASEH2A	2.19431435913102	4.32051615439916	1.00812918938635e-06	0.000125395107062954
CDC20	3.91051021052055	4.30555372740516	1.06874825157271e-06	0.000130188552512859
RECQL4	2.64795214151729	4.17339095881802	1.22801441806748e-06	0.000145893359482573
GPC3	6.82628493899507	9.30843998010055	1.26247065033058e-06	0.000148272399605957
TACC3	2.39519031252773	4.73140232166184	1.28520383334103e-06	0.000149964568764068
KIF14	3.32731995924681	2.33445929119089	1.30231451553993e-06	0.000149964568764068
TRAIP	2.88847070542175	2.11920907091693	1.3173010666634e-06	0.000150662146917336
CDCA8	3.2567424263969	3.222764903212	1.31859404676796e-06	0.000150662146917336
TTC13	1.59977089297191	3.88735350157	1.33364108529132e-06	0.000151793071634374
WDR62	2.93668732097951	2.69627223522824	1.39215293131469e-06	0.000156042875521771
HMMR	3.13306554501646	3.14262242029072	1.48417585095194e-06	0.00016283548257346
CENPI	3.55368833131408	1.37788671035364	1.4858965640714e-06	0.00016283548257346
FAM189B	1.64733778699127	4.72545671838374	1.50355081451109e-06	0.000164159905411009
POLQ	3.50531564527245	1.79210823533846	1.52604493247305e-06	0.000165607264113123
THY1	2.60494264456654	5.18611630167791	1.56482756531387e-06	0.000167743824719591
SKA3	3.53864645655082	2.21258691960137	1.59698044192421e-06	0.000169343116717567
TONSL	2.09678558831633	3.88746962395779	1.62526498279464e-06	0.00017050244280357
NOX4	2.93314997554499	0.134428320954066	1.64526818521357e-06	0.000171381133681663
HIGD1B	3.03641297192309	-0.0166206014188653	1.69346990330192e-06	0.0001757809833783
MCM6	2.02982746451283	4.93557196702587	1.76838392361011e-06	0.000181638291582238
KIF18A	3.50097848561071	1.62669921941949	1.89632101092412e-06	0.000192215784226046
CEP131	1.8878872160677	3.89391427709044	1.93143452146596e-06	0.000194564834651995
CENPE	3.28657551026048	2.64928722868195	1.93383413796379e-06	0.000194564834651995
EMC3-AS1	2.8769147870882	-0.0714488173856163	1.97273079228377e-06	0.000197132647544859
UHRF1	3.6534362633416	2.72019362577958	2.0388772507792e-06	0.000201964588692331
TNFRSF4	2.6832985542072	1.40468354328447	2.05563659473001e-06	0.000202669268147311
THBS4	6.90766795061963	5.19929054605402	2.17346864189805e-06	0.000211356413085967
UBE2C	3.97827534408893	4.18945227555759	2.23153867648929e-06	0.000214978851778522
C5orf34	2.61188770751385	0.737309931008736	2.38301073481018e-06	0.000226608946617642
FAM111B	3.20660079710236	2.85075272272156	2.51416142938944e-06	0.000237005099561593
XRCC2	3.08429459919534	1.42251628250306	2.67560395798731e-06	0.000246481653367212
GINS1	3.20132598082759	3.30100415133154	2.79563984710599e-06	0.000254360083496412
AL606489.1	3.83567252346324	-1.32682619892624	2.96312254257906e-06	0.000266310638514293
ERCC6L	3.5640244298941	0.838742617975715	3.0444082024433e-06	0.000271136282174701
ANKRD52	1.70245332622318	4.94873273513667	3.12471060664428e-06	0.000276616648568369
COL15A1	3.81942893898951	4.23746736706321	3.16725122946421e-06	0.000279543110758609
SPC25	3.10209799134063	1.6988783292575	3.23629852267513e-06	0.000284784609402806
ASF1B	3.10171564630886	3.30198238763198	3.24944776711117e-06	0.000285090686686518
TRIP13	3.12830127432095	2.50789525810815	3.32814996569272e-06	0.000291129177562777
NUSAP1	2.56000451347595	4.65747376233074	3.39264602618809e-06	0.000295020095002946
GTSE1	3.61832891323706	2.56369736182288	3.43819783407266e-06	0.00029810186456067
MAD2L1	2.66730697609286	3.20663442083476	3.54626489959998e-06	0.000306569920748703
ANLN	3.40762798786883	3.8181742887782	3.63836070944021e-06	0.000313607048893699
MDK	4.52484947944242	7.26715548242719	3.85582283926866e-06	0.000323571943137506
PLK1	3.27417717076344	3.57692633395591	3.86089713186565e-06	0.000323571943137506
CCNF	2.48048067316451	3.14570704399616	3.87016007308334e-06	0.000323571943137506
TTK	3.46125878292378	2.52326463223277	3.87465300476745e-06	0.000323571943137506
RAB11FIP4	2.31075097675235	5.00188172681301	3.99217829998285e-06	0.000331508236916041
SHCBP1	3.48358303607165	2.09592616968102	4.0098235547684e-06	0.000332011628693274
RFC4	1.966450987645	4.01505113973417	4.14698097693269e-06	0.000338314202159539
MYBL2	4.54910521279696	4.77290536447028	4.15091050491434e-06	0.000338314202159539
ORC6	3.114573167346	1.91809166739278	4.15447407244999e-06	0.000338314202159539
DIAPH3	3.33435350384803	1.72321857414149	4.25884836642778e-06	0.000344908217016276
ITPKA	3.47396737795037	3.29132182360264	4.28045471500786e-06	0.000344908563964058
TBC1D16	1.70386030893019	5.30426208780354	4.34470802302898e-06	0.000348037086442585
AURKB	3.60274423688582	3.11848922537482	4.44077597055201e-06	0.000352856158587339
TYMS	2.59599757423295	4.32058237222512	4.50153500465043e-06	0.000355766086868874
CENPW	2.87242611902113	2.79445446726392	4.62924348539235e-06	0.000363907916549016
CENPK	2.81607293782482	1.53022971944712	4.7343852338058e-06	0.000371183357200429
RAB3B	5.08219121470077	3.5783287034404	4.84682727856651e-06	0.000378991038050032
FANCI	2.42623848206923	3.71413004948229	5.01979746322191e-06	0.000390213926474474
CEP250	1.26391084134758	4.54249958404634	5.03006520100071e-06	0.000390213926474474
FEN1	1.78119970198305	4.76776887972578	5.19147355336024e-06	0.000400626829527504
RDM1	4.01459411759554	0.00378784678876944	5.34095858889863e-06	0.000411086470606117
TARBP1	1.92711827564878	4.92433995143717	5.56693079720613e-06	0.000424050524472454
MCM3	1.67640163215114	6.10251284816598	6.25797865892757e-06	0.000470609573690117
CHAF1B	2.86485112603811	2.70292906147238	6.49209127796522e-06	0.000485736951226235
CBFA2T2	1.4543490999608	4.18481341437197	6.53972243473623e-06	0.00048804132568025
MCM4	1.84041392905432	5.46095131457909	6.85556825634318e-06	0.000505238241571852
WDR76	2.71450850200226	2.71693387273149	6.9214456278631e-06	0.000508821186193956
ENAH	1.90113176104614	6.21375590396889	7.11857386404017e-06	0.00051829989123897
RASL12	2.52375629512473	1.60512279189914	7.12071155574419e-06	0.00051829989123897
DEPDC1	3.75500919823439	2.66143691016254	7.68042634535804e-06	0.000545569369240505
AL162431.1	2.76966663572573	-0.606872001568759	7.88365735286561e-06	0.000557319748453538
FANCD2	2.53648923950435	3.0335022116475	8.12514369811331e-06	0.000571649429777285
CHAF1A	1.73585883609823	4.12522817044835	8.31118660309596e-06	0.000583346356839681
ADCY6	1.33837275133565	4.74543332887144	8.36244695487933e-06	0.00058555005649142
HELLS	2.85974783474703	3.02427841683219	8.49831922553191e-06	0.000590853661437395
FANCG	1.98289772085804	3.46289351855005	8.62803633743298e-06	0.000598460901626322
KMT5C	1.82663592511685	3.07452667682224	8.96012456360165e-06	0.000615700494196767
SGO1	3.08946965794503	1.77827818069938	9.01915060077302e-06	0.000618315210605088
COX4I2	2.90862062887578	0.722994009173112	9.58302450857356e-06	0.000652420275954365
RASD2	2.96321532638845	0.292640391407419	9.72581877905049e-06	0.000655149663278213
XRCC3	1.85451739112893	2.94544202932693	1.02480187972057e-05	0.000686593968460971
PARPBP	2.78627305145186	2.04129101500177	1.03463079041495e-05	0.000690316662630488
E2F8	3.72574126304451	1.85282103559819	1.03582829238864e-05	0.000690316662630488
ORC1	3.15867982297887	2.08913295998686	1.03738349857629e-05	0.000690316662630488
E2F7	3.92059174075812	1.31786241873813	1.05228656664451e-05	0.000697086644901424
MCM5	1.68049926863193	5.77423379687411	1.06287036443944e-05	0.000700947549738482
AC092119.2	2.67649565483167	-1.1966836355651	1.06801650394032e-05	0.000702339314184299
MIR4435-2HG	2.2030054595918	3.64441941553892	1.08380175989391e-05	0.000709986490664723
C21orf58	2.44052890801389	2.08477717127155	1.11782276347788e-05	0.000727423780233213
BAIAP2L2	3.95540173911362	3.73936802492705	1.12969648694615e-05	0.000731919181070009
NMRAL2P	6.97360556716495	1.91486172704824	1.13707062934748e-05	0.000735081251809966
WDHD1	2.32665679539484	2.21252706915143	1.15780185648381e-05	0.000746845534513921
RUSC1	1.59706604968012	4.40251481390495	1.19017304977796e-05	0.000764671382911654
CSPG4	2.21314474223954	3.2435401892044	1.22445690737418e-05	0.00078298839853543
BUB1B	3.06452742401408	2.70751510328068	1.24492343324898e-05	0.000790880214266211
KNTC1	2.37794975961209	3.81678748608582	1.24597678597887e-05	0.000790880214266211
C17orf82	3.30205996943482	-0.686546350691563	1.24752976571047e-05	0.000790880214266211
KIAA1841	1.87276630407846	2.05242468102552	1.26031535889613e-05	0.000797271168774657
CDKN2C	2.53269122457682	4.2700553284911	1.265202773469e-05	0.000798649091201128
B4GALNT1	4.74320488810574	2.86866591737122	1.27798249865357e-05	0.000803961819439331
TRAF2	1.4436066226063	4.68914414153047	1.27907355513093e-05	0.000803961819439331
LY6H	4.65499642402986	-0.827130597627457	1.31399465776967e-05	0.000824154223753024
SMG5	1.41187475520423	6.81252961505064	1.32606058305688e-05	0.000829956261739569
KIFC2	2.23091320296312	3.53641127018304	1.3504596593187e-05	0.000841132179809682
PSRC1	2.68131687235496	2.31648733778272	1.35247685888188e-05	0.000841132179809682
DSCC1	1.94854609772004	1.7781792800117	1.36050179705936e-05	0.000843835508925642
MCM10	3.57181824159044	2.27570333189302	1.36784389126346e-05	0.000845338995189842
NXPH4	4.96535040573517	1.89994157222091	1.3873858746239e-05	0.000855380446009772
DDX11-AS1	3.0018746930009	-1.01852931603029	1.44871649825257e-05	0.000886031403568204
GINS2	2.32562530799202	3.19022743184195	1.47399899820754e-05	0.000899627670148241
MKI67	3.027639832025	5.17224698119931	1.48830876203122e-05	0.000906484586692527
GPRIN1	2.90114720629358	1.55587220371054	1.51649269995331e-05	0.000918597486681008
CDH13	2.35942043267992	2.88844087645595	1.52256619368125e-05	0.000918835059843548
DIPK2B	2.16195761791439	2.94039353809329	1.53551120669976e-05	0.000922782434299443
SPDL1	1.88085283642771	2.75636101959674	1.55464948547369e-05	0.000928113067938795
KHDC4	1.45512244064049	4.67908937742601	1.59175994768679e-05	0.000944134637783883
TGM3	5.3576587211531	3.4301835218039	1.62945871985761e-05	0.000960696272053648
KIAA1522	1.7681040384976	5.97782786440405	1.65879662178088e-05	0.000965327694805825
MSTO2P	2.19283590186523	0.565064441491677	1.66023657948558e-05	0.000965327694805825
MSTO1	1.5884474924329	3.44483871553127	1.78297661743318e-05	0.00102656968174439
KIF23	3.01603026018522	2.82335392056735	1.79204856918196e-05	0.00102978167194766
LIG1	1.51564389277074	4.8509564154302	1.89330418415654e-05	0.00107746552209943
BMS1P8	7.81579636175534	1.72655185799095	1.92935589017661e-05	0.0010937592747407
VPS45	1.08450944495297	4.72916333001925	1.9527954574442e-05	0.00110069708011468
PYGO2	1.2673231285021	5.6145993915432	1.99230420847331e-05	0.00111656151637994
OLFML2A	2.67451901969577	3.16315255259304	2.0006460512288e-05	0.00111910901222341
PCLAF	2.51194074534458	3.16595831424773	2.04718454778583e-05	0.00114081197134553
ZNF692	1.70943466375158	4.30432138660105	2.1123887333576e-05	0.00116582770480982
DEPDC1B	3.22135583275174	2.45169007781032	2.11580386740818e-05	0.00116582770480982
ARHGAP11A	2.57916642716168	3.15202392908656	2.15015239963252e-05	0.00117992383028079
AP003068.4	4.64159010044389	-0.162918341132476	2.1667948317219e-05	0.0011828221212329
CD34	2.10143515925209	5.05096026699542	2.17072074217918e-05	0.0011828221212329
PIF1	2.9156153298678	1.72511335392454	2.17477463102994e-05	0.00118284467431977
RMI2	2.70226737030266	2.96168848310548	2.19153874758617e-05	0.00118540129798335
STIL	2.43881926314452	2.27728059985171	2.23348800002763e-05	0.00120538514143027
TICRR	3.18895760643392	1.63493751258082	2.24075123818239e-05	0.00120538514143027
CHTF18	1.93107213896539	3.41879151086665	2.27478914138728e-05	0.00122146646810484
NDUFA4L2	3.56677832368278	5.04739767265462	2.2880294725857e-05	0.00122411653035125
BRSK1	2.5415800760436	1.33922915140476	2.33470184321084e-05	0.00124068442744888
LRRC14	1.38865666557864	4.51828957533015	2.33583180309416e-05	0.00124068442744888
CHRNB4	3.55845105504701	-2.26271582691669	2.37409218744265e-05	0.00125873855384212
KIF15	3.36004630061102	2.16684468964357	2.4065785303837e-05	0.00126656173260816
PLK4	2.40568630525997	1.60790730222047	2.42823654875788e-05	0.00127370080464117
E2F2	3.13009523728654	1.5119314440435	2.47188453060344e-05	0.00128971122261343
AP001178.3	5.39559021923699	-3.10404349762347	2.5012861598443e-05	0.00129815870961356
TMEM201	1.40805951390631	3.30838296699277	2.59629524444039e-05	0.00134038857286967
S100A10	1.84332558542782	7.00438343670895	2.60926695872184e-05	0.00134473043140142
DBF4B	1.78384051225632	2.18367670735648	2.70234147416926e-05	0.00138543172725279
DUXAP9	3.87182627127384	-1.61892870265823	2.79615193379594e-05	0.00141872225226111
GNAZ	3.98822372647515	3.71770310235695	2.82135095848049e-05	0.0014266710277434
CUL7	1.49805403093965	5.305820901821	2.82149736820924e-05	0.0014266710277434
SCX	3.61224673640711	-0.268298437395138	2.85471894682084e-05	0.00144099759988582
DSN1	1.45855816315911	4.12648579451618	2.86115353935325e-05	0.00144177684079649
AP001469.3	2.57518775837834	-0.107259028019015	2.88220008064735e-05	0.00144990403033111
AC026362.1	2.30074259920719	-1.63717267744888	2.93476538522114e-05	0.00146882765349633
CRNDE	3.61455829903741	1.61641351379324	2.98724491652022e-05	0.00149003372071234
TMEM106C	1.74948873057739	5.87761041191991	3.03489418265135e-05	0.00151124401368884
AC005332.5	1.82138307444077	2.07651666332015	3.04455282317768e-05	0.00151349700968726
AC132192.2	2.0679054553224	-0.191067927440284	3.06891281392851e-05	0.00151792753090266
RAD51AP1	2.86416186056917	2.22969032565165	3.15668971527349e-05	0.00155352347439979
PLXDC1	3.99423106172299	3.41830458364736	3.20781360424339e-05	0.00157605228732485
OIP5	2.68808658827218	1.32027127342072	3.32410551089965e-05	0.00162776256405001
HOXA13	8.58946136674436	2.72125397450997	3.42012418751188e-05	0.00167200399541729
KAT2A	1.4186938958926	5.62142698128307	3.52245774879164e-05	0.00171918099299054
N4BP3	2.78386619249385	0.757457059479993	3.58986931624618e-05	0.00174342269478783
SCAT2	3.31635089835121	-1.5162948187463	3.65834803351624e-05	0.0017737572644741
PTP4A2P2	3.82007963658028	-2.72420901011202	3.71486237976267e-05	0.00179820078970482
HAGLR	6.26202557635041	3.0609414374588	3.85092966613503e-05	0.00184587895330072
MYLK-AS1	2.4072004944531	-0.802344581548932	3.88145444742844e-05	0.00185749018921661
GABRE	3.28447524356861	4.25402314985458	3.90733153507433e-05	0.00186684321430237
AC132872.2	3.51473740590241	-2.61753081628132	4.05131380997153e-05	0.00191699325528332
AJM1	1.91012400315527	2.15238162052737	4.05793644388841e-05	0.0019170498145735
CDKN2B-AS1	3.73216385766881	-0.44070037836189	4.0667309628921e-05	0.00191813059288154
SNHG1	1.81766421459331	4.36189905226146	4.10183932144031e-05	0.00192851868192566
CDCA2	3.34471462282939	1.64143160183277	4.18567708608985e-05	0.00195920466181617
H2BC20P	2.01462092689982	2.41972107128032	4.18704480119471e-05	0.00195920466181617
UNC119B	1.7552416586505	3.76438434339464	4.21592626107844e-05	0.00196959255547277
ECT2	2.40321357913893	3.940921979061	4.37686026552723e-05	0.0020223426922802
EHMT2	1.40962273933349	5.70593478802151	4.48323243449896e-05	0.00206501888963429
SQLE	2.26172695620094	6.53554856130034	4.51087100348738e-05	0.00207450805478634
SEMA3F	1.44897252502181	4.2421650344618	4.60129758313056e-05	0.00211279830923841
TP73	3.90808970781979	1.58400730628761	4.62478595084663e-05	0.0021169885876554
CYTOR	2.42740955031597	3.20702650239165	4.6509924461431e-05	0.00212239328668502
AL589743.1	4.64540398281163	-1.25015296038889	4.6708671787722e-05	0.00212816837037134
MAPK8IP2	3.6885601298511	3.41494115159407	4.70140854293503e-05	0.00213877812403058
KPNA2	1.67317956325153	5.84176956943243	4.78456270854573e-05	0.00216112186846873
AC002116.2	2.6534491657034	-1.68066644992217	4.89332537788069e-05	0.00219893809168513
UBE2S	2.17458285294839	3.99403730669586	5.00572402888828e-05	0.00224155873384915
JRK	1.82233492904788	2.92230301453426	5.01858531273259e-05	0.00224155873384915
ZBTB40	1.19364551436645	3.68897483964051	5.07840225034311e-05	0.00226076549742858
FATE1	3.7658458197083	-1.35021256781978	5.08639938668744e-05	0.00226076549742858
ABCC10	1.5024358910019	3.79023799107109	5.08933849068368e-05	0.00226076549742858
LRRC1	2.95611052838574	3.33377903403208	5.1389199189314e-05	0.00226968591394222
CSMD1	8.02174852205321	1.53938538817167	5.14624371750306e-05	0.00226968591394222
TMEM150B	2.93806999457784	3.11694168055702	5.15317482884717e-05	0.00226968591394222
MCM7	1.59683365932734	6.31692916082183	5.16212058241159e-05	0.00226968591394222
MMP11	4.34896208079804	4.41766837923639	5.16625139338251e-05	0.00226968591394222
RAD54L	3.37116768550412	1.63906943752736	5.17474605676917e-05	0.0022700348066592
NUDT1	1.99901430563482	3.30025950695847	5.23664776267636e-05	0.0022937762168787
CDKN2B	1.962651355962	2.80442846566012	5.2649537430608e-05	0.00230275328474316
ZIC2	5.62386584123029	2.7296040511296	5.29741459584799e-05	0.0023035698414865
PDGFA	2.46621131344516	4.50646542247064	5.34824505187089e-05	0.0023219575240663
FANCB	2.7781030324893	-0.931353855486082	5.40463682204112e-05	0.00234298954230809
DDX39A	1.3632566418699	5.56616050417706	5.52299037898715e-05	0.00239078169430488
TMC7	2.85248581512178	1.30401932618723	5.65568402258894e-05	0.00244463210120087
HDAC11	1.87435675003935	4.43532117273736	5.77749744661758e-05	0.00248272372053702
SLC51B	3.93273884180985	2.67784979284195	5.80860100818561e-05	0.00249245631907283
ELFN2	5.43698565168413	2.14980846029013	5.87350805340613e-05	0.00251664453352266
HROB	2.31471087094708	1.73011299500387	5.90810270591183e-05	0.00252779331883273
CDCA4	1.81654795846632	2.80363667960828	5.94536711229891e-05	0.00253476326978305
ZNF775	1.70260588227018	3.80941525775944	6.02611630583475e-05	0.0025634037890289
AC091057.1	2.40019170104291	1.08058624513458	6.26934455066343e-05	0.00263643378044233
TEX22	2.98454717436749	-1.18288037199919	6.44255612507113e-05	0.00269992722196843
NELFE	1.53092653620095	6.09684228918852	6.44780611372766e-05	0.00269992722196843
DUSP9	5.59965735749766	5.44146042449402	6.46819396611381e-05	0.00270079164202647
CENPU	2.42436712678057	3.31134399668397	6.53786967163525e-05	0.00272217316454994
CENPH	1.89051447588499	2.11508043953622	6.6198330154899e-05	0.00274853602061446
CASTOR3	1.94875416290131	2.56775356099535	6.73979198239099e-05	0.00278656841302811
PCNX3	1.17810515182918	5.52902150660912	6.78380408335524e-05	0.00280083698281833
KIF11	2.27149871415819	3.22451153740188	6.81439681873419e-05	0.00280953292055196
KIF24	2.19301436360389	1.3286603590358	6.93975966823002e-05	0.00285323814867159
CCNE1	4.64699593099974	3.44025111295757	6.97134294374734e-05	0.0028622314573639
MAST2	1.26866866302321	4.87861658906731	7.00914708952618e-05	0.00287375030670573
SGO2	2.23937224746559	2.23067027527677	7.06871927713659e-05	0.0028941496607043
AL137159.2	3.1275038406026	-2.97110282567639	7.0966996390425e-05	0.0029015757095608
MESP2	3.61987883613069	0.610220405714534	7.24071535487945e-05	0.00295059927353962
HMGA1	1.96665263234552	6.13445804845218	7.33148012670485e-05	0.00297034739767709
STX1A	2.04952297431065	1.08997694302684	7.42595643331896e-05	0.00298649071893328
LINC02475	8.29032899499573	-0.620735742242744	7.70397563428472e-05	0.00308122965562948
OLFML2B	2.56470519792775	2.88564050290259	7.70980958471707e-05	0.00308122965562948
AL445228.3	4.5533964506721	-2.74699231717781	7.71717407769358e-05	0.00308122965562948
PIGU	1.33188109200093	4.61914816663762	7.74624336158424e-05	0.00308122965562948
AC245060.6	2.39166852222049	-0.978949621234622	7.75210206567503e-05	0.00308122965562948
MAP3K9	1.79195493453237	2.58231350566215	7.75559688075265e-05	0.00308122965562948
DPF1	3.85242181044023	-2.15279564905245	7.78460114825414e-05	0.00308859027253545
RAD51	2.39021877988373	1.78228769635893	7.84319550158934e-05	0.00309932386315486
EDIL3	2.73551472000365	2.38845460760025	7.87848962431778e-05	0.00310400659240228
MELTF-AS1	2.85046232997224	0.0215747354641044	7.87858917786022e-05	0.00310400659240228
TCF15	2.80553545307005	-0.730161286494059	7.88663434210559e-05	0.00310400659240228
BLM	2.52479764129074	1.84946475444566	7.9320454123469e-05	0.00311771688947432
SOCS7	1.55958004008502	3.04611689761664	8.1088562327591e-05	0.00318296901312258
ASB16	2.22864063865216	-0.294882871066748	8.12018084939947e-05	0.00318317568164158
FANCE	2.06587256145873	2.13376497807597	8.16112007140672e-05	0.00319497554561751
MYO19	1.30072758216846	4.81162350292671	8.25433909031199e-05	0.00321864632332417
IGSF3	3.16196293359984	3.93874060979097	8.29420872177534e-05	0.00322992046115212
AC016394.2	1.94413826634133	-0.771104157552731	8.3424478944318e-05	0.00323588186157836
OTX1	4.18251140695981	0.305036849788665	8.36167871072861e-05	0.00323907919465925
SMC1B	4.9528224137097	0.757058830541108	8.47787063713379e-05	0.00327119304335166
NEB	3.71596529732808	4.60578895314433	8.50421530104436e-05	0.00327706879554885
FOXK1	1.34822797756665	4.17612737544996	8.57490071423016e-05	0.00329999344849596
CAPN10-DT	2.0913541813075	-0.0305546183397639	8.86111232352792e-05	0.00338618079906622
MSH5	2.47509650511819	1.27328455626948	8.86777562630728e-05	0.00338618079906622
NT5DC2	2.79046920643363	4.65389612254014	8.89052713494785e-05	0.00339047670648289
DUXAP8	3.5731765809967	-0.258972364093611	9.0730409817899e-05	0.0034511506464798
TTC39A	3.55336589793904	3.35273326966825	9.27431597831007e-05	0.00351410746432651
SPSB2	1.77551020034971	3.07884448916736	9.34534626156826e-05	0.00353647576950925
PRR11	2.51226081798383	2.78810145560857	9.58143714046881e-05	0.00361190774250486
CKS1B	1.31676287444726	4.47942233561407	9.62517297901786e-05	0.00362376084608515
TRIM25	1.20080955957264	5.02733291281777	9.83937388826085e-05	0.00369026593959341
MTFR2	2.71098521572891	0.736637875235784	9.89982504455776e-05	0.0037082203619888
FAM72D	2.8731665829006	-1.1595992994748	9.97390916884857e-05	0.00372178314415806
PRIM2	1.36167345086531	3.00696246202082	0.000100473850888895	0.00374446099918299
MSH2	1.27203291648461	4.00505490492043	0.000101073636893013	0.00376205775501153
CUEDC1	1.37070988812081	4.17551662848129	0.000102709268701039	0.00381545965311084
RNFT2	3.02605655008387	1.1858492504593	0.000103293412557689	0.00383017170916743
LDLRAD1	5.71003546169298	1.16433133046413	0.000103429457246222	0.00383039820372031
CCDC28B	2.65351946867547	2.3194170944865	0.000105366032597935	0.00388338263039051
TPX2	2.2469792214957	5.11728785117772	0.000105518826518633	0.00388338263039051
AC011921.1	2.54781306911825	-2.69857881650946	0.000107830051779997	0.00395692647923597
TFAP2A-AS1	5.55289137679409	-0.987356186727746	0.000108355650507087	0.00396797046124025
TBC1D31	1.32775265039691	2.38949692529543	0.000108573349603345	0.00396930977063276
LINC00665	3.66474587125072	3.25260861139702	0.00011023220448329	0.00402170192569667
U73166.1	2.60536751280568	-1.00157004643406	0.000110779166081307	0.00403167782334674
DENND4B	1.17225479772934	5.13006912569101	0.000111261052448132	0.00404298534236851
CHEK2	1.89027921912873	3.32206201839734	0.000111364160860383	0.00404298534236851
HOXD8	2.8938859223271	-0.127380926197903	0.000112097259455698	0.00406459423308059
PAQR4	2.37164962094351	2.87931365567173	0.000112587015382789	0.00407733737895483
HOXD9	4.41524460713202	0.662051078731089	0.000113914302724212	0.00411529378677336
SIX1	4.85633241812246	0.173705955816222	0.00011423409210322	0.00412179535019686
TERT	6.89248268362831	2.52299491156862	0.000114908864276354	0.00414107385085899
RFX5	1.37878633333102	4.84140487277957	0.000115719829682521	0.00416012787708663
OSR2	5.4343158309524	0.482412124431599	0.000116509329077086	0.0041834086624402
ST8SIA6-AS1	5.94219640081368	1.92607978032563	0.000118947002489911	0.00424508315544806
CCDC93	1.21448520539379	4.19535844441245	0.000119254182645834	0.0042457657611311
SEMA5B	2.62811994324866	2.11276122408664	0.000119475198962968	0.00424850348640451
SIX4	4.12460052168713	0.769696482217243	0.000119696750618353	0.00424869260177379
TIGD3	2.87216842844084	-0.393848798817711	0.000119768769363751	0.00424869260177379
H2AZ1	1.29760421413317	6.59440973911217	0.000122236932987487	0.00433103671579102
AC092821.2	3.1155689995327	-1.20069129894139	0.000122983733450635	0.0043522658804217
AC096642.1	2.41761709579832	-1.66725541147565	0.000123243768977119	0.00435623868786149
HSF4	1.75233279970183	3.0864908847132	0.000124432009974852	0.00438771677278547
CCHCR1	1.46320563725393	4.86468704330206	0.000126256700020543	0.00444673985651804
AC079385.3	4.71992805787578	-3.53442276665366	0.000127542948621648	0.00448133323291725
C1orf198	1.27908578253091	5.54720968301692	0.000127866605872029	0.00448735675535899
MAPT	3.30687980635065	2.94583925940354	0.000129872557893745	0.00454153396696287
LHX4	2.68061552288998	-0.207280769420245	0.000131642735526336	0.00459798128030906
LYPD1	5.85106984028099	3.50471770362339	0.000133924863891502	0.00466112286028051
TRIM7	3.00972161020397	0.374866184027134	0.000134131804659218	0.00466282012918523
LIN9	1.76067647743983	2.24799012739789	0.000134688368407736	0.00467115107328431
CLK2	1.11601749084449	4.92770580333752	0.000135859929827568	0.00470072168003156
PLEKHH1	1.66097326477106	2.08084253853537	0.000136813493270708	0.00472439838425418
SIX2	7.69045073616602	0.163262553873654	0.000137016011875911	0.00472439838425418
H2AC13	4.27562829942487	-1.61970802781534	0.000138043961818946	0.00474842234592848
ROBO1	2.99064871662712	6.06681249027295	0.000139280811131142	0.00477981260923742
AP000525.1	4.94309484842601	-2.36879465536323	0.000140631508791221	0.00482055377634464
PHF19	1.72141821581185	3.59636675207413	0.000141128684055809	0.00483197732552986
CHML	1.789043915419	3.86683493389574	0.000143304446306812	0.00488943492208159
SYPL1P2	2.91476977542086	-2.57975580864588	0.000144157248091225	0.00491284568379333
TEX19	5.16327563038144	-1.62992422030337	0.000145172166654617	0.00492785047608575
BCAN	3.98816109565653	1.14581685677255	0.000145407511317543	0.00492785047608575
G6PD	2.66990484770632	5.19637527154309	0.000145481797264809	0.00492785047608575
TDRKH-AS1	2.1206533525406	-1.44852802914877	0.000145600521207324	0.00492785047608575
AC141002.1	2.83623763440232	-2.84093783034578	0.000145813215834991	0.00492938966697215
ZNF512B	1.28777541205864	5.13623237342208	0.000146650321947509	0.00494603941532621
TMEM145	4.59696119329972	0.245809103379795	0.000146809067078613	0.00494603941532621
RIBC2	3.44602802578466	0.441144581870664	0.00014784784428821	0.00496967685492832
FSTL4	5.34411025020244	1.88483631989808	0.00014917568739123	0.00500290112469404
RTL10	1.33805970548274	3.6558537511938	0.000150055569330381	0.00502669105487536
AL162726.3	6.78367565331178	-2.00516242513612	0.000150565380160463	0.00503804408825232
SORT1	2.12272538090367	5.40817426575809	0.000151464489714029	0.0050509295161537
AC122688.3	2.60600567341075	-1.22131200671171	0.000152586468892681	0.005082594933884
PGC	12.4700595581246	6.20087473813568	0.000152964355320456	0.00508943141139021
USP21	1.23716954264186	3.85879773616548	0.000153237914895574	0.0050927852234573
AL365181.3	3.61540261476972	3.12908880634715	0.000155309729401018	0.00515002869855187
AL118511.2	5.75956492354915	-2.84115500916306	0.000156979553739387	0.00519371522411154
HSF2BP	2.31311862345072	-1.32006388211406	0.000158061269432944	0.0052119554380467
HASPIN	2.65247052999255	-0.138868980505788	0.000158541699989314	0.00522183855490477
AACS	1.48253283640037	3.86089217266304	0.000158715266637087	0.00522183855490477
CKS2	1.71855218614065	4.14027164012463	0.000159009051781656	0.00522567205961142
AC114316.1	5.43502640963735	-2.04610232915268	0.000159744175846561	0.00523815190186961
SFN	4.1065039961854	4.82272733069072	0.000160571547293993	0.00525943182519957
ZNF219	1.38467639935061	4.56344892372208	0.000161239984505638	0.00527417415585229
PYGB	1.54077411526898	5.963848721822	0.00016272159063405	0.00531214813986839
RUSC1-AS1	1.99657795989494	2.36062661931311	0.000163403500955365	0.00532286831160371
CTHRC1	3.70925526397721	2.41962973786155	0.000163532302915027	0.00532286831160371
GIT1	1.13466998426264	4.86238272473097	0.000163591664924623	0.00532286831160371
MCAM	1.77293093335628	5.51202502726308	0.000164050759715287	0.0053319209985082
TIGD5	1.63014737634922	3.49874047573187	0.000164999281848242	0.00535684342467437
AC093895.2	7.3600967911693	-1.48910041325599	0.000165742081745568	0.00537503941449679
POLA2	1.34850247816519	3.64668560118626	0.000167345382150385	0.00541512021999035
MYBPC1	6.4989693211221	0.758893893404404	0.000168592047744322	0.00544351037837337
AC102953.2	2.43685360976146	0.360825651791045	0.000170381590610891	0.00549527232999831
AL353708.3	2.24535290126779	-1.53399901169549	0.00017256797674018	0.00554758057396268
AL359510.2	3.14089763667939	-2.05373254317219	0.000173508457098157	0.00557173835163026
SMG9	1.07137407660348	4.12532344906221	0.000177697989988959	0.00568151740443007
AC026740.1	4.59779707953586	0.755105947160874	0.000178705827123057	0.00570137346077988
ATP5MC1P4	3.64274356288898	-2.0621057441147	0.000179581976474071	0.00572313198322069
LAMC1	1.54374385665319	6.976353039551	0.000179872668688335	0.00572620561583524
KLF13	1.43651390907327	5.80302980835071	0.000180892145151366	0.00575244827067651
POLD1	1.34344747703597	4.34988254070317	0.000185566065677862	0.00587498203976687
SLCO1C1	3.52582455712013	-1.72107832946208	0.000185741825064036	0.00587498203976687
CDH24	2.04111550365938	1.42019888980912	0.000188770447290442	0.00593891570509599
ZFP41	1.86536357954428	3.23615961485366	0.000189298747237619	0.00594647600256408
TRPC6	2.36440301932271	-0.382009144816487	0.000189891654940097	0.00595512350636078
LMNB1	1.80909762462441	4.55245446477432	0.00019134557614241	0.0059857630132451
NUDT17	2.05920454461276	0.933793543472857	0.000191401460840964	0.0059857630132451
GJC1	2.37184797021531	2.03986448762338	0.000192552088947351	0.00601296931152432
ARHGAP33	1.88709427403402	2.74365193960849	0.000194559178994619	0.00606921697098665
SCNM1	1.43763546151405	4.54112009602449	0.00019496555691812	0.00607546474882586
AC090510.2	2.90115165048945	-3.07338137664832	0.000195294856040113	0.00607929995903538
CHEK1	1.68761443928665	2.9614628209679	0.000196904700466248	0.0061229469040554
TMCO3	1.67867215824944	5.24672453450175	0.000199070210307086	0.00617725339962379
GBA	1.38413259027277	6.09752461330468	0.000200771977428117	0.00622070280827575
AC009121.4	3.27334666071284	-2.85884981280608	0.000201140622722665	0.00622185143467098
TMEM104	1.21816867586744	4.85517557764935	0.000201808428172052	0.00623596504620955
NSD2	1.34020170460746	5.11212287461686	0.000203483350870276	0.00626801013615975
AL031600.1	3.57317258660528	-2.06498108558193	0.000203977623021107	0.00627094631238696
LINC00628	3.12339725018952	-2.66978169282142	0.000204004122038709	0.00627094631238696
FAM222A	2.18777143618535	3.69893470411281	0.000205360811279089	0.00629951233683275
SCAMP3	1.14225663466327	6.41743385826542	0.000206029553363737	0.0063069005229591
DUOX1	3.21485323696531	2.20337202650266	0.000206422589854255	0.00631237710198504
AL023803.2	3.2227038525161	-1.38661568145692	0.000207068559713388	0.00631954510556469
AC112777.1	3.44715723404708	-1.96715036169014	0.00020708574144223	0.00631954510556469
DDX12P	2.1069143953966	0.689431816775728	0.000208142223341503	0.00632995065484974
ITGA6	1.49296511619263	5.7736209930889	0.00020850035909831	0.00632995065484974
KNSTRN	1.24614434465491	3.60813320488114	0.000208804544413488	0.00633266374975844
CCL25	8.63215421525042	5.14658671999896	0.000209970728946583	0.00636148727504247
NOTCH3	2.09874146472217	5.25805399119828	0.000212286510698425	0.00641845543474757
AC011445.2	2.5557176949795	-1.6252390375019	0.00021405713679595	0.0064587413875208
CAP2	2.21284375559994	4.91915391463798	0.000215172437309771	0.00647913000965755
TMCO1-AS1	2.4550584459987	-1.77079608074452	0.000215884505194213	0.00648731837779837
SLC50A1	1.39136985491683	6.16093764018461	0.000217305645139345	0.00652337384222275
CDH8	4.33155514936645	-2.27762498606231	0.000224400100724508	0.00669543579884391
CLSPN	2.97794916595395	0.95280272725437	0.000225813049881369	0.00671499826027398
LINC01704	4.78321607574868	-3.49886015719991	0.000225937769464021	0.00671499826027398
AL365181.2	3.86868758903046	0.749842171568188	0.00022700767020731	0.00673235322941781
BRSK2	4.66365422046961	0.771942233282905	0.000229412162478492	0.00679000114227255
ADAM15	1.37772502288095	6.21584738632838	0.00023161550134629	0.00683797746905241
AC010719.1	2.4086851269344	0.353318245031135	0.000234057286068702	0.00687913732404711
NQO1	4.84942043010037	6.72263544370176	0.000234495095846915	0.00688514036899523
AC134043.3	3.42253795173487	-1.30090799049046	0.000235196445810658	0.00689349959275078
KIAA0100	1.14092484969016	6.02260666990549	0.000235481328739104	0.00689349959275078
HCN2	4.0383794606542	0.874863069172725	0.000236249307847569	0.00690912038297468
C1QL4	5.72591771064338	-1.79802130602916	0.000238649423508433	0.00697239480238363
EFNA4	1.72522138105418	3.16032461812729	0.000239274389798629	0.00697714200790002
GINS3	1.73433728402677	1.94567811727026	0.000239521955018651	0.00697714200790002
CENPP	1.4341213740274	1.59014065201541	0.000240603399439024	0.00700172518466237
AC010618.2	2.98072831897778	-3.35854646582921	0.000241038810388813	0.00700747839393669
SOGA1	1.56031388607286	3.97756844203184	0.000242081144214796	0.00701702069843457
PLA2G6	1.56849844046419	3.80889615128656	0.000243461151302053	0.00704944441251841
AL022322.1	2.0944278558824	-0.674929388519295	0.000243711682505123	0.00704944441251841
GUSBP11	2.24226610685264	0.242672394178984	0.000243917137649472	0.00704944441251841
TLCD3B	3.99327774987641	-1.76478126080512	0.000245183934611939	0.00706527586356339
OSBPL3	2.27031460455108	3.17781599591871	0.000245510013684454	0.00706776337246486
SLC25A29	1.28085030640589	4.11627250109317	0.000249202745107399	0.0071670709492888
MAFG-DT	2.45995171953695	1.02219592827633	0.00025011959619307	0.00718642843681823
SSR2	1.16819545372143	7.84235026937744	0.000254634818181502	0.00728864590814032
MAGEB17	7.88909188700745	0.806806165840539	0.000256502570257744	0.00732206988903398
PLPPR2	1.27264942669873	4.5601979472617	0.000257136888172546	0.00733088813001788
CBX2	2.84868164956989	2.52495031269216	0.000261274222594482	0.00743446216975167
PLOD3	1.05456230433075	6.85495135616488	0.000262352501210966	0.00745076048477656
NCAPG2	1.54224697341359	3.72305078904315	0.000263865944386731	0.00747214618114932
CRYBG2	2.94414523201897	1.60787041723025	0.000265418017830392	0.00749449975825874
AC023355.2	2.39183226558719	-2.14625192159137	0.000265823939306629	0.00749492039290502
GPAA1	1.29255332936008	7.39369467190942	0.000266165012994972	0.00749492039290502
ETV4	3.83308904733517	4.43252868694881	0.000266244514752964	0.00749492039290502
AC004890.2	2.30429746809349	0.706357413644561	0.000266449898970944	0.00749492039290502
AC004477.1	1.88625518624593	-0.996934058071474	0.000266996643810916	0.00750314019342422
FIBCD1	8.28086141991259	-0.625891064776506	0.000267495035780533	0.00750861657159478
AC099850.4	2.92161820752021	-0.4995354718055	0.000268344591121136	0.00750861657159478
AC011447.7	3.87073095993798	-0.353495473611939	0.000268883629596747	0.00751319480273224
NRM	1.89898311350369	3.88832881511761	0.000270098934147407	0.00753287273389916
LY6G5B	2.20398002982823	0.249816727386878	0.000270935173503768	0.00754905291088619
UBD	3.25816825854662	5.62870108224691	0.000273424166205147	0.00758970903536866
TMEM120B	1.22006513250936	3.11620503679111	0.00027370270459742	0.00759029353605582
CEP55	2.68549770769848	2.13268508824371	0.000277388666469168	0.00767806619609823
GPSM1	2.2078043447555	3.46757936973041	0.000278058720759257	0.00768939308561176
KCTD7	1.4430209663186	2.59126426046609	0.000279227444780344	0.00771447595565114
TRIM71	9.46123156124294	3.09342854036168	0.000281294312381278	0.00776430246693604
SUCO	1.21271706657473	5.12154560815088	0.000282408179689938	0.00778775559315218
GPC2	3.05985911285143	-1.35735706777147	0.000283042330156011	0.0077979484585692
CAD	1.21676944100129	4.88816014005741	0.000283685052168324	0.00780835821929973
PXDNL	4.3396849931379	0.265041153137951	0.000284133670351986	0.00781328361297714
MSH5-SAPCD1	2.07362766508067	-0.191598526256679	0.00028439408788373	0.00781328361297714
FAM72C	3.01953874223973	-1.73301758384838	0.000286401131294287	0.00785378506923189
LRRC37A6P	4.10703512950622	0.128162205921108	0.00028689930052482	0.00786013427525201
LINC00853	2.53386069345846	-0.00614730018563105	0.000287689355886014	0.00787446102336473
CDK16	1.10359630153581	5.56920315387505	0.000289018475399327	0.0079022239617727
PCNA	1.18030794446293	5.97037961721745	0.000289239786110545	0.0079022239617727
DMC1	3.44749409171544	-0.925252406176166	0.000294314587771107	0.00803342567861524
COCH	4.30470836891244	2.22106726382434	0.000296202069716803	0.00806506496272404
DNMT3A	1.53020596867571	4.61796930432447	0.00029655631279727	0.00806506496272404
DLG5	2.0306844380923	4.05501380914342	0.000296568079636109	0.00806506496272404
LINC02476	8.62484433542365	-0.308476360653701	0.000298201848459241	0.00809177259924761
MTBP	1.70933311073817	1.28063297930587	0.000298373649560099	0.00809177259924761
COL7A1	3.99039301215748	4.10535446699268	0.000299806339002135	0.00811569427680802
TAGLN2	1.25046776835453	8.33535785467906	0.000300586589430288	0.00812314202825714
AP000769.1	3.36715436450097	1.27438900971834	0.000300632584308441	0.00812314202825714
LINC00664	5.41644160629947	-1.41650633533955	0.000302384323397854	0.00816231010308121
AP5Z1	1.21323803751648	5.08958364227573	0.000302635942286637	0.00816231010308121
AP003469.2	4.75377983750972	-2.60240809221914	0.000304182841279849	0.00819653197265874
KRTCAP2	1.25603834203081	4.78725685255026	0.000305951044374255	0.00822913397546411
SYN3	3.55089626404129	-0.322705334189643	0.000307141905131146	0.00824611677719586
ZKSCAN3	1.87577350557831	3.08643426071191	0.000308230847516549	0.00825558520270964
ATAD5	1.91852511406529	1.75491576566343	0.000308334723300767	0.00825558520270964
LINC01419	12.1480913184708	3.15632327928265	0.000308911995178573	0.00826353603073427
CASKIN1	5.8467222595642	-0.629668836464532	0.00030983475121381	0.00828070592115313
CASTOR2	2.13555432373155	-0.166404580334363	0.000311704072714272	0.00830806904117906
GOLGA8B	1.83852454584143	4.28464988265966	0.000312719391077333	0.00832228933488739
AHSA2P	1.47007181432114	4.28691414212727	0.000312802217953636	0.00832228933488739
SUZ12P1	1.55244238030366	1.74358325750377	0.000314255498650952	0.00835341554980291
MAFA-AS1	7.80654744199307	-1.08369172965329	0.000319742869165688	0.00847634895695621
LINC02241	9.40313983353106	0.442254610548703	0.000321327046478141	0.00851069182671079
CENPO	1.85690801783958	2.88364082086006	0.000322184068901366	0.00851808445483711
DNA2	1.71961682733384	2.01473963863228	0.000328176382906607	0.0086532304040285
HOXD4	6.21528044157961	-2.46729873661129	0.000329407325089849	0.00867792541226422
OTUB2	1.71783384648426	1.16850413969221	0.000336368598068246	0.00882189493100873
LPL	4.06914594550025	3.07014620592244	0.000340781604459986	0.00891384287300437
MORF4L2-AS1	2.0425950558243	-1.68589360963562	0.000342442830341484	0.00892857285300548
AL590708.1	3.96035791580906	-2.2955585142095	0.000343405125594071	0.00893685757179259
AL355488.1	2.06367445902625	1.29526576620046	0.000343480431115065	0.00893685757179259
PABPC1L	1.91839989580881	4.33859764150827	0.000344622450657695	0.00895077112153145
BICDL1	2.4800493930298	3.14356633571719	0.00034909568015675	0.00904305057587067
MROH1	1.3634962367336	5.04179232375591	0.000349842282410796	0.00904760150032048
CCDC34	1.55472568824771	3.31633781432466	0.000351206904352646	0.00906819642731566
TRIM11	1.10916091148409	4.27754283807713	0.000352720848705715	0.00907066470545894
PSMC3IP	1.86896022413686	0.937889021306999	0.000356318316425354	0.00914974533963676
CD200	2.14836530685024	1.32429957211182	0.000362162629669452	0.0092526436518731
C20orf204	5.28393274783846	2.68175061315148	0.00036220871719738	0.0092526436518731
TSEN54	1.19177698317818	4.68553876223374	0.000366237162765132	0.00932512458923477
CIP2A	2.29076486232553	2.03747744421674	0.000366311417427113	0.00932512458923477
EME2	1.39159288583367	2.55054649112082	0.000370861905822473	0.00942468803598334
IRAK1	1.55831744711897	6.82296706022996	0.000373598706655309	0.00948606052841675
ZNF517	1.73843865270255	3.818807074591	0.000377212559975713	0.00956957750045098
TYMSOS	2.02708322550367	1.31022069989693	0.000378359245263175	0.00959041460972755
AC004816.1	2.06132735048903	-0.671953351325808	0.000381133457988741	0.00965243402753444
TSC1	1.13869829034481	4.3787296782795	0.000382792455984807	0.00968612773388509
MRAP2	4.63753593941295	1.85791737295984	0.000385896815638352	0.00973762931625423
PRPF3	1.1353638478647	5.09913352527283	0.000386149078011506	0.00973762931625423
TUBG1	1.24234968215648	5.13434171099387	0.000386632493327294	0.0097414865562353
C1orf35	1.27075542366368	4.16689385221512	0.000387938442093633	0.00976604383815389
NCAPD2	1.62520437828367	4.92682531488075	0.000388467986124719	0.00977103051448003
AC006277.1	1.95924880835317	-1.4298569347034	0.000390962670524335	0.00981702603440109
LINC01089	1.67084474723003	2.03394692474547	0.000392857949245075	0.00984267016148041
GPR19	2.65293069373934	-0.886592990688967	0.000392985609418991	0.00984267016148041
RNF126P1	4.21216545506077	-2.5110286815538	0.000396428676090158	0.00989765867377566
IQCC	1.53960885319857	1.03689671340441	0.000396524132220532	0.00989765867377566
HOTTIP	7.21211148616716	0.410947578735568	0.000396961375239013	0.00990018983136282
STRIP2	2.67023219213211	1.1497878131479	0.000399901345796536	0.00996305474010049
JCAD	2.03446874376208	4.39534389954906	0.000400495941755795	0.00996305474010049
AL590705.1	3.77390354520971	-0.893629176149823	0.000402791770862	0.0100117188981795
PPIAP54	4.00304896201636	-3.92515992539022	0.000404034780937452	0.0100341544290271
PRKCA	1.20618321281458	5.24732862412273	0.000405634061799767	0.0100541888194625
AC073842.2	2.77335685102456	-2.50517673794589	0.000405639193912747	0.0100541888194625
DAPK2	2.1331700333101	3.59236056912366	0.000405864672992989	0.0100541888194625
EBF1	2.4401478236984	1.99034756236075	0.000406525402054033	0.0100621010303533
PHPT1	1.42271084056552	6.22332683522626	0.000406925536254414	0.0100635552711777
MPV17	1.02904332294015	4.58133454776949	0.000407340385917368	0.0100653706927562
IGF2BP3	5.19475583729685	1.99645801056198	0.000411155483629406	0.0101511327486694
CCNE2	2.11109789778395	1.05772236491917	0.000412400210515886	0.0101701544586001
ACSL4	3.39728605344644	7.5283027395238	0.000412615920909315	0.0101701544586001
SNHG7	1.96324604649789	4.85726954105195	0.000417188208215592	0.0102485328347528
AC108463.3	4.66212116100607	-3.57729769713954	0.000418620416308218	0.0102666482964642
PIAS3	1.25297197864366	3.52852912584558	0.000420441602284799	0.0103027414744419
TMED2-DT	1.49392714718326	0.867903630102787	0.000426623493201426	0.0104235277373368
AGO2	1.16712921906379	4.62735585415194	0.00042678510054498	0.0104235277373368
CENPJ	1.53472172892518	2.52601284535558	0.000429605111971935	0.0104663876824964
AL032819.2	5.73603457432128	-0.423729536168792	0.00043075562215027	0.010485751433004
NECAB3	1.39691821337335	5.2410553954887	0.0004317454896165	0.0104933290163586
SLC7A6	1.86728535331807	1.65983392865053	0.000431778828889818	0.0104933290163586
MAFG	1.37657597352005	4.06006024070364	0.000432187440183183	0.0104946075363757
C19orf81	6.63270836194564	-0.990374691546674	0.000434204849886869	0.0105262539225452
UGT2B11	4.24899636029871	5.07820532927833	0.000435155880172894	0.010527627052154
LINC01703	2.54330177909371	-0.164010047948557	0.000435225240967143	0.010527627052154
AC025048.4	2.55335584479747	-2.36234794621129	0.000435332859885874	0.010527627052154
CRAMP1	1.22461146314101	2.84646878160216	0.000437897802831699	0.0105723090333134
SCRIB	1.27837297297372	6.3376884464239	0.000438916596284423	0.0105882343223147
DKK1	7.51552477526121	4.12388215339296	0.000441934278291344	0.0106436115929334
AQP8	5.43355651313371	2.20637621085155	0.00044280176392985	0.0106557985297045
NMB	1.98285127911108	1.75762789894461	0.000444361891892587	0.0106809019819348
SREBF2-AS1	1.68968957416497	1.33394318438172	0.000444569582816037	0.0106809019819348
BANF2	6.49764353614823	-2.25433447647771	0.000446220204429203	0.010687594048449
YEATS2-AS1	2.15330750179128	-1.89347756915652	0.000448583094620391	0.0107161920958789
PACC1	1.36692386826958	2.03873464450761	0.00045126893628483	0.0107716250791421
H1-4	2.86791327812916	-1.56638632830035	0.000451643031138269	0.010771832455441
PPM1F	1.08134061772246	4.57556301956734	0.000452253806397786	0.0107763512337382
OR51E2	3.74978597334779	-3.32138301237148	0.000452731402780047	0.0107763512337382
MYO18B	7.08655788814493	1.47437950653927	0.000453431707728256	0.0107789787454759
EML6	2.25876560875272	1.18531103014735	0.000453770908888891	0.0107789787454759
LINC02163	6.52905991653799	-0.940644188094991	0.000455323460946594	0.0107944398190931
AC127024.4	2.48409957369342	-2.92453150681358	0.00045552030716618	0.0107944398190931
UXS1	1.00665126810184	4.78307051825629	0.000455967311075899	0.0107963537053867
AC145207.9	2.10532999211773	-1.58437766581631	0.000459047405897671	0.0108518512257077
DDX39B	1.4105142878992	5.56796506244446	0.000461404237256403	0.0108927765965136
LMNB2	1.39026364710142	4.6560703647539	0.000461517621664423	0.0108927765965136
NDOR1	1.29307822655357	3.07790250814766	0.000467561449861464	0.0109833214806021
ALKBH6	1.43076492399143	1.34610959121959	0.000467589418167363	0.0109833214806021
ACBD6	1.04648554437249	4.74014271618363	0.000468045711176244	0.0109852862418507
COG2	1.03954191791106	4.47497123233236	0.00047018228078282	0.0110216124167655
MTX1P1	1.87071167297406	0.953942762538174	0.000470683689229674	0.0110216124167655
AL137060.3	2.12109951193673	-2.36195065437096	0.000471160666716163	0.0110232899159728
FOXD2-AS1	2.28418619193991	1.73473340426527	0.000473489837205594	0.0110689983433653
TCF3	1.08590245236402	4.94834918416749	0.000477889413606111	0.011136523338889
PLXNC1	2.32616766188643	3.85622718328657	0.000480075407559539	0.0111786279142556
TMEM151B	4.74032973434519	-3.53005219928246	0.000481559891908504	0.0111955079286836
TOB2P1	2.43933844001165	-0.697777864161771	0.000482249994520215	0.0112027167757773
NR2C2AP	1.18042362177442	3.81601231372495	0.00048503990124262	0.0112552248654023
DHX34	1.0012133554435	4.35990777406688	0.000486677816269872	0.0112552248654023
CDC7	2.08690971147063	2.12650226484599	0.000487190583880191	0.0112552248654023
EPPK1	3.55278148729781	3.66696212082075	0.000487534140464781	0.0112552248654023
AC016773.2	2.06323690714114	-1.48534688761599	0.00048814200366533	0.0112552248654023
SLC6A8	3.79007919705325	5.50016192225295	0.000488197364462251	0.0112552248654023
COLCA2	3.35035198633322	1.70375126233239	0.000488328389797805	0.0112552248654023
ZNF767P	1.28577123061782	2.05374900940057	0.000490226680424898	0.0112726074698081
SF3B4	1.01477284982033	6.12035888618529	0.000490229749187353	0.0112726074698081
MEP1A	7.35762834535962	3.40114100855617	0.000491734731328996	0.0112855694051052
CFL1P1	1.9170531108915	-1.89552017567571	0.000491884856280304	0.0112855694051052
PIMREG	3.45056023123499	1.13284848653742	0.00049194194801588	0.0112855694051052
SEZ6L2	3.55878675102772	4.68722056419582	0.000493842300181181	0.0113027773036033
CEP72	1.53720418302305	2.46265567895271	0.000497186719392535	0.0113616800782733
KCP	4.61857567714446	1.57477556744734	0.000500491723390457	0.0114283466412295
LINC00944	4.16808224247192	-0.349970029531966	0.0005039929926365	0.0114993881036621
BGLAP	2.17928154616587	-0.633347192964967	0.000506425651733843	0.0115286229355265
AC010973.2	1.70013945304169	-0.69830970933349	0.000506447528800396	0.0115286229355265
PAX8	2.01788228835647	1.60046837909544	0.000507478730345465	0.0115431832498873
ZNF740	1.02076167258904	4.28429766492984	0.000508911597757469	0.0115668504165709
CAPN11	2.11813983580249	-0.857457017504284	0.000510272803124498	0.0115888535926865
EGFL6	4.16041345341202	-1.33591661491792	0.000511784058825805	0.0116142280755396
PLCG1	1.23017401810838	5.05348782484264	0.000514553045715399	0.011659115476283
AC099489.2	5.09619535598506	-3.29797082520908	0.00051557295704948	0.0116681988629319
TMEM184B	1.21438384690145	5.15851310023993	0.000515745551694435	0.0116681988629319
FAAP24	1.31632923856812	1.10850094914437	0.000519063436630793	0.0117342569389871
AC010201.2	2.17252909079796	-1.4125800199142	0.00051972938906507	0.0117403085519151
GPSM2	1.78419823175741	2.56945994390328	0.000521986091318012	0.0117822572633719
NPSR1-AS1	6.67255689931284	0.424800161898289	0.000524179389400765	0.0118073076107098
SCAMP5	2.38994692484339	4.01689098106504	0.000530604334412822	0.0119311099726587
FOXD2	2.50461897364151	1.36402503578262	0.000532523158300642	0.0119651297130676
DNMT3B	2.02921287420213	1.78677103261428	0.000544682475064057	0.0121775226751517
HAGHL	3.31664819392135	1.17019720217485	0.000556140215047062	0.0123963416125987
WHRN	1.97777878252445	3.0555196923946	0.000556340444162559	0.0123963416125987
ATAD2	1.78433643411666	5.44568198020862	0.000558394966137865	0.0124327229658445
AL450306.1	3.71585784618924	-2.41393765052377	0.000558840157425213	0.0124332445288588
AC020907.4	3.12527738706126	-2.6564007359018	0.000559563399867668	0.012439946805957
PPOX	1.0791289346736	4.00439678415634	0.000560322288563314	0.0124474308549796
AC011005.4	3.25948452646344	-2.29560776347049	0.000560915913041432	0.0124512350907744
PEG10	6.1348159274963	7.76021454769659	0.000563494973581999	0.0124615666363269
BRIP1	1.88758669931766	2.44378195315229	0.00056449725534995	0.0124701803164709
STXBP6	1.69511926348849	3.50167738099631	0.000565753338459092	0.0124701803164709
PLA2G4C-AS1	2.71847540330852	-2.60473145436977	0.000565959764721179	0.0124701803164709
PDIA2	6.82295863475311	1.89883270620613	0.000565999567944573	0.0124701803164709
ZNF71	1.63987619204829	1.97046856261254	0.000570157185749007	0.0125481072740745
P4HA2	1.40370426411574	4.84843587395377	0.000570813523339798	0.0125481072740745
SBF1	1.19145806331247	5.41265298416752	0.000583267374447214	0.0127837464173453
AP001412.1	2.10867372440067	-2.75896662159682	0.000584498634284695	0.0127954211356872
MAGEA1	9.18450287264702	3.25959451292452	0.000584668145790923	0.0127954211356872
RTEL1-TNFRSF6B	1.79255454512598	0.479751891978843	0.000592289742131764	0.012904803557227
AL390728.4	1.64656952083746	2.71380268747438	0.000592292791917232	0.012904803557227
SEPTIN3	3.63715251134876	0.716621446864914	0.000592846674565757	0.012907331698319
ZNF789	1.306035275359	2.4758887798867	0.000598821482607798	0.0129894470094152
H2AX	1.64077845229695	4.73203425105305	0.000604130579909457	0.0130853529501476
AL109615.3	4.4014533756419	0.850640735020473	0.000607578047952224	0.013150362170032
ARMC4P1	5.18675902087674	-3.23884308297795	0.000609022106857506	0.0131719462128044
AC105118.1	7.96293647535761	-0.935218051240474	0.000610894443795793	0.0131805521437136
AC016596.1	2.61310224849705	-1.12155071939838	0.000611478172569531	0.0131805521437136
LINC00894	2.08072454204488	0.274887982620448	0.000612176007840628	0.0131821304128078
AC011294.1	4.53165194860135	-0.319081958747445	0.000613212470230208	0.0131948105181871
AFAP1-AS1	8.00616094401037	2.86775284654731	0.00061386070945903	0.0131991246200895
H2BC6	2.91746164981287	-2.76304511399282	0.000617444433814142	0.013266504711667
DQX1	6.53851583981194	1.73143459416947	0.000619460007666148	0.0133001176737002
GAD1	5.39370038668013	-0.205776255523994	0.000621781864839096	0.0133394086186007
ARHGEF11	1.06112261780299	5.48959265005347	0.000622195015115028	0.0133394086186007
INCENP	1.51358637413676	3.25334757643765	0.000624058780784924	0.013364120917319
SLC52A2	1.28793541219698	4.50094323184468	0.000624254367622654	0.013364120917319
SNORD104	2.58823291031506	1.06125932428943	0.000626981952028523	0.0134127728329817
JPT1	1.34334741553194	5.4651232920311	0.000630396445982814	0.0134674367508807
COL22A1	6.21292783984815	2.40722497038433	0.000631310375903958	0.0134674367508807
AL359878.1	2.5482456284096	-2.44576643606537	0.000631921323138311	0.0134674367508807
ALPI	9.51916024603692	3.26477061808759	0.000638639678825326	0.0135735105206141
TMPO-AS1	2.02040289382075	2.14432417544207	0.000639269763886579	0.0135771133786833
LINC00355	7.59433399553213	-1.27036615684935	0.000647505245540348	0.0136969327705533
VASH2	2.57316402755228	0.921482534475299	0.000647720664741193	0.0136969327705533
AC016394.3	2.13285501345609	-0.27172726824176	0.000647972579066578	0.0136969327705533
ZGRF1	1.73868811871061	1.27247760201262	0.000648530761558892	0.0136969327705533
ZNF99	4.85473760724782	-0.399206286462	0.000649790624731745	0.0136969327705533
SH3PXD2B	1.60255852671289	3.76381043983079	0.000649975535208046	0.0136969327705533
DTYMK	1.3032845229255	4.58810832306622	0.000650450608901079	0.0136969327705533
CSPG4P10	1.99833100045085	-0.189145382716876	0.000653828343089242	0.0137574630449163
FBN3	4.97652124069111	1.33676917474898	0.000655486556942488	0.0137825165564248
HNRNPA1P54	4.29505036200688	-3.78421373129602	0.000658924065653782	0.013844919837069
CUL9	1.14684750562291	4.78257980211089	0.000659969244598573	0.0138523764071158
PGP	1.28455730491593	4.26168227552908	0.000660218760880548	0.0138523764071158
ZSWIM5	2.21488206037813	2.58723438946677	0.000662807138785033	0.0138967934880825
DNAH17	1.86483296015955	0.272992881972545	0.000666028329721922	0.0139444951220686
AC092171.4	2.05835776037643	-1.89161849513268	0.000669583147628783	0.0139990366020914
NEU1	1.45198889287345	7.08136325355666	0.000670572974121904	0.0140097949710415
AL359921.1	2.53231636773284	-2.53446493362917	0.000671884489865819	0.0140272541620074
XPO5	1.03648483742914	5.16798632400942	0.000674039956954591	0.0140523507008942
YEATS2	1.20819842162971	4.00286238975124	0.000676100171111953	0.0140753933221817
AL139089.1	2.04507220062607	-1.3172312131254	0.000677049799916065	0.0140852159856921
AL022322.2	2.27017632522171	-2.57888874236463	0.000679007960386769	0.0141092383241923
IQCD	2.91432060332964	0.247691429253934	0.000682161732430581	0.0141516155596911
TRIM31	4.28457176626092	3.9454686004898	0.000686200476240308	0.0142054099993596
PRR36	2.98134799388278	0.924573604285777	0.000688126377464823	0.0142352824430074
SPATC1L	2.96777050500121	2.30918726184415	0.000692791511146254	0.0143217398015992
HAGLROS	3.51076163291767	-2.55270462448333	0.000695035938920929	0.0143580689863
LINC00205	1.78695706682721	0.864350889438116	0.000697673634660618	0.0143959236927193
GPR158	3.68752279591122	1.51446851555416	0.000697845074693709	0.0143959236927193
DCST2	2.17335537431211	0.702672393269552	0.000702704853619043	0.0144759164079915
FOXS1	2.47499952662198	0.764561462613708	0.000703943948109587	0.0144913153954766
ZNF681	2.77949325813379	1.06063872273983	0.000709895290310557	0.0145731220494881
AC010300.1	2.249092002642	-0.956494743453057	0.000711837437114007	0.014602822413837
RHNO1	1.2745581757094	3.5690490170793	0.000714241451243196	0.0146419497504855
ANXA2	1.3352734618861	7.96781988098718	0.000715647547163193	0.0146605795989046
LINC01532	6.32893394305498	-2.384162223634	0.000717419862074123	0.0146866806347799
SPINK5	3.64623213206252	0.572910211027948	0.000721061177348524	0.0147410102880584
INKA2	1.5540296755145	2.09069266167282	0.000721073877518919	0.0147410102880584
SPATC1	2.23790019273649	-1.5037723652538	0.000722494636385342	0.0147598193943198
LAMA4	1.56606008308177	4.40216510880182	0.000727303551771634	0.0148313882131275
ASIC3	2.16089584780951	0.60707874286407	0.000727507288448807	0.0148313882131275
AC024361.1	2.36538658401621	-1.47640069952042	0.000730927506376833	0.0148648617997125
AFP	7.76256948663838	10.0032740432207	0.000731166240699587	0.0148648617997125
AC004988.1	3.72379660068205	-3.34284252786372	0.000732740405632582	0.0148865984959634
CABYR	4.59703719000425	2.82665280455379	0.000736675838398983	0.0149356719671001
TAZ	1.05716021190806	4.57412216920208	0.000739697094729529	0.0149763259996784
AL590666.2	3.00435428831096	0.546193843241634	0.000743907009085827	0.0150485988470464
S100A3	3.36895150541149	-1.27889251259737	0.00074721913281904	0.0150793062969945
NSMCE2	1.22075387380208	4.12691540732255	0.000749664491657773	0.0151055089197399
FSD1L	1.55784356769296	1.18380836723431	0.000752443698380024	0.0151408107744333
PSPH	1.66865903322793	4.53450865652181	0.000755314059086385	0.0151778480898484
KIF28P	2.0163178147716	-1.19180309838168	0.000756566184697646	0.0151790288192026
AL133367.1	1.77551802832326	-0.771304208710596	0.00075908576278634	0.0151824578144968
H3C12	4.4477832067743	-3.69971725837289	0.000759293214616511	0.0151824578144968
DONSON	1.17815249549835	3.79876214359006	0.000760848456407605	0.0151855461384156
AC011498.7	1.81179628745453	-0.834715995246915	0.000762720120966124	0.0152126024668203
CKAP2	1.49571952532709	3.56055165124931	0.000764305120859953	0.0152315733140195
DNMT1	1.3038258958877	5.28290027697268	0.000764925839071602	0.0152315733140195
SIPA1L3	1.41706401129654	4.6802373431034	0.000765738038989682	0.0152315733140195
LENG8-AS1	1.59712218220549	-0.13815387455134	0.000768121639494234	0.0152686836214771
C17orf99	5.40569422218662	-3.09039035084854	0.000773501231410059	0.0153445779278177
STK24-AS1	2.15599303769919	-1.48380737659764	0.000777570469005154	0.0154045697955665
GAS2L3	1.85882788510491	2.84925061182174	0.000780870053396006	0.0154475756283039
TAL2	3.61703367633211	-2.23062371461201	0.000781313316659354	0.0154475756283039
AC112484.1	2.15960420228161	-1.39396466947964	0.000781961184855231	0.0154500226329406
SEPTIN5	2.07804820742108	2.82790509419763	0.000783476540562967	0.0154600490898035
C19orf67	2.59502295287549	-3.09289338225528	0.000783517532486395	0.0154600490898035
C8orf33	1.16688548096139	5.56202783036512	0.000784914641048336	0.0154772566578354
NSUN5P2	1.47227616582835	-0.233558477518578	0.000787824406829426	0.0155242484551635
ACLY	1.12320680605261	6.47290394731561	0.000793111199316027	0.0155971481285104
AC024581.1	4.47301417121921	-3.68405339020022	0.000796853247479972	0.0156539012207745
NVL	1.01764445514126	3.613237993077	0.000799017845605351	0.0156819221508656
C1QL1	4.49325449323374	3.2412964764049	0.000800365429183498	0.015697919152961
ALG1L	2.88629000536708	2.43583311464451	0.000806956597172523	0.0157956663532861
RTKN2	2.85769450367214	0.976409702240994	0.000808530459052112	0.0158159717335084
TMEM269	4.3909527133082	-3.72922396957905	0.000809571819417584	0.0158258406263998
MSI1	4.91959027074085	3.24915943354268	0.000810424051772919	0.015829450629571
MIR4258	4.10244158011929	-3.88776655379806	0.000810830436943323	0.015829450629571
DNAJC6	2.24672067862459	1.95763553254254	0.000812760646462894	0.015846144905476
STMND1	4.6135658053425	0.559384571520252	0.00081514844028671	0.0158717046705495
EMX1	4.37631314797745	1.055538620065	0.000817938378407246	0.0158945322722922
FGF17	3.89473855046211	-1.6354608318244	0.000818499869991316	0.0158949655253452
MTMR11	2.32102624836534	3.66345286137682	0.000823015664399586	0.0159511366014697
SP6	2.95657893254053	0.0534532424217598	0.000825346115983283	0.0159817078953783
SFI1	1.56780824490341	3.92347718238479	0.000825677299930835	0.0159817078953783
UPK3A	6.97255693303791	3.44162651272402	0.000832262921931213	0.0160880515905641
IGF2BP2	2.86980418470826	4.07362888440027	0.000832839907425182	0.0160886550661775
ATP6V1FNB	4.34469062278216	1.16853421469731	0.000833463181184703	0.016089446529574
ARL16	1.38803470646376	4.30877430868051	0.000834303730413156	0.016089446529574
AC005089.1	2.31421716114525	-0.405888283672966	0.000837223049918653	0.0161205083530712
TINAG	9.20480826674575	1.66686890474039	0.000838702364299959	0.0161266904534275
AC116025.2	2.80935705442745	-2.55940155070465	0.000848482542629352	0.0162841255691215
UNC13A	4.54217350771324	0.296349469591955	0.000852606806309951	0.0163420000280956
SLC2A5	4.45164089843415	3.05182213106433	0.000857480953384043	0.0164222895881159
TRIM16	2.49674801698791	3.3163374115572	0.000857909900800517	0.0164222895881159
TIGD7	1.3282243395617	0.628089291493623	0.000859192634096237	0.0164310835302115
CSPG5	2.62107743250581	0.357592474619887	0.000860041449408609	0.0164310835302115
FEZF1-AS1	5.28918126356017	0.101764674698426	0.000862378133468866	0.0164561056717045
AL662907.1	1.98236304840362	-2.73366438803715	0.00086246762993261	0.0164561056717045
CROCCP3	1.51834961001222	0.0769987395557801	0.00086773434991318	0.0165255616022699
FAM24B	2.33193274210243	-0.95464535017868	0.000868950824898851	0.0165263234627053
SNX25P1	2.2407627144632	-1.02299323270102	0.000870766150809014	0.0165501710894255
LINC01535	4.0881638545644	-1.0756574013494	0.000876170660836161	0.0166421616693229
AC124944.2	2.04394580357987	-0.912576117202511	0.000882020052603991	0.0167317047173186
LINC01121	5.06098399907548	-2.19570976145038	0.00088523485077621	0.0167818894958404
AL158212.3	1.57092389733842	0.274506045304623	0.00089076623074647	0.0168758982751769
CPXM1	3.48476093089367	1.8543383075785	0.000891825286622516	0.0168851108698427
DLX5	6.00876031720419	-1.54586691547096	0.000894102662759303	0.0169173635401037
EFNA3	2.20858744830013	1.77258997879305	0.000898004299072792	0.0169658375236426
GLDN	5.18566159493744	2.974092239668	0.000898594541959284	0.0169658375236426
TLDC2	2.64360072300599	1.51914561213385	0.000905996225549703	0.017076638576074
SPAG5	1.72797256093709	5.06844321988058	0.000907321928056116	0.0170838983206371
RHPN1	2.13193075263939	2.78641198598034	0.000912378641730648	0.0171312165475018
APOBEC3B	3.40287867565702	2.35165886949213	0.000913033747310444	0.0171326046065974
PRRG3	2.44542560423105	-1.65485139576801	0.000915833632580043	0.017168242750061
TP53I3	1.9546229216336	4.79937777908153	0.000916097759281044	0.017168242750061
HERC2P2	1.50683354169854	3.76822076487363	0.000933602363069673	0.0173638259059501
CLCN2	1.33036769103439	2.86830298255995	0.000935949329387945	0.017391303428793
AC080129.2	2.16876373266241	-1.71924034189051	0.000936259660826165	0.017391303428793
ESYT3	2.85148220867628	0.067345145983075	0.000938845824280599	0.0174283602354961
L3MBTL1	1.74303880422055	1.4359770160876	0.000944819195989755	0.0175201103660347
AC011466.3	4.29936766244522	-3.78340482133404	0.000944976949082232	0.0175201103660347
CEL	3.0821695576588	-0.12878799478515	0.000946949206012275	0.0175456415110219
MAMSTR	2.69139037633341	1.00594766301801	0.000949135875542039	0.0175687642147731
RSRP1	1.13753820475971	4.4258819251977	0.000952942690759223	0.0176067370732919
CYB561D1	1.40042078602688	2.11395358857695	0.000953232890158212	0.0176067370732919
SNHG12	1.47908897484806	2.33628289651665	0.00095615074483718	0.0176495728284629
RASGRF2	2.12163083731252	2.57441189232783	0.000959436967809229	0.0176991504218074
NAA40	1.13314889178065	3.44377734533564	0.000965847941603634	0.0177840296505519
CAVIN4	2.25497195812194	-1.51470854590261	0.000967079155368594	0.0177955845325286
C19orf48	1.25737310140454	5.43514149269855	0.000969100188116126	0.0178199821441673
HRCT1	3.12100320688468	2.57211937980166	0.000969614008590668	0.0178199821441673
AKR1B10	5.29869638986353	8.5908547765266	0.000971056793045126	0.017831511211166
TPSP2	2.94611808488771	0.805936647307034	0.000971451100957719	0.017831511211166
AL391845.2	2.63774202502249	-2.4676723113308	0.000972186012341641	0.0178338963645422
IZUMO1	2.78220632047599	-1.94150501636994	0.000974233577517262	0.0178513037317069
SNRPB	1.17761576645605	6.97868363012244	0.000978176853247604	0.0178950535696511
ZNF572	1.5358028732895	1.00184308254016	0.00097907437943912	0.0178950535696511
PTP4A3	2.12335392392951	4.34830780171198	0.000979162163161817	0.0178950535696511
P3H4	1.69324166407576	3.81865543951524	0.00098459274910505	0.0179831534391994
NSUN5P1	1.34513389165048	2.66357669424286	0.000985866683827829	0.0179904571362357
ZNF252P-AS1	1.95713294129848	-1.62244371502634	0.000987533634730465	0.0180034038455284
KCNMB2-AS1	4.83624870014406	0.24271260932573	0.000988866684606885	0.0180165642741201
GTF2IRD1	1.16339692730148	3.63472896808158	0.000991890061337605	0.0180604861755227
FIRRE	3.4198882784501	-1.70970540455436	0.00100268889539804	0.01823458725937
AC010864.1	1.86652351109105	-1.89833823289996	0.00101502388600873	0.018419607627536
CHST6	4.81042696505629	-0.685185091755709	0.0010166118799824	0.018419607627536
CTAG2	11.9550153133761	2.96536344627108	0.00101943232797464	0.0184593646169314
SPDYA	1.71944306075994	-1.50162009562108	0.00102359688005076	0.0185233962105686
DCST1	2.94121600357244	-0.537921891514384	0.00102526812706672	0.0185382065072794
C15orf39	1.2668942211127	4.23684154194018	0.00102567301514205	0.0185382065072794
PNCK	8.47570535921176	3.84773027596156	0.00102755045502102	0.0185607597203215
GINS4	2.23482325414963	1.70112278673595	0.00102846693856034	0.0185659380782733
AC147651.1	3.36934119804113	0.187962857145784	0.00102963231791501	0.0185756004282843
KIAA1614	2.07278448452388	0.907655208927875	0.00103073216657056	0.0185840694424058
RPS6KL1	2.15296569215021	2.27624607284297	0.00103158258557588	0.0185880336431488
MKRN2OS	2.93940219103406	-0.845894960520038	0.00103734806978803	0.0186577082057849
AC005253.1	1.42392691706908	-1.03584462678559	0.00103813887972756	0.0186605463631028
MIR3150BHG	4.10805572923297	-3.88645395440602	0.00104011194842235	0.0186802273859252
COL4A1	1.86857941891223	7.72113661366052	0.00104076443082088	0.0186802273859252
AC016737.1	2.33351046774075	-2.19296652157698	0.00104477468553208	0.0187341319676401
AP000553.2	3.8212743305317	-2.74820358090559	0.00104857250606137	0.0187679835495951
DPH7	1.13585544794966	3.66864779654687	0.00105308802745335	0.0188258514090794
CERS1	5.56453580128971	0.34114015635492	0.0010534268955138	0.0188258514090794
MED22	1.07757034281424	4.10762221190883	0.00105460985675327	0.0188303113066199
AL512652.1	3.78791741316005	-3.2955543152974	0.00106441181431901	0.0189459683235543
DOT1L	1.06710612468313	4.71836869422331	0.00106494350256554	0.0189459683235543
CCDC154	2.37384593419073	-0.285607849608926	0.0010669939741899	0.0189709984108227
ZNRD1ASP	1.59954823033548	1.34980234186842	0.00106911138277591	0.0189959459369284
ENGASE	1.08089036979746	4.29686579205958	0.00106970971843478	0.0189959459369284
KCNH4	2.89601163179689	-1.08092603207265	0.00107033027583154	0.0189959459369284
AP005230.1	5.65885122605742	-2.90064640040623	0.00107195383884904	0.0189998293501525
HES4	1.86847795905526	1.72226926616786	0.00107240513318123	0.0189998293501525
HOXA-AS3	5.83203711053627	-2.77199967594543	0.00107382026524979	0.0190121006602394
AC024560.2	3.50622950018964	-1.21787114113797	0.00107896380124455	0.0190802482884752
RNF157	2.67940056607035	3.957128491983	0.0010873079433396	0.0191932639890468
AC027601.5	2.59552986389765	-3.6084291345584	0.00108998761732521	0.0192175508200538
TTL	1.01236951001568	4.63769450647067	0.0010962332964544	0.0192930515499578
H2AC16	3.32445837322399	-3.591155719394	0.00110966811629856	0.0195062053669442
LINC01980	8.59203313054914	0.873190984955821	0.00111328508777562	0.0195128505466458
PRAME	8.92865230999857	3.92007348806037	0.00111671356380832	0.0195484555507753
MPP3	1.98547672692281	0.795477256534402	0.00112013399399442	0.0195966943673362
HMGB2	1.49269097773832	5.62144899212579	0.00112200742204385	0.0196061984555014
BRCA2	1.63335273121797	1.80860401681958	0.00112288997872512	0.0196099962576053
TCAM1P	6.7371716606406	-0.322725985535701	0.00112814828987908	0.0196759084337847
HSPB1	1.59417703494967	8.83731659943454	0.00112847856142717	0.0196759084337847
GARS-DT	1.15643134529833	3.3981072467393	0.00112933400284826	0.0196759084337847
SOWAHA	2.27502261060767	3.73053749820871	0.00113105572308264	0.0196933278843358
CDIPTOSP	3.66234800197624	-2.1451719786088	0.0011316699153996	0.0196933278843358
ACP4	5.16741758440617	-0.68071423199431	0.00113262189874831	0.0196982660490864
LINC00634	3.3555612291858	-2.72266456098986	0.001133805690433	0.019700839655048
ATP8A2	4.41088504009153	-0.67423249107699	0.00113756558354869	0.0197492908347656
C4orf46	1.39660592526356	1.93111360675226	0.00113913266561553	0.0197532304998119
RFX8	2.44068477474255	-1.44409127845104	0.00114449340819673	0.0198228679084791
CA4	3.9355412251181	0.217031311130426	0.00115115421237796	0.019914832762142
CD109	2.53988425648025	3.57669892240487	0.0011527543001705	0.019930817603945
SSUH2	4.34547365000562	2.44628856592232	0.00116452124259585	0.0201106746985841
NAT9	1.21305620432335	4.59328735810857	0.00117024995178269	0.0201505831358656
AC020915.2	2.37025566926956	-2.68256786510886	0.00117412889588224	0.0202016214794077
AC022424.1	7.74250407118926	-1.13280766024235	0.00117786713665714	0.0202134836615322
PMS2P3	1.3525436533976	0.463274246730303	0.0011780170606368	0.0202134836615322
CYP19A1	8.91469330722098	3.59038889812141	0.00118031378802868	0.0202411112026163
MTHFD1L	1.49235245940153	3.27322314070092	0.00118291907831523	0.0202739950637527
SNORD7	3.30705330934722	-3.58094833348486	0.00119142160757816	0.0203960032344929
B4GALNT2	6.78451882146764	2.09212930147267	0.00119586979696463	0.0204430159827104
TLX1	3.45086082872219	2.00568080205196	0.0011965614799613	0.0204430159827104
AL121906.2	2.60833640985018	-1.27994901513	0.0011969417411092	0.0204430159827104
MAPK8IP3	1.21580755888349	4.51199240921502	0.00119930672013235	0.0204597006960542
AC007842.1	1.99311174017184	-0.789179428627366	0.00120009829703271	0.0204613636195647
CCDC78	2.79997642056155	-0.126301758445037	0.00120116770741794	0.0204677588710829
MARCHF4	2.76446988036246	-2.33115343466523	0.00120376677793497	0.0205001969074205
TRIM65	1.03754836741935	3.73497805470685	0.00120593984012199	0.0205174020590326
SEMA3B	2.77818635339681	4.39315275074631	0.0012061690616474	0.0205174020590326
DRC1	3.22989347173211	-2.86808726710051	0.00121191438193291	0.0205913683371759
CASP2	1.10422295068699	4.02949801890172	0.00121460338179247	0.0206251688317167
EEF1A2	5.0798161437177	5.83849809862142	0.00121538706977503	0.0206265949510065
USP49	1.29203225877039	2.08037191391151	0.00121637329982294	0.0206314548362949
HCG27	1.69653552142975	-0.141070552906469	0.00122371215312544	0.020741246016075
PPP2R3B	1.31215349594561	3.18833803575202	0.00122447036039212	0.020741246016075
AL024498.1	2.30246875049042	-2.6761541980968	0.00122695023580326	0.020758613746028
AC004076.2	1.76707194391721	-1.47944028283366	0.00122744923284324	0.020758613746028
AC145343.1	2.28376964820845	-0.936944119848591	0.00122809533474924	0.020758613746028
HOXD3	3.26694997452219	-2.78850177210484	0.00123419866804393	0.0208337300851166
KCNJ5	2.68310672997457	2.01053658850847	0.00123508701755981	0.0208337300851166
LINC02585	2.1092395502132	-2.14328545776363	0.00123536619928708	0.0208337300851166
LINC00685	1.92987918316034	-1.73368132736087	0.00123656752884383	0.020842066428123
NOL12	1.23369101352433	1.85961556136277	0.00123745409381958	0.0208421831128314
IQCE	1.22585395571669	3.65382007358199	0.00124759162294714	0.0209918684091659
CEP152	1.51321918436431	1.51743423716983	0.00124864165094129	0.0209950948402815
ZMIZ1-AS1	2.46128322055858	0.00270088121323717	0.00125619434724731	0.0210764673662513
AC023090.1	6.25232937448045	-2.43929931680625	0.00125912367859901	0.0211015957483913
GRIN3B	3.38023157627364	-2.17621681360872	0.0012683845461502	0.0212085695042324
TIGD1	1.64750824384721	1.46558233462535	0.00127426770442438	0.0212798797208846
CDC25A	2.28200284457287	2.37238446504656	0.00127553673689077	0.0212798797208846
AL021937.1	3.24887376402584	-3.58568116768957	0.0012803985336602	0.0213368391033177
MNS1	3.49749899610579	2.78512851799358	0.00128792486629639	0.0214259238902659
B3GNT5	2.97007136903619	3.58192181798854	0.00128945654879823	0.0214272207452215
SNHG32	1.50550842348586	6.0240245435444	0.00129336700253158	0.0214635443711936
AC069224.2	1.80732882553456	-0.97850914035365	0.00129382673590051	0.0214635443711936
COL2A1	10.2998487621986	5.29610473753734	0.00129501695120795	0.0214712062455902
FANCA	1.3242609182033	3.1161028065168	0.00130024085724554	0.0215215049021568
ZNF251	1.16083930471988	3.48676128126303	0.00130326626813258	0.0215594760484176
AP002812.1	2.8438998390485	-3.82166477732272	0.00130668387384108	0.0216038889046333
ANKRD65	3.28386155048489	3.09174234641512	0.0013112248554824	0.0216546764788604
AC005332.1	2.1439804341224	-2.8107469205904	0.00131320973265269	0.0216753133868246
TBX4	7.38211404066527	1.53101308928567	0.0013195027335253	0.021745390927628
AL121899.1	2.21323091856175	0.0173717599420103	0.00132047195618288	0.021745390927628
HAUS5	1.10552783321894	3.82096898819894	0.00132457638595269	0.0217876350259302
PRND	4.73038869558634	0.0906209998066961	0.00132627460892455	0.0217876350259302
RPL18P13	4.75110724640659	-1.6352249397926	0.00132802970641926	0.0217876350259302
KAZALD1	2.42664541196462	1.77123959202235	0.00132814478583387	0.0217876350259302
AC111000.4	2.56924894027019	1.45268424002726	0.00133204561473938	0.0218273333390229
RAD9A	1.08369810200675	3.61012747830068	0.00133488186884771	0.0218616570065342
TPBGL	3.7795974334985	0.168199649350251	0.00133695292544333	0.0218834177063543
ERFE	2.00330180740319	0.0555276039002034	0.0013397467832042	0.0219169785916074
C15orf48	3.94703089402356	3.65396454732405	0.00134515872888438	0.021970591210086
CBX8	1.17773244385414	3.31641902284661	0.00134525991838954	0.021970591210086
MAFA	5.75861239860639	0.697155146367599	0.0013481570738599	0.0219918096689201
PPFIA4	3.98907407583867	0.175198593444971	0.00135984630651319	0.0221380490747322
C19orf57	1.71635479629304	1.29990340670318	0.00136068869243041	0.0221380490747322
FAM220CP	2.93734666570009	-3.02359736403139	0.00138033554569402	0.0223997990651189
HOXC6	6.08411331525712	-0.496733050946522	0.00138065860108284	0.0223997990651189
SAPCD2	2.79517956769184	2.19727761471953	0.00138479181073113	0.022453650998536
BAK1	1.47839293718986	3.94528435239367	0.0013855012438121	0.022453650998536
PRRX1	3.30525380383326	2.01978882058252	0.00138942367691087	0.0224924879580755
AC124916.1	2.45476774461925	-3.42408582344369	0.00139074095591483	0.0224982609237916
ZWILCH	1.10409696641359	2.99144984534709	0.0013938287188665	0.0225266868440052
KLC2	1.18056709413316	3.73498516587841	0.00139833190208084	0.022587082817228
DGKI	1.83181101557464	-1.25025580530766	0.00140666309654892	0.0226967823881586
AL139288.2	2.94663873244182	-3.78036117858567	0.00141198751086946	0.0227702296678997
GRAMD1A	1.43429073116319	5.19677979842706	0.00141614671038835	0.022812343647835
CCDC137	1.04156524103906	4.33268939076507	0.00142333307649341	0.0229155847962585
CCDC187	5.72271330182868	1.44970008209274	0.00142862159901646	0.0229671455192215
H2BC13	3.11670824057616	-2.93051688474297	0.00142887292249575	0.0229671455192215
MYCN	5.15859198586639	2.19196207983721	0.0014318930851517	0.0230031478240801
CRYGS	1.72999267908545	0.816419086838756	0.00143297187808297	0.0230079400838823
FMO1	4.2385187418314	2.92530182976477	0.00143587542659764	0.0230399827148119
PLEKHG2	1.2300398934988	3.63670491816849	0.00143653069065519	0.0230399827148119
H4C8	2.72774553082057	0.191777173692947	0.00144449887881886	0.0231218389082077
AC090015.1	8.66313168001121	0.939236312547891	0.00144477177885676	0.0231218389082077
TCL6	5.10645519538616	-1.02530390316709	0.0014495590824554	0.0231607328952318
MATN3	4.85252640270793	1.57924354108537	0.00146382870729714	0.0233255170067095
PAGE4	10.3406467225278	5.28711411947187	0.00146760895127355	0.0233639399624245
MIR4635	3.48725872432726	-3.04950832586466	0.00146782512332203	0.0233639399624245
LINC01138	1.62621350016843	1.84690934467439	0.00147511149079445	0.0234672485899242
H3C10	2.05098487880388	1.81619522253269	0.00149515913493197	0.0237477349885019
TRIM59	1.81336119591556	1.14226817944875	0.00149776016784813	0.0237762369348385
GAS5	1.95072469128994	6.86961733437347	0.00150486825683124	0.0238762170845684
SERPINI1	2.49144933645537	3.18394921974805	0.00150798150452595	0.0239042561969493
COL9A1	3.61403526678076	-0.41221518466078	0.00150994696692234	0.023918176592103
AL590226.2	3.41644329564225	2.04966679208036	0.00151589467618375	0.0239959789150723
NETO2	2.36185517986189	1.5685063636124	0.0015164866080525	0.0239959789150723
AC120114.3	1.83017923601452	-0.971437239012011	0.00152137655530719	0.024060439631921
GAREM2	2.57605666571941	1.48073353742897	0.00152339961852167	0.0240666116583067
ZNF300	2.52933622443529	1.56270415545737	0.00152499012297274	0.024078834405524
GLA	1.28952106332564	4.25145998193034	0.00152711663620709	0.0240869112486922
C6orf223	5.71427246192233	3.21555734738908	0.00153708166548874	0.0241666438764847
EPS8L3	4.0431130712243	3.72272777408123	0.00153710971431896	0.0241666438764847
BAX	1.06818738835742	5.50869642350564	0.00154404915737654	0.0242608102271836
RGS17	2.06130965008728	-1.48218342657422	0.00154474509978031	0.0242608102271836
AL589743.6	3.33847963434367	-3.15793543908314	0.00154785531366548	0.0242967128815467
LINC00173	3.90239288880451	-2.0725596640594	0.00155103047490981	0.0243295909680679
KCNK9	5.86741175732726	0.354403600346909	0.00155160049594517	0.0243295909680679
ST7-OT4	2.66579606675933	-3.26045391302187	0.00155398810224817	0.0243411345728873
MAST3	1.06368279409503	4.45095593855231	0.00156469546374664	0.0244439096851019
LDC1P	3.54885552359982	-2.11223362408516	0.00157049600356661	0.0245085503912864
AC092117.1	1.89255896956077	-0.982489484567743	0.00157210396791325	0.0245091705180263
AP001619.1	3.98564531742619	-3.94189022349775	0.00157219856337012	0.0245091705180263
KIAA0895L	1.23109199307885	2.47845889347212	0.00157349215375008	0.0245163716704009
BSND	6.67344602809894	-2.08327906690426	0.00158601546861486	0.0246601818850073
PFKFB4	2.05577857590911	2.18081024216514	0.00158606821309996	0.0246601818850073
AL136162.1	1.83674041955557	-1.35586695089623	0.00159632690725241	0.0247855519380692
MCM8	1.51050998587739	3.19771981584534	0.00160020375902091	0.0248131879656532
AC008894.3	1.94286392237136	-2.336840544528	0.00160095944606914	0.0248131879656532
MUC13	4.73247508316097	6.95109043194944	0.00160784002221943	0.0248936533692261
ZNF385C	2.98310276807251	1.16568969439679	0.00160890130769223	0.0248970087398736
TMEM132A	2.38252317716217	3.2125303822781	0.00161670630081352	0.0249874260987756
DVL2	1.0764533852023	4.16594925773556	0.00161728718736944	0.0249874260987756
INKA2-AS1	3.23506393914379	-3.22695808564289	0.00163058301352573	0.0251718974084827
CA12	4.04791453126696	4.22946957893919	0.00163148596222906	0.0251718974084827
AC211476.4	2.74520367077747	-3.51684191289251	0.00163178859349402	0.0251718974084827
INHA	5.59518246893536	0.712787288210028	0.00163303848795651	0.025178002921794
CUZD1	2.10132683526747	-1.50091861893612	0.00165032555447333	0.0254179451516819
STRA8	5.32524001315932	-2.13354398340648	0.00165873533898905	0.0254755400627685
ST6GALNAC4P1	1.85909703166002	-2.82349271039998	0.0016594081406573	0.0254755400627685
LIMK1	1.2521689442863	3.81589419560449	0.0016616173920512	0.0254755400627685
PDE4C	1.79168412738802	0.479392370379044	0.00166329423743351	0.0254755400627685
TPM2	1.72011778374718	5.17089042600989	0.00166357117340579	0.0254755400627685
SH2D4B	3.56132527111491	-3.36553742235508	0.00166667744041143	0.0254869797007519
SH3GL1P2	2.48107809675207	-2.8880263417143	0.001666761683622	0.0254869797007519
ASB9P1	4.20525115449161	-1.14748332899536	0.00166691193266562	0.0254869797007519
PIK3C2B	1.08253537109704	4.23806974155015	0.00167383278256654	0.0255351917366943
LINC01426	3.37786244445159	1.17133054918637	0.00167496939501657	0.0255351917366943
NKX3-2	5.6935499081929	-1.70362786203009	0.00167503279246783	0.0255351917366943
FUT2	3.6167909671602	2.19729498213677	0.00167526241795063	0.0255351917366943
NUP210L	6.41086526946239	-1.18246171240136	0.00168212861474693	0.0256001390986705
ZNF544	1.04242063282518	3.87377175644555	0.00169227001213861	0.0257049696758426
CPLX2	8.06313002155457	5.38854637056881	0.00169408974454082	0.0257049696758426
NAP1L4P1	3.22779505867814	-0.498377946377655	0.00169445692496892	0.0257049696758426
LYZ	3.47524977962522	8.02355175780317	0.00169473973529893	0.0257049696758426
ZNF883	3.34910798213858	0.262592940127651	0.00169717285559359	0.025713595387123
MICB	1.91630474906402	2.41175895211394	0.00169827931763108	0.025713595387123
ARID3A	2.90332202855626	4.43364456351482	0.00170307683495974	0.0257585357728643
BEST4	3.05074548454945	-0.974369554221521	0.00170476960863185	0.0257585357728643
LINC01762	3.08590137028098	-2.39234783589835	0.00170733517166304	0.025770882501513
AC092535.5	2.05631213947941	1.00581784424005	0.0017096321171494	0.0257923465616413
MSX1	1.68364791173002	0.523712581223809	0.00171336360070926	0.025809016650643
SPINDOC	1.45062301214864	3.14686997835445	0.00171732100821414	0.0258554167523722
RN7SL521P	2.68760812669054	-3.22032998572362	0.00172371919609374	0.0259249476938704
MAGEA8	10.1285391404973	1.15879703476375	0.00172457757819736	0.0259249476938704
COL4A2	1.77209490191843	7.85888841283618	0.00173326561075512	0.0260422716307086
FLVCR1-DT	1.90917141298177	1.73075347815728	0.00173594660942695	0.0260692664795197
ARL13A	3.19409078205641	-3.60743889272387	0.00173919665773385	0.0260976708706825
AC099489.1	2.33917048934202	0.490916991009075	0.00174845893372841	0.0262085879040414
GNAL	2.6001958987099	2.7088666637939	0.00174966928983865	0.0262085879040414
SLC6A7	4.560589213426	-2.77718428987982	0.0017576000210996	0.0263006553411142
AC012236.1	2.96694557257515	0.743783829641387	0.00176117041544147	0.0263407116574324
SPRED3	2.13354701886222	-1.18276322295339	0.0017657314048988	0.0263687923429644
AC003102.1	1.51983829597856	-0.130333176347002	0.00176685933081089	0.0263722765635313
ZSCAN9	1.08172698381965	2.74426371184472	0.00176863076406462	0.0263853574361644
HHIPL2	5.37524303447642	1.47265708798672	0.00177876105074754	0.026496259229402
SNHG20	1.23115777489064	1.8085594827746	0.00178072407977507	0.0265100096035779
LINC02615	1.96575356529606	0.33831289168269	0.00178148271734753	0.0265100096035779
ADGRB2	5.07797673884975	1.94692617334361	0.00178425398977363	0.0265244696745016
AL451050.2	2.05736986315432	-2.26943566604404	0.00178738741354123	0.026557658046261
TRAF5	1.5280593836682	2.67831008334401	0.00179655843486775	0.0266268205638342
AC010894.3	5.97673935175358	-0.500932613145046	0.00180003009916541	0.0266622527606204
LINC02466	5.9027182956168	-2.71732607237723	0.00180075800557669	0.0266622527606204
TMEM164	1.28586567239304	3.6925789107044	0.00181261261231192	0.0267973957865311
RGS5	1.76719266666033	6.61499772398717	0.00181926122944763	0.0268689418891354
CTSV	3.96135493256366	2.31298009262725	0.00182455175240217	0.0269199004549868
HGS	1.01624413058624	5.78395260123112	0.00182919031068567	0.0269647690625011
SFRP4	3.15283481962166	2.19122847644048	0.00183692220643387	0.0270482665951368
AC025171.2	1.74674408031211	0.253598946129466	0.00184034269605261	0.0270851035131977
FRG1JP	1.94827346384305	-0.475648882301277	0.00184229110957385	0.0270908768931815
ZNF687	1.04435260993625	5.07865614572617	0.0018425729560307	0.0270908768931815
ZNF605	1.18184439812166	3.22349948643484	0.0018439727942877	0.0270931110968128
ISX	6.20277654504469	2.05252132926833	0.00184569567116923	0.0270962463597599
TM4SF19	3.86081571334755	-1.8256568687067	0.00184696561215693	0.0271013933702211
DLK2	2.02585289750921	0.632312740839949	0.00185655707442759	0.0272015139150353
SCG2	4.34906564782266	-1.2875414450046	0.00186148176666301	0.0272330625307488
ABCC5	1.0085424611565	3.78042800622775	0.00187197560604796	0.027348528059596
ZNF625-ZNF20	3.7441973200909	-4.05000261577745	0.00187215745528223	0.027348528059596
SNHG3	1.85461081331495	3.55665491599226	0.00187454120482567	0.0273697871109736
ZNF792	1.36798440932773	1.85497345701137	0.00188065932303099	0.0274455228631835
KCNC1	5.98705042069348	-0.399800698313414	0.00188312225437717	0.0274678678559053
SPP1	3.39366550225579	7.61552623685947	0.00188485417568386	0.0274795332566688
RGMA	2.21975300005082	0.00457975373811149	0.00189020241776844	0.027543883872168
AKR1C3	1.44636409077904	8.20074371292858	0.0018925607386836	0.0275646235255207
ASMTL-AS1	1.84276240488879	1.696467573574	0.00189445299168609	0.0275785578972417
SLC35E4	1.48067812298507	0.746174545426832	0.00189652542284213	0.0275951001678001
TREM2	2.2149535851309	2.02249838481449	0.00190149153101971	0.0276103707140222
EPHA10	4.27065209796936	0.409193597946632	0.00190241756684893	0.0276103707140222
AC068669.1	3.0479798787445	-2.99619957557592	0.00190272202379016	0.0276103707140222
TLCD5	1.87341488684073	1.58285556977669	0.00190319458905977	0.0276103707140222
BDKRB1	3.08023902387665	-0.527982331179118	0.00190521218739552	0.0276260452888502
OR2I1P	3.06885724664486	5.3783126715339	0.0019097348508099	0.0276780106524214
ASIC1	2.65993575167365	0.721730466061514	0.00191188108566741	0.027695500011985
S100P	5.03739286683251	5.31884711025009	0.00191417862566894	0.0277151629204787
AC091987.1	5.98507182296424	-2.65585534658547	0.00191595301988444	0.027716978853056
ZNF793-AS1	2.92454206040339	-0.324907274365241	0.00191618450091686	0.027716978853056
CYP2W1	4.44355717615227	-0.50503140533184	0.00191780380102496	0.0277267965916698
TMPOP2	2.88467075213491	-3.11250048234555	0.00191933541541522	0.0277353376034437
AC005829.1	2.23862973079769	-1.97606909698715	0.00192238695263921	0.0277522257477234
TLCD1	1.73677687323353	3.56498882122524	0.00192716102352401	0.0277939235873113
SAC3D1	1.21395608981507	3.80909419390127	0.00193097500373522	0.0278219377009313
DSTNP2	1.22445599513789	1.38800106257109	0.00193233640262054	0.0278219377009313
POU5F1	2.32341221263583	1.04254045481985	0.00193287860549907	0.0278219377009313
DOCK3	2.70178743434117	-0.89594009770423	0.00193990598114929	0.0278493932412917
RFPL4B	9.21319570527131	0.262314825039185	0.00194139417586224	0.0278493932412917
ZFPM2-AS1	4.13458110471135	0.841926342396068	0.00194532783359396	0.027890051264868
SPATA21	3.92438104308504	0.832843579120829	0.00194612556232686	0.027890051264868
AC013275.1	3.41867552452257	0.97770581572468	0.00194879347945272	0.0279095230318653
BAALC-AS1	2.13700022169123	-0.997932839102626	0.00194937779173685	0.0279095230318653
ATP6V0D2	3.39836907092168	-0.332724999337289	0.00196142651733092	0.0280547754994654
AC233280.1	2.3448796636844	-2.68245190706003	0.00197565329498773	0.0282171916099531
SULT1C2	3.65348039738537	3.76827767411631	0.00198176420784667	0.0282770702241588
IGSF1	3.66168916254023	3.58309213027921	0.00198419098684722	0.0282980000489934
FAR2P1	8.3047402005459	1.34044943855182	0.00199451074780703	0.0284002261738243
RPL31P52	2.78898420867444	-3.8742959850831	0.00200580694044824	0.0285372503848811
BNIPL	1.65962512880486	-0.695293678999453	0.00200722602718104	0.0285430082319254
DAND5	3.00667254104389	-2.58834300599366	0.00200814814183023	0.0285430082319254
LINC00482	1.97117601051481	1.8122000186912	0.00200918215412599	0.0285439425163759
AC100803.4	2.52246317757989	-2.21040417957872	0.00201243779780349	0.0285764228523358
AL031186.1	1.7814865824692	-2.1877263929452	0.00201646897840214	0.028619879159517
MPZL1	1.01757781824673	6.02014935341569	0.00201931647715471	0.0286465016506466
AL731563.4	1.41343479755577	-1.04891401133434	0.00202105701258876	0.0286574024406465
GAPLINC	2.79638347825057	-0.812059968097456	0.00203717758015445	0.0288415217256064
TM4SF20	9.10602477122445	3.01739703174787	0.0020384943921657	0.0288415217256064
PDLIM7	1.13979810055386	3.95742466697195	0.00204643802412699	0.0289337872965178
CCDC18-AS1	1.47890184922438	2.15792353606041	0.00204844833769783	0.0289483262449637
PROCA1	1.7589094667994	0.274783049711498	0.00205565422924901	0.0290362391107003
AC010615.2	3.54955461217201	-0.172136162042354	0.00205898362985589	0.0290693383259204
BCL9	1.38873038642649	4.28436330723214	0.00207306496433173	0.0292401349681986
ARHGAP22	1.70202419795415	0.410242257228393	0.00207708777445211	0.0292828648986484
RNF224	4.22542797989093	-2.4208249622164	0.00208037001305235	0.0293151183627009
TMEM79	1.13060769951069	2.55702998974379	0.00208361791085583	0.0293468573311605
PODXL	1.57451821389988	4.93835082569693	0.00208479540344521	0.0293494191490741
PRDM7	3.59429547993339	-2.58046762752422	0.00208936241292481	0.0293996728260671
LAMA3	2.50657957363857	4.44296323890372	0.00209405094317451	0.0294275882978127
RPL13P5	1.43391590136469	0.165768770601203	0.00209954719797451	0.0294726437376622
SH3D21	1.64160892076226	0.762035733058891	0.00210428018617064	0.0295208647203251
AC012313.8	2.14362944576194	-1.76546355291103	0.00210498516374787	0.0295208647203251
AC112484.3	2.10471421285498	-1.03554046747192	0.00210630026131353	0.0295252617229014
FALEC	2.37819199168559	-3.17161133903723	0.00211036663818083	0.0295632973107812
REEP2	2.7135709093829	-0.304137872857401	0.00211101939818835	0.0295632973107812
ZNF724	2.08675012341239	-0.97871980639032	0.00211344383862797	0.0295831960678604
F2RL3	2.56678702859791	1.63435652438995	0.00212109146288176	0.0296480110167337
ZNF607	2.05673826284999	1.33051608614937	0.00212596213620337	0.029673881540312
MMS22L	1.56681631556793	2.32260529396425	0.00212862789064047	0.0296970286740134
AC004596.1	2.88267352491758	-3.42096272763482	0.0021364130148958	0.0297915417531283
MESP1	1.90809757266851	1.50128285900225	0.00215037766439106	0.0299437804291847
MIR647	1.95218288473836	-1.35042577631409	0.00215312729576218	0.0299584134833111
CCDC142	1.08643713607668	2.51917436214851	0.00215346104586778	0.0299584134833111
CCDC170	3.01586091260972	3.06663233370111	0.00215704619809856	0.0299941343744092
LUCAT1	4.72381521439631	-0.0670994229038366	0.00217280339166816	0.0301677769944501
JAG2	1.73334734572033	3.15305905112496	0.00217781757625496	0.0302117102731388
IL17D	3.87792728608484	1.79854110723593	0.00219970838364435	0.0304723700382762
PRKCD	1.33773115950613	4.45079859099248	0.0022019555679827	0.0304797804466803
LYSMD4	1.17051083123228	2.89877019373926	0.00220237169831677	0.0304797804466803
ZNF530	1.43026210599395	0.944669739482001	0.00220334516543559	0.0304797804466803
CDC20B	6.34537357778254	-0.691716041824611	0.00220497120946465	0.0304879673000978
FHAD1	2.58516026021282	-0.0956911898829934	0.00220687230306659	0.0304999477834505
NUAK1	1.13765348584215	4.07323477397042	0.00222582740915546	0.0307187107652125
LINC02313	3.80207702428772	-2.37277093744758	0.00224176553489907	0.0308832841082504
CAPG	1.9346015818688	4.75228406335424	0.00224292511355228	0.0308832841082504
IGF2BP1	5.79554168187372	3.30843122773405	0.00224483765550219	0.0308832841082504
CLEC18A	2.12445752741919	-3.16653492072922	0.00224484214995899	0.0308832841082504
ZBTB12	1.84429577788063	1.88931825436445	0.00224508558105704	0.0308832841082504
CLN3	1.15905710617394	4.92918223116776	0.00224677963427593	0.0308921720330318
NARF	1.03108235947646	5.34421203618811	0.00225230647382838	0.0309393022096864
HOXA3	2.9960933795884	1.49490753652103	0.00226388991544143	0.0310694649987421
TNFRSF25	1.68881025118913	2.58697432156652	0.0022956152443105	0.0314605437876991
SPOCD1	2.58705269555048	-0.829068902128259	0.00229847205676039	0.0314605437876991
AC011330.2	2.44168647029751	-3.20251224106685	0.0022987893523764	0.0314605437876991
AC018648.1	2.5040562483097	-3.13199688819945	0.00230101721715945	0.0314764206703681
ENTPD2	1.99677426991379	2.25231239023149	0.00231341881490107	0.0316044228032566
ELL3	1.66516842728577	-1.15325353241624	0.00231466294081315	0.0316044228032566
ARFGEF3	3.24519715087001	3.1404900103549	0.00232459430653926	0.0316813294324877
TSPEAR-AS2	3.22659739325682	1.29246428096922	0.00233049819511898	0.0317367293777951
AL117329.1	6.07846013651566	-2.57622437576134	0.00233081241232492	0.0317367293777951
KPNA7	2.64987601899752	0.487441767056695	0.00233616754259872	0.0317838790222313
AC127024.5	1.72616269095835	-1.31180114183209	0.0023364315560628	0.0317838790222313
PMFBP1	2.34215328974191	-0.508380219039669	0.00234104259823362	0.0318278579758865
TUBA1B	1.18289132329745	6.49930597225111	0.00234182380507133	0.0318278579758865
SLC7A11	2.95769863867837	1.87698789212337	0.00235236167489254	0.0319276026186919
RAD54B	1.40438192289229	0.611844118193085	0.00235443452073203	0.0319403475548364
AL138828.1	4.09847326363074	0.372046294104114	0.00235857188179553	0.0319817573612928
DCST1-AS1	1.67220194483788	0.549984822396917	0.00237276502835951	0.0321151240913728
RNU2-11P	3.98131282060327	-3.94175616177802	0.00237611014642033	0.0321456406637562
FOXO6-AS1	5.18965179778265	-3.23029312885802	0.00239591000810629	0.0323733010057
FAM72A	2.00757043322838	-0.625358942841609	0.00240111170708381	0.0324243573124708
KLHL17	1.10629218320227	2.1233579908027	0.00240835191073198	0.0324881145439702
AL021997.2	3.9270647166422	-3.96143400592649	0.0024099826095836	0.0324881145439702
LINC00106	1.97552748204366	-0.169360898642014	0.00241024140939865	0.0324881145439702
MICA	1.20178023541165	3.89435864926362	0.00242471149341317	0.032638422171942
SEZ6	5.46473825019894	1.08467688300434	0.00242471401867611	0.032638422171942
FP325335.1	4.80583568505113	-3.48898359088661	0.00242714597089966	0.0326491971431173
FBF1	1.38957484226095	1.39309975317731	0.00242772957487409	0.0326491971431173
AC006305.2	5.61346370522557	-1.35189702299844	0.00243894640580493	0.0327507674781836
GAL3ST1	3.47469347673709	4.20592213269421	0.00244047142799577	0.0327507674781836
DDN-AS1	2.64283602218507	-2.20362158851038	0.00244246099868704	0.0327507674781836
PCBP4	1.11120657738267	4.44937915434106	0.00245485865254254	0.0328514584222388
ZKSCAN2-DT	1.427819258861	-0.0787203451148896	0.00245502774531673	0.0328514584222388
RNF213	1.03553137007865	7.4073160346685	0.00245771235182193	0.0328581789077261
IMPDH1P5	2.56465287974559	-3.36956793327456	0.00245775923510078	0.0328581789077261
LCN2	4.33309490798208	6.85275421781928	0.00245912439165037	0.0328615267187042
SLC22A4	2.80348528443239	1.47291223830784	0.00246080242867375	0.0328690506546775
YJEFN3	1.79155778457873	0.90258321667393	0.00247118345464247	0.0329781670297877
REXO5	1.80352206689071	2.64675308321768	0.00247137724766904	0.0329781670297877
AC000067.1	3.84794363783513	-3.9949194431609	0.00247232772942877	0.0329781670297877
LINC01194	8.11857831554327	-0.78985873821298	0.00247955554679031	0.0330446735822023
POLG2	1.00009101298828	2.68107524309113	0.00248695627885163	0.0331133623054504
AC090616.6	1.48373481834409	-2.03657575552198	0.00249336621118393	0.0331837212367905
LINC01108	4.23419167943326	-1.33856894714441	0.00250386085167797	0.0332933306479995
LINC02561	3.11807906774288	-2.13625272442643	0.00252191691540732	0.0334730251009871
GOLGA2P5	1.69118715369944	4.06013275122063	0.00253535203923392	0.0336362028643459
FOXN4	4.89267599033962	2.33457932298759	0.00254794116234048	0.0337681396872382
SLC34A3	3.95036149200716	-2.24125761116459	0.0025530014063741	0.0338094916704861
OR51E1	2.21931436829852	-1.13732624746661	0.00255760443207036	0.0338400453559256
LINC00607	3.39573858521613	0.225023983087244	0.00256853861927237	0.033939018358373
SMC4	1.48132227806572	4.25872263281343	0.00258298705491759	0.0340064031128696
AC005785.1	1.63437781095098	-1.11094148931797	0.0025834379235062	0.0340064031128696
AL358473.1	5.13747904557781	-3.26534812713574	0.00258348018159458	0.0340064031128696
HAVCR1	4.56540700932332	-0.443579008102713	0.00258369213843307	0.0340064031128696
SOX11	4.72907578301539	-1.36135049410023	0.00258582718839745	0.0340064031128696
ZNF736	1.44435140435194	2.18343097877601	0.00258611613472953	0.0340064031128696
AC007128.1	5.54333361034615	-2.97579290012653	0.00258632775124847	0.0340064031128696
LPCAT1	1.57823166205471	5.32296797287748	0.00260595398374825	0.0342332621397788
KISS1R	7.52135806215933	-1.33380887387612	0.00260883456802565	0.0342412440920874
PRIM1	1.30499839012096	3.14536010814793	0.00261474320588198	0.034288262885318
CIART	1.68739987614498	2.81025409734549	0.00262179102283616	0.034350123360972
CAPN9	3.88380814475058	0.133822152928959	0.00262699227677979	0.0344029788214978
CRLF2	6.22639691937235	0.192181834590462	0.00263433850192707	0.0344575055969358
GAP43	4.06660417425255	-2.38861969947604	0.00263736021272129	0.0344575055969358
AP000523.1	3.22454810449672	-2.43035964626783	0.00263764786584051	0.0344575055969358
TIMELESS	1.06736631530429	5.26460644354157	0.00263816920968432	0.0344575055969358
ANKS3	1.03438169431008	3.2998009384623	0.00264089758976366	0.0344616459602088
MIR600HG	1.63347479647278	0.950223698160376	0.00264304321598468	0.0344616459602088
GOLGA8A	2.22643372207777	2.89856881794779	0.00264547724819011	0.0344616459602088
ECEL1	6.89243234564907	2.54697708671818	0.00264550034967104	0.0344616459602088
AC099792.1	6.08818598987781	-2.57440575196539	0.00265647840480312	0.0345348794514948
PI15	3.45312928180609	0.016161352475094	0.00266084825716169	0.0345616994693261
STAU2-AS1	2.32523608909891	-2.74105286515133	0.00266149174348941	0.0345616994693261
GCNT3	4.10188940190466	3.08048543115634	0.00267092674645798	0.0346397930307236
RELL2	1.55956610841516	0.121549625636517	0.00267368294970197	0.0346602900942236
LINC00511	3.40616583798001	1.57460528646761	0.00268208792380026	0.0347206153743252
CTAGE7P	2.1562481322078	-2.30352713996172	0.00268223994117504	0.0347206153743252
HOXD-AS2	4.66919559637098	-1.62700588581983	0.00268412185318724	0.0347206153743252
MYRF	1.70060649664217	5.88039355041931	0.00269120351961607	0.034749885481718
GBAP1	2.0600954219579	1.25835602907193	0.00270143433154845	0.0348667174517149
ASB16-AS1	1.00995035000365	2.58702623551303	0.00270377664801307	0.0348690751780808
MIR4664	2.58912318220841	-1.6426771282377	0.00270756376347557	0.0348999878371213
H4C5	2.56633468294853	-2.23711591714055	0.00271140140383477	0.0349341791886561
LINC01952	3.40575074171758	-3.48131903296102	0.00271323968377795	0.0349363349183289
LINC01446	6.09341492835422	-0.655181004536144	0.00271867563030897	0.0349754927524509
MED28P7	3.51037476372073	-3.47389428862664	0.00271935375652557	0.0349754927524509
ZNF32-AS1	2.1076289693531	-2.97158850353538	0.00272175079354368	0.0349910561024309
RBL1	1.37911247207361	2.56667428880465	0.00272528109510755	0.0350059091079196
DBN1	1.8275301597398	4.28198168323541	0.00272893846687019	0.0350223670286749
AC114786.2	6.58127992041829	0.34399285508896	0.00273165631720913	0.0350317252826935
ISL2	4.13380843601987	-1.72720847910541	0.00273204438498295	0.0350317252826935
BRINP3	7.78936684960659	-1.09546410367907	0.00273499860542736	0.0350466728976357
CTNNA2	7.87295495660243	2.64462584700545	0.00274772234350043	0.0351538161046003
SLC36A1	1.13385528929658	2.95280074052894	0.00274991349561411	0.0351538161046003
AC011462.4	1.88613198831211	-2.25476955920919	0.00275158046645357	0.0351598788775833
TRIM17	4.17474129177842	-0.101970103650135	0.00275681202821488	0.0351962155823935
AL031864.1	2.97929204487105	-3.75441162725994	0.00277306433757044	0.0353424831851445
ADAMTS16	3.84872564072443	1.04037842026985	0.0027794843171427	0.0353940188760736
FRRS1L	5.64685943361761	-0.826402670668525	0.00277950926755014	0.0353940188760736
PRKAA2	2.33083650819411	3.65600905973928	0.00278165064622452	0.0354059928324925
PAFAH1B3	1.88549368012566	4.03357391021483	0.00278411048850986	0.0354220082394398
SLC7A10	7.46455361551093	1.83106123980953	0.00279607678297978	0.0355435737324109
H2BC17	2.14358467522643	-2.19494316637552	0.00281602404551406	0.0357508926949651
MYO15B	1.51704968125916	5.8734121320748	0.0028186245259236	0.0357685029701686
ALS2CL	1.27315815806365	4.61826255130774	0.00283037415286224	0.0359021513133503
DDIAS	1.46038194675055	1.26380008208768	0.00283634925554455	0.0359470076114349
POC1A	1.2610527198077	3.37673251378738	0.0028448475326986	0.0360392180560473
MCCD1	6.71305245778031	0.181072890570832	0.00284764087508192	0.0360591088301289
CPNE7	3.21323891405404	1.09657199629551	0.00285765147939518	0.0361408287138643
CBR3	2.59469858618243	0.685222023893365	0.00285817168521068	0.0361408287138643
AC079466.1	8.0865024274309	5.07021351448222	0.00285900897759995	0.0361408287138643
UQCC2	1.01970487576075	5.2353969985042	0.00286051757403328	0.0361408287138643
IFI27L1	1.26453708868829	3.30573447038638	0.00286138578935249	0.0361408287138643
LINC01355	1.30915399607878	0.920733177086512	0.0028652132434097	0.0361728570460276
LINC00475	3.5969148549627	-2.99080308373226	0.00286650295466588	0.0361736475173782
AC016877.3	5.36739669373608	-3.11334603207634	0.00287167138871683	0.036193239035124
KIAA1614-AS1	2.73628288396845	-3.1254130507938	0.00287289759747401	0.036193239035124
LAGE3P1	1.87763496226641	-3.20619341272848	0.00287296649622409	0.036193239035124
AQP5	5.09674401998107	-0.179183792017248	0.00289026645710516	0.0363800874846298
AC080080.1	1.90013676296359	-1.90505102360555	0.00290552710611481	0.036519143416086
RTBDN	5.19236157539654	-1.07060096811103	0.00290941283415467	0.0365430681457373
DCAF8L2	7.96062644416701	-0.933085880953464	0.00291567720635869	0.036606153477959
AC022400.7	1.5211995967387	-2.9661303297271	0.00292428187468405	0.0366829384611962
SMYD3	1.41805274360711	2.52158314032547	0.00292729519249326	0.0366895039877172
PRRT2	1.86264288575349	-0.620775904769342	0.00292853905773936	0.0366895039877172
LINC01389	2.31667578253585	-1.13971143982876	0.00293631467709747	0.0367301221824892
AC099850.2	1.59066163693039	-1.29194152958179	0.00293824625622054	0.0367330625051422
TRIM54	4.47597533084677	0.511007003833289	0.00294756533795544	0.0368210267690533
FAM50A	1.06114582700891	6.30877577582311	0.00295710822717483	0.0369218947178682
AP000347.1	1.82229036084662	-0.9344284343305	0.00296270142962372	0.036973451365174
POLE2	1.45371673356354	2.18083374507037	0.00296374590643869	0.036973451365174
CCDC85C	1.06621417709404	4.47478246876178	0.00297259883957441	0.0370241310931815
AC010331.1	1.81065718355868	-1.69096191566198	0.00297515615560795	0.0370241310931815
CCDC14	1.10847504243187	4.14705933891007	0.0029757844499696	0.0370241310931815
TUBG2	1.08009858724127	3.12100627844699	0.00297911187465743	0.0370241310931815
MSS51	1.40526334425051	-0.4265284301954	0.00298250563940677	0.0370350816108139
GPR35	3.28649790426588	2.57184134635069	0.00298478443134174	0.0370477727374835
DUOX2	6.88044299809603	6.87051004964645	0.00298901066807268	0.0370549803880113
HOXA6	5.4748631673805	-3.02779229337183	0.00299508554045613	0.0370842346841975
CLDN18	6.11422647405042	0.596383581782551	0.00299526994752448	0.0370842346841975
AC104446.2	2.94649406640865	-3.01072840548086	0.00300080384990774	0.0371371522634048
PYCR1	2.49101177072059	4.52523253395122	0.00300670889763303	0.0371946166988351
TRIM50	4.80997602219451	2.04209825930123	0.0030082950211077	0.0371986279057189
ESCO2	2.11652906339015	1.56629762500279	0.00301810075074196	0.0372956005236705
NPEPL1	1.11483457589468	3.15492404928443	0.00301866762269676	0.0372956005236705
LRRC77P	3.79396255172478	-1.46455704363481	0.00302281203462698	0.0372999221279725
BPESC1	5.04226087275544	-3.33486150688381	0.00302281332350915	0.0372999221279725
MYO1A	3.01790447427915	2.16363078278394	0.0030280243841823	0.0373485903018034
AC087289.2	1.72411331613353	-1.88350253041738	0.00305727572238206	0.0376778557776341
AC020904.2	1.76648917837868	-1.53503528919924	0.00306064348197809	0.0376818673846985
AC018410.1	3.09052386498592	-3.71674270510218	0.0030621739067598	0.0376818673846985
ACACA	1.10391590119757	5.60525245333021	0.00306554240315987	0.0376964233056416
AC017083.1	1.80628119859819	-2.48347577090053	0.00306651429943549	0.0376964233056416
TRIM60P18	1.83299528851199	-0.620168880210522	0.00306773362428285	0.0376964233056416
AC100827.4	4.02235905528372	-3.9202421567388	0.00308103656630831	0.0378441153909178
ZNF581	1.17735026413045	3.50090492361945	0.00308786721480074	0.0379122189192465
SNHG25	2.10733211000932	0.261173921120004	0.00309373868345921	0.0379684940256844
PFN1P11	4.26003560888133	-0.355257873008581	0.00310225830435924	0.0380268799108746
SLC2A14	3.27094250715131	-0.155095884163042	0.00310360200407914	0.0380268799108746
AC107375.1	1.38045823255066	0.385168995304216	0.00310365592678057	0.0380268799108746
ALG1L7P	3.01517296707661	-3.75163968343306	0.00312025576615595	0.0381858979775072
AC109322.1	1.58696441030537	0.565610187454103	0.00312082066521556	0.0381858979775072
LINC00942	7.10886013057781	0.167358414434053	0.00312751606979385	0.0382397537210506
CTXN1	2.34920830769221	-1.1469866693588	0.00313600615657761	0.0382617178874645
MYBL1	1.29998590398265	1.8654890619627	0.00313681974435315	0.0382617178874645
AC005154.2	1.77237833876407	-1.61708113463474	0.00314665729638606	0.0383465524762979
FGD1	1.41645595111273	2.89304825866916	0.00315348348296383	0.0383917339489583
AC145207.5	1.59346457395663	0.955749660445794	0.00315817886720119	0.0383917339489583
AC011337.1	1.89894768365895	-2.56290002973049	0.00316162917852412	0.038417834523377
LINC02626	3.65537166104823	-4.06985128728903	0.0031652597879888	0.0384461035393991
ZNF696	1.18365673872899	2.76083157932298	0.00316879987176939	0.0384732501729365
PITX1	4.54806971026169	1.90709871649637	0.00317871277798645	0.0385777167485642
TEX11	5.12250001576152	0.546676580054904	0.00318176360517477	0.0385829738037627
AL445524.1	1.71550637015117	3.08615407567039	0.0031855192615074	0.038608955915683
AC079174.2	1.73084587874848	-0.993006340239233	0.00319370729026288	0.038648315767512
ZIC5	4.91773706689355	1.33010963544508	0.00320487656801378	0.0387357754606307
TAC3	4.4764400828039	-1.37637065759477	0.00322927135222238	0.0390146271279359
AC010333.2	6.10021294988858	-2.5742531909854	0.00324593620526465	0.0391517812581819
CLIC1	1.13302639462634	7.38411638364751	0.00325564419883515	0.0392332963517116
GLS	1.33140317869971	5.19777899187866	0.00325668700337998	0.0392332963517116
HOXD1	5.64625889720416	-1.73415182399669	0.00326162610472744	0.0392607088367742
DUSP5P1	4.85200872408802	-2.41815125439766	0.0032649425475148	0.0392685603256584
AC245100.4	1.89439866085456	-0.454996798969358	0.0032668268106144	0.0392751988377251
ARHGAP39	1.49229473152794	2.00179555831885	0.00327300668906682	0.039333454621688
GLP1R	6.41114808476488	0.0734201541760003	0.00328834406489623	0.0394534369918909
AC099520.1	5.24382778544201	-3.19926081171712	0.00329289830820234	0.0394920053814064
ACYP1	1.12536418518114	1.35221771894486	0.00329682789553004	0.0395130807464991
LINC01011	1.27482939383822	0.01797736582907	0.00329733636271203	0.0395130807464991
AC147055.1	3.4694364259442	-0.884683650104182	0.00330091014718102	0.0395398334940062
MCF2L2	3.78714395966238	0.719954838724926	0.00330398336696494	0.0395445090031504
ZNF74	1.13072966404219	2.9227547863348	0.00330573047430123	0.0395493622775674
AL691420.1	7.02575525951345	-1.78948913434856	0.00330957855040483	0.0395793371551253
CHP2	10.5544596805511	1.57570117708216	0.00331706902935886	0.0396265496681807
AL590652.1	3.65228336891168	-2.3440026343864	0.00331819806872605	0.0396265496681807
G2E3-AS1	7.17541864581446	-1.64854573733755	0.00331985216124797	0.0396265496681807
SLC45A4	2.3359185479743	3.30230020264463	0.00332024755522257	0.0396265496681807
FER1L4	3.00642980200211	1.72110572967298	0.00333160454371043	0.0396918968078081
AC007036.1	4.70654198984138	-3.55450857873368	0.00333214652992224	0.0396918968078081
HSP90AB1	1.02656302258507	9.91926547749667	0.00333245512396367	0.0396918968078081
ZNF296	1.95853016547183	0.150691567741325	0.00333640251974363	0.0397228634408411
HCG25	1.5081216573818	-0.915715690309102	0.00334363840282617	0.0397929416539817
AL671986.1	2.51958925267514	-3.62519842691268	0.00335023366760891	0.0398392651421715
PLXNA1	1.38508825417448	4.22224217137322	0.00335176310015139	0.0398411523934768
NANOS1	2.68732872224038	0.623344078081001	0.00335533435170453	0.0398431196911369
AC108463.1	1.78561734375033	-2.02010592420519	0.00336715284013294	0.0399598625500318
SMKR1	3.2764235710692	-1.04775093411108	0.00337199200874286	0.0400011880988856
LINC02806	6.39789340440344	-0.241307547177879	0.00337378586169585	0.0400063690333596
LPAR4	3.55102348669351	-3.45123821949201	0.00337631547146236	0.0400202669011818
TBC1D30	1.93465179910789	2.17774089206172	0.00338485330469462	0.0400673972236614
AC037487.3	2.38052194485806	-3.02209762910152	0.0033856959989254	0.0400673972236614
CMTM4	1.52406972026322	3.77716236231812	0.00338572836541744	0.0400673972236614
AC106820.5	2.73497115339091	-2.56600548591933	0.00338738531140523	0.0400709195806239
REG3A	10.7976986615549	7.73009025929861	0.00341227003318757	0.0403006042901989
KC877373.1	4.39123892144573	-1.81593151247676	0.00341903847899084	0.0403274791164423
ACRV1	2.44503416338692	-2.46657367983556	0.003419747242863	0.0403274791164423
TMEM253	1.9419028305247	-2.7198487303473	0.00342001756474459	0.0403274791164423
PTPDC1	1.11232948310067	1.75384841324023	0.00342202810808158	0.0403350526182074
ADCY10P1	1.67703346894383	1.30534743921878	0.00342530639569736	0.0403575568500249
PTGDR2	2.2810926045472	1.41414274830166	0.0034340985599488	0.0404288304507711
AL117344.1	2.36852764086565	-3.42008203653658	0.00343744675889267	0.0404520930161266
AC099568.2	1.8878774457185	-1.70388563276205	0.00345896040363507	0.0406565764508605
SPOCK1	3.3690455577018	0.97413791588134	0.00346742812022766	0.0407133848201936
DTNA	2.23264255170601	3.89984087404293	0.00346793681208678	0.0407133848201936
AC021066.1	3.67165503614222	0.71817976579339	0.00347166919158368	0.0407409777462959
AC134682.1	2.63612990917039	-2.27396525507136	0.0034764474702732	0.0407808177382347
LINC01833	8.46426506061135	-0.465316825194379	0.00347947996866432	0.0408001551297755
PRDM15	1.15560594752826	2.83434668093025	0.00348341696553264	0.040816297076809
CLDN15	2.06232005707819	5.6232581153047	0.00348515112824124	0.040816297076809
AC022306.2	1.52948219013344	-0.350234982189401	0.00348777951546802	0.040816297076809
IBSP	5.80895038491677	-1.49056740254139	0.0034914578011184	0.0408269276156958
PAQR6	1.80824053632967	1.08062876167899	0.00349370509939534	0.0408370073850417
GABBR2	5.14952837431494	1.39388962280036	0.0034951991685758	0.0408382783553096
CASC20	7.43765624287884	-1.419746719556	0.00351293119801235	0.0409944739940162
AL160006.1	1.42741741303684	1.49395551958057	0.00351319695660432	0.0409944739940162
AL356234.2	4.05860937712377	-2.23070448891281	0.00351733865951031	0.0409944739940162
ZNF385D	4.45152654765947	1.533173746652	0.00351966807562304	0.0409944739940162
CRIP3	1.98803787641134	2.65893655877793	0.00351974084918868	0.0409944739940162
AC105339.3	2.59305590903946	-3.62004910867449	0.00352127809955353	0.0409944739940162
SOWAHCP2	2.92971096024254	-3.08234725370408	0.00352386434753	0.0409944739940162
CLEC2L	8.32971442589281	0.610909928111561	0.00352577162074816	0.0410004818966607
CYP27B1	2.01011915482328	0.12209847699596	0.00352823902834917	0.0410005263844052
GOLGA6L10	1.86989159996948	-1.84901198149674	0.0035285571232822	0.0410005263844052
SLC30A3	3.48927457062825	-0.598200906489509	0.00353138260374	0.0410171898249218
GLI4	1.375964293687	3.63246227137947	0.00354493563551482	0.0411583921226236
ZNF107	1.53823627942229	2.07667332350555	0.00355382445476838	0.0412446624652822
TRIM46	2.45333272569922	-0.61389580454853	0.00355516426351918	0.0412446624652822
AC134407.1	3.51497799302839	-4.15362224046664	0.00356838712185931	0.0413655068679869
TMEM88B	5.60066644376682	-2.9386398280594	0.00357624136328953	0.0414310565599997
ZNF618	1.1731428724009	3.79500573162838	0.00357685263900401	0.0414310565599997
FAM133A	5.51794048320245	1.84560817793517	0.00358159169200877	0.0414696549445116
DNASE1L2	2.47310175216982	-0.45114408949812	0.00359570495379264	0.0415695378986659
VCX	8.00857209480338	-0.886892015064854	0.00360165324214722	0.041620202244319
NCAPD2P1	5.11915945532687	-0.725388972948527	0.00361610811850521	0.0417218204404756
AC098934.1	1.97587250544217	2.33818819595923	0.00361986602109966	0.0417488381987468
IGF2BP2-AS1	3.99932197362512	-1.711729706178	0.00363766685346011	0.041888586395762
BICD1	1.84747812339646	1.83931342431471	0.00364075377495946	0.0419077628004802
CDC25B	1.29392832001546	5.69816519748873	0.00364334581830325	0.0419212300459647
BEND3	1.4595787310802	1.84167784705804	0.00364676960228507	0.0419266119366531
AC010542.6	1.77569922082299	-1.5657071353526	0.00365335685617926	0.0419545410063531
AC068831.2	1.69539781857839	-2.48537579305536	0.00365572098697159	0.0419653422799593
PLEKHN1	2.42550977733517	0.00282679052540837	0.00365958977908756	0.0419833880269485
DDX53	8.12407087731497	-0.787629916172625	0.00366743015530843	0.0420195355097178
AC139491.2	2.92058984894457	1.01959864042274	0.00366756894285776	0.0420195355097178
RNF139-AS1	1.60086953384289	-0.128934634683213	0.00366900508449497	0.0420196584638023
RFC3	1.20423850196122	3.13442324575606	0.00367887871338416	0.0420856645177357
ZNF37BP	1.17141514480164	2.3440487551478	0.00367905144211828	0.0420856645177357
CACNB1	1.71355302020176	0.313910044377761	0.00368123302144163	0.0420942855853677
BRICD5	1.66609965379645	1.08301529463489	0.00368512135063704	0.0421224088000889
AC010619.3	2.97594088132094	-3.77626295536341	0.00369121750371329	0.0421651569922721
LINC00184	3.70879166384373	-4.06350043696199	0.0036917838932541	0.0421651569922721
AL355987.5	3.33454983991365	-3.51299004944407	0.00369955014230369	0.0422218500367675
DHDDS-AS1	2.14107601651421	-3.40729920351789	0.00371311036660319	0.0423438222425901
AL031717.1	2.54619587768357	-3.64338191307889	0.00372374176072141	0.0424322316831489
DBF4	1.0919963466589	2.58413036108687	0.00372924213778529	0.0424700552708314
IGDCC3	6.74919998339555	0.232368704577262	0.00372994243685954	0.0424700552708314
TNNC1	3.55177126221414	1.92025468420549	0.00373615824523892	0.0425244049850958
SRRM3	3.39109954410196	1.44686435793454	0.00374549462062225	0.0425657774389275
HEY1	1.39651307211247	2.28280231690227	0.00374696044562826	0.0425657774389275
AL356512.1	1.88808521269997	-1.86746533077888	0.00374766902310969	0.0425657774389275
ZNF169	1.3116151415301	-0.0320816578063173	0.0037492873902722	0.0425657774389275
FAM182B	2.49630113959004	-1.49419612138247	0.00375548404053448	0.0426041487418625
AL390728.2	3.00544348906321	-2.67230030345816	0.00375617159944708	0.0426041487418625
AC034102.6	2.02822748918887	-2.98513380662822	0.00377916691769224	0.0427334336657651
BPIFA2	6.97064218734263	-1.83487640855297	0.00379091032425192	0.0428336558365269
ZNF233	2.01056181262937	-0.0372299012786785	0.00379129106993487	0.0428336558365269
SCARA3	2.41512529963185	4.74166054339821	0.00380022318744354	0.042905698714151
AC069544.1	1.50029887665011	-0.824098370061811	0.00380491591849706	0.0429187569261016
RAB24	1.0316767517444	2.92746730048504	0.00380529783244017	0.0429187569261016
AFF2	4.72658457429068	-0.757593763574342	0.00381173102449896	0.0429533711281364
DHDH	2.58208069984811	-0.639816188829311	0.00383218403769435	0.043134384592284
WFDC21P	4.11373829316517	0.786749764259677	0.00383975204308609	0.0431953703766111
CCDC180	1.96852078998383	-0.767499630588333	0.00384701455504592	0.0432517704302817
CNIH2	2.27954447827304	-0.832064676371269	0.00384999644698244	0.0432687934657245
AC097515.1	4.32918085115129	-2.93678426665407	0.00386201619237741	0.0433708096514643
AC116049.2	4.15812063422115	-1.65596452429548	0.00386585851680679	0.0433822642124371
GLMP	1.02679944571917	6.43007091119141	0.0038659794459131	0.0433822642124371
AC104590.1	2.23323547260914	-3.30791872364267	0.00387099694879222	0.0433963753316926
RASGRF1	4.53936409668476	1.38483684087373	0.00387248418819102	0.0433963753316926
NOS2	2.28164009906	0.523182513732506	0.00387312539426993	0.0433963753316926
AC018809.1	2.20734492557403	-2.35015595266277	0.00387510142781201	0.0434016717493016
PRICKLE4	1.67563057934565	-2.08089158332438	0.00387654268177045	0.0434016717493016
MIR148A	2.60948244453115	-3.27306313717797	0.00389605289972098	0.0435839109094032
HDAC4	1.01165093221567	3.02659617045299	0.00390396879789373	0.0436104103235636
AC104041.1	5.13685047336166	-3.27303610334733	0.00391049944204226	0.043630435221905
AL137002.1	2.63541684026895	-3.27752829607234	0.00391170236739692	0.043630435221905
MYEF2	2.71515162037651	1.58765472670817	0.003911775850317	0.043630435221905
AC004263.1	2.35688768106416	-2.56652117236794	0.00392563833254762	0.04371888643943
ZBED8	1.08912419781883	1.60099201364219	0.00396589803785706	0.0440839774728463
LINC01772	1.46337509440431	-1.52462986637186	0.0039767989464905	0.0441779921909566
LINC02335	6.52408457957363	-2.21506909484915	0.00397817849615449	0.0441779921909566
AL355493.1	4.02334935584565	-3.92300564179554	0.0039791605314604	0.0441779921909566
DISP2	2.14433185736919	1.12922175866319	0.00399141478048306	0.0442606122276852
AL139289.1	1.73063893177941	-1.66433916065569	0.00399318539252371	0.0442606122276852
BORA	1.45272258871732	0.984306962241702	0.00400278581751916	0.0443268681873206
LYPD8	3.90614185361932	0.283470452534688	0.00401667501672584	0.0444539262398383
DNM3	1.70999141077201	0.653013064831102	0.00402443597570415	0.0444997554867902
PCDHB2	3.69589556776311	0.667293999953977	0.00403186661431819	0.0445606716260393
LAGE3	1.23231379674789	4.52340261498663	0.00403447988635635	0.0445606716260393
GEMIN7-AS1	1.66163694134618	-2.39034980366795	0.00404504333388354	0.0446438908422138
LINC00893	1.73308894368062	-0.0928989611247841	0.00404940675597991	0.0446753225147949
SUV39H1	1.03400715102313	3.86578407372647	0.0040528365685558	0.0446876296698732
HTR1D	5.03799484669979	0.987356975016789	0.00405355411436076	0.0446876296698732
OSBP2	1.96648273682698	2.38413730149893	0.00405823964431353	0.0447225594298013
HES6	1.38654075148999	2.89209284969423	0.00406718498542729	0.0447996291599699
AC109460.1	1.584732218332	-2.36825596662992	0.00406827257577393	0.0447996291599699
AC024595.1	5.89575585353535	-2.73953399989879	0.00407162217920373	0.0448030422623169
MYO1H	2.9062497937081	-2.58790255515584	0.00409421522685401	0.0450049811486917
CD248	1.50163204435815	3.60337316864145	0.00409508172976636	0.0450049811486917
LINC02588	6.69967123895389	-2.05856103662125	0.00409640797938751	0.0450049811486917
STK39	2.25825541113419	3.58182509534701	0.00410005453612921	0.0450049811486917
LINC01126	1.93410983991245	-1.81960934023465	0.00410445692234356	0.0450087137031129
RBP2	6.72445667431995	2.007052295223	0.00410558130016861	0.0450087137031129
AL138976.2	1.59932885966296	-1.69838020667195	0.00410887845783494	0.0450113816642573
MRAS	1.74145345558025	4.04660607743635	0.0041228946345109	0.0451029468742785
TM4SF1-AS1	2.22159154031639	-1.94162338904358	0.00412335702792431	0.0451029468742785
DSTYK	1.03960509870064	3.3318096117901	0.00413328108510432	0.0451897009246742
EVX1	6.10920064106731	-1.30816924796634	0.00413435406200503	0.0451897009246742
ZNF560	8.58150967841846	-0.343830280153534	0.00414618518379566	0.0453022212872914
SPIRE2	1.33779838601825	4.16621262601197	0.00414800501334122	0.0453046665533861
RSPH14	2.42323234514828	-1.22013101964023	0.00415155139923632	0.0453046665533861
DUOXA2	6.5006183306245	4.02856067323608	0.00415247954872732	0.0453046665533861
RHBDL3	3.68083683591343	0.435457325344995	0.00415255636308048	0.0453046665533861
AC005154.4	3.94680524911807	-3.96366931055954	0.00415918744263297	0.0453598636825084
AC087741.3	1.9909766155757	-1.11131243389932	0.00416069308312706	0.0453598636825084
KDM4A-AS1	1.38298860759286	-0.361739243538574	0.00417381425798148	0.0454860889135069
SSX1	8.56307905916946	3.66978294665078	0.00417710964437499	0.0455051793076609
VSIG1	4.85566985335902	1.92059131899206	0.00418333200999853	0.0455224969814494
WDR97	1.88651759136016	1.01022504880049	0.00420854493649748	0.0457630749476242
AL138762.2	1.80595921442397	-1.95104791201733	0.00421310225066953	0.0457957379231147
MCM3AP-AS1	1.19385534343253	0.503265491062615	0.00421467125875896	0.0457959063903263
LEF1	2.5515178142221	2.08478278729839	0.00421782415167912	0.0457995296600876
ZIC4	4.14596843362459	1.16916119592601	0.00421924849524833	0.0457995296600876
FER1L6	7.17042202414161	1.58773644727905	0.0042196656113436	0.0457995296600876
C12orf49	1.19632686061959	4.4403659758351	0.00422468566161611	0.0458371397198311
FER1L5	3.58844376919703	-0.734722332086409	0.0042302513233634	0.0458401885638024
CACNA1G	3.7689547813536	-2.78433774832781	0.00423118671196805	0.0458401885638024
MIS18A	1.08507453616951	3.02585595672235	0.00423800886200965	0.0458972311694278
STPG3-AS1	2.14567052290046	0.131840718630532	0.00424333740035048	0.0459380621465046
AL391244.1	2.47054265443408	-2.57773201150319	0.00425934739381617	0.046094457350333
BCAS4	1.75467965153233	2.05731225301622	0.00426594006424561	0.046122366007418
PDZK1IP1	3.8671280153154	5.49430536393317	0.00426635076734222	0.046122366007418
TMC5	4.39007007448689	3.81683906379552	0.00426795141633236	0.046122366007418
AC011503.3	2.99628843932274	-2.8454217153787	0.00426977677467135	0.0461226638111164
CSAG1	6.65197524028285	1.6762285897865	0.00427957000141022	0.0461945968771776
LINC02614	1.50240367493636	-0.223054195698288	0.0042854478807828	0.0461962828300303
LEF1-AS1	4.10035726623433	-2.54463344908074	0.00428613144980404	0.0461962828300303
BACE1-AS	1.24453780204715	1.03768699370783	0.00429172015345771	0.0461962828300303
SPAG4	1.68383969133363	2.60428693546186	0.00429226292179019	0.0461962828300303
FAM83H	1.48171744321516	6.43874612068596	0.00429448535083858	0.0462033334515951
WDR90	1.0344728488241	3.70103974821348	0.00429684991234769	0.0462119075396197
WFS1	1.00512373297789	5.17506063216168	0.00429896168392921	0.0462177576515497
AL033380.1	5.30477136002373	-3.16903200246245	0.00430335204904606	0.0462480915252748
PPP4R3C	8.30175107091759	0.781443579125891	0.00430668430746434	0.0462670359692934
LINC00114	4.63596623900401	-2.71306334083938	0.00431068265425968	0.0462931198415013
PKN3	1.25326310323018	3.50560236624675	0.00432561826104467	0.0464365989502315
FAM53B	1.14620916312364	3.74242144585297	0.00433184691648242	0.046469619814769
AL133215.2	2.57244613433477	-2.36040724679666	0.00433353482690153	0.0464708159920809
AC005264.1	2.12295950670709	-3.56697044849243	0.00434489866571039	0.0465703388362853
TMEM8B	1.00632017570246	3.51476714674793	0.00434597517346657	0.0465703388362853
PLP2	1.67919574432971	5.32779566449803	0.00434815257564379	0.0465767404714401
AQP10	6.19052553022669	0.817462519121753	0.00436938928339923	0.0467362941528758
TAP1	1.75152070474461	6.39120433784074	0.00438696264789073	0.0468783757064308
LENEP	4.13744529753802	-3.86411613957187	0.00440362887487936	0.0469851533181532
AC000078.1	3.56972336994346	-3.01881647982587	0.00442429969066441	0.0470696657654146
APLP1	3.24534381718655	2.12586127554673	0.00442508137093502	0.0470696657654146
RAP2A	1.22682353113836	5.17611379324615	0.0044287712464961	0.0470696657654146
SNX15	1.31618005415912	-0.821199832458692	0.00443007593937935	0.0470696657654146
AC119751.4	5.0175190461158	-3.36249680216597	0.00443089394141678	0.0470696657654146
TTLL3	1.14958769904855	2.2623411033182	0.00444275759485974	0.0471786927733683
ZSCAN2	1.00779723584767	2.81768836865084	0.00444716654165653	0.0472085064751504
LINC01929	5.11153630428857	-1.0168513049181	0.00445153687522747	0.0472378889650218
ATP6V1B1	3.38835885170791	-0.270567405308966	0.0044619102418275	0.0473284698416232
DRP2	2.82352216398191	-2.73352317246306	0.0044647290214116	0.0473284698416232
PDSS1	1.12475244478538	2.65521909471744	0.00446520082249844	0.0473284698416232
ATP1B3	1.28562195295314	4.66879085762467	0.00448614536902177	0.0474567437521677
FAM72B	2.29663243522079	-0.793946619532229	0.00448664964338313	0.0474567437521677
AC012636.1	2.41342935986663	-0.0250391207819986	0.00450301847609293	0.0476127982986885
CCNO	3.87817626829823	0.198515027250312	0.00450726181147103	0.0476405776050034
ELAVL2	3.1114836775756	-3.26117393157135	0.00451281348387485	0.0476821608211996
AC127496.7	1.47205964179708	-1.34390232094433	0.00452116483613887	0.0477361813053502
RNF24	1.26440961307377	2.77619721561316	0.00453019010976299	0.0477972348767728
BNIP3P17	3.36203213029641	-2.58343291346363	0.00454204176143632	0.0478880003881907
AC004253.1	1.79491739349281	-2.23186650992649	0.00454430370213642	0.0478947189257346
MEX3A	2.06498359282325	2.64046351750066	0.00459814338288048	0.0483870945321503
DNAH12	3.14703058269356	-0.35469404217748	0.00461275154416766	0.0484947584773603
AL355987.4	2.42378554734559	0.0142773704696004	0.00461991350966209	0.0485527380931653
PTK7	2.6996470502568	4.0396150542989	0.0046235448280106	0.0485537534375076
CD24	2.33722830442302	6.89617905225999	0.00462814957007915	0.0485537534375076
SEPTIN7P2	1.04250178375058	2.62122625350621	0.00462824543435654	0.0485537534375076
UCN2	3.97617888305892	-3.18138186004775	0.00464440317386816	0.0486541666627716
C1QTNF3	3.4194641109217	4.00099656761575	0.00465465694453029	0.0487440966493102
GXYLT2	2.75623683918636	0.192319350981066	0.00465657397410165	0.0487468551784597
MCCC1-AS1	1.90183497187518	-2.19885687447157	0.00468960989076841	0.0489851719991698
C1QTNF6	1.03762928562965	4.05168777910135	0.00468987557183712	0.0489851719991698
AC107959.3	3.05020734626944	-1.3801377107291	0.00470003925746737	0.0490451176180108
CACNB4	3.18945296726422	-0.163366219684725	0.00471737899679646	0.0491912329135347
LUZP2	5.49784588891528	0.299232533169652	0.00472720504779367	0.0492588468023717
AC006252.1	2.11460197408918	-2.35479252761263	0.00473242994544975	0.04929586655898
RN7SL481P	3.78599438534057	-4.04149726137653	0.00474875013574156	0.0494134857929846
TNNT2	3.28404411780449	-0.517765658588336	0.0047543936177023	0.0494547528074263
BTNL8	4.44169833753137	2.65839181048087	0.00475756570548081	0.0494702925685604
AP006621.2	2.01581652760097	-1.20452559337393	0.00476213588964893	0.0495003539812979
PES1P1	5.66400804252916	-2.91178654710125	0.00476693230573931	0.0495152915577481
RDH8	5.64284754276703	-1.89033199515093	0.00477764463472758	0.0496090828415408
PLA2G4C	1.42315613001374	4.24726881197946	0.00478506597123226	0.0496511650003364
AC024230.1	4.70622095562884	-2.54056819605602	0.00480331103918613	0.049785295127504
AL138831.3	1.61665129653959	-1.42101526959246	0.00480431404175724	0.049785295127504
PKM	1.84555673223799	7.24039701565974	0.00481016007727646	0.0498063607018028
NT5M	1.46303936997874	1.36600253355383	0.00481262995285955	0.049813644386032
RRP7BP	1.16861146859582	1.23046092530528	0.00481897744276359	0.0498451354509571
C1orf158	7.13201927917737	-1.69129758808179	0.00483231669039307	0.0499480588064857
